# Supplementary material for: Persulfidation proteome reveals the regulation of protein function by hydrogen sulfide in diverse biological processes in Arabidopsis
Source: J Exp Bot. 2017 Aug 24;68(17):4915–27. doi: 10.1093/jxb/erx294 (PMC5853657; doi:10.1093/jxb/erx294)
Supplement: supplementary_table_S1 [file erx294_suppl_supplementary_table_s1.xlsx]

## Sheet: Wilcoxon Rank Sum Test
Table S1. Ontology classification of S-sulfhydrated proteins in wild type samples according to MapMan
Bin code	Name	nº of elements
1	PS	72
2	major CHO metabolism	34
3	minor CHO metabolism	38
4	glycolysis	41
5	fermentation	7
6	gluconeogenese/ glyoxylate cycle	7
7	OPP	17
8	TCA / org. transformation	51
9	mitochondrial electron transport / ATP synthesis	12
10	cell wall	66
11	lipid metabolism	58
12	N-metabolism	13
13	amino acid metabolism	128
14	S-assimilation	6
15	metal handling	10
16	secondary metabolism	87
17	hormone metabolism	43
18	Co-factor and vitamine metabolism	32
19	tetrapyrrole synthesis	21
20	stress	78
21	redox	78
22	polyamine metabolism	3
23	nucleotide metabolism	61
24	Biodegradation of Xenobiotics	8
25	C1-metabolism	20
26	misc	170
27	RNA	72
28	DNA	20
29	protein	367
30	signalling	62
31	cell	68
33	development	31
34	transport	22
35	not assigned	273
1.1	PS.lightreaction	30
1.1.1	PS.lightreaction.photosystem II	12
1.1.1.2	PS.lightreaction.photosystem II.PSII polypeptide subunits	12
1.1.2	PS.lightreaction.photosystem I	4
1.1.2.2	PS.lightreaction.photosystem I.PSI polypeptide subunits	4
1.1.3	PS.lightreaction.cytochrome b6/f	1
1.1.4	PS.lightreaction.ATP synthase	5
1.1.4.1	PS.lightreaction.ATP synthase.alpha subunit	1
1.1.4.2	PS.lightreaction.ATP synthase.beta subunit	1
1.1.4.3	PS.lightreaction.ATP synthase.epsilon chain	1
1.1.4.4	PS.lightreaction.ATP synthase.gamma chain	1
1.1.4.7	PS.lightreaction.ATP synthase.delta chain	1
1.1.5	PS.lightreaction.other electron carrier (ox/red)	5
1.1.5.1	PS.lightreaction.other electron carrier (ox/red).plastocyanin	2
1.1.5.3	PS.lightreaction.other electron carrier (ox/red).ferredoxin reductase	2
1.1.5.4	PS.lightreaction.other electron carrier (ox/red).ferredoxin oxireductase	1
1.1.6	PS.lightreaction.NADH DH	2
1.1.40	PS.lightreaction.cyclic electron flow-chlororespiration	1
1.2	PS.photorespiration	15
1.2.1	PS.photorespiration.phosphoglycolate phosphatase	1
1.2.2	PS.photorespiration.glycolate oxydase	2
1.2.3	PS.photorespiration.aminotransferases peroxisomal	2
1.2.4	PS.photorespiration.glycine cleavage	6
1.2.4.1	PS.photorespiration.glycine cleavage.P subunit	2
1.2.4.2	PS.photorespiration.glycine cleavage.T subunit	1
1.2.4.4	PS.photorespiration.glycine cleavage.H protein	3
1.2.5	PS.photorespiration.serine hydroxymethyltransferase	1
1.2.6	PS.photorespiration.hydroxypyruvate reductase	2
1.2.7	PS.photorespiration.glycerate kinase	1
1.3	PS.calvin cyle	27
1.3.1	PS.calvin cyle.rubisco large subunit	1
1.3.2	PS.calvin cyle.rubisco small subunit	3
1.3.3	PS.calvin cyle.phosphoglycerate kinase	2
1.3.4	PS.calvin cyle.GAP	3
1.3.5	PS.calvin cycle.TPI	1
1.3.6	PS.calvin cyle.aldolase	4
1.3.7	PS.calvin cyle.FBPase	2
1.3.8	PS.calvin cyle.transketolase	2
1.3.9	PS.calvin cyle.seduheptulose bisphosphatase	1
1.3.10	PS.calvin cyle.Rib5P Isomerase	1
1.3.11	PS.calvin cyle.RPE	1
1.3.12	PS.calvin cyle.PRK	1
1.3.13	PS.calvin cyle.rubisco interacting	4
2.1	major CHO metabolism.synthesis	11
2.1.1	major CHO metabolism.synthesis.sucrose	1
2.1.1.3	major CHO metabolism.synthesis.sucrose.FBPase	1
2.1.2	major CHO metabolism.synthesis.starch	10
2.1.2.1	major CHO metabolism.synthesis.starch.AGPase	5
2.1.2.2	major CHO metabolism.synthesis.starch.starch synthase	1
2.1.2.3	major CHO metabolism.synthesis.starch.starch branching	1
2.1.2.4	major CHO metabolism.synthesis.starch.debranching	2
2.1.2.60	major CHO metabolism.synthesis.starch.ADP Glucose Phosphorylase	1
2.2	major CHO metabolism.degradation	23
2.2.1	major CHO metabolism.degradation.sucrose	10
2.2.1.1	major CHO metabolism.degradation.sucrose.fructokinase	5
2.2.1.3	major CHO metabolism.degradation.sucrose.invertases	5
2.2.1.3.1	major CHO metabolism.degradation.sucrose.invertases.neutral	2
2.2.1.3.2	major CHO metabolism.degradation.sucrose.invertases.cell wall	1
2.2.1.3.3	major CHO metabolism.degradation.sucrose.invertases.vacuolar	2
2.2.2	major CHO metabolism.degradation.starch	13
2.2.2.1	major CHO metabolism.degradation.starch.starch cleavage	6
2.2.2.2	major CHO metabolism.degradation.starch.starch phosphorylase	2
2.2.2.3	major CHO metabolism.degradation.starch.glucan water dikinase	2
2.2.2.4	major CHO metabolism.degradation.starch.D enzyme	2
3.1	minor CHO metabolism.raffinose family	2
3.1.2	minor CHO metabolism.raffinose family.raffinose synthases	2
3.1.2.1	minor CHO metabolism.raffinose family.raffinose synthases.known	1
3.1.2.2	minor CHO metabolism.raffinose family.raffinose synthases.putative	1
3.3	minor CHO metabolism.sugar alcohols	2
3.4	minor CHO metabolism.myo-inositol	6
3.4.2	minor CHO metabolism.myo-inositol.InsP-Kinases	2
3.4.3	minor CHO metabolism.myo-inositol.InsP Synthases	1
3.4.5	minor CHO metabolism.myo-inositol.inositol phosphatase	3
3.5	minor CHO metabolism.others	21
3.5.1	minor CHO metabolism.others.Xylose isomerase	1
3.7	minor CHO metabolism.sugar kinases	2
3.8	minor CHO metabolism.galactose	5
3.8.1	minor CHO metabolism.galactose.galactokinases	1
3.8.2	minor CHO metabolism.galactose.alpha-galactosidases	4
4.1	glycolysis.cytosolic branch	25
4.1.2	glycolysis.cytosolic branch.UGPase	2
4.1.3	glycolysis.cytosolic branch.phosphoglucomutase (PGM)	2
4.1.4	glycolysis.cytosolic branch.glucose-6-phosphate isomerase	1
4.1.6	glycolysis.cytosolic branch.pyrophosphate-fructose-6-P phosphotransferase	2
4.1.8	glycolysis.cytosolic branch.triosephosphate isomerase (TPI)	1
4.1.9	glycolysis.cytosolic branch.glyceraldehyde 3-phosphate dehydrogenase (GAP-DH)	2
4.1.10	glycolysis.cytosolic branch.non-phosphorylating glyceraldehyde 3-phosphate dehydrogenase (NPGAP-DH)	1
4.1.11	glycolysis.cytosolic branch.aldolase	2
4.1.12	glycolysis.cytosolic branch.3-phosphoglycerate kinase (PGK)	1
4.1.13	glycolysis.cytosolic branch.phosphoglycerate mutase	2
4.1.14	glycolysis.cytosolic branch.enolase	2
4.1.15	glycolysis.cytosolic branch.pyruvate kinase (PK)	4
4.1.16	glycolysis.cytosolic branch.phospho-enol-pyruvate carboxylase (PEPC)	3
4.2	glycolysis.plastid branch	13
4.2.3	glycolysis.plastid branch.phosphoglucomutase (PGM)	3
4.2.4	glycolysis.plastid branch.glucose-6-phosphate isomerase	1
4.2.5	glycolysis.plastid branch.phosphofructokinase (PFK)	3
4.2.6	glycolysis.plastid branch.pyrophosphate-fructose-6-P phosphotransferase	2
4.2.15	glycolysis.plastid branch.pyruvate kinase (PK)	4
4.3	glycolysis.unclear/dually targeted	3
4.3.5	glycolysis.unclear/dually targeted.phosphofructokinase (PFK)	1
4.3.11	glycolysis.unclear/dually targeted.aldolase	1
4.3.13	glycolysis.unclear/dually targeted.phosphoglycerate mutase	1
5.1	fermentation.LDH	1
5.2	fermentation.PDC	2
5.10	fermentation.aldehyde dehydrogenase	4
6.1	gluconeogenese/ glyoxylate cycle.citrate synthase	2
6.3	gluconeogenesis.Malate DH	2
6.4	gluconeogenese/ glyoxylate cycle.PEPCK	1
6.5	gluconeogenese/ glyoxylate cycle.pyruvate dikinase	1
7.1	OPP.oxidative PP	10
7.1.1	OPP.oxidative PP.G6PD	3
7.1.2	OPP.oxidative PP.6-phosphogluconolactonase	1
7.1.3	OPP.oxidative PP.6-phosphogluconate dehydrogenase	6
7.2	OPP.non-reductive PP	5
7.2.1	OPP.non-reductive PP.transketolase	2
7.2.2	OPP.non-reductive PP.transaldolase	2
7.2.4	OPP.non-reductive PP.ribose 5-phosphate isomerase	1
7.3	OPP.electron transfer	2
8.1	TCA / org. transformation.TCA	28
8.1.1	TCA / org. transformation.TCA.pyruvate DH	9
8.1.1.1	TCA / org. transformation.TCA.pyruvate DH.E1	4
8.1.1.2	TCA / org. transformation.TCA.pyruvate DH.E2	2
8.1.1.3	TCA / org. transformation.TCA.pyruvate DH.E3	3
8.1.2	TCA / org. transformation.TCA.CS	1
8.1.3	TCA / org. transformation.TCA.aconitase	3
8.1.4	TCA / org. transformation.TCA.IDH	5
8.1.5	TCA / org. transformation.TCA.2-oxoglutarate dehydrogenase	3
8.1.6	TCA / org. transformation.TCA.succinyl-CoA ligase	3
8.1.7	TCA / org. transformation.TCA.succinate dehydrogenase	1
8.1.8	TCA / org. transformation.TCA.fumarase	2
8.1.9	TCA / org. transformation.TCA.malate DH	1
8.2	TCA / org. transformation.other organic acid transformaitons	17
8.2.3	TCA / org. transformation.other organic acid transformaitons.aconitase	1
8.2.4	TCA / org. transformation.other organic acid transformaitons.IDH	2
8.2.9	TCA / org. transformation.other organic acid transformaitons.cyt MDH	4
8.2.10	TCA / org. transformation.other organic acid transformaitons.malic	5
8.2.11	TCA / org. transformation.other organic acid transformaitons.atp-citrate lyase	4
8.2.99	TCA / org. transformation.other organic acid transformaitons.misc	1
8.3	TCA / org. transformation.carbonic anhydrases	6
9.1	mitochondrial electron transport / ATP synthesis.NADH-DH	3
9.1.2	mitochondrial electron transport / ATP synthesis.NADH-DH.localisation not clear	3
9.3	mitochondrial electron transport / ATP synthesis.electron transfer flavoprotein	2
9.6	mitochondrial electron transport / ATP synthesis.cytochrome c	1
9.7	mitochondrial electron transport / ATP synthesis.cytochrome c oxidase	2
9.9	mitochondrial electron transport / ATP synthesis.F1-ATPase	4
10.1	cell wall.precursor synthesis	19
10.1.1	cell wall.precursor synthesis.NDP sugar pyrophosphorylase	1
10.1.1.1	cell wall.precursor synthesis.NDP sugar pyrophosphorylase.GDP mannose	1
10.1.2	cell wall.precursor synthesis.UGE	1
10.1.3	cell wall.precursor synthesis.AXS	2
10.1.4	cell wall.precursor synthesis.UGD	4
10.1.5	cell wall.precursor synthesis.UXS	2
10.1.7	cell wall.precursor synthesis.GMD	2
10.1.8	cell wall.precursor synthesis.GER	1
10.1.10	cell wall.precursor synthesis.RHM	2
10.1.11	cell wall.precursor synthesis.UER	1
10.1.12	cell wall.precursor synthesis.KDO pathway	2
10.1.12.2	cell wall.precursor synthesis.KDO pathway.KDO-8-Phosphate Synthase	2
10.1.21	cell wall.precursor synthesis.phosphomannomutase	1
10.5	cell wall.cell wall proteins	7
10.5.1	cell wall.cell wall proteins.AGPs	3
10.5.5	cell wall.cell wall proteins.RGP	3
10.6	cell wall.degradation	20
10.6.1	cell wall.degradation.cellulases and beta -1,4-glucanases	3
10.6.2	cell wall.degradation.mannan-xylose-arabinose-fucose	10
10.6.3	cell wall.degradation.pectate lyases and polygalacturonases	7
10.7	cell wall.modification	7
10.8	cell wall.pectin*esterases	13
10.8.1	cell wall.pectin*esterases.PME	7
10.8.2	cell wall.pectin*esterases.acetyl esterase	4
10.8.99	cell wall.pectin*esterases.misc	2
11.1	lipid metabolism.FA synthesis and FA elongation	26
11.1.1	lipid metabolism.FA synthesis and FA elongation.Acetyl CoA Carboxylation	2
11.1.2	lipid metabolism.FA synthesis and FA elongation.Acetyl CoA Transacylase	1
11.1.3	lipid metabolism.FA synthesis and FA elongation.ketoacyl ACP synthase	3
11.1.4	lipid metabolism.FA synthesis and FA elongation.ACP oxoacyl reductase	1
11.1.5	lipid metabolism.FA synthesis and FA elongation.beta hydroxyacyl ACP dehydratase	2
11.1.6	lipid metabolism.FA synthesis and FA elongation.enoyl ACP reductase	1
11.1.7	lipid metabolism.FA synthesis and FA elongation.ACP thioesterase	2
11.1.8	lipid metabolism.FA synthesis and FA elongation.acyl coa ligase	2
11.1.9	lipid metabolism.FA synthesis and FA elongation.long chain fatty acid CoA ligase	3
11.1.12	lipid metabolism.FA synthesis and FA elongation.ACP protein	2
11.1.13	lipid metabolism.FA synthesis and FA elongation.acyl-CoA binding protein	1
11.1.15	lipid metabolism.FA synthesis and FA elongation.ACP desaturase	2
11.1.20	lipid metabolism.FA synthesis and FA elongation.MCD	1
11.1.31	lipid metabolism.FA synthesis and FA elongation.pyruvate DH	3
11.3	lipid metabolism.Phospholipid synthesis	4
11.3.1	lipid metabolism.Phospholipid synthesis.1-acylglycerol-3-phosphate O-acyltransferase	1
11.5	lipid metabolism.glyceral metabolism	1
11.5.1	lipid metabolism.glyceral metabolism.glycerol kinase	1
11.6	lipid metabolism.lipid transfer proteins etc	3
11.8	lipid metabolism.''exotics'' (steroids, squalene etc)	4
11.8.7	lipid metabolism.''exotics'' (steroids, squalene etc).trans-2-enoyl-CoA reductase (NADPH)	1
11.9	lipid metabolism.lipid degradation	19
11.9.2	lipid metabolism.lipid degradation.lipases	2
11.9.3	lipid metabolism.lipid degradation.lysophospholipases	6
11.9.3.1	lipid metabolism.lipid degradation.lysophospholipases.phospholipase D	1
11.9.3.2	lipid metabolism.lipid degradation.lysophospholipases.carboxylesterase	1
11.9.3.3	lipid metabolism.lipid degradation.lysophospholipases.glycerophosphodiester phosphodiesterase	3
11.9.4	lipid metabolism.lipid degradation.beta-oxidation	11
11.9.4.2	lipid metabolism.lipid degradation.beta-oxidation.acyl CoA DH	3
11.9.4.3	lipid metabolism.lipid degradation.beta-oxidation.enoyl CoA hydratase	3
11.9.4.5	lipid metabolism.lipid degradation.beta-oxidation.acyl-CoA thioesterase	3
11.9.4.9	lipid metabolism.lipid degradation.beta-oxidation.multifunctional	2
11.10	lipid metabolism.glycolipid synthesis	1
11.10.3	lipid metabolism.glycolipid synthesis.UDP-sulfoquinovose synthase	1
12.1	N-metabolism.nitrate metabolism	3
12.1.1	N-metabolism.nitrate metabolism.NR	2
12.1.2	N-metabolism.nitrate metabolism.nitrite reductase	1
12.2	N-metabolism.ammonia metabolism	7
12.2.1	N-metabolism.ammonia metabolism.glutamate synthase	3
12.2.1.1	N-metabolism.ammonia metabolism.glutamate synthase.ferredoxin dependent	2
12.2.1.2	N-metabolism.ammonia metabolism.glutamate synthase.NADH dependent	1
12.2.2	N-metabolism.ammonia metabolism.glutamine synthase	4
12.3	N-metabolism.N-degradation	2
12.3.1	N-metabolism.N-degradation.glutamate dehydrogenase	2
12.4	N-metabolism.misc	1
13.1	amino acid metabolism.synthesis	100
13.1.1	amino acid metabolism.synthesis.central amino acid metabolism	13
13.1.1.1	amino acid metabolism.synthesis.central amino acid metabolism.GABA	2
13.1.1.1.1	amino acid metabolism.synthesis.central amino acid metabolism.GABA.Glutamate decarboxylase	1
13.1.1.1.2	amino acid metabolism.synthesis.central amino acid metabolism.GABA.GABA transaminase	1
13.1.1.2	amino acid metabolism.synthesis.central amino acid metabolism.aspartate	5
13.1.1.2.1	amino acid metabolism.synthesis.central amino acid metabolism.aspartate.aspartate aminotransferase	5
13.1.1.3	amino acid metabolism.synthesis.central amino acid metabolism.alanine	6
13.1.1.3.1	amino acid metabolism.synthesis.central amino acid metabolism.alanine.alanine aminotransferase	4
13.1.1.3.11	amino acid metabolism.synthesis.central amino acid metabolism.alanine.alanine-glyoxylate aminotransferase	2
13.1.2	amino acid metabolism.synthesis.glutamate family	5
13.1.2.3	amino acid metabolism.synthesis.glutamate family.arginine	5
13.1.2.3.2	amino acid metabolism.synthesis.glutamate family.arginine.acetylglutamate kinase	1
13.1.2.3.4	amino acid metabolism.synthesis.glutamate family.arginine.acetylornithine aminotransferase	1
13.1.2.3.21	amino acid metabolism.synthesis.glutamate family.arginine.ornithine carbamoyltransferase	1
13.1.2.3.22	amino acid metabolism.synthesis.glutamate family.arginine.arginosuccinate synthase	1
13.1.2.3.23	amino acid metabolism.synthesis.glutamate family.arginine.argininosuccinate lyase	1
13.1.3	amino acid metabolism.synthesis.aspartate family	26
13.1.3.1	amino acid metabolism.synthesis.aspartate family.asparagine	1
13.1.3.1.1	amino acid metabolism.synthesis.aspartate family.asparagine.asparagine synthetase	1
13.1.3.2	amino acid metabolism.synthesis.aspartate family.threonine	1
13.1.3.2.1	amino acid metabolism.synthesis.aspartate family.threonine.threonine synthase	1
13.1.3.4	amino acid metabolism.synthesis.aspartate family.methionine	13
13.1.3.4.1	amino acid metabolism.synthesis.aspartate family.methionine.cystathionine gamma-synthase	1
13.1.3.4.2	amino acid metabolism.synthesis.aspartate family.methionine.cystathionine beta-lyase	1
13.1.3.4.3	amino acid metabolism.synthesis.aspartate family.methionine.methionine synthase	2
13.1.3.4.11	amino acid metabolism.synthesis.aspartate family.methionine.S-adenosylmethionine synthetase	2
13.1.3.4.12	amino acid metabolism.synthesis.aspartate family.methionine.homocysteine S-methyltransferase	1
13.1.3.4.13	amino acid metabolism.synthesis.aspartate family.methionine.methionine S-methyltransferase	3
13.1.3.5	amino acid metabolism.synthesis.aspartate family.lysine	7
13.1.3.5.1	amino acid metabolism.synthesis.aspartate family.lysine.dihydrodipicolinate synthase	2
13.1.3.5.2	amino acid metabolism.synthesis.aspartate family.lysine.dihydrodipicolinate reductase	2
13.1.3.5.3	amino acid metabolism.synthesis.aspartate family.lysine.LL-diaminopimelic acid aminotransferase	1
13.1.3.5.4	amino acid metabolism.synthesis.aspartate family.lysine.diaminopimelate epimerase	1
13.1.3.5.5	amino acid metabolism.synthesis.aspartate family.lysine.diaminopimelate decarboxylase	1
13.1.3.6	amino acid metabolism.synthesis.aspartate family.misc	4
13.1.3.6.1	amino acid metabolism.synthesis.aspartate family.misc.homoserine	4
13.1.3.6.1.1	amino acid metabolism.synthesis.aspartate family.misc.homoserine.aspartate kinase	1
13.1.3.6.1.2	amino acid metabolism.synthesis.aspartate family.misc.homoserine.aspartate semialdehyde dehydrogenase	1
13.1.3.6.1.3	amino acid metabolism.synthesis.aspartate family.misc.homoserine.homoserine dehydrogenase	1
13.1.3.6.1.4	amino acid metabolism.synthesis.aspartate family.misc.homoserine.homoserine kinase	1
13.1.4	amino acid metabolism.synthesis.branched chain group	11
13.1.4.1	amino acid metabolism.synthesis.branched chain group.common	6
13.1.4.1.1	amino acid metabolism.synthesis.branched chain group.common.acetolactate synthase	2
13.1.4.1.2	amino acid metabolism.synthesis.branched chain group.common.ketol-acid reductoisomerase	1
13.1.4.1.4	amino acid metabolism.synthesis.branched chain group.common.branched-chain amino acid aminotransferase	3
13.1.4.4	amino acid metabolism.synthesis.branched chain group.leucine specific	5
13.1.4.4.1	amino acid metabolism.synthesis.branched chain group.leucine specific.2-isopropylmalate synthase	2
13.1.4.4.3	amino acid metabolism.synthesis.branched chain group.leucine specific.3-isopropylmalate dehydrogenase	3
13.1.5	amino acid metabolism.synthesis.serine-glycine-cysteine group	18
13.1.5.1	amino acid metabolism.synthesis.serine-glycine-cysteine group.serine	6
13.1.5.1.1	amino acid metabolism.synthesis.serine-glycine-cysteine group.serine.phosphoglycerate dehydrogenase	3
13.1.5.1.2	amino acid metabolism.synthesis.serine-glycine-cysteine group.serine.phosphoserine aminotransferase	2
13.1.5.1.3	amino acid metabolism.synthesis.serine-glycine-cysteine group.serine.phosphoserine phosphatase	1
13.1.5.2	amino acid metabolism.synthesis.serine-glycine-cysteine group.glycine	2
13.1.5.2.2	amino acid metabolism.synthesis.serine-glycine-cysteine group.glycine.glycine transaminase	1
13.1.5.2.3	amino acid metabolism.synthesis.serine-glycine-cysteine group.glycine.serine glyoxylate aminotransferase	1
13.1.5.3	amino acid metabolism.synthesis.serine-glycine-cysteine group.cysteine	10
13.1.5.3.1	amino acid metabolism.synthesis.serine-glycine-cysteine group.cysteine.OASTL	7
13.1.5.3.2	amino acid metabolism.synthesis.serine-glycine-cysteine group.cysteine.SAT	1
13.1.6	amino acid metabolism.synthesis.aromatic aa	22
13.1.6.1	amino acid metabolism.synthesis.aromatic aa.chorismate	7
13.1.6.1.1	amino acid metabolism.synthesis.aromatic aa.chorismate.3-deoxy-D-arabino-heptulosonate 7-phosphate synthase	2
13.1.6.1.5	amino acid metabolism.synthesis.aromatic aa.chorismate.shikimate kinase	1
13.1.6.1.6	amino acid metabolism.synthesis.aromatic aa.chorismate.5-enolpyruvylshikimate-3-phosphate synthase	2
13.1.6.1.7	amino acid metabolism.synthesis.aromatic aa.chorismate.chorismate synthase	1
13.1.6.1.10	amino acid metabolism.synthesis.aromatic aa.chorismate.dehydroquinate/shikimate dehydrogenase	1
13.1.6.2	amino acid metabolism.synthesis.aromatic aa.phenylalanine and tyrosine	2
13.1.6.4	amino acid metabolism.synthesis.aromatic aa.tyrosine	1
13.1.6.4.2	amino acid metabolism.synthesis.aromatic aa.tyrosine.prephenate dehydrogenase	1
13.1.6.5	amino acid metabolism.synthesis.aromatic aa.tryptophan	12
13.1.6.5.1	amino acid metabolism.synthesis.aromatic aa.tryptophan.anthranilate synthase	2
13.1.6.5.2	amino acid metabolism.synthesis.aromatic aa.tryptophan.anthranilate phosphoribosyltransferase	2
13.1.6.5.3	amino acid metabolism.synthesis.aromatic aa.tryptophan.phosphoribosyanthranilate isomerase	2
13.1.6.5.4	amino acid metabolism.synthesis.aromatic aa.tryptophan.indole-3-glycerol phosphate synthase	2
13.1.6.5.5	amino acid metabolism.synthesis.aromatic aa.tryptophan.tryptophan synthase	4
13.1.7	amino acid metabolism.synthesis.histidine	7
13.1.7.1	amino acid metabolism.synthesis.histidine.ATP phosphoribosyl transferase	2
13.1.7.2	amino acid metabolism.synthesis.histidine.bifunctional phosphoribosyl-ATP diphosphatase and phosphoribosyl-AMP cyclohydrolase	1
13.1.7.3	amino acid metabolism.synthesis.histidine.N'-5'-phosphoribosyl-formimino-5-aminoimidazole-4-carboxamide ribonucleotide isomerase	1
13.1.7.4	amino acid metabolism.synthesis.histidine.glutamine amidotransferase/cyclase	1
13.1.7.6	amino acid metabolism.synthesis.histidine.histidinol-phosphate aminotransferase	1
13.1.7.8	amino acid metabolism.synthesis.histidine.histidinol dehydrogenase	1
13.2	amino acid metabolism.degradation	28
13.2.2	amino acid metabolism.degradation.glutamate family	6
13.2.2.1	amino acid metabolism.degradation.glutamate family.glutamine	1
13.2.2.2	amino acid metabolism.degradation.glutamate family.proline	1
13.2.2.3	amino acid metabolism.degradation.glutamate family.arginine	4
13.2.3	amino acid metabolism.degradation.aspartate family	4
13.2.3.1	amino acid metabolism.degradation.aspartate family.asparagine	1
13.2.3.1.1	amino acid metabolism.degradation.aspartate family.asparagine.L-asparaginase	1
13.2.3.4	amino acid metabolism.degradation.aspartate family.methionine	3
13.2.4	amino acid metabolism.degradation.branched-chain group	6
13.2.4.1	amino acid metabolism.degradation.branched-chain group.shared	2
13.2.4.3	amino acid metabolism.degradation.branched-chain group.valine	1
13.2.4.4	amino acid metabolism.degradation.branched-chain group.leucine	2
13.2.4.5	amino acid metabolism.degradation.branched chain group.isoleucine	1
13.2.5	amino acid metabolism.degradation.serine-glycine-cysteine group	4
13.2.5.2	amino acid metabolism.degradation.serine-glycine-cysteine group.glycine	2
13.2.5.3	amino acid metabolism.degradation.serine-glycine-cysteine group.cysteine	2
13.2.6	amino acid metabolism.degradation.aromatic aa	8
13.2.6.2	amino acid metabolism.degradation.aromatic aa.tyrosine	4
13.2.6.3	amino acid metabolism.degradation.aromatic aa.tryptophan	4
14.1	S-assimilation.APS	1
14.2	S-assimilation.APR	2
14.3	S-assimilation.sulfite redox	1
14.5	S-assimilation.sulfite oxidase	1
14.15	S-assimilation.AKN	1
15.2	metal handling.binding, chelation and storage	6
15.3	metal handling.regulation	1
16.1	secondary metabolism.isoprenoids	23
16.1.1	secondary metabolism.isoprenoids.non-mevalonate pathway	8
16.1.1.2	secondary metabolism.isoprenoids.non-mevalonate pathway.DXR	1
16.1.1.3	secondary metabolism.isoprenoids.non-mevalonate pathway.CMS	1
16.1.1.4	secondary metabolism.isoprenoids.non-mevalonate pathway.CMK	1
16.1.1.5	secondary metabolism.isoprenoids.non-mevalonate pathway.MCS	1
16.1.1.6	secondary metabolism.isoprenoids.non-mevalonate pathway.HDS	1
16.1.1.7	secondary metabolism.isoprenoids.non-mevalonate pathway.HDR	1
16.1.1.10	secondary metabolism.isoprenoids.non-mevalonate pathway.geranylgeranyl pyrophosphate synthase	2
16.1.2	secondary metabolism.isoprenoids.mevalonate pathway	8
16.1.2.1	secondary metabolism.isoprenoids.mevalonate pathway.acetyl-CoA C-acyltransferase	1
16.1.2.2	secondary metabolism.isoprenoids.mevalonate pathway.HMG-CoA synthase	1
16.1.2.5	secondary metabolism.isoprenoids.mevalonate pathway.phosphomevalonate kinase	1
16.1.2.6	secondary metabolism.isoprenoids.mevalonate pathway.mevalonate diphosphate decarboxylase	1
16.1.2.7	secondary metabolism.isoprenoids.mevalonate pathway.isopentenyl pyrophosphate:dimethyllallyl pyrophosphate isomerase	2
16.1.2.8	secondary metabolism.isoprenoids.mevalonate pathway.geranyl diphosphate synthase	1
16.1.2.9	secondary metabolism.isoprenoids.mevalonate pathway.farnesyl pyrophosphate synthetase	1
16.1.3	secondary metabolism.isoprenoids.tocopherol biosynthesis	3
16.1.3.1	secondary metabolism.isoprenoids.tocopherol biosynthesis.hydroxyphenylpyruvate dioxygenase	1
16.1.3.4	secondary metabolism.isoprenoids.tocopherol biosynthesis.tocopherol cyclase	1
16.1.4	secondary metabolism.isoprenoids.carotenoids	4
16.1.4.2	secondary metabolism.isoprenoids.carotenoids.phytoene dehydrogenase	1
16.1.4.3	secondary metabolism.isoprenoids.carotenoids.zeta-carotene desaturase	1
16.2	secondary metabolism.phenylpropanoids	19
16.2.1	secondary metabolism.phenylpropanoids.lignin biosynthesis	10
16.2.1.1	secondary metabolism.phenylpropanoids.lignin biosynthesis.PAL	1
16.2.1.3	secondary metabolism.phenylpropanoids.lignin biosynthesis.4CL	1
16.2.1.4	secondary metabolism.phenylpropanoids.lignin biosynthesis.HCT	1
16.2.1.6	secondary metabolism.phenylpropanoids.lignin biosynthesis.CCoAOMT	1
16.2.1.7	secondary metabolism.phenylpropanoids.lignin biosynthesis.CCR1	1
16.2.1.10	secondary metabolism.phenylpropanoids.lignin biosynthesis.CAD	5
16.4	secondary metabolism.N misc	7
16.4.1	secondary metabolism.N misc.alkaloid-like	4
16.4.2	secondary metabolism.N misc.betaine	2
16.4.2.1	secondary metabolism.N misc.betaine.betaine-aldehyde dehydrogenase	2
16.4.3	secondary metabolism.N misc	1
16.4.3.1	secondary metabolism.N misc.cyanogenic glycosides	1
16.5	secondary metabolism.sulfur-containing	25
16.5.1	secondary metabolism.sulfur-containing.glucosinolates	25
16.5.1.1	secondary metabolism.sulfur-containing.glucosinolates.synthesis	16
16.5.1.1.1	secondary metabolism.sulfur-containing.glucosinolates.synthesis.aliphatic	13
16.5.1.1.1.1	secondary metabolism.sulfur-containing.glucosinolates.synthesis.aliphatic.branched-chain amino acid aminotransferase (BCAT/MAAT)	2
16.5.1.1.1.2	secondary metabolism.sulfur-containing.glucosinolates.synthesis.aliphatic.methylthioalkylmalate synthase (MAM)	1
16.5.1.1.1.3	secondary metabolism.sulfur-containing.glucosinolates.synthesis.aliphatic.methylthioalkylmalate isomerase large subunit (MAM-IL)	1
16.5.1.1.1.4	secondary metabolism.sulfur-containing.glucosinolates.synthesis.aliphatic.methylthioalkylmalate isomerase small subunit (MAM-IS)	2
16.5.1.1.1.5	secondary metabolism.sulfur-containing.glucosinolates.synthesis.aliphatic.methylthioalkylmalate dehydrogenase (MAM-D)	2
16.5.1.1.1.8	secondary metabolism.sulfur-containing.glucosinolates.synthesis.aliphatic.UDP-glycosyltransferase	1
16.5.1.1.1.9	secondary metabolism.sulfur-containing.glucosinolates.synthesis.aliphatic.sulfotransferase	2
16.5.1.1.1.10	secondary metabolism.sulfur-containing.glucosinolates.synthesis.aliphatic.flavin-containing monooxygenase	1
16.5.1.1.1.13	secondary metabolism.sulfur-containing.glucosinolates.synthesis.aliphatic.2-oxoglutarate-dependent dioxygenase	1
16.5.1.1.3	secondary metabolism.sulfur-containing.glucosinolates.synthesis.indole.synthesis	1
16.5.1.1.3.3	secondary metabolism.sulfur-containing.glucosinolates.synthesis.indole.synthesis.indole-3-methyl-desulfoglucosinolate sulfotransferase	1
16.5.1.1.4	secondary metabolism.sulfur-containing.glucosinolates.synthesis.shared	2
16.5.1.1.4.2	secondary metabolism.sulfur-containing.glucosinolates.synthesis.shared.alkylthiohydroximate C-S lyase	1
16.5.1.1.4.3	secondary metabolism.sulfur-containing.glucosinolates.synthesis.shared.UDP-glycosyltransferase	1
16.5.1.3	secondary metabolism.sulfur-containing.glucosinolates.degradation	9
16.5.1.3.1	secondary metabolism.sulfur-containing.glucosinolates.degradation.myrosinase	4
16.5.1.3.1.1	secondary metabolism.sulfur-containing.glucosinolates.degradation.myrosinase.TGG	2
16.5.1.3.2	secondary metabolism.sulfur-containing.glucosinolates.degradation.nitrilespecifier protein	2
16.5.1.3.3	secondary metabolism.sulfur-containing.glucosinolates.degradation.nitrilase	3
16.8	secondary metabolism.flavonoids	12
16.8.1	secondary metabolism.flavonoids.anthocyanins	3
16.8.1.21	secondary metabolism.flavonoids.anthocyanins.anthocyanin 5-aromatic acyltransferase	1
16.8.2	secondary metabolism.flavonoids.chalcones	4
16.8.2.2	secondary metabolism.flavonoids.chalcones.chalcone isomerase	1
16.8.3	secondary metabolism.flavonoids.dihydroflavonols	2
16.8.3.2	secondary metabolism.flavonoids.dihydroflavonols.flavanone 3-dioxygenase	1
16.8.4	secondary metabolism.flavonoids.flavonols	2
16.8.5	secondary metabolism.flavonoids.isoflavonols	1
16.99	secondary metabolism.unspecified	1
17.1	hormone metabolism.abscisic acid	5
17.1.1	hormone metabolism.abscisic acid.synthesis-degradation	3
17.1.1.1	hormone metabolism.abscisic acid.synthesis-degradation.synthesis	3
17.1.1.1.1	hormone metabolism.abscisic acid.synthesis-degradation.synthesis.zeaxanthin epoxidase	1
17.1.1.1.10	hormone metabolism.abscisic acid.synthesis-degradation.synthesis.9-cis-epoxycarotenoid dioxygenase	1
17.1.1.1.11	hormone metabolism.abscisic acid.synthesis-degradation.synthesis.short chain alcohol dehydrogenmase (ABA2)	1
17.1.3	hormone metabolism.abscisic acid.induced-regulated-responsive-activated	2
17.2	hormone metabolism.auxin	17
17.2.1	hormone metabolism.auxin.synthesis-degradation	6
17.2.2	hormone metabolism.auxin.signal transduction	2
17.2.3	hormone metabolism.auxin.induced-regulated-responsive-activated	9
17.3	hormone metabolism.brassinosteroid	1
17.3.1	hormone metabolism.brassinosteroid.synthesis-degradation	1
17.3.1.1	hormone metabolism.brassinosteroid.synthesis-degradation.BRs	1
17.3.1.1.5	hormone metabolism.brassinosteroid.synthesis-degradation.BRs.metabolic regulation	1
17.4	hormone metabolism.cytokinin	1
17.4.1	hormone metabolism.cytokinin.synthesis-degradation	1
17.5	hormone metabolism.ethylene	9
17.5.1	hormone metabolism.ethylene.synthesis-degradation	8
17.5.1.2	hormone metabolism.ethylene.synthesis-degradation.1-aminocyclopropane-1-carboxylate oxidase	3
17.5.3	hormone metabolism.ethylene.induced-regulated-responsive-activated	1
17.7	hormone metabolism.jasmonate	8
17.7.1	hormone metabolism.jasmonate.synthesis-degradation	6
17.7.1.2	hormone metabolism.jasmonate.synthesis-degradation.lipoxygenase	1
17.7.1.3	hormone metabolism.jasmonate.synthesis-degradation.allene oxidase synthase	1
17.7.1.4	hormone metabolism.jasmonate.synthesis-degradation.allene oxidase cyclase	2
17.7.1.5	hormone metabolism.jasmonate.synthesis-degradation.12-Oxo-PDA-reductase	2
17.7.3	hormone metabolism.jasmonate.induced-regulated-responsive-activated	2
17.8	hormone metabolism.salicylic acid	1
17.8.1	hormone metabolism.salicylic acid.synthesis-degradation	1
18.1	Co-factor and vitamine metabolism.molybdenum cofactor	3
18.1.1	Co-factor and vitamine metabolism.molybdenum cofactor.gephyrin	1
18.2	Co-factor and vitamine metabolism.thiamine	6
18.2.1	Co-factor and vitamine metabolism.thiamine.thiamine diphosphokinase	1
18.2.2	Co-factor and vitamine metabolism.thiamine.hydroxymethylpyrimidine kinase	1
18.3	Co-factor and vitamine metabolism.riboflavin	6
18.3.1	Co-factor and vitamine metabolism.riboflavin.GTP cyclohydrolase II	2
18.3.2	Co-factor and vitamine metabolism.riboflavin.riboflavin synthase	2
18.4	Co-factor and vitamine metabolism.pantothenate	6
18.4.1	Co-factor and vitamine metabolism.pantothenate.branched-chain amino acid aminotransferase	2
18.4.5	Co-factor and vitamine metabolism.pantothenate.pantothenate kinase (PANK)	2
18.4.6	Co-factor and vitamine metabolism.pantothenate.phosphopantothenoylcysteine synthetase (PPCS)	1
18.4.8	Co-factor and vitamine metabolism.pantothenate.pantetheine-phosphate adenylyltransferase (PPAT)	1
18.5	Co-factor and vitamine metabolism.folate & vitamine K	1
18.7	Co-factor and vitamine metabolism.iron-sulphur clusters	2
18.13	Co-factor and vitamine metabolism.isochorismatase	1
19.1	tetrapyrrole synthesis.glu-tRNA synthetase	2
19.3	tetrapyrrole synthesis.GSA	2
19.4	tetrapyrrole synthesis.ALA dehydratase	1
19.5	tetrapyrrole synthesis.porphobilinogen deaminase	1
19.6	tetrapyrrole synthesis.uroporphyrinogen III synthase	1
19.7	tetrapyrrole synthesis.uroporphyrinogen decarboxylase	2
19.8	tetrapyrrole synthesis.coproporphyrinogen III oxidase	1
19.9	tetrapyrrole synthesis.protoporphyrin IX oxidase	1
19.10	tetrapyrrole synthesis.magnesium chelatase	4
19.11	tetrapyrrole synthesis.magnesium protoporphyrin IX methyltransferase	1
19.14	tetrapyrrole synthesis.protochlorophyllide reductase	2
19.21	tetrapyrrole synthesis.heme oxygenase	1
19.40	tetrapyrrole synthesis.regulation	1
19.99	tetrapyrrole synthesis.unspecified	1
20.1	stress.biotic	23
20.1.2	stress.biotic.receptors	1
20.1.3	stress.biotic.signalling	2
20.1.7	stress.biotic.PR-proteins	2
20.2	stress.abiotic	54
20.2.1	stress.abiotic.heat	27
20.2.2	stress.abiotic.cold	4
20.2.3	stress.abiotic.drought/salt	1
20.2.5	stress.abiotic.light	2
20.2.99	stress.abiotic.unspecified	19
21.1	redox.thioredoxin	27
21.2	redox.ascorbate and glutathione	28
21.2.1	redox.ascorbate and glutathione.ascorbate	15
21.2.1.1	redox.ascorbate and glutathione.ascorbate.GME	1
21.2.1.3	redox.ascorbate and glutathione.ascorbate.L-galactose-1-phosphate phosphatase	1
21.2.1.4	redox.ascorbate and glutathione.ascorbate.L-galactose dehydrogenase	1
21.2.2	redox.ascorbate and glutathione.glutathione	7
21.3	redox.heme	2
21.4	redox.glutaredoxins	5
21.5	redox.peroxiredoxin	7
21.5.1	redox.peroxiredoxin.BAS1	2
21.6	redox.dismutases and catalases	8
21.99	redox.misc	1
22.1	polyamine metabolism.synthesis	3
22.1.6	polyamine metabolism.synthesis.spermidine synthase	2
22.1.7	polyamine metabolism.synthesis.spermine synthase	1
23.1	nucleotide metabolism.synthesis	20
23.1.1	nucleotide metabolism.synthesis.pyrimidine	5
23.1.1.1	nucleotide metabolism.synthesis.pyrimidine.carbamoyl phosphate synthetase	2
23.1.1.2	nucleotide metabolism.synthesis.pyrimidine.aspartate transcarbamoylase	1
23.1.1.3	nucleotide metabolism.synthesis.pyrimidine.dihydroorotase	1
23.1.1.5	nucleotide metabolism.synthesis.pyrimidine.UMP Synthase	1
23.1.2	nucleotide metabolism.synthesis.purine	12
23.1.2.1	nucleotide metabolism.synthesis.purine.amidophosphoribosyltransferase	1
23.1.2.2	nucleotide metabolism.synthesis.purine.GAR Synthetase	1
23.1.2.3	nucleotide metabolism.synthesis.purine.GAR transformylase	1
23.1.2.4	nucleotide metabolism.synthesis.purine.FGAR amidotransferase	1
23.1.2.5	nucleotide metabolism.synthesis.purine.AIR synthase	1
23.1.2.7	nucleotide metabolism.synthesis.purine.SAICAR synthetase	1
23.1.2.8	nucleotide metabolism.synthesis.purine.SAICAR lyase	2
23.1.2.9	nucleotide metabolism.synthesis.purine.AICAR transformylase and IMP synthase	1
23.1.2.20	nucleotide metabolism.synthesis.purine.adenylosuccinate synthase	1
23.1.2.30	nucleotide metabolism.synthesis.purine.IMP dehydrogenase	1
23.1.2.31	nucleotide metabolism.synthesis.purine.GMP synthetase	1
23.1.3	nucleotide metabolism.synthesis.PRS-PP	2
23.1.99	nucleotide metabolism.synthesis.unspecified	1
23.2	nucleotide metabolism.degradation	9
23.3	nucleotide metabolism.salvage	16
23.3.1	nucleotide metabolism.salvage.phosphoribosyltransferases	6
23.3.1.1	nucleotide metabolism.salvage.phosphoribosyltransferases.aprt	2
23.3.1.2	nucleotide metabolism.salvage.phosphoribosyltransferases.hgprt	1
23.3.1.3	nucleotide metabolism.salvage.phosphoribosyltransferases.upp	1
23.3.2	nucleotide metabolism.salvage.nucleoside kinases	2
23.3.2.1	nucleotide metabolism.salvage.nucleoside kinases.adenosine kinase	2
23.3.3	nucleotide metabolism.salvage.NUDIX hydrolases	8
23.4	nucleotide metabolism.phosphotransfer and pyrophosphatases	15
23.4.1	nucleotide metabolism.phosphotransfer and pyrophosphatases.adenylate kinase	2
23.4.3	nucleotide metabolism.phosphotransfer and pyrophosphatases.uridylate kinase	2
23.4.4	nucleotide metabolism.phosphotransfer and pyrophosphatases.thymidylate kinase	1
23.4.10	nucleotide metabolism.phosphotransfer and pyrophosphatases.nucleoside diphosphate kinase	3
23.4.99	nucleotide metabolism.phosphotransfer and pyrophosphatases.misc	7
23.5	nucleotide metabolism.deoxynucleotide metabolism	1
23.5.3	nucleotide metabolism.deoxynucleotide metabolism.cytosine deaminase	1
24.1	Biodegradation of Xenobiotics.hydroxyacylglutathione hydrolase	3
24.2	Biodegradation of Xenobiotics.lactoylglutathione lyase	3
25.1	C1-metabolism.glycine hydroxymethyltransferase	4
25.2	C1-metabolism.formate-tetrahydrofolate ligase	1
25.4	C1-metabolism.5-formyltetrahydrofolate cyclo-ligase	1
25.5	C1-metabolism.Methylenetetrahydrofolate dehydrogenase & Methenyltetrahydrofolate cyclohydrolase	2
25.6	C1-metabolism.methylenetetrahydrofolate reductase	2
25.8	C1-metabolism.tetrahydrofolate synthase	2
25.10	C1-metabolism.formate dehydrogenase	1
26.1	misc.misc2	13
26.2	misc.UDP glucosyl and glucoronyl transferases	15
26.3	misc.gluco-, galacto- and mannosidases	24
26.3.1	misc.gluco-, galacto- and mannosidases.alpha-galactosidase	4
26.3.2	misc.gluco-, galacto- and mannosidases.beta-galactosidase	7
26.3.3	misc.gluco-, galacto- and mannosidases.alpha-mannosidase	2
26.4	misc.beta 1,3 glucan hydrolases	4
26.4.1	misc.beta 1,3 glucan hydrolases.glucan endo-1,3-beta-glucosidase	4
26.6	misc.O-methyl transferases	4
26.7	misc.oxidases - copper, flavone etc.	17
26.8	misc.nitrilases, *nitrile lyases, berberine bridge enzymes, reticuline oxidases, troponine reductases	18
26.9	misc.glutathione S transferases	20
26.10	misc.cytochrome P450	1
26.11	misc	5
26.11.1	misc.alcohol dehydrogenases	5
26.12	misc.peroxidases	2
26.13	misc.acid and other phosphatases	7
26.16	misc.myrosinases-lectin-jacalin	9
26.18	misc.invertase/pectin methylesterase inhibitor family protein	2
26.19	misc.plastocyanin-like	3
26.21	misc.protease inhibitor/seed storage/lipid transfer protein (LTP) family protein	1
26.22	misc.short chain dehydrogenase/reductase (SDR)	10
26.24	misc.GCN5-related N-acetyltransferase	3
26.25	misc.sulfotransferase	3
26.26	misc.aminotransferases	1
26.26.1	misc.aminotransferases.aminotransferase class IV family protein	1
26.28	misc.GDSL-motif lipase	8
27.1	RNA.processing	10
27.1.1	RNA.processing.splicing	2
27.1.2	RNA.processing.RNA helicase	2
27.1.19	RNA.processing.ribonucleases	1
27.2	RNA.transcription	1
27.3	RNA.regulation of transcription	42
27.3.2	RNA.regulation of transcription.Alfin-like	1
27.3.12	RNA.regulation of transcription.C3H zinc finger family	1
27.3.16	RNA.regulation of transcription.CCAAT box binding factor family, HAP5	1
27.3.23	RNA.regulation of transcription.HSF,Heat-shock transcription factor family	1
27.3.36	RNA.regulation of transcription.Argonaute	1
27.3.54	RNA.regulation of transcription.Histone acetyltransferases	1
27.3.57	RNA.regulation of transcription.JUMONJI family	1
27.3.62	RNA.regulation of transcription.Nucleosome/chromatin assembly factor group	2
27.3.67	RNA.regulation of transcription.putative transcription regulator	7
27.3.69	RNA.regulation of transcription.SET-domain transcriptional regulator family	2
27.3.73	RNA.regulation of transcription.Zn-finger(CCHC)	2
27.3.75	RNA.regulation of transcription.GRP	1
27.3.82	RNA.regulation of transcription.plant TF (pbf2)	1
27.3.99	RNA.regulation of transcription.unclassified	19
27.4	RNA.RNA binding	20
28.1	DNA.synthesis/chromatin structure	14
28.1.3	DNA.synthesis/chromatin structure.histone	2
28.2	DNA.repair	2
28.99	DNA.unspecified	4
29.1	protein.aa activation	43
29.1.1	protein.aa activation.tyrosine-tRNA ligase	3
29.1.3	protein.aa activation.threonine-tRNA ligase	2
29.1.4	protein.aa activation.leucine-tRNA ligase	2
29.1.5	protein.aa activation.isoleucine-tRNA ligase	2
29.1.6	protein.aa activation.lysine-tRNA ligase	2
29.1.7	protein.aa activation.alanine-tRNA ligase	1
29.1.9	protein.aa activation.valine-tRNA ligase	2
29.1.10	protein.aa activation.methionine-tRNA ligase	2
29.1.11	protein.aa activation.serine-tRNA ligase	2
29.1.12	protein.aa activation.aspartate-tRNA ligase	3
29.1.14	protein.aa activation.glycine-tRNA ligase	2
29.1.16	protein.aa activation.cysteine-tRNA ligase	2
29.1.17	protein.aa activation.glutamate-tRNA ligase	1
29.1.18	protein.aa activation.glutamine-tRNA ligase	1
29.1.19	protein.aa activation.arginine-tRNA ligase	1
29.1.20	protein.aa activation.phenylalanine-tRNA ligase	3
29.1.21	protein.aa activation.histidine-tRNA ligase	2
29.1.22	protein.aa activation.asparagine-tRNA ligase	3
29.1.40	protein.aa activation.bifunctional aminoacyl-tRNA synthetase	3
29.2	protein.synthesis	79
29.2.1	protein.synthesis.ribosomal protein	31
29.2.1.1	protein.synthesis.ribosomal protein.prokaryotic	8
29.2.1.1.1	protein.synthesis.ribosomal protein.prokaryotic.chloroplast	6
29.2.1.1.1.1	protein.synthesis.ribosomal protein.prokaryotic.chloroplast.30S subunit	4
29.2.1.1.1.1.2	protein.synthesis.ribosomal protein.prokaryotic.chloroplast.30S subunit.S2	1
29.2.1.1.1.1.5	protein.synthesis.ribosomal protein.prokaryotic.chloroplast.30S subunit.S5	1
29.2.1.1.1.1.6	protein.synthesis.ribosomal protein.prokaryotic.chloroplast.30S subunit.S6	1
29.2.1.1.1.1.530	protein.synthesis.ribosomal protein.prokaryotic.chloroplast.30S subunit.S30A	1
29.2.1.1.1.2	protein.synthesis.ribosomal protein.prokaryotic.chloroplast.50S subunit	2
29.2.1.1.1.2.1	protein.synthesis.ribosomal protein.prokaryotic.chloroplast.50S subunit.L1	1
29.2.1.1.1.2.11	protein.synthesis.ribosomal protein.prokaryotic.chloroplast.50S subunit.L11	1
29.2.1.1.3	protein.synthesis.ribosomal protein.prokaryotic.unknown organellar	2
29.2.1.1.3.1	protein.synthesis.ribosomal protein.prokaryotic.unknown organellar.30S subunit	2
29.2.1.1.3.1.1	protein.synthesis.ribosomal protein.prokaryotic.unknown organellar.30S subunit.S1	2
29.2.1.2	protein.synthesis.ribosomal protein.eukaryotic	23
29.2.1.2.1	protein.synthesis.ribosomal protein.eukaryotic.40S subunit	14
29.2.1.2.1.6	protein.synthesis.ribosomal protein.eukaryotic.40S subunit.S6	2
29.2.1.2.1.12	protein.synthesis.ribosomal protein.eukaryotic.40S subunit.S12	1
29.2.1.2.1.19	protein.synthesis.ribosomal protein.eukaryotic.40S subunit.S19	1
29.2.1.2.1.20	protein.synthesis.ribosomal protein.eukaryotic.40S subunit.S20	3
29.2.1.2.1.23	protein.synthesis.ribosomal protein.eukaryotic.40S subunit.S23	1
29.2.1.2.1.26	protein.synthesis.ribosomal protein.eukaryotic.40S subunit.S26	1
29.2.1.2.1.31	protein.synthesis.ribosomal protein.eukaryotic.40S subunit.SA	2
29.2.1.2.1.53	protein.synthesis.ribosomal protein.eukaryotic.40S subunit.S3A	1
29.2.1.2.1.515	protein.synthesis.ribosomal protein.eukaryotic.40S subunit.S15A	2
29.2.1.2.2	protein.synthesis.ribosomal protein.eukaryotic.60S subunit	9
29.2.1.2.2.6	protein.synthesis.ribosomal protein.eukaryotic.60S subunit.L6	1
29.2.1.2.2.9	protein.synthesis.ribosomal protein.eukaryotic.60S subunit.L9	2
29.2.1.2.2.22	protein.synthesis.ribosomal protein.eukaryotic.60S subunit.L22	1
29.2.1.2.2.80	protein.synthesis.ribosomal protein.eukaryotic.60S subunit.P0	1
29.2.1.2.2.81	protein.synthesis.ribosomal protein.eukaryotic.60S subunit.P1	1
29.2.1.2.2.82	protein.synthesis.ribosomal protein.eukaryotic.60S subunit.P2	2
29.2.1.2.2.83	protein.synthesis.ribosomal protein.eukaryotic.60S subunit.P3	1
29.2.3	protein.synthesis.initiation	28
29.2.4	protein.synthesis.elongation	17
29.2.5	protein.synthesis.release	3
29.3	protein.targeting	25
29.3.1	protein.targeting.nucleus	10
29.3.3	protein.targeting.chloroplast	4
29.3.4	protein.targeting.secretory pathway	7
29.3.4.2	protein.targeting.secretory pathway.golgi	3
29.3.4.3	protein.targeting.secretory pathway.vacuole	2
29.3.4.4	protein.targeting.secretory pathway.plasma membrane	2
29.3.99	protein.targeting.unknown	3
29.4	protein.postranslational modification	38
29.4.1	protein.postranslational modification.kinase	2
29.5	protein.degradation	144
29.5.1	protein.degradation.subtilases	8
29.5.3	protein.degradation.cysteine protease	6
29.5.4	protein.degradation.aspartate protease	5
29.5.5	protein.degradation.serine protease	30
29.5.7	protein.degradation.metalloprotease	4
29.5.11	protein.degradation.ubiquitin	53
29.5.11.1	protein.degradation.ubiquitin.ubiquitin	4
29.5.11.2	protein.degradation.ubiquitin.E1	4
29.5.11.3	protein.degradation.ubiquitin.E2	6
29.5.11.4	protein.degradation.ubiquitin.E3	7
29.5.11.4.1	protein.degradation.ubiquitin.E3.HECT	1
29.5.11.4.2	protein.degradation.ubiquitin.E3.RING	4
29.5.11.4.3	protein.degradation.ubiquitin.E3.SCF	1
29.5.11.4.3.1	protein.degradation.ubiquitin.E3.SCF.SKP	1
29.5.11.4.6	protein.degradation.ubiquitin.E3.DCX	1
29.5.11.5	protein.degradation.ubiquitin.ubiquitin protease	3
29.5.11.20	protein.degradation.ubiquitin.proteasom	23
29.6	protein.folding	29
29.7	protein.glycosylation	2
29.7.5	protein.glycosylation.alpha-1,3-mannosyl-glycoprotein-beta-1,2-N-acetylglucosaminyltransferase(GnTI)	2
29.7.8	protein.glycosylation.alpha-1,6-mannosyl-glycoprotein-beta-1,2-N-acetylglucosaminyltransferase(GnTII)	2
29.8	protein.assembly and cofactor ligation	7
30.1	signalling.in sugar and nutrient physiology	3
30.1.1	signalling.in sugar and nutrient physiology	3
30.2	signalling.receptor kinases	4
30.2.11	signalling.receptor kinases.leucine rich repeat XI	1
30.2.17	signalling.receptor kinases.DUF 26	1
30.2.99	signalling.receptor kinases.misc	2
30.3	signalling.calcium	7
30.4	signalling.phosphinositides	5
30.4.3	signalling.phosphinositides.bis(5''-nucleosyl)-tetraphosphatase	1
30.4.5	signalling.phosphinositides.inositol-1,3,4-trisphosphate 5/6-kinase	2
30.5	signalling.G-proteins	19
30.6	signalling.MAP kinases	3
30.7	signalling.14-3-3 proteins	11
30.10	signalling.phosphorelay	1
30.11	signalling.light	9
30.11.1	signalling.light.COP9 signalosome	3
31.1	cell.organisation	37
31.2	cell.division	4
31.2.5	cell.division.plastid	2
31.3	cell.cycle	16
31.3.1	cell.cycle.peptidylprolyl isomerase	15
31.4	cell.vesicle transport	10
31.99	cell.unspecified	1
33.1	development.storage proteins	1
33.99	development.unspecified	30
34.1	transport.p- and v-ATPases	5
34.1.1	transport.p- and v-ATPases.H+-transporting two-sector ATPase	3
34.1.1.1	transport.p- and v-ATPases.H+-transporting two-sector ATPase.subunit B	2
34.1.1.4	transport.p- and v-ATPases.H+-transporting two-sector ATPase.subunit E	1
34.5	transport.ammonium	2
34.14	transport.unspecified cations	1
34.15	transport.potassium	2
34.16	transport.ABC transporters and multidrug resistance systems	5
34.21	transport.calcium	2
34.99	transport.misc	5
35.1	not assigned.no ontology	123
35.1.3	not assigned.no ontology.armadillo/beta-catenin repeat family protein	1
35.1.5	not assigned.no ontology.pentatricopeptide (PPR) repeat-containing protein	10
35.1.12	not assigned.no ontology.pumilio/Puf RNA-binding domain-containing protein	1
35.1.13	not assigned.no ontology.SET domain-containing protein	1
35.1.14	not assigned.no ontology.S RNA-binding domain-containing protein	1
35.1.20	not assigned.no ontology.formin homology 2 domain-containing protein	1
35.1.21	not assigned.no ontology.epsin N-terminal homology (ENTH) domain-containing protein	1
35.1.23	not assigned.no ontology.aconitase C-terminal domain-containing protein	1
35.1.26	not assigned.no ontology.DC1 domain containing protein	1
35.1.40	not assigned.no ontology.glycine rich proteins	2
35.1.41	not assigned.no ontology.hydroxyproline rich proteins	1
35.2	not assigned.unknown	150
