# Supplementary material for: Persulfidation proteome reveals the regulation of protein function by hydrogen sulfide in diverse biological processes in Arabidopsis
Source: J Exp Bot. 2017 Aug 24;68(17):4915–27. doi: 10.1093/jxb/erx294 (PMC5853657; doi:10.1093/jxb/erx294)
Supplement: supplementary_table_S2 [file erx294_suppl_supplementary_table_s2.xlsx]

## Sheet: Hoja1
Table S2. Singular enrichment analysis of Gene Ontology (GO) terms related to the category “glycolysis"
Ontology: Biological Process
Description: glycolysis
Annotated/Total number in query list: 30/1990
Annotated/Total number in background/reference: 57/37767
Name	GO terms	Description (Direct description or transfer from target)
AT1G13440	GO:0008943 glyceraldehyde-3-phosphate dehydrogenase activity	protein_coding GAPC2 (GLYCERALDEHYDE-3-PHOSPHATE DEHYDROGENASE C2); NAD or NADH binding / binding / catalytic/ glyceraldehyde-3-phosphate dehydrogenase (phosphorylating)/ glyceraldehyde-3-phosphate dehydrogenase GLYCERALDEHYDE-3-PHOSPHATE DEHYDROGENASE C2 (GAPC2); FUNCTIONS IN: NAD or NADH binding, glyceraldehyde-3-phosphate dehydrogenase (phosphorylating) activity, binding, catalytic activity, g…
	GO:0005829 cytosol
	GO:0005739 mitochondrion
	GO:0006979 response to oxidative stress
	GO:0006096 glycolysis
	GO:0006094 gluconeogenesis
AT4G29220	GO:0003872 6-phosphofructokinase activity	protein_coding PFK1 (PHOSPHOFRUCTOKINASE 1); 6-phosphofructokinase PHOSPHOFRUCTOKINASE 1 (PFK1); FUNCTIONS IN: 6-phosphofructokinase activity; INVOLVED IN: glycolysis; LOCATED IN: cytosol, 6-phosphofructokinase complex, plasma membrane; EXPRESSED IN: 25 plant structures; EXPRESSED DURING: 16 growth stages; CONTAINS InterPro DOMAIN/s: Pyrophosphate-dependent phosphofructokinase TP0108 (InterPro:IP…
	GO:0005945 6-phosphofructokinase complex
	GO:0006096 glycolysis
	GO:0005886 plasma membrane
AT5G56630	GO:0003872 6-phosphofructokinase activity	protein_coding PFK7 (PHOSPHOFRUCTOKINASE 7); 6-phosphofructokinase PHOSPHOFRUCTOKINASE 7 (PFK7); FUNCTIONS IN: 6-phosphofructokinase activity; INVOLVED IN: glycolysis; LOCATED IN: cytosol, 6-phosphofructokinase complex; EXPRESSED IN: 25 plant structures; EXPRESSED DURING: 16 growth stages; CONTAINS InterPro DOMAIN/s: Pyrophosphate-dependent phosphofructokinase TP0108 (InterPro:IPR012004), Phospho…
	GO:0005945 6-phosphofructokinase complex
	GO:0006096 glycolysis
AT3G12780	GO:0009409 response to cold	protein_coding PGK1 (PHOSPHOGLYCERATE KINASE 1); phosphoglycerate kinase nuclear phosphoglycerate kinase (PGK1) PHOSPHOGLYCERATE KINASE 1 (PGK1); FUNCTIONS IN: phosphoglycerate kinase activity; INVOLVED IN: response to cadmium ion, response to cold, glycolysis, peptidyl-cysteine S-nitrosylation; LOCATED IN: in 11 components; EXPRESSED IN: 26 plant structures; EXPRESSED DURING: 14 growth stages; C…
	GO:0010319 stromule
	GO:0004618 phosphoglycerate kinase activity
	GO:0006096 glycolysis
	GO:0005739 mitochondrion
AT3G55440	GO:0005829 cytosol	protein_coding TPI (TRIOSEPHOSPHATE ISOMERASE); triose-phosphate isomerase Encodes triosephosphate isomerase. TRIOSEPHOSPHATE ISOMERASE (TPI); FUNCTIONS IN: triose-phosphate isomerase activity; INVOLVED IN: in 6 processes; LOCATED IN: in 8 components; EXPRESSED IN: 27 plant structures; EXPRESSED DURING: 14 growth stages; CONTAINS InterPro DOMAIN/s: Aldolase-type TIM barrel (InterPro:IPR013785), T…
	GO:0006096 glycolysis
	GO:0005739 mitochondrion
	GO:0004807 triose-phosphate isomerase activity
AT4G26530	GO:0006096 glycolysis	protein_coding fructose-bisphosphate aldolase, putative fructose-bisphosphate aldolase, putative; FUNCTIONS IN: fructose-bisphosphate aldolase activity; INVOLVED IN: glycolysis, metabolic process; LOCATED IN: chloroplast; EXPRESSED IN: 18 plant structures; EXPRESSED DURING: 11 growth stages; CONTAINS InterPro DOMAIN/s: Aldolase-type TIM barrel (InterPro:IPR013785), Fructose-bisphosphate aldolase,…
	GO:0004332 fructose-bisphosphate aldolase activity
	GO:0009507 chloroplast
AT5G58330	GO:0009579 thylakoid	protein_coding malate dehydrogenase (NADP), chloroplast, putative malate dehydrogenase (NADP), chloroplast, putative; FUNCTIONS IN: oxidoreductase activity, binding, malate dehydrogenase activity, catalytic activity, malate dehydrogenase (NADP+) activity; INVOLVED IN: malate metabolic process, carbohydrate metabolic process, metabolic process; LOCATED IN: in 6 components; EXPRESSED IN: 23 plant s…
	GO:0009941 chloroplast envelope
	GO:0046554 malate dehydrogenase (NADP+) activity
	GO:0009570 chloroplast stroma
	GO:0005739 mitochondrion
	GO:0006108 malate metabolic process
	GO:0048046 apoplast
	GO:0005488 binding
	GO:0006096 glycolysis
AT5G56350	GO:0030955 potassium ion binding	protein_coding pyruvate kinase, putative pyruvate kinase, putative; FUNCTIONS IN: pyruvate kinase activity, potassium ion binding, magnesium ion binding, catalytic activity; INVOLVED IN: glycolysis; LOCATED IN: cellular_component unknown; EXPRESSED IN: 22 plant structures; EXPRESSED DURING: 13 growth stages; CONTAINS InterPro DOMAIN/s: Pyruvate kinase, C-terminal-like (InterPro:IPR015795), Pyruva…
	GO:0000287 magnesium ion binding
	GO:0006096 glycolysis
	GO:0004743 pyruvate kinase activity
AT5G08570	GO:0030955 potassium ion binding	protein_coding pyruvate kinase, putative pyruvate kinase, putative; FUNCTIONS IN: pyruvate kinase activity, potassium ion binding, magnesium ion binding, catalytic activity; INVOLVED IN: glycolysis; LOCATED IN: cellular_component unknown; EXPRESSED IN: 22 plant structures; EXPRESSED DURING: 13 growth stages; CONTAINS InterPro DOMAIN/s: Pyruvate kinase, C-terminal-like (InterPro:IPR015795), Pyruva…
	GO:0000287 magnesium ion binding
	GO:0006096 glycolysis
	GO:0004743 pyruvate kinase activity
AT2G22480	GO:0003872 6-phosphofructokinase activity	protein_coding PFK5 (PHOSPHOFRUCTOKINASE 5); 6-phosphofructokinase PHOSPHOFRUCTOKINASE 5 (PFK5); FUNCTIONS IN: 6-phosphofructokinase activity; INVOLVED IN: glycolysis; LOCATED IN: 6-phosphofructokinase complex, chloroplast; EXPRESSED IN: 23 plant structures; EXPRESSED DURING: 15 growth stages; CONTAINS InterPro DOMAIN/s: Pyrophosphate-dependent phosphofructokinase TP0108 (InterPro:IPR012004), Pho…
	GO:0005945 6-phosphofructokinase complex
	GO:0006096 glycolysis
	GO:0009507 chloroplast
AT1G12900	GO:0008943 glyceraldehyde-3-phosphate dehydrogenase activity	protein_coding GAPA-2 (GLYCERALDEHYDE 3-PHOSPHATE DEHYDROGENASE A SUBUNIT 2); NAD or NADH binding / binding / catalytic/ glyceraldehyde-3-phosphate dehydrogenase (phosphorylating)/ glyceraldehyde-3-phosphate dehydrogenase GLYCERALDEHYDE 3-PHOSPHATE DEHYDROGENASE A SUBUNIT 2 (GAPA-2); FUNCTIONS IN: NAD or NADH binding, glyceraldehyde-3-phosphate dehydrogenase (phosphorylating) activity, binding, g…
	GO:0006096 glycolysis
AT2G36580	GO:0030955 potassium ion binding	protein_coding pyruvate kinase, putative pyruvate kinase, putative; FUNCTIONS IN: pyruvate kinase activity, potassium ion binding, magnesium ion binding, catalytic activity; INVOLVED IN: glycolysis; LOCATED IN: plasma membrane; EXPRESSED IN: guard cell; CONTAINS InterPro DOMAIN/s: Pyruvate/Phosphoenolpyruvate kinase, catalytic core (InterPro:IPR015813), Pyruvate kinase, alpha/beta (InterPro:IPR01…
	GO:0000287 magnesium ion binding
	GO:0006096 glycolysis
	GO:0004743 pyruvate kinase activity
	GO:0005886 plasma membrane
AT5G52920	GO:0006633 fatty acid biosynthetic process	protein_coding PKP-BETA1 (PLASTIDIC PYRUVATE KINASE BETA SUBUNIT 1); pyruvate kinase encodes a dominant chloroplast pyruvate kinase beta subunit. Important for seed oil biosynthesis. Ubiquitously expressed, with significantly increased expression in maturing seeds. The mutant plant has wrinkled seeds, with a 50-70% reduction in seed fatty acid content. PLASTIDIC PYRUVATE KINASE BETA SUBUNIT 1 (PK…
	GO:0048316 seed development
	GO:0009570 chloroplast stroma
	GO:0005739 mitochondrion
	GO:0004743 pyruvate kinase activity
	GO:0006096 glycolysis
AT1G12000	GO:0010318 pyrophosphate-dependent phosphofructokinase complex, beta-subunit complex	protein_coding pyrophosphate--fructose-6-phosphate 1-phosphotransferase beta subunit, putative / pyrophosphate-dependent 6-phosphofructose-1-kinase, putative pyrophosphate--fructose-6-phosphate 1-phosphotransferase beta subunit, putative / pyrophosphate-dependent 6-phosphofructose-1-kinase, putative; FUNCTIONS IN: diphosphate-fructose-6-phosphate 1-phosphotransferase activity; INVOLVED IN: respon…
	GO:0047334 diphosphate-fructose-6-phosphate 1-phosphotransferase activity
	GO:0005618 cell wall
	GO:0016020 membrane
	GO:0046686 response to cadmium ion
	GO:0006096 glycolysis
AT3G04120	GO:0004365 glyceraldehyde-3-phosphate dehydrogenase (phosphorylating) activity	protein_coding GAPC1 (GLYCERALDEHYDE-3-PHOSPHATE DEHYDROGENASE C SUBUNIT 1); glyceraldehyde-3-phosphate dehydrogenase (phosphorylating)/ glyceraldehyde-3-phosphate dehydrogenase encodes cytosolic GADPH (C subunit) involved in the glycolytic pathway but also interacts with H2O2 potentially placing it in a signalling cascade induced by ROS. GLYCERALDEHYDE-3-PHOSPHATE DEHYDROGENASE C SUBUNIT 1 (GAPC…
	GO:0048316 seed development
	GO:0042542 response to hydrogen peroxide
	GO:0005829 cytosol
	GO:0009744 response to sucrose stimulus
	GO:0005740 mitochondrial envelope
	GO:0009408 response to heat
	GO:0006096 glycolysis
	GO:0006094 gluconeogenesis
AT3G55410	GO:0004591 oxoglutarate dehydrogenase (succinyl-transferring) activity	protein_coding 2-oxoglutarate dehydrogenase E1 component, putative / oxoglutarate decarboxylase, putative / alpha-ketoglutaric dehydrogenase, putative 2-oxoglutarate dehydrogenase E1 component, putative / oxoglutarate decarboxylase, putative / alpha-ketoglutaric dehydrogenase, putative; FUNCTIONS IN: oxidoreductase activity, acting on the aldehyde or oxo group of donors, disulfide as acceptor, ox…
	GO:0030976 thiamin pyrophosphate binding
	GO:0006096 glycolysis
	GO:0005739 mitochondrion
AT1G74030	GO:0000015 phosphopyruvate hydratase complex	protein_coding enolase, putative enolase, putative; FUNCTIONS IN: phosphopyruvate hydratase activity; INVOLVED IN: in 12 processes; LOCATED IN: phosphopyruvate hydratase complex, chloroplast; EXPRESSED IN: 23 plant structures; EXPRESSED DURING: 12 growth stages; CONTAINS InterPro DOMAIN/s: Enolase (InterPro:IPR000941); BEST Arabidopsis thaliana protein match is: LOS2; copper ion binding / phospho…
	GO:0009507 chloroplast
	GO:0006096 glycolysis
	GO:0004634 phosphopyruvate hydratase activity
AT1G42970	GO:0009744 response to sucrose stimulus	protein_coding GAPB (GLYCERALDEHYDE-3-PHOSPHATE DEHYDROGENASE B SUBUNIT); glyceraldehyde-3-phosphate dehydrogenase (NADP+)/ glyceraldehyde-3-phosphate dehydrogenase Encodes chloroplast localized glyceraldehyde-3-phosphate dehydrogenase. GLYCERALDEHYDE-3-PHOSPHATE DEHYDROGENASE B SUBUNIT (GAPB); FUNCTIONS IN: glyceraldehyde-3-phosphate dehydrogenase (NADP+) activity, glyceraldehyde-3-phosphate deh…
	GO:0008886 glyceraldehyde-3-phosphate dehydrogenase (NADP+) activity
	GO:0010319 stromule
	GO:0009416 response to light stimulus
	GO:0009409 response to cold
	GO:0006096 glycolysis
	GO:0019253 reductive pentose-phosphate cycle
	GO:0009507 chloroplast
AT1G76550	GO:0010317 pyrophosphate-dependent phosphofructokinase complex, alpha-subunit complex	protein_coding pyrophosphate--fructose-6-phosphate 1-phosphotransferase alpha subunit, putative / pyrophosphate-dependent 6-phosphofructose-1-kinase, putative pyrophosphate--fructose-6-phosphate 1-phosphotransferase alpha subunit, putative / pyrophosphate-dependent 6-phosphofructose-1-kinase, putative; FUNCTIONS IN: diphosphate-fructose-6-phosphate 1-phosphotransferase activity; INVOLVED IN: glyc…
	GO:0006096 glycolysis
	GO:0047334 diphosphate-fructose-6-phosphate 1-phosphotransferase activity
AT5G63680	GO:0030955 potassium ion binding	protein_coding pyruvate kinase, putative pyruvate kinase, putative; FUNCTIONS IN: pyruvate kinase activity, potassium ion binding, magnesium ion binding, catalytic activity; INVOLVED IN: response to cadmium ion, glycolysis; LOCATED IN: plasma membrane; EXPRESSED IN: 23 plant structures; EXPRESSED DURING: 13 growth stages; CONTAINS InterPro DOMAIN/s: Pyruvate kinase, C-terminal-like (InterPro:IPR0…
	GO:0000287 magnesium ion binding
	GO:0005886 plasma membrane
	GO:0046686 response to cadmium ion
	GO:0004743 pyruvate kinase activity
	GO:0006096 glycolysis
AT4G04040	GO:0009793 embryonic development ending in seed dormancy	protein_coding MEE51 (maternal effect embryo arrest 51); diphosphate-fructose-6-phosphate 1-phosphotransferase maternal effect embryo arrest 51 (MEE51); FUNCTIONS IN: diphosphate-fructose-6-phosphate 1-phosphotransferase activity; INVOLVED IN: embryonic development ending in seed dormancy, glycolysis; LOCATED IN: pyrophosphate-dependent phosphofructokinase complex, beta-subunit complex; EXPRESSED…
	GO:0010318 pyrophosphate-dependent phosphofructokinase complex, beta-subunit complex
	GO:0006096 glycolysis
	GO:0047334 diphosphate-fructose-6-phosphate 1-phosphotransferase activity
AT5G42740	GO:0046686 response to cadmium ion	protein_coding glucose-6-phosphate isomerase, cytosolic (PGIC) glucose-6-phosphate isomerase, cytosolic (PGIC); FUNCTIONS IN: glucose-6-phosphate isomerase activity; INVOLVED IN: response to cadmium ion, gluconeogenesis, glycolysis; LOCATED IN: cellular_component unknown; EXPRESSED IN: 24 plant structures; EXPRESSED DURING: 13 growth stages; CONTAINS InterPro DOMAIN/s: Phosphoglucose isomerase, c…
	GO:0004347 glucose-6-phosphate isomerase activity
	GO:0006096 glycolysis
	GO:0006094 gluconeogenesis
AT1G79550	GO:0005829 cytosol	protein_coding PGK (PHOSPHOGLYCERATE KINASE); phosphoglycerate kinase Encodes cytosolic phosphoglycerate kinase (PGK). PHOSPHOGLYCERATE KINASE (PGK); FUNCTIONS IN: phosphoglycerate kinase activity; INVOLVED IN: glycolysis; LOCATED IN: cytosol, apoplast, plasma membrane, nucleus, membrane; EXPRESSED IN: 26 plant structures; EXPRESSED DURING: 14 growth stages; CONTAINS InterPro DOMAIN/s: Phosphogly…
	GO:0004618 phosphoglycerate kinase activity
	GO:0006096 glycolysis
AT3G52990	GO:0030955 potassium ion binding	protein_coding pyruvate kinase, putative pyruvate kinase, putative; FUNCTIONS IN: pyruvate kinase activity, potassium ion binding, magnesium ion binding, catalytic activity; INVOLVED IN: response to cadmium ion, glycolysis; LOCATED IN: membrane; EXPRESSED IN: guard cell, cultured cell, leaf; EXPRESSED DURING: seedling growth; CONTAINS InterPro DOMAIN/s: Pyruvate/Phosphoenolpyruvate kinase, cataly…
	GO:0016020 membrane
	GO:0000287 magnesium ion binding
	GO:0046686 response to cadmium ion
	GO:0004743 pyruvate kinase activity
	GO:0006096 glycolysis
AT5G61580	GO:0003872 6-phosphofructokinase activity	protein_coding PFK4 (PHOSPHOFRUCTOKINASE 4); 6-phosphofructokinase PHOSPHOFRUCTOKINASE 4 (PFK4); FUNCTIONS IN: 6-phosphofructokinase activity; INVOLVED IN: glycolysis; LOCATED IN: 6-phosphofructokinase complex, chloroplast; EXPRESSED IN: 24 plant structures; EXPRESSED DURING: 17 growth stages; CONTAINS InterPro DOMAIN/s: Pyrophosphate-dependent phosphofructokinase TP0108 (InterPro:IPR012004), Pho…
	GO:0005945 6-phosphofructokinase complex
	GO:0006096 glycolysis
	GO:0009507 chloroplast
AT3G22960	GO:0009570 chloroplast stroma	protein_coding PKP-ALPHA; pyruvate kinase encodes a chloroplast pyruvate kinase alpha subunit. Important for seed oil biosynthesis. Ubiquitously expressed, with significantly increased expression in maturing seeds. PKP-ALPHA; FUNCTIONS IN: pyruvate kinase activity; INVOLVED IN: response to cadmium ion, glycolysis; LOCATED IN: chloroplast stroma, chloroplast; EXPRESSED IN: 24 plant structures; EXP…
	GO:0004743 pyruvate kinase activity
	GO:0006096 glycolysis
AT5G43330	GO:0006108 malate metabolic process	protein_coding malate dehydrogenase, cytosolic, putative malate dehydrogenase, cytosolic, putative; FUNCTIONS IN: in 6 functions; INVOLVED IN: cellular carbohydrate metabolic process, glycolysis, malate metabolic process, carbohydrate metabolic process, metabolic process; LOCATED IN: plasma membrane; EXPRESSED IN: 25 plant structures; EXPRESSED DURING: 14 growth stages; CONTAINS InterPro DOMAIN/s…
	GO:0005488 binding
	GO:0030060 L-malate dehydrogenase activity
	GO:0006096 glycolysis
	GO:0005886 plasma membrane
AT3G26650	GO:0008943 glyceraldehyde-3-phosphate dehydrogenase activity	protein_coding GAPA (GLYCERALDEHYDE 3-PHOSPHATE DEHYDROGENASE A SUBUNIT); glyceraldehyde-3-phosphate dehydrogenase/ protein binding Encodes one of the two subunits forming the photosynthetic glyceraldehyde-3-phosphate dehydrogenase (GAPDH) and as such a constituent of the supramolecular complex with phosphoribulokinase (PRK) thought to be linked by a small peptide encoded by CP12-2. GapA-1 is coo…
	GO:0009744 response to sucrose stimulus
	GO:0009570 chloroplast stroma
	GO:0010319 stromule
	GO:0009416 response to light stimulus
	GO:0005515 protein binding
	GO:0009409 response to cold
	GO:0006096 glycolysis
	GO:0019253 reductive pentose-phosphate cycle
AT1G56190	GO:0009579 thylakoid	protein_coding phosphoglycerate kinase, putative phosphoglycerate kinase, putative; FUNCTIONS IN: phosphoglycerate kinase activity; INVOLVED IN: response to cadmium ion, glycolysis; LOCATED IN: thylakoid, mitochondrion, chloroplast stroma, chloroplast, membrane; EXPRESSED IN: 28 plant structures; EXPRESSED DURING: 15 growth stages; CONTAINS InterPro DOMAIN/s: Phosphoglycerate kinase, N-terminal (…
	GO:0009570 chloroplast stroma
	GO:0016020 membrane
	GO:0005739 mitochondrion
	GO:0046686 response to cadmium ion
	GO:0004618 phosphoglycerate kinase activity
	GO:0006096 glycolysis
AT1G32440	GO:0006633 fatty acid biosynthetic process	protein_coding PKp3 (plastidial pyruvate kinase 3); pyruvate kinase encodes a chloroplast pyruvate kinase beta subunit. The enzyme is less active than the other chloroplast pyruvate kinase beta subunit encoded by AT5G52920. Involved in seed oil biosynthesis. Can partially complement the AT5G52920 mutant. plastidial pyruvate kinase 3 (PKp3); FUNCTIONS IN: pyruvate kinase activity; INVOLVED IN: gly…
	GO:0009570 chloroplast stroma
	GO:0004743 pyruvate kinase activity
	GO:0006096 glycolysis
