# Supplementary material for: Persulfidation proteome reveals the regulation of protein function by hydrogen sulfide in diverse biological processes in Arabidopsis
Source: J Exp Bot. 2017 Aug 24;68(17):4915–27. doi: 10.1093/jxb/erx294 (PMC5853657; doi:10.1093/jxb/erx294)
Supplement: supplementary_table_S3 [file erx294_suppl_supplementary_table_s3.xlsx]

## Sheet: Hoja1
Table S3. Singular enrichment analysis of Gene Ontology (GO) terms related to the category “tRNA aminoacylation for protein translation"
Ontology: Biological Process
Description: tRNA aminoacylation for protein translation
Annotated/Total number in query list: 41/1990
Annotated/Total number in background/reference: 84/37767
Name	GO terms	Description (Direct description or transfer from target)
AT3G55400	GO:0004825 methionine-tRNA ligase activity	protein_coding OVA1 (OVULE ABORTION 1); ATP binding / aminoacyl-tRNA ligase/ methionine-tRNA ligase/ nucleotide binding OVULE ABORTION 1 (OVA1); FUNCTIONS IN: methionine-tRNA ligase activity, aminoacyl-tRNA ligase activity, nucleotide binding, ATP binding; INVOLVED IN: ovule development, tRNA aminoacylation for protein translation; LOCATED IN: mitochondrion, chloroplast; EXPRESSED IN: 23 plant st…
	GO:0048481 ovule development
	GO:0005739 mitochondrion
	GO:0006418 tRNA aminoacylation for protein translation
	GO:0005524 ATP binding
	GO:0009507 chloroplast
AT3G13490	GO:0004812 aminoacyl-tRNA ligase activity	protein_coding OVA5 (OVULE ABORTION 5); ATP binding / aminoacyl-tRNA ligase/ lysine-tRNA ligase/ nucleic acid binding / nucleotide binding Encodes a dual targeted lysyl-tRNA ligase that is found both in the mitochondrion and the chloroplast. Plants mutated in this gene exhibit an ovule abortion phenotype. OVULE ABORTION 5 (OVA5); FUNCTIONS IN: aminoacyl-tRNA ligase activity, nucleotide binding, A…
	GO:0048481 ovule development
	GO:0005739 mitochondrion
	GO:0006418 tRNA aminoacylation for protein translation
	GO:0005524 ATP binding
	GO:0009507 chloroplast
AT3G46100	GO:0006427 histidyl-tRNA aminoacylation	protein_coding ATHRS1 (HISTIDYL-TRNA SYNTHETASE 1); histidine-tRNA ligase histidyl-tRNA synthetase HISTIDYL-TRNA SYNTHETASE 1 (ATHRS1); FUNCTIONS IN: histidine-tRNA ligase activity; INVOLVED IN: histidyl-tRNA aminoacylation; LOCATED IN: mitochondrion, chloroplast; EXPRESSED IN: 22 plant structures; EXPRESSED DURING: 13 growth stages; CONTAINS InterPro DOMAIN/s: Histidyl-tRNA synthetase, class IIa…
	GO:0004821 histidine-tRNA ligase activity
	GO:0005739 mitochondrion
	GO:0009507 chloroplast
AT4G10320	GO:0046686 response to cadmium ion	protein_coding isoleucyl-tRNA synthetase, putative / isoleucine--tRNA ligase, putative isoleucyl-tRNA synthetase, putative / isoleucine--tRNA ligase, putative; FUNCTIONS IN: isoleucine-tRNA ligase activity, nucleotide binding, aminoacyl-tRNA ligase activity, ATP binding; INVOLVED IN: response to cadmium ion, tRNA aminoacylation for protein translation; LOCATED IN: cytosol; EXPRESSED IN: male game…
	GO:0005829 cytosol
	GO:0004822 isoleucine-tRNA ligase activity
	GO:0005524 ATP binding
	GO:0006418 tRNA aminoacylation for protein translation
AT5G38830	GO:0005737 cytoplasm	protein_coding tRNA synthetase class I (C) family protein tRNA synthetase class I (C) family protein; FUNCTIONS IN: cysteine-tRNA ligase activity, nucleotide binding, ATP binding; INVOLVED IN: response to cadmium ion, cysteinyl-tRNA aminoacylation; LOCATED IN: cytoplasm; EXPRESSED IN: 25 plant structures; EXPRESSED DURING: 15 growth stages; CONTAINS InterPro DOMAIN/s: Rossmann-like alpha/beta/alp…
	GO:0046686 response to cadmium ion
	GO:0004817 cysteine-tRNA ligase activity
	GO:0006423 cysteinyl-tRNA aminoacylation
	GO:0005524 ATP binding
AT2G31170	GO:0004817 cysteine-tRNA ligase activity	protein_coding SYCO ARATH; ATP binding / aminoacyl-tRNA ligase/ cysteine-tRNA ligase/ nucleotide binding SYCO ARATH; FUNCTIONS IN: cysteine-tRNA ligase activity, nucleotide binding, aminoacyl-tRNA ligase activity, ATP binding; INVOLVED IN: cysteinyl-tRNA aminoacylation, translation, tRNA aminoacylation for protein translation; LOCATED IN: mitochondrion, chloroplast; EXPRESSED IN: 21 plant structu…
	GO:0009507 chloroplast
	GO:0005524 ATP binding
	GO:0005739 mitochondrion
	GO:0006423 cysteinyl-tRNA aminoacylation
AT4G04350	GO:0004812 aminoacyl-tRNA ligase activity	protein_coding EMB2369 (EMBRYO DEFECTIVE 2369); ATP binding / aminoacyl-tRNA ligase/ leucine-tRNA ligase/ nucleotide binding EMBRYO DEFECTIVE 2369 (EMB2369); FUNCTIONS IN: aminoacyl-tRNA ligase activity, nucleotide binding, leucine-tRNA ligase activity, ATP binding; INVOLVED IN: embryonic development ending in seed dormancy, tRNA aminoacylation for protein translation; LOCATED IN: mitochondrion, …
	GO:0005739 mitochondrion
	GO:0009793 embryonic development ending in seed dormancy
	GO:0006418 tRNA aminoacylation for protein translation
	GO:0005524 ATP binding
	GO:0009507 chloroplast
AT4G39280	GO:0005737 cytoplasm	protein_coding phenylalanyl-tRNA synthetase, putative / phenylalanine--tRNA ligase, putative phenylalanyl-tRNA synthetase, putative / phenylalanine--tRNA ligase, putative; FUNCTIONS IN: phenylalanine-tRNA ligase activity, aminoacyl-tRNA ligase activity, nucleotide binding, ATP binding; INVOLVED IN: phenylalanyl-tRNA aminoacylation, translation, tRNA aminoacylation for protein translation; LOCATED…
	GO:0004826 phenylalanine-tRNA ligase activity
	GO:0005524 ATP binding
	GO:0006432 phenylalanyl-tRNA aminoacylation
AT5G52520	GO:0009553 embryo sac development	protein_coding OVA6 (OVULE ABORTION 6); ATP binding / aminoacyl-tRNA ligase/ nucleotide binding / proline-tRNA ligase OVULE ABORTION 6 (OVA6); FUNCTIONS IN: proline-tRNA ligase activity, aminoacyl-tRNA ligase activity, nucleotide binding, ATP binding; INVOLVED IN: regulation of photosynthesis, seed development, embryo sac development, ovule development, tRNA aminoacylation for protein translation…
	GO:0004812 aminoacyl-tRNA ligase activity
	GO:0048316 seed development
	GO:0006418 tRNA aminoacylation for protein translation
	GO:0010109 regulation of photosynthesis
	GO:0005739 mitochondrion
	GO:0048481 ovule development
	GO:0005524 ATP binding
	GO:0009507 chloroplast
AT4G17300	GO:0006421 asparaginyl-tRNA aminoacylation	protein_coding NS1; asparagine-tRNA ligase Asparaginyl-tRNA synthetase protein involved in amino acid activation/protein synthesis. NS1; FUNCTIONS IN: asparagine-tRNA ligase activity; INVOLVED IN: asparaginyl-tRNA aminoacylation, ovule development; LOCATED IN: mitochondrion, chloroplast; EXPRESSED IN: 23 plant structures; EXPRESSED DURING: 13 growth stages; CONTAINS InterPro DOMAIN/s: Nucleic aci…
	GO:0004816 asparagine-tRNA ligase activity
	GO:0009507 chloroplast
	GO:0005739 mitochondrion
	GO:0048481 ovule development
AT2G04842	GO:0006435 threonyl-tRNA aminoacylation	protein_coding EMB2761 (EMBRYO DEFECTIVE 2761); ATP binding / aminoacyl-tRNA ligase/ ligase, forming aminoacyl-tRNA and related compounds / nucleotide binding / threonine-tRNA ligase Encodes a dual localized threonyl-tRNA synthetase found both in the mitochondrion and the chloroplast. Plants mutated in this gene terminate as embryos in the globular stage. EMBRYO DEFECTIVE 2761 (EMB2761); FUNCTION…
	GO:0009793 embryonic development ending in seed dormancy
	GO:0004829 threonine-tRNA ligase activity
	GO:0005739 mitochondrion
	GO:0009507 chloroplast
AT2G33840	GO:0005737 cytoplasm	protein_coding tRNA synthetase class I (W and Y) family protein tRNA synthetase class I (W and Y) family protein; FUNCTIONS IN: tyrosine-tRNA ligase activity, nucleotide binding, aminoacyl-tRNA ligase activity, ATP binding; INVOLVED IN: translation, tRNA aminoacylation for protein translation, tyrosyl-tRNA aminoacylation; LOCATED IN: cytoplasm; CONTAINS InterPro DOMAIN/s: Rossmann-like alpha/beta…
	GO:0006437 tyrosyl-tRNA aminoacylation
	GO:0004831 tyrosine-tRNA ligase activity
	GO:0005524 ATP binding
AT5G10880	GO:0005737 cytoplasm	protein_coding tRNA synthetase-related / tRNA ligase-related tRNA synthetase-related / tRNA ligase-related; FUNCTIONS IN: proline-tRNA ligase activity, aminoacyl-tRNA ligase activity, nucleotide binding, ATP binding; INVOLVED IN: prolyl-tRNA aminoacylation, translation; LOCATED IN: cytoplasm; CONTAINS InterPro DOMAIN/s: Prolyl-tRNA synthetase, class IIa, prokaryotic-type (InterPro:IPR004499), Pro…
	GO:0004827 proline-tRNA ligase activity
	GO:0005524 ATP binding
	GO:0006433 prolyl-tRNA aminoacylation
AT1G28350	GO:0005737 cytoplasm	protein_coding ATP binding / aminoacyl-tRNA ligase/ nucleotide binding / tyrosine-tRNA ligase ATP binding / aminoacyl-tRNA ligase/ nucleotide binding / tyrosine-tRNA ligase; FUNCTIONS IN: tyrosine-tRNA ligase activity, nucleotide binding, aminoacyl-tRNA ligase activity, ATP binding; INVOLVED IN: translation, tyrosyl-tRNA aminoacylation, tRNA aminoacylation for protein translation; LOCATED IN: cyt…
	GO:0006437 tyrosyl-tRNA aminoacylation
	GO:0004831 tyrosine-tRNA ligase activity
	GO:0005524 ATP binding
AT5G27470	GO:0046686 response to cadmium ion	protein_coding seryl-tRNA synthetase / serine--tRNA ligase seryl-tRNA synthetase / serine--tRNA ligase; FUNCTIONS IN: serine-tRNA ligase activity, aminoacyl-tRNA ligase activity, nucleotide binding, ATP binding; INVOLVED IN: response to cadmium ion, seryl-tRNA aminoacylation; LOCATED IN: cytosol; EXPRESSED IN: 24 plant structures; EXPRESSED DURING: 14 growth stages; CONTAINS InterPro DOMAIN/s: tR…
	GO:0006434 seryl-tRNA aminoacylation
	GO:0005829 cytosol
	GO:0004828 serine-tRNA ligase activity
	GO:0005524 ATP binding
AT3G02760	GO:0006427 histidyl-tRNA aminoacylation	protein_coding ATP binding / aminoacyl-tRNA ligase/ histidine-tRNA ligase/ nucleotide binding ATP binding / aminoacyl-tRNA ligase/ histidine-tRNA ligase/ nucleotide binding; FUNCTIONS IN: histidine-tRNA ligase activity, aminoacyl-tRNA ligase activity, nucleotide binding, ATP binding; INVOLVED IN: histidyl-tRNA aminoacylation, translation, tRNA aminoacylation for protein translation; LOCATED IN: c…
	GO:0004821 histidine-tRNA ligase activity
	GO:0005524 ATP binding
	GO:0009507 chloroplast
AT5G49030	GO:0006418 tRNA aminoacylation for protein translation	protein_coding OVA2 (ovule abortion 2); ATP binding / aminoacyl-tRNA ligase/ catalytic/ isoleucine-tRNA ligase/ nucleotide binding ovule abortion 2 (OVA2); FUNCTIONS IN: nucleotide binding, isoleucine-tRNA ligase activity, aminoacyl-tRNA ligase activity, catalytic activity, ATP binding; INVOLVED IN: ovule development, tRNA aminoacylation for protein translation; LOCATED IN: chloroplast; EXPRESSED…
	GO:0004812 aminoacyl-tRNA ligase activity
	GO:0005524 ATP binding
	GO:0048481 ovule development
AT1G14610	GO:0004812 aminoacyl-tRNA ligase activity	protein_coding TWN2 (TWIN 2); ATP binding / aminoacyl-tRNA ligase/ nucleotide binding / valine-tRNA ligase Required for proper proliferation of basal cells. TWIN 2 (TWN2); FUNCTIONS IN: valine-tRNA ligase activity, aminoacyl-tRNA ligase activity, nucleotide binding, ATP binding; INVOLVED IN: embryonic development ending in seed dormancy, tRNA aminoacylation for protein translation; LOCATED IN: mi…
	GO:0005739 mitochondrion
	GO:0009793 embryonic development ending in seed dormancy
	GO:0006418 tRNA aminoacylation for protein translation
	GO:0005524 ATP binding
	GO:0009507 chloroplast
AT1G09620	GO:0004823 leucine-tRNA ligase activity	protein_coding ATP binding / aminoacyl-tRNA ligase/ leucine-tRNA ligase/ nucleotide binding ATP binding / aminoacyl-tRNA ligase/ leucine-tRNA ligase/ nucleotide binding; FUNCTIONS IN: nucleotide binding, aminoacyl-tRNA ligase activity, leucine-tRNA ligase activity, ATP binding; INVOLVED IN: leucyl-tRNA aminoacylation, translation, tRNA aminoacylation for protein translation; LOCATED IN: chloropla…
	GO:0009507 chloroplast
	GO:0005524 ATP binding
	GO:0006429 leucyl-tRNA aminoacylation
AT1G11870	GO:0006434 seryl-tRNA aminoacylation	protein_coding SRS (SERYL-TRNA SYNTHETASE); serine-tRNA ligase Seryl-tRNA synthetase targeted to chloroplasts and mitochondria. Its inactivation causes developmental arrest of chloroplasts and mitochondria in Nicotiana benthamiana. SERYL-TRNA SYNTHETASE (SRS); FUNCTIONS IN: serine-tRNA ligase activity; INVOLVED IN: chloroplast organization, mitochondrion organization, tRNA aminoacylation, seryl-t…
	GO:0004828 serine-tRNA ligase activity
	GO:0005739 mitochondrion
	GO:0009658 chloroplast organization
	GO:0048481 ovule development
	GO:0007005 mitochondrion organization
	GO:0009507 chloroplast
AT3G11710	GO:0004824 lysine-tRNA ligase activity	protein_coding ATKRS-1 (ARABIDOPSIS THALIANA LYSYL-TRNA SYNTHETASE 1); ATP binding / aminoacyl-tRNA ligase/ lysine-tRNA ligase/ nucleic acid binding / nucleotide binding ARABIDOPSIS THALIANA LYSYL-TRNA SYNTHETASE 1 (ATKRS-1); FUNCTIONS IN: nucleotide binding, aminoacyl-tRNA ligase activity, lysine-tRNA ligase activity, ATP binding, nucleic acid binding; INVOLVED IN: lysyl-tRNA aminoacylation, tra…
	GO:0006430 lysyl-tRNA aminoacylation
	GO:0005524 ATP binding
AT5G16715	GO:0009793 embryonic development ending in seed dormancy	protein_coding EMB2247 (embryo defective 2247); ATP binding / aminoacyl-tRNA ligase/ nucleotide binding / valine-tRNA ligase embryo defective 2247 (EMB2247); FUNCTIONS IN: valine-tRNA ligase activity, nucleotide binding, aminoacyl-tRNA ligase activity, ATP binding; INVOLVED IN: embryonic development ending in seed dormancy, tRNA aminoacylation for protein translation; LOCATED IN: chloroplast stro…
	GO:0004812 aminoacyl-tRNA ligase activity
	GO:0005524 ATP binding
	GO:0006418 tRNA aminoacylation for protein translation
AT1G72550	GO:0004826 phenylalanine-tRNA ligase activity	protein_coding tRNA synthetase beta subunit family protein tRNA synthetase beta subunit family protein; FUNCTIONS IN: phenylalanine-tRNA ligase activity, RNA binding, magnesium ion binding, nucleotide binding, ATP binding; INVOLVED IN: phenylalanyl-tRNA aminoacylation, translation; LOCATED IN: phenylalanine-tRNA ligase complex, cytoplasm; EXPRESSED IN: 23 plant structures; EXPRESSED DURING: 14 gr…
	GO:0006432 phenylalanyl-tRNA aminoacylation
	GO:0009328 phenylalanine-tRNA ligase complex
	GO:0000287 magnesium ion binding
	GO:0003723 RNA binding
	GO:0005524 ATP binding
AT5G64050	GO:0006424 glutamyl-tRNA aminoacylation	protein_coding ERS (GLUTAMATE TRNA SYNTHETASE); glutamate-tRNA ligase Glutamate-tRNA ligase. Targeted to mitochondria and chloroplast. Its inactivation causes developmental arrest of chloroplasts and mitochondria in Nicotiana benthamiana. GLUTAMATE TRNA SYNTHETASE (ERS); FUNCTIONS IN: glutamate-tRNA ligase activity; INVOLVED IN: chloroplast organization, glutamyl-tRNA aminoacylation, mitochondrio…
	GO:0004818 glutamate-tRNA ligase activity
	GO:0005739 mitochondrion
	GO:0009658 chloroplast organization
	GO:0048481 ovule development
	GO:0007005 mitochondrion organization
	GO:0009507 chloroplast
AT3G62120	GO:0016020 membrane	protein_coding tRNA synthetase class II (G, H, P and S) family protein tRNA synthetase class II (G, H, P and S) family protein; FUNCTIONS IN: proline-tRNA ligase activity, aminoacyl-tRNA ligase activity, nucleotide binding, ATP binding; INVOLVED IN: prolyl-tRNA aminoacylation, translation, tRNA aminoacylation for protein translation; LOCATED IN: membrane; EXPRESSED IN: 22 plant structures; EXPRES…
	GO:0005524 ATP binding
	GO:0006433 prolyl-tRNA aminoacylation
	GO:0004827 proline-tRNA ligase activity
AT3G04600	GO:0005829 cytosol	protein_coding tRNA synthetase class I (W and Y) family protein tRNA synthetase class I (W and Y) family protein; FUNCTIONS IN: tryptophan-tRNA ligase activity, nucleotide binding, aminoacyl-tRNA ligase activity, ATP binding; INVOLVED IN: tryptophanyl-tRNA aminoacylation, tRNA aminoacylation for protein translation; LOCATED IN: cytosol; EXPRESSED IN: 24 plant structures; EXPRESSED DURING: 13 grow…
	GO:0006436 tryptophanyl-tRNA aminoacylation
	GO:0004830 tryptophan-tRNA ligase activity
	GO:0005524 ATP binding
AT1G29880	GO:0046686 response to cadmium ion	protein_coding glycyl-tRNA synthetase / glycine--tRNA ligase glycyl-tRNA synthetase / glycine--tRNA ligase; FUNCTIONS IN: glycine-tRNA ligase activity, nucleotide binding, aminoacyl-tRNA ligase activity, ATP binding; INVOLVED IN: response to cadmium ion, glycyl-tRNA aminoacylation; LOCATED IN: mitochondrion; EXPRESSED IN: 24 plant structures; EXPRESSED DURING: 14 growth stages; CONTAINS InterPro …
	GO:0006426 glycyl-tRNA aminoacylation
	GO:0004820 glycine-tRNA ligase activity
	GO:0005524 ATP binding
	GO:0005739 mitochondrion
AT3G58140	GO:0004826 phenylalanine-tRNA ligase activity	protein_coding phenylalanyl-tRNA synthetase class IIc family protein phenylalanyl-tRNA synthetase class IIc family protein; FUNCTIONS IN: in 6 functions; INVOLVED IN: tRNA processing, phenylalanyl-tRNA aminoacylation, translation, tRNA aminoacylation for protein translation; LOCATED IN: mitochondrion, chloroplast, membrane; EXPRESSED IN: 23 plant structures; EXPRESSED DURING: 13 growth stages; CO…
	GO:0016020 membrane
	GO:0008033 tRNA processing
	GO:0006432 phenylalanyl-tRNA aminoacylation
	GO:0000287 magnesium ion binding
	GO:0005739 mitochondrion
	GO:0000049 tRNA binding
	GO:0005524 ATP binding
	GO:0009507 chloroplast
AT1G48520	GO:0006424 glutamyl-tRNA aminoacylation	protein_coding GATB (GLU-ADT SUBUNIT B); carbon-nitrogen ligase, with glutamine as amido-N-donor / glutaminyl-tRNA synthase (glutamine-hydrolyzing)/ ligase Encodes Glu-tRNA(Gln) amidotransferase subunit B (from Genbank record AF239836). GLU-ADT SUBUNIT B (GATB); FUNCTIONS IN: glutaminyl-tRNA synthase (glutamine-hydrolyzing) activity, carbon-nitrogen ligase activity, with glutamine as amido-N-dono…
	GO:0050567 glutaminyl-tRNA synthase (glutamine-hydrolyzing) activity
AT4G26870	GO:0005737 cytoplasm	protein_coding aspartyl-tRNA synthetase, putative / aspartate--tRNA ligase, putative aspartyl-tRNA synthetase, putative / aspartate--tRNA ligase, putative; FUNCTIONS IN: aspartate-tRNA ligase activity, nucleotide binding, aminoacyl-tRNA ligase activity, nucleic acid binding, ATP binding; INVOLVED IN: response to cadmium ion, tRNA aminoacylation for protein translation; LOCATED IN: cytoplasm; EXPR…
	GO:0004815 aspartate-tRNA ligase activity
	GO:0003676 nucleic acid binding
	GO:0006418 tRNA aminoacylation for protein translation
	GO:0046686 response to cadmium ion
	GO:0005524 ATP binding
AT5G26830	GO:0006435 threonyl-tRNA aminoacylation	protein_coding threonyl-tRNA synthetase / threonine--tRNA ligase (THRRS) Encodes a dual-targeted threonyl-tRNA synthetase found in both the chloroplast and mitochondrion. threonyl-tRNA synthetase / threonine--tRNA ligase (THRRS); FUNCTIONS IN: ligase activity, forming aminoacyl-tRNA and related compounds, threonine-tRNA ligase activity, aminoacyl-tRNA ligase activity, nucleotide binding, ATP bind…
	GO:0005618 cell wall
	GO:0004829 threonine-tRNA ligase activity
	GO:0005739 mitochondrion
	GO:0005886 plasma membrane
	GO:0005524 ATP binding
	GO:0009507 chloroplast
AT4G33760	GO:0006422 aspartyl-tRNA aminoacylation	protein_coding tRNA synthetase class II (D, K and N) family protein tRNA synthetase class II (D, K and N) family protein; FUNCTIONS IN: aspartate-tRNA ligase activity, nucleotide binding, aminoacyl-tRNA ligase activity, nucleic acid binding, ATP binding; INVOLVED IN: aspartyl-tRNA aminoacylation, translation, tRNA aminoacylation for protein translation; LOCATED IN: mitochondrion, chloroplast, mem…
	GO:0016020 membrane
	GO:0005739 mitochondrion
	GO:0003676 nucleic acid binding
	GO:0004815 aspartate-tRNA ligase activity
	GO:0005524 ATP binding
	GO:0009507 chloroplast
AT3G02660	GO:0004812 aminoacyl-tRNA ligase activity	protein_coding emb2768 (EMBRYO DEFECTIVE 2768); ATP binding / RNA binding / aminoacyl-tRNA ligase/ nucleotide binding / tyrosine-tRNA ligase EMBRYO DEFECTIVE 2768 (emb2768); FUNCTIONS IN: RNA binding, tyrosine-tRNA ligase activity, aminoacyl-tRNA ligase activity, nucleotide binding, ATP binding; INVOLVED IN: embryonic development ending in seed dormancy, tRNA aminoacylation for protein translatio…
	GO:0005739 mitochondrion
	GO:0009793 embryonic development ending in seed dormancy
	GO:0006418 tRNA aminoacylation for protein translation
	GO:0005524 ATP binding
	GO:0009507 chloroplast
AT2G25840	GO:0004812 aminoacyl-tRNA ligase activity	protein_coding OVA4 (ovule abortion 4); ATP binding / aminoacyl-tRNA ligase/ nucleotide binding / tryptophan-tRNA ligase ovule abortion 4 (OVA4); FUNCTIONS IN: nucleotide binding, aminoacyl-tRNA ligase activity, tryptophan-tRNA ligase activity, ATP binding; INVOLVED IN: N-terminal protein myristoylation, ovule development, tRNA aminoacylation for protein translation; LOCATED IN: mitochondrion, ch…
	GO:0048481 ovule development
	GO:0005739 mitochondrion
	GO:0006418 tRNA aminoacylation for protein translation
	GO:0005524 ATP binding
	GO:0009507 chloroplast
AT4G13780	GO:0004825 methionine-tRNA ligase activity	protein_coding methionine--tRNA ligase, putative / methionyl-tRNA synthetase, putative / MetRS, putative methionine--tRNA ligase, putative / methionyl-tRNA synthetase, putative / MetRS, putative; FUNCTIONS IN: methionine-tRNA ligase activity, tRNA binding, aminoacyl-tRNA ligase activity, nucleotide binding, ATP binding; INVOLVED IN: response to cadmium ion, methionyl-tRNA aminoacylation; LOCATED …
	GO:0000049 tRNA binding
	GO:0006431 methionyl-tRNA aminoacylation
	GO:0005829 cytosol
	GO:0046686 response to cadmium ion
	GO:0005524 ATP binding
AT3G48110	GO:0006426 glycyl-tRNA aminoacylation	protein_coding EDD1 (EMBRYO-DEFECTIVE-DEVELOPMENT 1); glycine-tRNA ligase glycine-tRNA ligase EMBRYO-DEFECTIVE-DEVELOPMENT 1 (EDD1); FUNCTIONS IN: glycine-tRNA ligase activity; INVOLVED IN: embryonic development ending in seed dormancy, regulation of embryonic development, glycyl-tRNA aminoacylation; LOCATED IN: mitochondrion, chloroplast stroma, chloroplast; EXPRESSED IN: 23 plant structures; EX…
	GO:0004820 glycine-tRNA ligase activity
	GO:0005739 mitochondrion
	GO:0009793 embryonic development ending in seed dormancy
	GO:0045995 regulation of embryonic development
	GO:0009507 chloroplast
AT4G26300	GO:0004814 arginine-tRNA ligase activity	protein_coding emb1027 (embryo defective 1027); ATP binding / aminoacyl-tRNA ligase/ arginine-tRNA ligase/ nucleotide binding embryo defective 1027 (emb1027); FUNCTIONS IN: nucleotide binding, aminoacyl-tRNA ligase activity, arginine-tRNA ligase activity, ATP binding; INVOLVED IN: embryonic development ending in seed dormancy, arginyl-tRNA aminoacylation; LOCATED IN: mitochondrion, chloroplast; E…
	GO:0006420 arginyl-tRNA aminoacylation
	GO:0005739 mitochondrion
	GO:0009793 embryonic development ending in seed dormancy
	GO:0005524 ATP binding
	GO:0009507 chloroplast
AT1G25350	GO:0004819 glutamine-tRNA ligase activity	protein_coding OVA9 (ovule abortion 9); glutamine-tRNA ligase ovule abortion 9 (OVA9); FUNCTIONS IN: glutamine-tRNA ligase activity; INVOLVED IN: glutamyl-tRNA aminoacylation, translation, ovule development; LOCATED IN: cytosol; EXPRESSED IN: 25 plant structures; EXPRESSED DURING: 13 growth stages; CONTAINS InterPro DOMAIN/s: Aminoacyl-tRNA synthetase, class I, conserved site (InterPro:IPR001412)…
	GO:0006424 glutamyl-tRNA aminoacylation
	GO:0005829 cytosol
	GO:0048481 ovule development
AT4G31180	GO:0006422 aspartyl-tRNA aminoacylation	protein_coding aspartyl-tRNA synthetase, putative / aspartate--tRNA ligase, putative aspartyl-tRNA synthetase, putative / aspartate--tRNA ligase, putative; FUNCTIONS IN: aspartate-tRNA ligase activity, nucleotide binding, aminoacyl-tRNA ligase activity, nucleic acid binding, ATP binding; INVOLVED IN: response to cadmium ion, aspartyl-tRNA aminoacylation; LOCATED IN: chloroplast, cytoplasm; EXPRES…
	GO:0003676 nucleic acid binding
	GO:0046686 response to cadmium ion
	GO:0004815 aspartate-tRNA ligase activity
	GO:0005524 ATP binding
	GO:0009507 chloroplast
AT5G22800	GO:0009793 embryonic development ending in seed dormancy	protein_coding EMB1030 (EMBRYO DEFECTIVE 1030); ATP binding / alanine-tRNA ligase/ ligase, forming aminoacyl-tRNA and related compounds / nucleic acid binding / nucleotide binding EMBRYO DEFECTIVE 1030 (EMB1030); FUNCTIONS IN: alanine-tRNA ligase activity, ligase activity, forming aminoacyl-tRNA and related compounds, nucleotide binding, ATP binding, nucleic acid binding; INVOLVED IN: embryonic d…
	GO:0006419 alanyl-tRNA aminoacylation
	GO:0005739 mitochondrion
	GO:0009507 chloroplast
AT1G50200	GO:0006419 alanyl-tRNA aminoacylation	protein_coding ALATS (ALANYL-TRNA SYNTHETASE); ATP binding / alanine-tRNA ligase/ ligase, forming aminoacyl-tRNA and related compounds / nucleic acid binding / nucleotide binding ALANYL-TRNA SYNTHETASE (ALATS); FUNCTIONS IN: alanine-tRNA ligase activity, ligase activity, forming aminoacyl-tRNA and related compounds, nucleotide binding, nucleic acid binding, ATP binding; INVOLVED IN: alanyl-tRNA a…
	GO:0005739 mitochondrion
	GO:0009507 chloroplast
