# Supplementary material for: Persulfidation proteome reveals the regulation of protein function by hydrogen sulfide in diverse biological processes in Arabidopsis
Source: J Exp Bot. 2017 Aug 24;68(17):4915–27. doi: 10.1093/jxb/erx294 (PMC5853657; doi:10.1093/jxb/erx294)
Supplement: supplementary_table_S4 [file erx294_suppl_supplementary_table_s4.xlsx]

## Sheet: Hoja1
Table S4. Singular enrichment analysis of Gene Ontology (GO) terms related to the category “jasmonic acid biosynthesis"
Ontology: Biological Process
Description: jasmonic acid biosynthetic process
Annotated/Total number in query list: 11/1990
Annotated/Total number in background/reference: 29/37767
Name	GO terms	Description (Direct description or transfer from target)
AT2G33150	GO:0006635 fatty acid beta-oxidation	protein_coding PKT3 (PEROXISOMAL 3-KETOACYL-COA THIOLASE 3); acetyl-CoA C-acyltransferase Encodes an organellar (peroxisome, glyoxysome) 3-ketoacyl-CoA thiolase, involved in fatty acid b-oxidation during germination and subsequent seedling growth. Mutants have defects in glyoxysomal fatty acid beta-oxidation. EC2.3.1.16 thiolase. PEROXISOMAL 3-KETOACYL-COA THIOLASE 3 (PKT3); FUNCTIONS IN: acetyl-…
	GO:0009611 response to wounding
	GO:0005739 mitochondrion
	GO:0009695 jasmonic acid biosynthetic process
	GO:0003988 acetyl-CoA C-acyltransferase activity
	GO:0010111 glyoxysome organization
AT4G05160	GO:0016207 4-coumarate-CoA ligase activity	protein_coding 4-coumarate--CoA ligase, putative / 4-coumaroyl-CoA synthase, putative Encodes a peroxisomal protein involved in the activation of fatty acids through esterification with CoA. At4g05160 preferentially activates fatty acids with medium chain length (C6:0 and C7:0) as well as even-numbered long-chain fatty acids (C14:0, C16:0 and C18:0). At4g05160 was also able to catalyze the conver…
	GO:0009695 jasmonic acid biosynthetic process
	GO:0004321 fatty-acyl-CoA synthase activity
	GO:0009851 auxin biosynthetic process
	GO:0005777 peroxisome
AT2G06050	GO:0009695 jasmonic acid biosynthetic process	protein_coding OPR3 (OPDA-REDUCTASE 3); 12-oxophytodienoate reductase Encodes a 12-oxophytodienoate reductase that is required for jasmonate biosynthesis. Mutants are male sterile and defective in pollen dehiscence. OPDA-REDUCTASE 3 (OPR3); FUNCTIONS IN: 12-oxophytodienoate reductase activity; INVOLVED IN: response to jasmonic acid stimulus, response to fungus, jasmonic acid biosynthetic process,…
	GO:0016629 12-oxophytodienoate reductase activity
	GO:0009611 response to wounding
	GO:0010193 response to ozone
	GO:0009620 response to fungus
AT5G42650	GO:0019825 oxygen binding	protein_coding AOS (ALLENE OXIDE SYNTHASE); allene oxide synthase/ hydro-lyase/ oxygen binding Encodes a member of the cytochrome p450 CYP74 gene family that functions as an allene oxide synthase. This enzyme catalyzes dehydration of the hydroperoxide to an unstable allene oxide in the JA biosynthetic pathway. It shows a dual catalytic activity, the major one being a 13-AOS but also expressing a …
	GO:0009978 allene oxide synthase activity
	GO:0009753 response to jasmonic acid stimulus
	GO:0009620 response to fungus
	GO:0010287 plastoglobule
	GO:0009611 response to wounding
	GO:0005739 mitochondrion
	GO:0006952 defense response
	GO:0009695 jasmonic acid biosynthetic process
	GO:0019373 epoxygenase P450 pathway
AT2G43710	GO:0006636 unsaturated fatty acid biosynthetic process	protein_coding SSI2; acyl-[acyl-carrier-protein] desaturase/ stearoyl-CoA 9-desaturase Encodes a stearoyl-ACP desaturase, involved in fatty acid desaturation. The ssi2 mutants have increased 18:0 and reduced 18:1 fatty acids. Exogenous application of glycerol to wild type plants mimics the ssi2 mutant phenotype. The altered 18:1 fatty acid content in the ssi2 mutants has an impact on SA- and JA-m…
	GO:0009695 jasmonic acid biosynthetic process
	GO:0042742 defense response to bacterium
	GO:0004768 stearoyl-CoA 9-desaturase activity
	GO:0045300 acyl-[acyl-carrier-protein] desaturase activity
	GO:0051607 defense response to virus
AT3G45140	GO:0009753 response to jasmonic acid stimulus	protein_coding LOX2 (LIPOXYGENASE 2); lipoxygenase Chloroplast lipoxygenase required for wound-induced jasmonic acid accumulation in Arabidopsis.Mutants are resistant to Staphylococcus aureus and accumulate salicylic acid upon infection. LIPOXYGENASE 2 (LOX2); FUNCTIONS IN: lipoxygenase activity; INVOLVED IN: in 7 processes; LOCATED IN: chloroplast thylakoid membrane, chloroplast stroma, chloropl…
	GO:0009620 response to fungus
	GO:0009611 response to wounding
	GO:0016165 lipoxygenase activity
	GO:0009695 jasmonic acid biosynthetic process
	GO:0009414 response to water deprivation
	GO:0009507 chloroplast
AT1G13280	GO:0009695 jasmonic acid biosynthetic process	protein_coding AOC4 (ALLENE OXIDE CYCLASE 4); allene-oxide cyclase Encodes allene oxide cyclase. One of four genes in Arabidopsis that encode this enzyme, which catalyzes an essential step in jasmonic acid biosynthesis. Gene expression is reduced during senescence, a process that involves jasmonic acid signalling pathway. ALLENE OXIDE CYCLASE 4 (AOC4); FUNCTIONS IN: allene-oxide cyclase activity;…
	GO:0005886 plasma membrane
	GO:0046423 allene-oxide cyclase activity
AT3G25770	GO:0009409 response to cold	protein_coding AOC2 (ALLENE OXIDE CYCLASE 2); allene-oxide cyclase Encodes allene oxide cyclase. One of four genes in Arabidopsis that encode this enzyme, which catalyzes an essential step in jasmonic acid biosynthesis. Gene expression is induced during senescence, a process that involves jasmonic acid signalling pathway. Note: Nomenclature for Arabidopsis allene oxide cyclase 2 (AOC2, AT3G25770)…
	GO:0009695 jasmonic acid biosynthetic process
	GO:0010319 stromule
	GO:0046423 allene-oxide cyclase activity
AT4G16760	GO:0006635 fatty acid beta-oxidation	protein_coding ACX1 (ACYL-COA OXIDASE 1); acyl-CoA oxidase Encodes a medium to long-chain acyl-CoA oxidase. Catalyzes the first step of fatty acid beta-oxidation. Involved in jasmonate biosynthesis. Gene expression is induced by wounding, drought stress, abscisic acid, and jasmonate. ACYL-COA OXIDASE 1 (ACX1); FUNCTIONS IN: acyl-CoA oxidase activity; INVOLVED IN: response to cadmium ion, fatty ac…
	GO:0009555 pollen development
	GO:0009620 response to fungus
	GO:0005777 peroxisome
	GO:0009611 response to wounding
	GO:0009695 jasmonic acid biosynthetic process
	GO:0001676 long-chain fatty acid metabolic process
	GO:0002213 defense response to insect
	GO:0003997 acyl-CoA oxidase activity
AT1G20510	GO:0016207 4-coumarate-CoA ligase activity	protein_coding OPCL1 (OPC-8:0 COA LIGASE1); 4-coumarate-CoA ligase OPC-8:0 COA LIGASE1 (OPCL1); FUNCTIONS IN: 4-coumarate-CoA ligase activity; INVOLVED IN: phenylpropanoid metabolic process, jasmonic acid biosynthetic process, response to wounding; LOCATED IN: peroxisome; EXPRESSED IN: 22 plant structures; EXPRESSED DURING: 13 growth stages; CONTAINS InterPro DOMAIN/s: AMP-dependent synthetase an…
	GO:0009695 jasmonic acid biosynthetic process
	GO:0009698 phenylpropanoid metabolic process
	GO:0009611 response to wounding
	GO:0005777 peroxisome
AT1G76680	GO:0010150 leaf senescence	protein_coding OPR1; 12-oxophytodienoate reductase Encodes a a member of an alpha/beta barrel fold family of FMN-containing oxidoreductases. One of two closely related 12-oxophytodienoic acid reductases. This enzyme is not expected to participate in jasmonic acid biosynthesis because during in vitro assays, it shows very little activity with the naturally occurring OPDA isomer. Up-regulated by se…
	GO:0009751 response to salicylic acid stimulus
	GO:0009611 response to wounding
	GO:0009695 jasmonic acid biosynthetic process
	GO:0016629 12-oxophytodienoate reductase activity
