# Supplementary material for: Persulfidation proteome reveals the regulation of protein function by hydrogen sulfide in diverse biological processes in Arabidopsis
Source: J Exp Bot. 2017 Aug 24;68(17):4915–27. doi: 10.1093/jxb/erx294 (PMC5853657; doi:10.1093/jxb/erx294)
Supplement: supplementary_table_S5 [file erx294_suppl_supplementary_table_s5.xlsx]

## Sheet: Sheet1
Table S5. Singular enrichment analysis of Gene Ontology (GO) terms related to the category “abiotic stress responses"
Ontology: Biological Process
Description: response to abiotic stimulus
Annotated/Total number in query list: 214/1990
Annotated/Total number in background/reference: 1471/37767
Name	GO terms	Description (Direct description or transfer from target)
AT3G23600	GO:0005737 cytoplasm	protein_coding dienelactone hydrolase family protein dienelactone hydrolase family protein; FUNCTIONS IN: hydrolase activity; INVOLVED IN: response to salt stress; LOCATED IN: apoplast, nucleus, plasma membrane, cytoplasm; EXPRESSED IN: 24 plant structures; EXPRESSED DURING: 14 growth stages; CONTAINS InterPro DOMAIN/s: Dienelactone hydrolase (InterPro:IPR002925); BEST Arabidopsis thaliana protei…
	GO:0016787 hydrolase activity
	GO:0005634 nucleus
	GO:0048046 apoplast
	GO:0005886 plasma membrane
	GO:0009651 response to salt stress
AT3G12780	GO:0009409 response to cold	protein_coding PGK1 (PHOSPHOGLYCERATE KINASE 1); phosphoglycerate kinase nuclear phosphoglycerate kinase (PGK1) PHOSPHOGLYCERATE KINASE 1 (PGK1); FUNCTIONS IN: phosphoglycerate kinase activity; INVOLVED IN: response to cadmium ion, response to cold, glycolysis, peptidyl-cysteine S-nitrosylation; LOCATED IN: in 11 components; EXPRESSED IN: 26 plant structures; EXPRESSED DURING: 14 growth stages; C…
	GO:0010319 stromule
	GO:0004618 phosphoglycerate kinase activity
	GO:0006096 glycolysis
	GO:0005739 mitochondrion
AT1G79930	GO:0009408 response to heat	protein_coding HSP91; ATP binding encodes high molecular weight heat shock protein 70 not a HSP90 homolog, mRNA is constitutively expressed but transiently induced after heat shock HSP91; FUNCTIONS IN: ATP binding; INVOLVED IN: protein folding, response to cadmium ion, response to heat; LOCATED IN: nucleus, plasma membrane; EXPRESSED IN: 6 plant structures; EXPRESSED DURING: seedling growth; CONT…
	GO:0005634 nucleus
	GO:0006457 protein folding
	GO:0005524 ATP binding
AT2G47450	GO:0045038 protein import into chloroplast thylakoid membrane	protein_coding CAO (CHAOS); chromatin binding A component of the chloroplast signal recognition particle pathway that is involved in LHCP targeting. It is downregulated in response to high light. It recognizes the DPLG motif in Lhcb1. CHAOS (CAO); FUNCTIONS IN: chromatin binding; INVOLVED IN: response to high light intensity, protein import into chloroplast thylakoid membrane; LOCATED IN: chlorop…
	GO:0009644 response to high light intensity
	GO:0080085 signal recognition particle, chloroplast targeting
	GO:0009507 chloroplast
AT2G43790	GO:0009737 response to abscisic acid stimulus	protein_coding ATMPK6 (ARABIDOPSIS THALIANA MAP KINASE 6); MAP kinase/ kinase Encodes a MAP kinase induced by pathogens, ethylene biosynthesis, oxidative stress and osmotic stress.Also involved in ovule development. Homozygous mutants in a MPK3 heterozygous background are female sterile due to defects in integument development. ARABIDOPSIS THALIANA MAP KINASE 6 (ATMPK6); FUNCTIONS IN: MAP kinase …
	GO:0042542 response to hydrogen peroxide
	GO:0080136 priming of cellular response to stress
	GO:0009864 induced systemic resistance, jasmonic acid mediated signaling pathway
	GO:0010120 camalexin biosynthetic process
	GO:0004707 MAP kinase activity
	GO:0048481 ovule development
	GO:0009409 response to cold
	GO:0009651 response to salt stress
	GO:0009723 response to ethylene stimulus
AT3G47520	GO:0009409 response to cold	protein_coding MDH (MALATE DEHYDROGENASE); L-malate dehydrogenase/ binding / catalytic/ malate dehydrogenase/ oxidoreductase/ oxidoreductase, acting on the CH-OH group of donors, NAD or NADP as acceptor Encodes a protein with NAD-dependent malate dehydrogenase activity, located in chloroplasts. MALATE DEHYDROGENASE (MDH); FUNCTIONS IN: in 6 functions; INVOLVED IN: response to cold; LOCATED IN: in…
	GO:0010319 stromule
	GO:0016615 malate dehydrogenase activity
	GO:0005739 mitochondrion
	GO:0009507 chloroplast
AT2G39730	GO:0010319 stromule	protein_coding RCA (RUBISCO ACTIVASE); ADP binding / ATP binding / enzyme regulator/ ribulose-1,5-bisphosphate carboxylase/oxygenase activator Rubisco activase, a nuclear-encoded chloroplast protein that consists of two isoforms arising from alternative splicing in most plants. Required for the light activation of rubisco. RUBISCO ACTIVASE (RCA); FUNCTIONS IN: ADP binding, enzyme regulator activi…
	GO:0009416 response to light stimulus
	GO:0043531 ADP binding
	GO:0009409 response to cold
	GO:0046863 ribulose-1,5-bisphosphate carboxylase/oxygenase activator activity
	GO:0010287 plastoglobule
	GO:0005524 ATP binding
AT5G51820	GO:0009590 detection of gravity	protein_coding PGM (PHOSPHOGLUCOMUTASE); phosphoglucomutase Encodes a plastid isoform of the enzyme phosphoglucomutase involved in controlling photosynthetic carbon flow. Effective petiole movement against the direction of the gravity requires functional PGM activity that is required for full development of amyloplasts. PHOSPHOGLUCOMUTASE (PGM); FUNCTIONS IN: phosphoglucomutase activity; INVOLVED…
	GO:0009570 chloroplast stroma
	GO:0010319 stromule
	GO:0004614 phosphoglucomutase activity
	GO:0009409 response to cold
	GO:0019252 starch biosynthetic process
AT5G08590	GO:0009651 response to salt stress	protein_coding SNRK2.1 (SNF1-RELATED PROTEIN KINASE 2.1); kinase/ protein kinase Encodes a member of SNF1-related protein kinases (SnRK2) whose activity is activated by ionic (salt) and non-ionic (mannitol) osmotic stress. Similar to the calcium/calmodulin-dependent protein kinase subfamily and the SNF1 kinase subfamily. SNF1-RELATED PROTEIN KINASE 2.1 (SNRK2.1); FUNCTIONS IN: protein kinase acti…
	GO:0005634 nucleus
	GO:0006468 protein amino acid phosphorylation
	GO:0004672 protein kinase activity
AT3G25230	GO:0005737 cytoplasm	protein_coding ROF1 (ROTAMASE FKBP 1); FK506 binding / calmodulin binding / peptidyl-prolyl cis-trans isomerase Encodes a a high molecular weight member of the FK506 binding protein (FKBP) family. It has three FKBP12-like domains, tetratricopeptide repeats, and a putative calmodulin binding domain. Modulates thermotolerance by interacting with HSP90.1 and affecting the accumulation of HsfA2-regul…
	GO:0005634 nucleus
	GO:0009611 response to wounding
	GO:0005528 FK506 binding
	GO:0005516 calmodulin binding
	GO:0003755 peptidyl-prolyl cis-trans isomerase activity
	GO:0009408 response to heat
AT2G18250	GO:0080020 regulation of coenzyme A biosynthetic process	protein_coding ATCOAD (4-phosphopantetheine adenylyltransferase); nucleotidyltransferase/ pantetheine-phosphate adenylyltransferase At2g18250 encodes pantetheine-phosphate adenylyltransferase catalyzing the formation of dephospho-CoA from pantetheine 4'-phosphate. The enzyme is involved in coenzyme A biosynthesis. 4-phosphopantetheine adenylyltransferase (ATCOAD); FUNCTIONS IN: pantetheine-phosph…
	GO:0006629 lipid metabolic process
	GO:0019915 lipid storage
	GO:0009651 response to salt stress
	GO:0004595 pantetheine-phosphate adenylyltransferase activity
	GO:0040007 growth
AT5G01410	GO:0015994 chlorophyll metabolic process	protein_coding RSR4 (REDUCED SUGAR RESPONSE 4); protein heterodimerization/ protein homodimerization Encodes a protein predicted to function in tandem with PDX2 to form glutamine amidotransferase complex with involved in vitamin B6 biosynthesis. REDUCED SUGAR RESPONSE 4 (RSR4); FUNCTIONS IN: protein heterodimerization activity, protein homodimerization activity; INVOLVED IN: in 12 processes; LOCA…
	GO:0046982 protein heterodimerization activity
	GO:0042538 hyperosmotic salinity response
	GO:0006982 response to lipid hydroperoxide
	GO:0005829 cytosol
	GO:0006520 cellular amino acid metabolic process
	GO:0010335 response to non-ionic osmotic stress
	GO:0012505 endomembrane system
	GO:0005886 plasma membrane
	GO:0008615 pyridoxine biosynthetic process
	GO:0010224 response to UV-B
	GO:0042803 protein homodimerization activity
AT2G44170	GO:0048573 photoperiodism, flowering	pseudogene pseudogene, myristoyl-CoA:protein N-myristoyltransferase (NMT), putative, similar to N-myristoyltransferase 1 (NMT1) (Arabidopsis thaliana) GI:7339834; contains Pfam profiles PF01233: Myristoyl-CoA:protein N-myristoyltransferase N-terminal domain, PF02799: Myristoyl-CoA:protein N-myristoyltransferase C-terminal domain; gene contains a frameshift. This could be a pseudogene or a sequenc…
	GO:0005829 cytosol
	GO:0004379 glycylpeptide N-tetradecanoyltransferase activity
AT3G62030	GO:0006457 protein folding	protein_coding peptidyl-prolyl cis-trans isomerase, chloroplast / cyclophilin / rotamase / cyclosporin A-binding protein (ROC4) nuclear-encoded chloroplast stromal cyclophilin CYP20-3 (also known as ROC4). Protein is tyrosine-phosphorylated and its phosphorylation state is modulated in response to ABA in Arabidopsis thaliana seeds. rotamase CyP 4 (ROC4); FUNCTIONS IN: peptidyl-prolyl cis-trans is…
	GO:0009570 chloroplast stroma
	GO:0009737 response to abscisic acid stimulus
	GO:0006979 response to oxidative stress
	GO:0010555 response to mannitol stimulus
	GO:0019344 cysteine biosynthetic process
	GO:0007165 signal transduction
	GO:0003755 peptidyl-prolyl cis-trans isomerase activity
	GO:0009651 response to salt stress
	GO:0009642 response to light intensity
	GO:0045036 protein targeting to chloroplast
AT1G08830	GO:0010193 response to ozone	protein_coding CSD1 (COPPER/ZINC SUPEROXIDE DISMUTASE 1); superoxide dismutase Encodes a cytosolic copper/zinc superoxide dismutase CSD1 that can detoxify superoxide radicals. Its expression is affected by miR398-directed mRNA cleavage. Regulated by biotic and abiotic stress. COPPER/ZINC SUPEROXIDE DISMUTASE 1 (CSD1); FUNCTIONS IN: superoxide dismutase activity; INVOLVED IN: in 7 processes; LOCAT…
	GO:0005829 cytosol
	GO:0009651 response to salt stress
	GO:0019430 removal of superoxide radicals
	GO:0042742 defense response to bacterium
	GO:0046688 response to copper ion
	GO:0010039 response to iron ion
	GO:0004784 superoxide dismutase activity
	GO:0006979 response to oxidative stress
AT1G23740	GO:0009579 thylakoid	protein_coding oxidoreductase, zinc-binding dehydrogenase family protein oxidoreductase, zinc-binding dehydrogenase family protein; FUNCTIONS IN: oxidoreductase activity, binding, catalytic activity, zinc ion binding; INVOLVED IN: response to cold; LOCATED IN: in 6 components; EXPRESSED IN: 22 plant structures; EXPRESSED DURING: 14 growth stages; CONTAINS InterPro DOMAIN/s: GroES-like (InterPro:I…
	GO:0009941 chloroplast envelope
	GO:0009570 chloroplast stroma
	GO:0010319 stromule
	GO:0048046 apoplast
	GO:0008270 zinc ion binding
	GO:0009409 response to cold
	GO:0016491 oxidoreductase activity
AT5G15450	GO:0009658 chloroplast organization	protein_coding CLPB3 (CASEIN LYTIC PROTEINASE B3); ATP binding / ATPase/ nucleoside-triphosphatase/ nucleotide binding / protein binding Encodes a chloroplast-targeted Hsp101 homologue. Functions as a molecular chaperone involved in plastid differentiation mediating internal thylakoid membrane formation and conferring thermotolerance to chloroplasts during heat stress. APG6 is constitutively expr…
	GO:0009408 response to heat
	GO:0005524 ATP binding
	GO:0016887 ATPase activity
	GO:0009507 chloroplast
AT4G26840	GO:0005737 cytoplasm	protein_coding SUMO1 (SMALL UBIQUITIN-LIKE MODIFIER 1); protein binding / protein tag Encodes a small ubiquitin-like modifier (SUMO) polypeptide that becomes covalently attached to various intracellular protein targets, much like ubiquitination, leading to post-translational modification of those targets. SMALL UBIQUITIN-LIKE MODIFIER 1 (SUMO1); FUNCTIONS IN: protein binding, protein tag; INVOLVE…
	GO:0031386 protein tag
	GO:0005634 nucleus
	GO:0005515 protein binding
	GO:0009408 response to heat
	GO:0016925 protein sumoylation
AT4G25050	GO:0006633 fatty acid biosynthetic process	protein_coding ACP4 (acyl carrier protein 4); acyl carrier encodes an acyl carrier protein predominantly expressed in leaves. Gene expression is upregulated by light. acyl carrier protein 4 (ACP4); FUNCTIONS IN: acyl carrier activity; INVOLVED IN: response to light stimulus, fatty acid biosynthetic process; LOCATED IN: chloroplast stroma, chloroplast, chloroplast envelope; EXPRESSED IN: 22 plant …
	GO:0000036 acyl carrier activity
	GO:0009416 response to light stimulus
AT3G12390	GO:0009651 response to salt stress	protein_coding nascent polypeptide associated complex alpha chain protein, putative / alpha-NAC, putative nascent polypeptide associated complex alpha chain protein, putative / alpha-NAC, putative; INVOLVED IN: response to salt stress; LOCATED IN: cytosolic ribosome; EXPRESSED IN: 24 plant structures; EXPRESSED DURING: 13 growth stages; CONTAINS InterPro DOMAIN/s: Ubiquitin-associated/translation…
	GO:0022626 cytosolic ribosome
AT2G43090	GO:0003861 3-isopropylmalate dehydratase activity	protein_coding aconitase C-terminal domain-containing protein aconitase C-terminal domain-containing protein; FUNCTIONS IN: hydro-lyase activity, 3-isopropylmalate dehydratase activity; INVOLVED IN: response to salt stress, metabolic process; LOCATED IN: chloroplast, chloroplast stroma; EXPRESSED IN: 24 plant structures; EXPRESSED DURING: 14 growth stages; CONTAINS InterPro DOMAIN/s: 3-isopropylm…
	GO:0009651 response to salt stress
	GO:0008152 metabolic process
	GO:0009570 chloroplast stroma
AT1G09210	GO:0005783 endoplasmic reticulum	protein_coding calreticulin 2 (CRT2) calreticulin 2 (CRT2); FUNCTIONS IN: unfolded protein binding, calcium ion binding; INVOLVED IN: response to oxidative stress, response to salt stress; LOCATED IN: mitochondrion, endoplasmic reticulum, vacuole; EXPRESSED IN: 26 plant structures; EXPRESSED DURING: 14 growth stages; CONTAINS InterPro DOMAIN/s: Calreticulin/calnexin, P (InterPro:IPR009033), Calre…
	GO:0005773 vacuole
	GO:0051082 unfolded protein binding
	GO:0005739 mitochondrion
	GO:0009651 response to salt stress
	GO:0006979 response to oxidative stress
	GO:0005509 calcium ion binding
AT5G63310	GO:0005737 cytoplasm	protein_coding NDPK2 (NUCLEOSIDE DIPHOSPHATE KINASE 2); ATP binding / nucleoside diphosphate kinase/ protein binding Maintains intracellular dNTP levels except ATP. Plays a role in response to oxidative stress and UV. Involved in phytochrome-mediated light signaling. Participates in auxin-regulated processes, partly through the modulation of auxin transport. H-bonding with His-197 inside the nucl…
	GO:0009585 red, far-red light phototransduction
	GO:0042542 response to hydrogen peroxide
	GO:0005634 nucleus
	GO:0009734 auxin mediated signaling pathway
	GO:0009411 response to UV
	GO:0004550 nucleoside diphosphate kinase activity
	GO:0005515 protein binding
	GO:0005524 ATP binding
AT4G11150	GO:0007030 Golgi organization	protein_coding TUF (VACUOLAR ATP SYNTHASE SUBUNIT E1); proton-transporting ATPase, rotational mechanism Encodes a vacuolar H+-ATPase subunit E isoform 1 which is required for Golgi organization and vacuole function in embryogenesis. VACUOLAR ATP SYNTHASE SUBUNIT E1 (TUF); FUNCTIONS IN: proton-transporting ATPase activity, rotational mechanism; INVOLVED IN: in 7 processes; LOCATED IN: in 7 compone…
	GO:0015986 ATP synthesis coupled proton transport
	GO:0009832 plant-type cell wall biogenesis
	GO:0009705 plant-type vacuole membrane
	GO:0009793 embryonic development ending in seed dormancy
	GO:0046961 proton-transporting ATPase activity, rotational mechanism
	GO:0009409 response to cold
	GO:0005753 mitochondrial proton-transporting ATP synthase complex
AT5G43940	GO:0080007 S-nitrosoglutathione reductase activity	protein_coding HOT5 (sensitive to hot temperatures 5); S-(hydroxymethyl)glutathione dehydrogenase/ S-nitrosoglutathione reductase Encodes a glutathione-dependent formaldehyde dehydrogenase (also known as class III type alcohol dehydrogenase) reduces S-nitrosoglutathione (GSNO), the condensation product of glutathione and NO, that is a naturally occurring NO reservoir and also a reactive nitrogen …
	GO:0010286 heat acclimation
	GO:0048316 seed development
	GO:0051903 S-(hydroxymethyl)glutathione dehydrogenase activity
	GO:0046292 formaldehyde metabolic process
AT5G61410	GO:0005975 carbohydrate metabolic process	protein_coding RPE; catalytic/ ribulose-phosphate 3-epimerase Arabidopsis thaliana ribulose-5-phosphate-3-epimerase mRNA RPE; FUNCTIONS IN: ribulose-phosphate 3-epimerase activity, catalytic activity; INVOLVED IN: embryonic development ending in seed dormancy, response to cold, carbohydrate metabolic process; LOCATED IN: in 6 components; EXPRESSED IN: 25 plant structures; EXPRESSED DURING: 16 gro…
	GO:0010319 stromule
	GO:0009624 response to nematode
	GO:0009793 embryonic development ending in seed dormancy
	GO:0009409 response to cold
	GO:0004750 ribulose-phosphate 3-epimerase activity
AT3G54050	GO:0042132 fructose 1,6-bisphosphate 1-phosphatase activity	protein_coding fructose-1,6-bisphosphatase, putative / D-fructose-1,6-bisphosphate 1-phosphohydrolase, putative / FBPase, putative fructose-1,6-bisphosphatase, putative / D-fructose-1,6-bisphosphate 1-phosphohydrolase, putative / FBPase, putative; FUNCTIONS IN: fructose 1,6-bisphosphate 1-phosphatase activity, phosphoric ester hydrolase activity; INVOLVED IN: response to cold, fructose metabolic …
	GO:0009570 chloroplast stroma
	GO:0010319 stromule
	GO:0048046 apoplast
	GO:0009409 response to cold
	GO:0006000 fructose metabolic process
AT1G64520	GO:0009733 response to auxin stimulus	protein_coding RPN12a (Regulatory Particle non-ATPase 12a); peptidase Regulatory Particle non-ATPase 12a (RPN12a); FUNCTIONS IN: peptidase activity; INVOLVED IN: in 14 processes; LOCATED IN: proteasome complex, nucleus, proteasome regulatory particle, lid subcomplex, chloroplast envelope; EXPRESSED IN: 23 plant structures; EXPRESSED DURING: 14 growth stages; CONTAINS InterPro DOMAIN/s: 26S protea…
	GO:0009735 response to cytokinin stimulus
	GO:0048825 cotyledon development
	GO:0043161 proteasomal ubiquitin-dependent protein catabolic process
	GO:0005634 nucleus
	GO:0048528 post-embryonic root development
	GO:0048366 leaf development
	GO:0043248 proteasome assembly
	GO:0009647 skotomorphogenesis
	GO:0009408 response to heat
	GO:0008233 peptidase activity
	GO:0051788 response to misfolded protein
	GO:0009908 flower development
	GO:0008541 proteasome regulatory particle, lid subcomplex
	GO:0031540 regulation of anthocyanin biosynthetic process
AT5G48300	GO:0030931 heterotetrameric ADPG pyrophosphorylase complex	protein_coding ADG1 (ADP GLUCOSE PYROPHOSPHORYLASE 1); glucose-1-phosphate adenylyltransferase Encodes the small subunit of ADP-glucose pyrophosphorylase. The small subunit is the catalytic isoform responsible for ADP-glucose pyrophosphorylase activity. The presence of the small subunit is required for large subunit stability. Two isoforms of the small subunit (ApS1 and ApS2) have been described.…
	GO:0048573 photoperiodism, flowering
	GO:0008878 glucose-1-phosphate adenylyltransferase activity
	GO:0019252 starch biosynthetic process
AT3G16470	GO:0009409 response to cold	protein_coding JR1 JA-responsive gene JR1; INVOLVED IN: response to jasmonic acid stimulus, response to salt stress, response to cold, response to wounding; LOCATED IN: chloroplast, nucleus, vacuole, membrane; EXPRESSED IN: 23 plant structures; EXPRESSED DURING: 14 growth stages; CONTAINS InterPro DOMAIN/s: Mannose-binding lectin (InterPro:IPR001229); BEST Arabidopsis thaliana protein match is: M…
	GO:0009611 response to wounding
	GO:0009753 response to jasmonic acid stimulus
AT3G57260	GO:0009409 response to cold	protein_coding BGL2 (BETA-1,3-GLUCANASE 2); cellulase/ glucan 1,3-beta-glucosidase/ hydrolase, hydrolyzing O-glycosyl compounds beta 1,3-glucanase BETA-1,3-GLUCANASE 2 (BGL2); FUNCTIONS IN: glucan 1,3-beta-glucosidase activity, cellulase activity, hydrolase activity, hydrolyzing O-glycosyl compounds; INVOLVED IN: systemic acquired resistance, response to cold; LOCATED IN: apoplast, cell wall, vac…
	GO:0004338 glucan 1,3-beta-glucosidase activity
	GO:0008810 cellulase activity
	GO:0009627 systemic acquired resistance
AT2G36530	GO:0009737 response to abscisic acid stimulus	protein_coding LOS2; copper ion binding / phosphopyruvate hydratase Involved in light-dependent cold tolerance and encodes an enolase. Protein is tyrosine-phosphorylated and its phosphorylation state is modulated in response to ABA in Arabidopsis thaliana seeds. LOS2; FUNCTIONS IN: phosphopyruvate hydratase activity, copper ion binding; INVOLVED IN: response to cadmium ion, response to salt stres…
	GO:0005634 nucleus
	GO:0005740 mitochondrial envelope
	GO:0009416 response to light stimulus
	GO:0009409 response to cold
	GO:0004634 phosphopyruvate hydratase activity
AT2G28190	GO:0019430 removal of superoxide radicals	protein_coding CSD2 (COPPER/ZINC SUPEROXIDE DISMUTASE 2); superoxide dismutase Encodes a chloroplastic copper/zinc superoxide dismutase CSD2 that can detoxify superoxide radicals. Its expression is affected by miR398-directed mRNA cleavage. COPPER/ZINC SUPEROXIDE DISMUTASE 2 (CSD2); FUNCTIONS IN: superoxide dismutase activity; INVOLVED IN: in 6 processes; LOCATED IN: thylakoid, apoplast, chloropl…
	GO:0009416 response to light stimulus
	GO:0046688 response to copper ion
	GO:0010039 response to iron ion
	GO:0004784 superoxide dismutase activity
	GO:0006979 response to oxidative stress
	GO:0009507 chloroplast
AT2G26740	GO:0004301 epoxide hydrolase activity	protein_coding ATSEH (Arabidopsis thaliana soluble epoxide hydrolase); epoxide hydrolase Encodes a soluble epoxide hydrolase whose expression is induced by auxin and water stress. Arabidopsis thaliana soluble epoxide hydrolase (ATSEH); FUNCTIONS IN: epoxide hydrolase activity; INVOLVED IN: response to auxin stimulus, response to water deprivation; EXPRESSED IN: stem, leaf; CONTAINS InterPro DOMAI…
	GO:0009733 response to auxin stimulus
	GO:0009414 response to water deprivation
AT5G63860	GO:0003682 chromatin binding	protein_coding UVR8 (UVB-RESISTANCE 8); chromatin binding / guanyl-nucleotide exchange factor UV-B-specific signaling component that orchestrates expression of a range of genes with vital UV-protective functions. Located in the nucleus and the cytosol. Associates with chromatin via histones. UV-B light promotes URV8 protein accumulation in the nucleus. UVB-RESISTANCE 8 (UVR8); FUNCTIONS IN: chrom…
	GO:0005634 nucleus
	GO:0010224 response to UV-B
	GO:0005085 guanyl-nucleotide exchange factor activity
	GO:0005829 cytosol
AT4G23670	GO:0005773 vacuole	protein_coding major latex protein-related / MLP-related major latex protein-related / MLP-related; FUNCTIONS IN: copper ion binding; INVOLVED IN: response to cadmium ion, response to salt stress, defense response to bacterium; LOCATED IN: vacuole; EXPRESSED IN: 24 plant structures; EXPRESSED DURING: 14 growth stages; CONTAINS InterPro DOMAIN/s: Bet v I allergen (InterPro:IPR000916); BEST Arabido…
	GO:0009651 response to salt stress
	GO:0005507 copper ion binding
	GO:0046686 response to cadmium ion
	GO:0042742 defense response to bacterium
AT1G09780	GO:0005829 cytosol	protein_coding 2,3-biphosphoglycerate-independent phosphoglycerate mutase, putative / phosphoglyceromutase, putative 2,3-biphosphoglycerate-independent phosphoglycerate mutase, putative / phosphoglyceromutase, putative; FUNCTIONS IN: manganese ion binding, phosphoglycerate mutase activity, 2,3-bisphosphoglycerate-independent phosphoglycerate mutase activity, catalytic activity, metal ion binding;…
	GO:0046537 2,3-bisphosphoglycerate-independent phosphoglycerate mutase activity
	GO:0030145 manganese ion binding
	GO:0009409 response to cold
	GO:0005740 mitochondrial envelope
	GO:0005886 plasma membrane
	GO:0046686 response to cadmium ion
	GO:0009507 chloroplast
AT1G20450	GO:0005737 cytoplasm	protein_coding ERD10 (EARLY RESPONSIVE TO DEHYDRATION 10); actin binding Encodes a gene induced by low temperature and dehydration. Inhibits e.coli growth while overexpressed. Belongs to the dehydrin protein family, which contains highly conserved stretches of 7-17 residues that are repetitively scattered in their sequences, the K-, S-, Y- and lysine rich segments. LTI29 and LTI30 double overexpr…
	GO:0009631 cold acclimation
	GO:0009737 response to abscisic acid stimulus
	GO:0005634 nucleus
	GO:0016020 membrane
	GO:0003779 actin binding
	GO:0009414 response to water deprivation
AT2G13540	GO:0009887 organ morphogenesis	protein_coding ABH1 (ABA HYPERSENSITIVE 1); RNA cap binding Encodes a nuclear cap-binding protein that forms a heterodimeric complex with CBP20 and is involved in ABA signaling and flowering. Mutants are early flowering and exhibit hypersensitive response to ABA in germination inhibition.Loss of ABH1 function results in abnormal processing of mRNAs for several important floral regulators (FLC, CO…
	GO:0009737 response to abscisic acid stimulus
	GO:0048574 long-day photoperiodism, flowering
	GO:0000339 RNA cap binding
	GO:0005634 nucleus
	GO:0000394 RNA splicing, via endonucleolytic cleavage and ligation
	GO:0031053 primary microRNA processing
	GO:0006412 translation
AT3G26650	GO:0008943 glyceraldehyde-3-phosphate dehydrogenase activity	protein_coding GAPA (GLYCERALDEHYDE 3-PHOSPHATE DEHYDROGENASE A SUBUNIT); glyceraldehyde-3-phosphate dehydrogenase/ protein binding Encodes one of the two subunits forming the photosynthetic glyceraldehyde-3-phosphate dehydrogenase (GAPDH) and as such a constituent of the supramolecular complex with phosphoribulokinase (PRK) thought to be linked by a small peptide encoded by CP12-2. GapA-1 is coo…
	GO:0009744 response to sucrose stimulus
	GO:0009570 chloroplast stroma
	GO:0010319 stromule
	GO:0009416 response to light stimulus
	GO:0005515 protein binding
	GO:0009409 response to cold
	GO:0006096 glycolysis
	GO:0019253 reductive pentose-phosphate cycle
AT2G05710	GO:0009737 response to abscisic acid stimulus	protein_coding aconitate hydratase, cytoplasmic, putative / citrate hydro-lyase/aconitase, putative Protein is tyrosine-phosphorylated and its phosphorylation state is modulated in response to ABA in Arabidopsis thaliana seeds. aconitate hydratase, cytoplasmic, putative / citrate hydro-lyase/aconitase, putative; FUNCTIONS IN: aconitate hydratase activity, ATP binding; INVOLVED IN: response to oxi…
	GO:0005618 cell wall
	GO:0005739 mitochondrion
	GO:0006979 response to oxidative stress
	GO:0005886 plasma membrane
	GO:0046686 response to cadmium ion
	GO:0009651 response to salt stress
	GO:0003994 aconitate hydratase activity
	GO:0005524 ATP binding
	GO:0009507 chloroplast
AT1G20340	GO:0055070 copper ion homeostasis	protein_coding DRT112; copper ion binding / electron carrier recombination and DNA-damage resistance protein (DRT112) One of two Arabidopsis plastocyanin genes. Predominant form, expressed 10x higher than PETE1. PETE2 is thought to be post-transcriptionally regulated via copper accumulation and is involved in copper homeostasis. DRT112; FUNCTIONS IN: electron carrier activity, copper ion binding;…
	GO:0009411 response to UV
	GO:0046688 response to copper ion
	GO:0017148 negative regulation of translation
	GO:0009543 chloroplast thylakoid lumen
AT5G67030	GO:0009688 abscisic acid biosynthetic process	protein_coding ABA1 (ABA DEFICIENT 1); zeaxanthin epoxidase Encodes a single copy zeaxanthin epoxidase gene that functions in first step of the biosynthesis of the abiotic stress hormone abscisic acid (ABA). Mutants in this gene are unable to express female sterility in response to beta-aminobutyric acid, as wild type plants do. ABA DEFICIENT 1 (ABA1); FUNCTIONS IN: zeaxanthin epoxidase activity;…
	GO:0016123 xanthophyll biosynthetic process
	GO:0006970 response to osmotic stress
	GO:0009540 zeaxanthin epoxidase activity
	GO:0010182 sugar mediated signaling pathway
	GO:0009414 response to water deprivation
	GO:0010114 response to red light
	GO:0009408 response to heat
AT4G29810	GO:0005737 cytoplasm	protein_coding ATMKK2 (ARABIDOPSIS THALIANA MAP KINASE KINASE 2); MAP kinase kinase/ kinase encodes a MAP kinase kinase 2 that regulates MPK6 and MPK4 in response to cold and salt stresses. Co-expression with MEKK1 in protoplasts activated MKK2 activity, suggesting that MEKK1 may be a regulator of MKK2. ARABIDOPSIS THALIANA MAP KINASE KINASE 2 (ATMKK2); FUNCTIONS IN: MAP kinase kinase activity, k…
	GO:0009814 defense response, incompatible interaction
	GO:0009631 cold acclimation
	GO:0000165 MAPKKK cascade
	GO:0009651 response to salt stress
	GO:0004708 MAP kinase kinase activity
AT1G09340	GO:0007623 circadian rhythm	protein_coding CRB (CHLOROPLAST RNA BINDING); binding / catalytic/ coenzyme binding Encodes CHLOROPLAST RNA BINDING (CRB), a putative RNA-binding protein. CRB is important for the proper functioning of the chloroplast. Mutations in CRB also affects the circadian system, altering the expression of both oscillator and output genes. CHLOROPLAST RNA BINDING (CRB); FUNCTIONS IN: coenzyme binding, bind…
	GO:0005840 ribosome
	GO:0010319 stromule
	GO:0009658 chloroplast organization
	GO:0006364 rRNA processing
	GO:0009409 response to cold
	GO:0010287 plastoglobule
AT3G51240	GO:0010224 response to UV-B	protein_coding F3H (FLAVANONE 3-HYDROXYLASE); naringenin 3-dioxygenase Encodes flavanone 3-hydroxylase that is coordinately expressed with chalcone synthase and chalcone isomerases. Regulates flavonoid biosynthesis. FLAVANONE 3-HYDROXYLASE (F3H); FUNCTIONS IN: naringenin 3-dioxygenase activity; INVOLVED IN: response to UV-B, response to sucrose stimulus, flavonoid biosynthetic process; LOCATED IN…
	GO:0009813 flavonoid biosynthetic process
	GO:0045486 naringenin 3-dioxygenase activity
AT5G63890	GO:0004399 histidinol dehydrogenase activity	protein_coding ATHDH (HISTIDINOL DEHYDROGENASE); histidinol dehydrogenase Encodes histidinol dehydrogenase. Up-regulated in response to UV-B. HISTIDINOL DEHYDROGENASE (ATHDH); FUNCTIONS IN: histidinol dehydrogenase activity; INVOLVED IN: response to UV, pollen development; LOCATED IN: chloroplast; EXPRESSED IN: 23 plant structures; EXPRESSED DURING: 14 growth stages; CONTAINS InterPro DOMAIN/s: A…
	GO:0009411 response to UV
	GO:0009555 pollen development
AT4G24280	GO:0009409 response to cold	protein_coding cpHsc70-1 (chloroplast heat shock protein 70-1); ATP binding chloroplast heat shock protein 70-1 (cpHsc70-1); FUNCTIONS IN: ATP binding; INVOLVED IN: protein folding, response to cadmium ion, response to cold, response to heat; LOCATED IN: in 7 components; EXPRESSED IN: 26 plant structures; EXPRESSED DURING: 14 growth stages; CONTAINS InterPro DOMAIN/s: Heat shock protein 70, conse…
	GO:0009408 response to heat
	GO:0006457 protein folding
	GO:0009532 plastid stroma
AT2G27020	GO:0009409 response to cold	protein_coding PAG1; endopeptidase/ peptidase/ threonine-type endopeptidase Encodes 20S proteasome subunit PAG1 (PAG1). PAG1; FUNCTIONS IN: peptidase activity, endopeptidase activity, threonine-type endopeptidase activity; INVOLVED IN: response to cadmium ion, response to cold, ubiquitin-dependent protein catabolic process; LOCATED IN: proteasome core complex, apoplast, plasma membrane, nucleus, …
	GO:0008233 peptidase activity
	GO:0006511 ubiquitin-dependent protein catabolic process
	GO:0005839 proteasome core complex
AT2G42810	GO:0005635 nuclear envelope	protein_coding PP5.2 (PROTEIN PHOSPHATASE 5.2); phosphoprotein phosphatase/ protein binding / protein serine/threonine phosphatase Encodes a phytochrome-specific type 5 serine/threonine protein phosphatase. It dephosphorylates active Pfr-phytochromes. Controls light signal flux by enhancing phytochrome stability and affinity for a signal transducer. It localizes to the cytoplasm in darkness and i…
	GO:0004722 protein serine/threonine phosphatase activity
	GO:0006913 nucleocytoplasmic transport
	GO:0030176 integral to endoplasmic reticulum membrane
	GO:0005515 protein binding
	GO:0010017 red or far-red light signaling pathway
AT2G17840	GO:0009409 response to cold	protein_coding ERD7 (EARLY-RESPONSIVE TO DEHYDRATION 7) Identified as drought-inducible gene by differential hybridization. Upregulated by high light, drought, cold and salt stress determined by microarray analysis. EARLY-RESPONSIVE TO DEHYDRATION 7 (ERD7); FUNCTIONS IN: molecular_function unknown; INVOLVED IN: response to salt stress, response to high light intensity, response to water deprivati…
	GO:0009651 response to salt stress
	GO:0009644 response to high light intensity
	GO:0009414 response to water deprivation
AT3G52930	GO:0004332 fructose-bisphosphate aldolase activity	protein_coding fructose-bisphosphate aldolase, putative fructose-bisphosphate aldolase, putative; FUNCTIONS IN: fructose-bisphosphate aldolase activity, catalytic activity; INVOLVED IN: response to cadmium ion, response to salt stress, pentose-phosphate shunt; LOCATED IN: in 7 components; EXPRESSED IN: 29 plant structures; EXPRESSED DURING: 14 growth stages; CONTAINS InterPro DOMAIN/s: Aldolase-t…
	GO:0005730 nucleolus
	GO:0005618 cell wall
	GO:0005829 cytosol
	GO:0048046 apoplast
	GO:0005740 mitochondrial envelope
	GO:0006098 pentose-phosphate shunt
	GO:0005515 protein binding
	GO:0005886 plasma membrane
	GO:0046686 response to cadmium ion
	GO:0009651 response to salt stress
	GO:0009507 chloroplast
AT5G20080	GO:0009651 response to salt stress	protein_coding NADH-cytochrome b5 reductase, putative NADH-cytochrome b5 reductase, putative; FUNCTIONS IN: cytochrome-b5 reductase activity, electron carrier activity, oxidoreductase activity; INVOLVED IN: response to salt stress; LOCATED IN: mitochondrion, plant-type cell wall; EXPRESSED IN: 23 plant structures; EXPRESSED DURING: 14 growth stages; CONTAINS InterPro DOMAIN/s: Ferredoxin reductas…
	GO:0009055 electron carrier activity
	GO:0009505 plant-type cell wall
	GO:0005739 mitochondrion
	GO:0004128 cytochrome-b5 reductase activity
AT1G10940	GO:0009651 response to salt stress	protein_coding SNRK2.4 (SNF1-RELATED PROTEIN KINASE 2.4); kinase Encodes a plant protein kinase similar to the calcium/calmodulin-dependent protein kinase subfamily and the SNF1 kinase subfamily (SnRK2) whose activity is activated by ionic (salt) and non-ionic (mannitol) osmotic stress. Kinase activity of its homolog in tobacco is induced by hyperosmotic condition within 1 minute. SNF1-RELATED PR…
	GO:0005634 nucleus
	GO:0016301 kinase activity
AT4G35090	GO:0006995 cellular response to nitrogen starvation	protein_coding CAT2 (CATALASE 2); catalase Encodes a peroxisomal catalase, highly expressed in bolts and leaves. mRNA expression patterns show circadian regulation with mRNA levels being high in the subjective early morning. Loss of function mutations have increased H2O2 levels and increased H2O2 sensitivity. Mutants accumulate more toxic ions yet show decreased sensitivity to Li+. This decreased…
	GO:0010319 stromule
	GO:0004096 catalase activity
	GO:0005777 peroxisome
	GO:0009970 cellular response to sulfate starvation
	GO:0005739 mitochondrion
	GO:0016036 cellular response to phosphate starvation
	GO:0042744 hydrogen peroxide catabolic process
	GO:0009648 photoperiodism
	GO:0009409 response to cold
	GO:0045454 cell redox homeostasis
	GO:0008219 cell death
AT1G15950	GO:0009409 response to cold	protein_coding CCR1 (CINNAMOYL COA REDUCTASE 1); cinnamoyl-CoA reductase Encodes a cinnamoyl CoA reductase. Involved in lignin biosynthesis. CINNAMOYL COA REDUCTASE 1 (CCR1); FUNCTIONS IN: cinnamoyl-CoA reductase activity; INVOLVED IN: lignin biosynthetic process, response to cold; LOCATED IN: cellular_component unknown; EXPRESSED IN: 22 plant structures; EXPRESSED DURING: 13 growth stages; CONTA…
	GO:0016621 cinnamoyl-CoA reductase activity
	GO:0009809 lignin biosynthetic process
AT5G04590	GO:0009409 response to cold	protein_coding SIR; sulfite reductase (ferredoxin)/ sulfite reductase A.thaliana gene encoding sulfite reductase. SIR; FUNCTIONS IN: sulfite reductase activity, sulfite reductase (ferredoxin) activity; INVOLVED IN: sulfate reduction, response to salt stress, response to cold; LOCATED IN: in 7 components; EXPRESSED IN: 25 plant structures; EXPRESSED DURING: 14 growth stages; CONTAINS InterPro DOMA…
	GO:0010319 stromule
	GO:0016002 sulfite reductase activity
	GO:0019419 sulfate reduction
	GO:0050311 sulfite reductase (ferredoxin) activity
AT1G79440	GO:0004028 3-chloroallyl aldehyde dehydrogenase activity	protein_coding ALDH5F1; 3-chloroallyl aldehyde dehydrogenase/ NAD or NADH binding / succinate-semialdehyde dehydrogenase Encodes a mitochondrial succinic semialdehyde dehydrogenase (SSADH). Nomenclature according to Kirch, et al (2004). ALDH5F1; FUNCTIONS IN: 3-chloroallyl aldehyde dehydrogenase activity, NAD or NADH binding, succinate-semialdehyde dehydrogenase activity; INVOLVED IN: in 6 proces…
	GO:0051287 NAD or NADH binding
	GO:0006540 glutamate decarboxylation to succinate
	GO:0009450 gamma-aminobutyric acid catabolic process
	GO:0006800 oxygen and reactive oxygen species metabolic process
	GO:0009416 response to light stimulus
	GO:0005759 mitochondrial matrix
	GO:0009408 response to heat
	GO:0004777 succinate-semialdehyde dehydrogenase activity
AT5G18170	GO:0009646 response to absence of light	protein_coding GDH1 (GLUTAMATE DEHYDROGENASE 1); ATP binding / glutamate dehydrogenase [NAD(P)+]/ oxidoreductase Encodes the 43 kDa alpha-subunit of the glutamate dehydrogenase with a putative mitochondrial transit polypeptide and NAD(H)- and alpha-ketoglutarate-binding domains. Mitochondrial localization confirmed by subcellular fractionation. Combines in several ratios with GDH2 protein (GDH-be…
	GO:0006807 nitrogen compound metabolic process
	GO:0004353 glutamate dehydrogenase [NAD(P)+] activity
	GO:0005739 mitochondrion
AT2G37220	GO:0009535 chloroplast thylakoid membrane	protein_coding 29 kDa ribonucleoprotein, chloroplast, putative / RNA-binding protein cp29, putative Encodes a chloroplast RNA binding protein. A substrate of the type III effector HopU1 (mono-ADP-ribosyltransferase). Protein is tyrosine-phosphorylated and its phosphorylation state is modulated in response to ABA in Arabidopsis thaliana seeds. 29 kDa ribonucleoprotein, chloroplast, putative / RNA-…
	GO:0009941 chloroplast envelope
	GO:0009737 response to abscisic acid stimulus
	GO:0009570 chloroplast stroma
	GO:0010319 stromule
	GO:0008266 poly(U) RNA binding
	GO:0009409 response to cold
	GO:0045087 innate immune response
AT1G04410	GO:0005773 vacuole	protein_coding malate dehydrogenase, cytosolic, putative malate dehydrogenase, cytosolic, putative; FUNCTIONS IN: in 6 functions; INVOLVED IN: response to cadmium ion, response to salt stress; LOCATED IN: in 7 components; EXPRESSED IN: 26 plant structures; EXPRESSED DURING: 14 growth stages; CONTAINS InterPro DOMAIN/s: Malate dehydrogenase, NAD-dependent, cytosolic (InterPro:IPR011274), Lactate/m…
	GO:0009570 chloroplast stroma
	GO:0005634 nucleus
	GO:0048046 apoplast
	GO:0030060 L-malate dehydrogenase activity
	GO:0005488 binding
	GO:0005886 plasma membrane
	GO:0046686 response to cadmium ion
	GO:0009651 response to salt stress
AT1G20440	GO:0009631 cold acclimation	protein_coding COR47 (COLD-REGULATED 47) Belongs to the dehydrin protein family, which contains highly conserved stretches of 7-17 residues that are repetitively scattered in their sequences, the K-, S-, Y- and lysine rich segments. Cold regulated gene, amino acid sequence homology with Group II LEA (late embryogenesis abundant) proteins. Also responds to osmotic stress, ABA, dehydration and inhi…
	GO:0009737 response to abscisic acid stimulus
	GO:0010286 heat acclimation
	GO:0009414 response to water deprivation
	GO:0006970 response to osmotic stress
AT1G03220	GO:0009651 response to salt stress	protein_coding extracellular dermal glycoprotein, putative / EDGP, putative extracellular dermal glycoprotein, putative / EDGP, putative; FUNCTIONS IN: aspartic-type endopeptidase activity; INVOLVED IN: response to salt stress; LOCATED IN: cell wall, plasma membrane, membrane, plant-type cell wall; EXPRESSED IN: stem, root, callus, pollen tube, leaf; CONTAINS InterPro DOMAIN/s: Peptidase aspartic…
	GO:0004190 aspartic-type endopeptidase activity
	GO:0009505 plant-type cell wall
	GO:0005886 plasma membrane
AT5G56030	GO:0006952 defense response	protein_coding HSP81-2 (HEAT SHOCK PROTEIN 81-2); ATP binding a member of heat shock protein 90 (HSP90) gene family. Expressed in all tissues and abundant in root apical meristem, pollen and tapetum. Expression is NOT heat-induced but induced by IAA and NaCl. HEAT SHOCK PROTEIN 81-2 (HSP81-2); FUNCTIONS IN: ATP binding; INVOLVED IN: in 9 processes; LOCATED IN: cytosol, mitochondrion, cell wall, n…
	GO:0006457 protein folding
	GO:0005634 nucleus
	GO:0010286 heat acclimation
	GO:0050821 protein stabilization
	GO:0048366 leaf development
	GO:0009414 response to water deprivation
	GO:0009651 response to salt stress
	GO:0009908 flower development
	GO:0005829 cytosol
	GO:0005524 ATP binding
AT1G75040	GO:0010224 response to UV-B	protein_coding PR5 (PATHOGENESIS-RELATED GENE 5) Thaumatin-like protein involved in response to pathogens. mRNA level of the PR-5 gene (At1g75040)is significantly changed after cutting the inflorescence stem indicating the existence of a network of signal transducing pathways as other stress-regulated genes (At5g01410, At3g17800, At1g29930)do not response to the treatment. PATHOGENESIS-RELATED GE…
	GO:0009627 systemic acquired resistance
	GO:0031540 regulation of anthocyanin biosynthetic process
AT1G03680	GO:0009409 response to cold	protein_coding ATHM1; enzyme activator encodes a chloroplast thioredoxin similar to prokaryotic thioredoxins. ATHM1; FUNCTIONS IN: enzyme activator activity; INVOLVED IN: response to oxidative stress, response to cold, positive regulation of catalytic activity; LOCATED IN: in 6 components; EXPRESSED IN: 24 plant structures; EXPRESSED DURING: 14 growth stages; CONTAINS InterPro DOMAIN/s: Thioredox…
	GO:0010319 stromule
	GO:0008047 enzyme activator activity
	GO:0043085 positive regulation of catalytic activity
	GO:0006979 response to oxidative stress
AT5G38470	GO:0009409 response to cold	protein_coding DNA repair protein RAD23, putative DNA repair protein RAD23, putative; FUNCTIONS IN: damaged DNA binding; INVOLVED IN: response to cold, nucleotide-excision repair; LOCATED IN: nucleus; EXPRESSED IN: 26 plant structures; EXPRESSED DURING: 14 growth stages; CONTAINS InterPro DOMAIN/s: Heat shock chaperonin-binding (InterPro:IPR006636), Ubiquitin-associated/translation elongation fac…
	GO:0005634 nucleus
	GO:0003684 damaged DNA binding
	GO:0006289 nucleotide-excision repair
AT4G03280	GO:0009535 chloroplast thylakoid membrane	protein_coding PETC (PHOTOSYNTHETIC ELECTRON TRANSFER C); electron transporter, transferring electrons from cytochrome b6/f complex of photosystem II Encodes the Rieske FeS center of cytochrome b6f complex. Gene is expressed in shoot but not in root. Mutant has reduced electron transport at saturating light intensities and Q-cycle activity is hypersensitive to acidification of the thylakoid lumen…
	GO:0009775 photosynthetic electron transport in cytochrome b6/f
	GO:0010196 nonphotochemical quenching
	GO:0009512 cytochrome b6f complex
	GO:0046028 electron transporter, transferring electrons from cytochrome b6/f complex of photosystem II activity
AT3G55120	GO:0045430 chalcone isomerase activity	protein_coding TT5 (TRANSPARENT TESTA 5); chalcone isomerase Catalyzes the conversion of chalcones into flavanones. Required for the accumulation of purple anthocyanins in leaves and stems. TRANSPARENT TESTA 5 (TT5); FUNCTIONS IN: chalcone isomerase activity; INVOLVED IN: response to UV, response to UV-B, response to sucrose stimulus, flavonoid biosynthetic process; LOCATED IN: plant-type vacuole…
	GO:0005634 nucleus
	GO:0009813 flavonoid biosynthetic process
	GO:0009705 plant-type vacuole membrane
	GO:0042406 extrinsic to endoplasmic reticulum membrane
	GO:0010224 response to UV-B
AT1G65930	GO:0048046 apoplast	protein_coding isocitrate dehydrogenase, putative / NADP+ isocitrate dehydrogenase, putative isocitrate dehydrogenase, putative / NADP+ isocitrate dehydrogenase, putative; FUNCTIONS IN: isocitrate dehydrogenase (NADP+) activity, copper ion binding; INVOLVED IN: response to cadmium ion, response to salt stress, metabolic process; LOCATED IN: apoplast, plasma membrane; EXPRESSED IN: 27 plant struct…
	GO:0004450 isocitrate dehydrogenase (NADP+) activity
	GO:0008152 metabolic process
	GO:0005886 plasma membrane
	GO:0046686 response to cadmium ion
	GO:0009651 response to salt stress
	GO:0005507 copper ion binding
AT2G06850	GO:0005737 cytoplasm	protein_coding EXGT-A1 (ENDOXYLOGLUCAN TRANSFERASE); hydrolase, acting on glycosyl bonds / xyloglucan:xyloglucosyl transferase endoxyloglucan transferase (EXGT-A1) gene ENDOXYLOGLUCAN TRANSFERASE (EXGT-A1); FUNCTIONS IN: hydrolase activity, acting on glycosyl bonds, xyloglucan:xyloglucosyl transferase activity; INVOLVED IN: response to auxin stimulus, response to mechanical stimulus, response to …
	GO:0009826 unidimensional cell growth
	GO:0016798 hydrolase activity, acting on glycosyl bonds
	GO:0009612 response to mechanical stimulus
	GO:0009733 response to auxin stimulus
	GO:0016762 xyloglucan:xyloglucosyl transferase activity
	GO:0009645 response to low light intensity stimulus
	GO:0009505 plant-type cell wall
	GO:0005576 extracellular region
AT5G58140	GO:0005794 Golgi apparatus	protein_coding PHOT2 (PHOTOTROPIN 2); FMN binding / blue light photoreceptor/ kinase/ protein serine/threonine kinase Membrane-bound protein serine/threonine kinase that functions as blue light photoreceptor in redundancy with PHO1. Involved in stomatal opening, chloroplast movement and phototropism. Mediates blue light-induced growth enhancements. PHOT1 and PHOT2 mediate blue light-dependent act…
	GO:0009638 phototropism
	GO:0010362 negative regulation of anion channel activity by blue light
	GO:0009882 blue light photoreceptor activity
	GO:0016020 membrane
	GO:0004674 protein serine/threonine kinase activity
	GO:0010118 stomatal movement
	GO:0009902 chloroplast relocation
	GO:0010181 FMN binding
	GO:0046777 protein amino acid autophosphorylation
AT5G39730	GO:0009651 response to salt stress	protein_coding avirulence-responsive protein-related / avirulence induced gene (AIG) protein-related avirulence-responsive protein-related / avirulence induced gene (AIG) protein-related; FUNCTIONS IN: molecular_function unknown; INVOLVED IN: response to salt stress; LOCATED IN: plasma membrane; EXPRESSED IN: 24 plant structures; EXPRESSED DURING: 13 growth stages; CONTAINS InterPro DOMAIN/s: AIG…
	GO:0005886 plasma membrane
AT5G63570	GO:0042286 glutamate-1-semialdehyde 2,1-aminomutase activity	protein_coding GSA1 (GLUTAMATE-1-SEMIALDEHYDE-2,1-AMINOMUTASE); glutamate-1-semialdehyde 2,1-aminomutase Encodes a protein with homology to glutamate-1-semialdehyde 2,1-aminomutase catalyzing the conversion of glutamate-1-semialdehyde (GSA) into 5-amino levulinate. The expression of this gene was demonstrated to be light-induced. GLUTAMATE-1-SEMIALDEHYDE-2,1-AMINOMUTASE (GSA1); FUNCTIONS IN: glut…
	GO:0009416 response to light stimulus
	GO:0006779 porphyrin biosynthetic process
AT3G46970	GO:0005829 cytosol	protein_coding PHS2 (ALPHA-GLUCAN PHOSPHORYLASE 2); phosphorylase/ transferase, transferring glycosyl groups Encodes a cytosolic alpha-glucan phosphorylase. In vitro, the enzyme has a preference for branched polysaccharides, such as glycogen. ALPHA-GLUCAN PHOSPHORYLASE 2 (PHS2); FUNCTIONS IN: phosphorylase activity, transferase activity, transferring glycosyl groups; INVOLVED IN: response to cadm…
	GO:0004645 phosphorylase activity
	GO:0009414 response to water deprivation
AT4G38630	GO:0009733 response to auxin stimulus	protein_coding RPN10 (REGULATORY PARTICLE NON-ATPASE 10); peptide receptor Regulatory particle non-ATPase subunit of the 26S proteasome with multiubiquitin-chain-binding capabilities REGULATORY PARTICLE NON-ATPASE 10 (RPN10); FUNCTIONS IN: peptide receptor activity; INVOLVED IN: in 20 processes; LOCATED IN: cytosol, proteasome complex, proteasome regulatory particle, base subcomplex, nucleus, mem…
	GO:0010150 leaf senescence
	GO:0009744 response to sucrose stimulus
	GO:0048767 root hair elongation
	GO:0009735 response to cytokinin stimulus
	GO:0009555 pollen development
	GO:0043161 proteasomal ubiquitin-dependent protein catabolic process
	GO:0005829 cytosol
	GO:0009737 response to abscisic acid stimulus
	GO:0048455 stamen formation
	GO:0009408 response to heat
	GO:0006974 response to DNA damage stimulus
	GO:0048366 leaf development
	GO:0001653 peptide receptor activity
	GO:0010029 regulation of seed germination
	GO:0048528 post-embryonic root development
	GO:0080129 proteasome core complex assembly
	GO:0009651 response to salt stress
	GO:0051788 response to misfolded protein
	GO:0005634 nucleus
	GO:0008540 proteasome regulatory particle, base subcomplex
AT5G23540	GO:0009651 response to salt stress	protein_coding 26S proteasome regulatory subunit, putative 26S proteasome regulatory subunit, putative; INVOLVED IN: response to salt stress, protein catabolic process, ubiquitin-dependent protein catabolic process; LOCATED IN: nucleus, proteasome regulatory particle, lid subcomplex; EXPRESSED IN: 25 plant structures; EXPRESSED DURING: 13 growth stages; CONTAINS InterPro DOMAIN/s: Mov34/MPN/PAD-1…
	GO:0005634 nucleus
	GO:0006511 ubiquitin-dependent protein catabolic process
	GO:0008541 proteasome regulatory particle, lid subcomplex
AT5G20720	GO:0009409 response to cold	protein_coding CPN20 (CHAPERONIN 20); calmodulin binding Encodes a chloroplast co-chaperonin with similarity to CPN21 from spinach, E.coli GroES. CHAPERONIN 20 (CPN20); FUNCTIONS IN: calmodulin binding; INVOLVED IN: response to cadmium ion, response to cold; LOCATED IN: in 7 components; EXPRESSED IN: 26 plant structures; EXPRESSED DURING: 14 growth stages; CONTAINS InterPro DOMAIN/s: GroES-like (…
	GO:0005516 calmodulin binding
	GO:0009507 chloroplast
AT1G32060	GO:0010319 stromule	protein_coding PRK (PHOSPHORIBULOKINASE); ATP binding / phosphoribulokinase/ protein binding PHOSPHORIBULOKINASE (PRK); FUNCTIONS IN: protein binding, phosphoribulokinase activity, ATP binding; INVOLVED IN: response to cold, defense response to bacterium, peptidyl-cysteine S-nitrosylation, biosynthetic process; LOCATED IN: in 8 components; EXPRESSED IN: 24 plant structures; EXPRESSED DURING: 14 g…
	GO:0008974 phosphoribulokinase activity
	GO:0009058 biosynthetic process
	GO:0005515 protein binding
	GO:0009409 response to cold
	GO:0005524 ATP binding
AT3G01500	GO:0010319 stromule	protein_coding CA1 (CARBONIC ANHYDRASE 1); carbonate dehydratase/ zinc ion binding CARBONIC ANHYDRASE 1 (CA1); FUNCTIONS IN: carbonate dehydratase activity, zinc ion binding; INVOLVED IN: response to cold, defense response to bacterium, carbon utilization; LOCATED IN: in 8 components; EXPRESSED IN: 22 plant structures; EXPRESSED DURING: 14 growth stages; CONTAINS InterPro DOMAIN/s: Carbonic anhyd…
	GO:0015976 carbon utilization
	GO:0008270 zinc ion binding
	GO:0009409 response to cold
	GO:0004089 carbonate dehydratase activity
	GO:0009507 chloroplast
AT4G23100	GO:0046686 response to cadmium ion	protein_coding GSH1 (GLUTAMATE-CYSTEINE LIGASE); glutamate-cysteine ligase Encodes the enzyme glutamate-cysteine ligase catalyzing the first, and rate-limiting, step of glutathione biosynthesis. Required for cell proliferation at the root tip. Involved in susceptibility to the bacterial pathogen Pseudomonas syringae. Mutants are phytoalexin defective. GLUTAMATE-CYSTEINE LIGASE (GSH1); FUNCTIONS I…
	GO:0052544 callose deposition in cell wall during defense response
	GO:0009753 response to jasmonic acid stimulus
	GO:0009816 defense response to bacterium, incompatible interaction
	GO:0004357 glutamate-cysteine ligase activity
	GO:0009700 indole phytoalexin biosynthetic process
	GO:0050832 defense response to fungus
	GO:0019761 glucosinolate biosynthetic process
	GO:0010193 response to ozone
	GO:0006750 glutathione biosynthetic process
	GO:0009408 response to heat
	GO:0002213 defense response to insect
	GO:0009908 flower development
	GO:0009507 chloroplast
AT1G52340	GO:0006561 proline biosynthetic process	protein_coding ABA2 (ABA DEFICIENT 2); alcohol dehydrogenase/ oxidoreductase/ xanthoxin dehydrogenase Encodes a cytosolic short-chain dehydrogenase/reductase involved in the conversion of xanthoxin to ABA-aldehyde during ABA biosynthesis. Mutants are insensitive to sucrose and glucose. ABA DEFICIENT 2 (ABA2); FUNCTIONS IN: alcohol dehydrogenase activity, oxidoreductase activity, xanthoxin dehydro…
	GO:0005829 cytosol
	GO:0010301 xanthoxin dehydrogenase activity
	GO:0010182 sugar mediated signaling pathway
	GO:0009414 response to water deprivation
	GO:0010115 regulation of abscisic acid biosynthetic process
	GO:0009408 response to heat
AT1G59960	GO:0009651 response to salt stress	protein_coding aldo/keto reductase, putative aldo/keto reductase, putative; FUNCTIONS IN: oxidoreductase activity; INVOLVED IN: response to salt stress; EXPRESSED IN: 21 plant structures; EXPRESSED DURING: 13 growth stages; CONTAINS InterPro DOMAIN/s: Aldo/keto reductase (InterPro:IPR001395), Aldo/keto reductase, conserved site (InterPro:IPR018170); BEST Arabidopsis thaliana protein match is: ald…
	GO:0016491 oxidoreductase activity
AT1G10670	GO:0006085 acetyl-CoA biosynthetic process	protein_coding ACLA-1; ATP citrate synthase One of the three genes encoding subunit A of the trimeric protein ATP Citrate Lyase. Antisense ACLA-1 plants cause a reduction in cytosolic acetyl-CoA metabolism and have upregulation of stress-related genes and down-regulation of primary metabolism and growth genes, suggesting the mutation restricts normal growth and developmental processes and puts th…
	GO:0045793 positive regulation of cell size
	GO:0015995 chlorophyll biosynthetic process
	GO:0007568 aging
	GO:0016117 carotenoid biosynthetic process
	GO:0005829 cytosol
	GO:0043481 anthocyanin accumulation in tissues in response to UV light
	GO:0048366 leaf development
	GO:0003878 ATP citrate synthase activity
	GO:0009346 citrate lyase complex
	GO:0045995 regulation of embryonic development
	GO:0010025 wax biosynthetic process
	GO:0009911 positive regulation of flower development
	GO:0019252 starch biosynthetic process
AT2G30520	GO:0009638 phototropism	protein_coding RPT2 (ROOT PHOTOTROPISM 2); protein binding light inducible root phototropism 2 encoding a signal transducer of the phototropic response in Arabidopsis ROOT PHOTOTROPISM 2 (RPT2); FUNCTIONS IN: protein binding; INVOLVED IN: phototropism; LOCATED IN: nucleus; EXPRESSED IN: 22 plant structures; EXPRESSED DURING: 13 growth stages; CONTAINS InterPro DOMAIN/s: NPH3 (InterPro:IPR004249),…
	GO:0005634 nucleus
	GO:0005515 protein binding
AT5G37850	GO:0010054 trichoblast differentiation	protein_coding SOS4 (SALT OVERLY SENSITIVE 4); kinase/ pyridoxal kinase Encodes a pyridoxal kinase required for root hair development. Mutants are hypersensitive to Na+, K+ and Li+. SALT OVERLY SENSITIVE 4 (SOS4); FUNCTIONS IN: pyridoxal kinase activity, kinase activity; INVOLVED IN: pyridoxine biosynthetic process, trichoblast differentiation, hyperosmotic salinity response, pyridoxal 5'-phospha…
	GO:0008615 pyridoxine biosynthetic process
	GO:0042538 hyperosmotic salinity response
	GO:0009443 pyridoxal 5'-phosphate salvage
	GO:0008478 pyridoxal kinase activity
AT1G74310	GO:0042542 response to hydrogen peroxide	protein_coding ATHSP101 (ARABIDOPSIS THALIANA HEAT SHOCK PROTEIN 101); ATP binding / ATPase/ nucleoside-triphosphatase/ nucleotide binding / protein binding Encodes ClpB1, which belongs to the Casein lytic proteinase/heat shock protein 100 (Clp/Hsp100) family. Involved in refolding of proteins which form aggregates under heat stress. Also known as AtHsp101. AtHsp101 is a cytosolic heat shock prot…
	GO:0043335 protein unfolding
	GO:0016887 ATPase activity
	GO:0009408 response to heat
	GO:0009644 response to high light intensity
	GO:0005524 ATP binding
AT1G55490	GO:0051085 chaperone mediated protein folding requiring cofactor	protein_coding CPN60B (CHAPERONIN 60 BETA); ATP binding / protein binding encodes the beta subunit of the chloroplast chaperonin 60, a homologue of bacterial GroEL. Mutants in this gene develops lesions on its leaves, expresses systemic acquired resistance (SAR) and develops accelerated cell death to heat shock stress. The protein has molecular chaperone activity for suppressing protein aggregati…
	GO:0010319 stromule
	GO:0009627 systemic acquired resistance
	GO:0009409 response to cold
	GO:0008219 cell death
	GO:0009507 chloroplast
AT2G13560	GO:0004470 malic enzyme activity	protein_coding malate oxidoreductase, putative malate oxidoreductase, putative; FUNCTIONS IN: oxidoreductase activity, acting on NADH or NADPH, NAD or NADP as acceptor, malic enzyme activity, ATP binding; INVOLVED IN: response to salt stress, malate metabolic process; LOCATED IN: mitochondrion, chloroplast; EXPRESSED IN: 23 plant structures; EXPRESSED DURING: 13 growth stages; CONTAINS InterPro D…
	GO:0005739 mitochondrion
	GO:0016652 oxidoreductase activity, acting on NADH or NADPH, NAD or NADP as acceptor
	GO:0009651 response to salt stress
	GO:0006108 malate metabolic process
	GO:0005524 ATP binding
	GO:0009507 chloroplast
AT2G30870	GO:0005737 cytoplasm	protein_coding GSTF10 (HALIANA GLUTATHIONE S-TRANSFERASE PHI 10); copper ion binding / glutathione binding / glutathione transferase early dehydration-induced gene ERD13 homologous to tobacco and maize glutathione S-transferases. Encodes glutathione transferase belonging to the phi class of GSTs. Naming convention according to Wagner et al. (2002) HALIANA GLUTATHIONE S-TRANSFERASE PHI 10 (GSTF10)…
	GO:0004364 glutathione transferase activity
	GO:0009414 response to water deprivation
	GO:0009407 toxin catabolic process
AT1G03230	GO:0009651 response to salt stress	protein_coding extracellular dermal glycoprotein, putative / EDGP, putative extracellular dermal glycoprotein, putative / EDGP, putative; FUNCTIONS IN: aspartic-type endopeptidase activity; INVOLVED IN: response to salt stress; LOCATED IN: cell wall, plant-type cell wall; EXPRESSED IN: stem, root; CONTAINS InterPro DOMAIN/s: Peptidase aspartic, catalytic (InterPro:IPR009007), Peptidase A1 (InterP…
	GO:0004190 aspartic-type endopeptidase activity
	GO:0009505 plant-type cell wall
AT1G60940	GO:0009651 response to salt stress	protein_coding SNRK2.10 (SNF1-RELATED PROTEIN KINASE 2.10); kinase encodes a member of SNF1-related protein kinases (SnRK2) whose activity is activated by ionic (salt) and non-ionic (mannitol) osmotic stress. SNF1-RELATED PROTEIN KINASE 2.10 (SNRK2.10); FUNCTIONS IN: kinase activity; INVOLVED IN: response to salt stress, response to osmotic stress; EXPRESSED IN: 25 plant structures; EXPRESSED DUR…
	GO:0016301 kinase activity
AT4G17090	GO:0009409 response to cold	protein_coding CT-BMY (CHLOROPLAST BETA-AMYLASE); beta-amylase Encodes a beta-amylase targeted to the chloroplast. Transgenic BMY8 RNAi lines fail to accumulate maltose during cold shock suggesting that maltose accumulation coincides with BMY8 expression. Apart from maltose, the sugar content of the RNAi lines were similar to wildtype (glucose and sucrose unaffected). CHLOROPLAST BETA-AMYLASE (CT…
	GO:0009570 chloroplast stroma
	GO:0016161 beta-amylase activity
	GO:0005983 starch catabolic process
	GO:0000024 maltose biosynthetic process
AT1G11910	GO:0005773 vacuole	protein_coding aspartyl protease family protein aspartyl protease family protein; FUNCTIONS IN: aspartic-type endopeptidase activity; INVOLVED IN: proteolysis, response to salt stress; LOCATED IN: vacuole; EXPRESSED IN: 25 plant structures; EXPRESSED DURING: 16 growth stages; CONTAINS InterPro DOMAIN/s: Saposin-like (InterPro:IPR011001), Peptidase aspartic, catalytic (InterPro:IPR009007), Saposin…
	GO:0009651 response to salt stress
	GO:0004190 aspartic-type endopeptidase activity
	GO:0006508 proteolysis
AT2G27720	GO:0022626 cytosolic ribosome	protein_coding 60S acidic ribosomal protein P2 (RPP2A) 60S acidic ribosomal protein P2 (RPP2A); FUNCTIONS IN: structural constituent of ribosome; INVOLVED IN: translational elongation, response to cold; LOCATED IN: cytosol, cytosolic ribosome, ribosome, nucleus, membrane; EXPRESSED IN: 26 plant structures; EXPRESSED DURING: 14 growth stages; CONTAINS InterPro DOMAIN/s: Ribosomal protein 60S (Inte…
	GO:0005634 nucleus
	GO:0016020 membrane
	GO:0003735 structural constituent of ribosome
	GO:0009409 response to cold
	GO:0006414 translational elongation
AT2G21620	GO:0009269 response to desiccation	protein_coding RD2 Encodes gene that is induced in response to dessication; mRNA expression is seen 10 and 24 hrs after start of dessication treatment. RD2; FUNCTIONS IN: molecular_function unknown; INVOLVED IN: response to desiccation, response to stress; LOCATED IN: cellular_component unknown; EXPRESSED IN: 24 plant structures; EXPRESSED DURING: 14 growth stages; CONTAINS InterPro DOMAIN/s: Usp…
AT4G02520	GO:0009409 response to cold	protein_coding ATGSTF2 (GLUTATHIONE S-TRANSFERASE PHI 2); glutathione binding / glutathione transferase Encodes glutathione transferase belonging to the phi class of GSTs. Naming convention according to Wagner et al. (2002). The expression of this gene is upregulated by herbicide safeners such as benoxacor and fenclorim. GLUTATHIONE S-TRANSFERASE PHI 2 (ATGSTF2); FUNCTIONS IN: glutathione transfe…
	GO:0005792 microsome
	GO:0004364 glutathione transferase activity
	GO:0009407 toxin catabolic process
	GO:0005886 plasma membrane
AT1G09080	GO:0009408 response to heat	protein_coding BIP3; ATP binding BIP3; FUNCTIONS IN: ATP binding; INVOLVED IN: protein folding, response to heat; LOCATED IN: endoplasmic reticulum lumen; EXPRESSED IN: 10 plant structures; EXPRESSED DURING: 9 growth stages; CONTAINS InterPro DOMAIN/s: Heat shock protein 70, conserved site (InterPro:IPR018181), Heat shock protein Hsp70 (InterPro:IPR001023), Heat shock protein 70 (InterPro:IPR0131…
	GO:0006457 protein folding
	GO:0005788 endoplasmic reticulum lumen
AT5G20630	GO:0009409 response to cold	protein_coding GER3 (GERMIN 3); oxalate oxidase Encodes a germin-like protein. Its transcripts are more abundant in RNA from leaves collected in the evening, suggesting some kind of circadian regulation. GERMIN 3 (GER3); FUNCTIONS IN: oxalate oxidase activity; INVOLVED IN: response to cold, peptidyl-cysteine S-nitrosylation; LOCATED IN: extracellular matrix, apoplast, cell wall, nucleus, plant-ty…
	GO:0050162 oxalate oxidase activity
	GO:0031012 extracellular matrix
AT3G04120	GO:0004365 glyceraldehyde-3-phosphate dehydrogenase (phosphorylating) activity	protein_coding GAPC1 (GLYCERALDEHYDE-3-PHOSPHATE DEHYDROGENASE C SUBUNIT 1); glyceraldehyde-3-phosphate dehydrogenase (phosphorylating)/ glyceraldehyde-3-phosphate dehydrogenase encodes cytosolic GADPH (C subunit) involved in the glycolytic pathway but also interacts with H2O2 potentially placing it in a signalling cascade induced by ROS. GLYCERALDEHYDE-3-PHOSPHATE DEHYDROGENASE C SUBUNIT 1 (GAPC…
	GO:0048316 seed development
	GO:0042542 response to hydrogen peroxide
	GO:0005829 cytosol
	GO:0009744 response to sucrose stimulus
	GO:0005740 mitochondrial envelope
	GO:0009408 response to heat
	GO:0006096 glycolysis
	GO:0006094 gluconeogenesis
AT4G31990	GO:0009409 response to cold	protein_coding ASP5 (ASPARTATE AMINOTRANSFERASE 5); L-aspartate:2-oxoglutarate aminotransferase encodes a plastid-localized aspartate aminotransferase ASPARTATE AMINOTRANSFERASE 5 (ASP5); FUNCTIONS IN: L-aspartate:2-oxoglutarate aminotransferase activity; INVOLVED IN: response to cadmium ion, response to cold; LOCATED IN: in 6 components; EXPRESSED IN: 25 plant structures; EXPRESSED DURING: 14 gr…
	GO:0004069 L-aspartate:2-oxoglutarate aminotransferase activity
	GO:0010319 stromule
	GO:0009507 chloroplast
AT4G37910	GO:0005759 mitochondrial matrix	protein_coding mtHsc70-1 (mitochondrial heat shock protein 70-1); ATP binding mitochondrial heat shock protein 70-1 (mtHsc70-1); FUNCTIONS IN: ATP binding; INVOLVED IN: protein folding, response to cadmium ion, response to salt stress, response to heat; LOCATED IN: mitochondrion, cell wall, plasma membrane, mitochondrial matrix; EXPRESSED IN: 26 plant structures; EXPRESSED DURING: 14 growth stage…
	GO:0009408 response to heat
	GO:0006457 protein folding
AT4G12720	GO:0051287 NAD or NADH binding	protein_coding NUDT7; ADP-ribose diphosphatase/ NAD or NADH binding / hydrolase/ nucleoside-diphosphatase/ protein homodimerization Encodes a protein with ADP-ribose hydrolase activity. Negatively regulates EDS1-conditioned plant defense and programmed cell death. NUDT7; FUNCTIONS IN: ADP-ribose diphosphatase activity, hydrolase activity, NAD or NADH binding, protein homodimerization activity, nu…
	GO:0005829 cytosol
	GO:0017110 nucleoside-diphosphatase activity
	GO:0006979 response to oxidative stress
	GO:0009870 defense response signaling pathway, resistance gene-dependent
	GO:0042742 defense response to bacterium
	GO:0010193 response to ozone
	GO:0009651 response to salt stress
	GO:0009626 plant-type hypersensitive response
	GO:0047631 ADP-ribose diphosphatase activity
	GO:0042803 protein homodimerization activity
AT5G53400	GO:0005737 cytoplasm	protein_coding nuclear movement family protein nuclear movement family protein; LOCATED IN: cellular_component unknown; EXPRESSED IN: 24 plant structures; EXPRESSED DURING: 15 growth stages; CONTAINS InterPro DOMAIN/s: CS domain (InterPro:IPR007052), HSP20-like chaperone (InterPro:IPR008978), CS (InterPro:IPR017447); BEST Arabidopsis thaliana protein match is: nuclear movement family protein (TAI…
	GO:0009408 response to heat
	GO:0006457 protein folding
	GO:0009880 embryonic pattern specification
AT5G28540	GO:0009408 response to heat	protein_coding BIP1; ATP binding Encodes the luminal binding protein BiP, an ER-localized member of the HSP70 family. BiP is composed of an N-terminal ATP binding domain and a C-terminal domain that binds to hydrophobic patches on improperly/incompletely folded proteins in an ATP-dependent manner. BIP1; FUNCTIONS IN: ATP binding; INVOLVED IN: protein folding, ER-associated protein catabolic proce…
	GO:0006457 protein folding
	GO:0005788 endoplasmic reticulum lumen
	GO:0030433 ER-associated protein catabolic process
AT1G10760	GO:0005983 starch catabolic process	protein_coding SEX1 (STARCH EXCESS 1); alpha-glucan, water dikinase Encodes an α-glucan, water dikinase required for starch degradation. Involved in cold-induced freezing tolerance. Mutations that eliminate the GWD protein or affect the dikinase domain of the enzyme dramatically reduce both the amount of phosphate in the amylopectin and the rate of starch degradation. Mature leaves of these mutan…
	GO:0009631 cold acclimation
	GO:0009610 response to symbiotic fungus
	GO:0005739 mitochondrion
	GO:0050521 alpha-glucan, water dikinase activity
AT5G42020	GO:0009408 response to heat	protein_coding BIP2; ATP binding luminal binding protein (BiP) BIP2; FUNCTIONS IN: ATP binding; INVOLVED IN: protein folding, response to cadmium ion, response to heat, response to endoplasmic reticulum stress; LOCATED IN: in 8 components; EXPRESSED IN: 8 plant structures; EXPRESSED DURING: seedling growth; CONTAINS InterPro DOMAIN/s: Heat shock protein 70, conserved site (InterPro:IPR018181), He…
	GO:0006457 protein folding
	GO:0005788 endoplasmic reticulum lumen
	GO:0034976 response to endoplasmic reticulum stress
AT1G16030	GO:0009408 response to heat	protein_coding Hsp70b (heat shock protein 70B); ATP binding heat shock protein 70B (Hsp70b); FUNCTIONS IN: ATP binding; INVOLVED IN: protein folding, response to heat; LOCATED IN: cytosol, cell wall, plasma membrane, chloroplast, membrane; EXPRESSED IN: 19 plant structures; EXPRESSED DURING: 10 growth stages; CONTAINS InterPro DOMAIN/s: Heat shock protein 70, conserved site (InterPro:IPR018181), …
	GO:0005829 cytosol
	GO:0006457 protein folding
AT5G02490	GO:0006457 protein folding	protein_coding heat shock cognate 70 kDa protein 2 (HSC70-2) (HSP70-2) heat shock cognate 70 kDa protein 2 (HSC70-2) (HSP70-2); FUNCTIONS IN: ATP binding; INVOLVED IN: protein folding, response to cadmium ion, response to heat, response to bacterium; LOCATED IN: cytosol, cell wall, plasma membrane; EXPRESSED IN: 19 plant structures; EXPRESSED DURING: 9 growth stages; CONTAINS InterPro DOMAIN/s: H…
	GO:0005618 cell wall
	GO:0005829 cytosol
	GO:0009617 response to bacterium
	GO:0005886 plasma membrane
	GO:0046686 response to cadmium ion
	GO:0009408 response to heat
	GO:0005524 ATP binding
AT1G15930	GO:0003735 structural constituent of ribosome	protein_coding 40S ribosomal protein S12 (RPS12A) 40S ribosomal protein S12 (RPS12A); FUNCTIONS IN: structural constituent of ribosome; INVOLVED IN: response to cadmium ion, response to salt stress, translation; LOCATED IN: cytosolic small ribosomal subunit, cytosolic ribosome; EXPRESSED IN: 23 plant structures; EXPRESSED DURING: 13 growth stages; CONTAINS InterPro DOMAIN/s: Ribosomal protein S12…
	GO:0009651 response to salt stress
	GO:0046686 response to cadmium ion
	GO:0022627 cytosolic small ribosomal subunit
	GO:0006412 translation
AT5G56010	GO:0009408 response to heat	protein_coding HSP81-3; ATP binding / unfolded protein binding a member of heat shock protein 90 (HSP90) gene family. Expressed in all tissues and abundant in root apical meristem, pollen and tapetum. Expression is NOT heat-induced but induced by IAA and NaCl. HSP81-3; FUNCTIONS IN: unfolded protein binding, ATP binding; INVOLVED IN: protein folding, response to heat; LOCATED IN: nucleolus, plasm…
	GO:0006457 protein folding
	GO:0005524 ATP binding
AT4G32770	GO:0015994 chlorophyll metabolic process	protein_coding VTE1 (VITAMIN E DEFICIENT 1); tocopherol cyclase Tocopherol cyclase involved in tocopherol (vitamin E)synthesis. VTE1 over-expressing plants have increased tocopherol indicating VTE1 is a major limiting factor in tocopherol synthesis. Mutants defective in this gene accumulate high amounts of zeaxanthin in conditions of high light or low temperature. Plays a role in the adaptation t…
	GO:0016122 xanthophyll metabolic process
	GO:0010287 plastoglobule
	GO:0009976 tocopherol cyclase activity
	GO:0009706 chloroplast inner membrane
	GO:0006631 fatty acid metabolic process
	GO:0009915 phloem loading
	GO:0009266 response to temperature stimulus
	GO:0009644 response to high light intensity
	GO:0006979 response to oxidative stress
	GO:0031347 regulation of defense response
	GO:0010189 vitamin E biosynthetic process
AT1G75780	GO:0009826 unidimensional cell growth	protein_coding TUB1; GTP binding / GTPase/ structural molecule beta tubulin gene downregulated by phytochrome A (phyA)-mediated far-red light high-irradiance and the phytochrome B (phyB)-mediated red light high-irradiance responses TUB1; FUNCTIONS IN: structural molecule activity, GTP binding, GTPase activity; INVOLVED IN: response to light stimulus, unidimensional cell growth; LOCATED IN: vacuol…
	GO:0009416 response to light stimulus
	GO:0005198 structural molecule activity
AT5G09810	GO:0005856 cytoskeleton	protein_coding ACT7 (ACTIN 7); structural constituent of cytoskeleton Member of Actin gene family.Mutants are defective in germination and root growth. ACTIN 7 (ACT7); FUNCTIONS IN: structural constituent of cytoskeleton; INVOLVED IN: in 9 processes; LOCATED IN: mitochondrion, nucleolus, cell wall, cytoskeleton, plasma membrane; EXPRESSED IN: 31 plant structures; EXPRESSED DURING: 14 growth stage…
	GO:0009733 response to auxin stimulus
	GO:0005200 structural constituent of cytoskeleton
	GO:0048767 root hair elongation
	GO:0009416 response to light stimulus
	GO:0009611 response to wounding
	GO:0005739 mitochondrion
	GO:0009845 seed germination
	GO:0007010 cytoskeleton organization
	GO:0051301 cell division
AT1G63940	GO:0009409 response to cold	protein_coding monodehydroascorbate reductase, putative monodehydroascorbate reductase, putative; FUNCTIONS IN: ATP binding; INVOLVED IN: response to cadmium ion, response to cold; LOCATED IN: mitochondrion, stromule, chloroplast stroma, chloroplast; EXPRESSED IN: 25 plant structures; EXPRESSED DURING: 14 growth stages; CONTAINS InterPro DOMAIN/s: FAD-dependent pyridine nucleotide-disulphide oxid…
	GO:0010319 stromule
	GO:0005739 mitochondrion
AT4G17260	GO:0004459 L-lactate dehydrogenase activity	protein_coding L-lactate dehydrogenase, putative L-lactate dehydrogenase, putative; FUNCTIONS IN: in 6 functions; INVOLVED IN: response to salt stress, response to abscisic acid stimulus; LOCATED IN: plasma membrane; EXPRESSED IN: 24 plant structures; EXPRESSED DURING: 13 growth stages; CONTAINS InterPro DOMAIN/s: L-lactate dehydrogenase (InterPro:IPR011304), NAD(P)-binding (InterPro:IPR016040), …
	GO:0009651 response to salt stress
	GO:0009737 response to abscisic acid stimulus
	GO:0005488 binding
	GO:0005886 plasma membrane
AT3G23990	GO:0005759 mitochondrial matrix	protein_coding HSP60 (HEAT SHOCK PROTEIN 60); ATP binding mitochondrial chaperonin HSP. assist in rapid assembly of the oligomeric protein structures in the mitochondria. HEAT SHOCK PROTEIN 60 (HSP60); FUNCTIONS IN: ATP binding; INVOLVED IN: response to cadmium ion, response to cyclopentenone, chaperone-mediated protein complex assembly, response to heat, mitochondrion organization; LOCATED IN: c…
	GO:0051131 chaperone-mediated protein complex assembly
	GO:0005829 cytosol
	GO:0007005 mitochondrion organization
	GO:0009408 response to heat
AT3G17390	GO:0009409 response to cold	protein_coding MTO3 (METHIONINE OVER-ACCUMULATOR 3); methionine adenosyltransferase S-adenosylmethionine synthetase METHIONINE OVER-ACCUMULATOR 3 (MTO3); FUNCTIONS IN: methionine adenosyltransferase activity; INVOLVED IN: lignin biosynthetic process, methionine metabolic process, response to cold, S-adenosylmethionine biosynthetic process; LOCATED IN: nucleolus, cell wall, plasma membrane, membra…
	GO:0006556 S-adenosylmethionine biosynthetic process
	GO:0004478 methionine adenosyltransferase activity
	GO:0009809 lignin biosynthetic process
	GO:0006555 methionine metabolic process
AT1G72370	GO:0022627 cytosolic small ribosomal subunit	protein_coding P40; structural constituent of ribosome acidic protein associated to 40S ribosomal subunit of ribosomes. Involved in polysome formation during active protein synthesis. Expressed in actively growing tissue. P40; FUNCTIONS IN: structural constituent of ribosome; INVOLVED IN: response to salt stress, mature ribosome assembly, translation, response to osmotic stress; LOCATED IN: in 8 …
	GO:0005634 nucleus
	GO:0042256 mature ribosome assembly
	GO:0003735 structural constituent of ribosome
	GO:0009651 response to salt stress
	GO:0006412 translation
AT3G25770	GO:0009409 response to cold	protein_coding AOC2 (ALLENE OXIDE CYCLASE 2); allene-oxide cyclase Encodes allene oxide cyclase. One of four genes in Arabidopsis that encode this enzyme, which catalyzes an essential step in jasmonic acid biosynthesis. Gene expression is induced during senescence, a process that involves jasmonic acid signalling pathway. Note: Nomenclature for Arabidopsis allene oxide cyclase 2 (AOC2, AT3G25770)…
	GO:0009695 jasmonic acid biosynthetic process
	GO:0010319 stromule
	GO:0046423 allene-oxide cyclase activity
AT1G37130	GO:0009610 response to symbiotic fungus	protein_coding NIA2 (NITRATE REDUCTASE 2); nitrate reductase (NADH)/ nitrate reductase Identified as a mutant resistant to chlorate. Encodes nitrate reductase structural gene. Involved in nitrate assimilation. Has nitrate reductase activity. Up-regulated by the fungus P. indica. Binds transcription factor At2g35940. NITRATE REDUCTASE 2 (NIA2); FUNCTIONS IN: nitrate reductase activity, nitrate red…
	GO:0009703 nitrate reductase (NADH) activity
	GO:0009416 response to light stimulus
	GO:0006809 nitric oxide biosynthetic process
	GO:0042128 nitrate assimilation
AT3G11630	GO:0009579 thylakoid	protein_coding 2-cys peroxiredoxin, chloroplast (BAS1) Encodes a 2-Cys peroxiredoxin (2-Cys PrxA) that contains two catalytic Cys residues. 2-cys peroxiredoxin, chloroplast (BAS1); FUNCTIONS IN: peroxiredoxin activity, antioxidant activity; INVOLVED IN: response to cold, defense response to bacterium; LOCATED IN: in 6 components; EXPRESSED IN: 26 plant structures; EXPRESSED DURING: 14 growth stag…
	GO:0009941 chloroplast envelope
	GO:0009570 chloroplast stroma
	GO:0010319 stromule
	GO:0051920 peroxiredoxin activity
	GO:0048046 apoplast
	GO:0042742 defense response to bacterium
	GO:0009409 response to cold
AT3G08010	GO:0009658 chloroplast organization	protein_coding ATAB2; RNA binding Encodes a chloroplast-localized protein ATAB2. ATAB2 is involved in the biogenesis of Photosystem I and II. ATAB2 has A/U-rich RNA-binding activity and presumably functions as an activator of translation with targets at PS I and PS II. ATAB2; FUNCTIONS IN: RNA binding; INVOLVED IN: de-etiolation, chloroplast organization, translation; LOCATED IN: chloroplast; EXP…
	GO:0003723 RNA binding
	GO:0009704 de-etiolation
	GO:0006412 translation
AT1G02930	GO:0005739 mitochondrion	protein_coding ATGSTF6 (GLUTATHIONE S-TRANSFERASE); copper ion binding / glutathione binding / glutathione transferase Encodes glutathione transferase belonging to the phi class of GSTs. Naming convention according to Wagner et al. (2002). GLUTATHIONE S-TRANSFERASE (ATGSTF6); FUNCTIONS IN: glutathione transferase activity, copper ion binding, glutathione binding; INVOLVED IN: in 7 processes; LOCA…
	GO:0004364 glutathione transferase activity
	GO:0009414 response to water deprivation
	GO:0009407 toxin catabolic process
	GO:0006979 response to oxidative stress
AT5G10860	GO:0009651 response to salt stress	protein_coding CBS domain-containing protein CBS domain-containing protein; INVOLVED IN: response to salt stress; LOCATED IN: mitochondrion; EXPRESSED IN: 24 plant structures; EXPRESSED DURING: 14 growth stages; CONTAINS InterPro DOMAIN/s: Cystathionine beta-synthase, core (InterPro:IPR000644); BEST Arabidopsis thaliana protein match is: unknown protein (TAIR:AT1G47271.1); Has 5362 Blast hits to …
	GO:0005739 mitochondrion
AT4G01370	GO:0005737 cytoplasm	protein_coding ATMPK4 (ARABIDOPSIS THALIANA MAP KINASE 4); MAP kinase/ kinase Encodes a nuclear and cytoplasmically localized MAP kinase involved in mediating responses to pathogens. Its substrates include MKS1. ARABIDOPSIS THALIANA MAP KINASE 4 (ATMPK4); FUNCTIONS IN: MAP kinase activity, kinase activity; INVOLVED IN: in 13 processes; LOCATED IN: nucleus, cytoplasm; EXPRESSED IN: 24 plant struct…
	GO:0009868 jasmonic acid and ethylene-dependent systemic resistance, jasmonic acid mediated signaling pathway
	GO:0009737 response to abscisic acid stimulus
	GO:0042539 hypotonic salinity response
	GO:0016310 phosphorylation
	GO:0005634 nucleus
	GO:0004707 MAP kinase activity
	GO:0009620 response to fungus
	GO:0006972 hyperosmotic response
	GO:0009862 systemic acquired resistance, salicylic acid mediated signaling pathway
	GO:0009409 response to cold
AT5G50950	GO:0009651 response to salt stress	protein_coding fumarate hydratase, putative / fumarase, putative fumarate hydratase, putative / fumarase, putative; FUNCTIONS IN: fumarate hydratase activity, catalytic activity; INVOLVED IN: response to salt stress; LOCATED IN: mitochondrion; EXPRESSED IN: male gametophyte, guard cell, root, pollen tube; EXPRESSED DURING: L mature pollen stage, M germinated pollen stage; CONTAINS InterPro DOMAIN…
	GO:0005739 mitochondrion
	GO:0004333 fumarate hydratase activity
AT1G78380	GO:0005737 cytoplasm	protein_coding ATGSTU19 (GLUTATHIONE S-TRANSFERASE TAU 19); glutathione binding / glutathione transferase Encodes a glutathione transferase that is a member of Tau GST gene family. Expression is induced by drought stress, oxidative stress, and high doses of auxin and cytokinin. naming convention according to Wagner et al. (2002) The expression of this gene is upregulated by herbicide safeners suc…
	GO:0042631 cellular response to water deprivation
	GO:0004364 glutathione transferase activity
	GO:0006979 response to oxidative stress
	GO:0009407 toxin catabolic process
AT1G20620	GO:0006995 cellular response to nitrogen starvation	protein_coding CAT3 (CATALASE 3); catalase Catalase, catalyzes the breakdown of hydrogen peroxide (H2O2) into water and oxygen. CATALASE 3 (CAT3); FUNCTIONS IN: catalase activity; INVOLVED IN: in 7 processes; LOCATED IN: in 11 components; EXPRESSED IN: 28 plant structures; EXPRESSED DURING: 17 growth stages; CONTAINS InterPro DOMAIN/s: Catalase (InterPro:IPR002226), Catalase related subgroup (Int…
	GO:0005777 peroxisome
	GO:0009970 cellular response to sulfate starvation
	GO:0005739 mitochondrion
	GO:0016036 cellular response to phosphate starvation
	GO:0042744 hydrogen peroxide catabolic process
	GO:0009416 response to light stimulus
	GO:0004096 catalase activity
	GO:0009409 response to cold
AT3G09200	GO:0022626 cytosolic ribosome	protein_coding 60S acidic ribosomal protein P0 (RPP0B) 60S acidic ribosomal protein P0 (RPP0B); FUNCTIONS IN: structural constituent of ribosome; INVOLVED IN: translational elongation, response to salt stress, response to cold, translation; LOCATED IN: in 7 components; EXPRESSED IN: 25 plant structures; EXPRESSED DURING: 15 growth stages; CONTAINS InterPro DOMAIN/s: Ribosomal protein 60S (InterPr…
	GO:0005730 nucleolus
	GO:0003735 structural constituent of ribosome
	GO:0005886 plasma membrane
	GO:0009409 response to cold
	GO:0009651 response to salt stress
	GO:0006414 translational elongation
	GO:0009507 chloroplast
AT4G36020	GO:0032508 DNA duplex unwinding	protein_coding CSDP1 (cold shock domain protein 1); RNA binding / double-stranded DNA binding / nucleic acid binding / single-stranded DNA binding Encodes a cold shock domain protein. Involved in cold acclimation by blocking the secondary structure of mRNA which in turn facilitates translation at cold temperature. cold shock domain protein 1 (CSDP1); FUNCTIONS IN: double-stranded DNA binding, sin…
	GO:0003723 RNA binding
	GO:0009409 response to cold
	GO:0003690 double-stranded DNA binding
	GO:0010501 RNA secondary structure unwinding
	GO:0003697 single-stranded DNA binding
AT3G60750	GO:0009570 chloroplast stroma	protein_coding transketolase, putative transketolase, putative; FUNCTIONS IN: catalytic activity, transketolase activity; INVOLVED IN: response to cadmium ion, response to salt stress; LOCATED IN: chloroplast stroma, chloroplast, chloroplast envelope; EXPRESSED IN: 27 plant structures; EXPRESSED DURING: 16 growth stages; CONTAINS InterPro DOMAIN/s: Bacterial transketolase (InterPro:IPR005478), Tr…
	GO:0009651 response to salt stress
	GO:0046686 response to cadmium ion
	GO:0004802 transketolase activity
	GO:0009941 chloroplast envelope
AT2G33800	GO:0009535 chloroplast thylakoid membrane	protein_coding ribosomal protein S5 family protein ribosomal protein S5 family protein; FUNCTIONS IN: structural constituent of ribosome, RNA binding; INVOLVED IN: response to cadmium ion, response to cold, translation; LOCATED IN: in 8 components; EXPRESSED IN: 26 plant structures; EXPRESSED DURING: 14 growth stages; CONTAINS InterPro DOMAIN/s: Ribosomal protein S5, N-terminal (InterPro:IPR01381…
	GO:0005840 ribosome
	GO:0009570 chloroplast stroma
	GO:0005634 nucleus
	GO:0003735 structural constituent of ribosome
	GO:0009409 response to cold
	GO:0003723 RNA binding
	GO:0046686 response to cadmium ion
	GO:0006412 translation
AT4G35830	GO:0051539 4 iron, 4 sulfur cluster binding	protein_coding aconitate hydratase, cytoplasmic / citrate hydro-lyase / aconitase (ACO) aconitate hydratase, cytoplasmic / citrate hydro-lyase / aconitase (ACO); FUNCTIONS IN: aconitate hydratase activity, 4 iron, 4 sulfur cluster binding; INVOLVED IN: response to salt stress; LOCATED IN: mitochondrion, apoplast, plasma membrane, vacuole; EXPRESSED IN: 27 plant structures; EXPRESSED DURING: 16 gr…
	GO:0005773 vacuole
	GO:0005739 mitochondrion
	GO:0048046 apoplast
	GO:0005886 plasma membrane
	GO:0009651 response to salt stress
	GO:0003994 aconitate hydratase activity
AT1G53240	GO:0016615 malate dehydrogenase activity	protein_coding malate dehydrogenase (NAD), mitochondrial malate dehydrogenase (NAD), mitochondrial; FUNCTIONS IN: malate dehydrogenase activity; INVOLVED IN: response to cadmium ion, response to salt stress, response to cold, defense response to bacterium, peptidyl-cysteine S-nitrosylation; LOCATED IN: mitochondrion, cell wall, chloroplast; EXPRESSED IN: 26 plant structures; EXPRESSED DURING: 14 …
	GO:0005618 cell wall
	GO:0005739 mitochondrion
	GO:0009409 response to cold
	GO:0042742 defense response to bacterium
	GO:0046686 response to cadmium ion
	GO:0009651 response to salt stress
	GO:0009507 chloroplast
AT1G76180	GO:0009409 response to cold	protein_coding ERD14 (EARLY RESPONSE TO DEHYDRATION 14); calcium ion binding Encodes a dehydrin protein whose expression is induced early on in response to dehydration stress. This gene's expression to cold occurs in two waves, with early induction occurring within 1 h and secondary induction occurring 5 h after the beginning of cold stress. Expression is also induced in response to ABA but not i…
	GO:0009269 response to desiccation
	GO:0009739 response to gibberellin stimulus
	GO:0009737 response to abscisic acid stimulus
	GO:0005509 calcium ion binding
AT5G04140	GO:0016041 glutamate synthase (ferredoxin) activity	protein_coding GLU1 (GLUTAMATE SYNTHASE 1); glutamate synthase (ferredoxin) Encodes a gene whose sequence is similar to ferredoxin dependent glutamate synthase (Fd-GOGAT). Expression in leaves is induced by light and sucrose. Proposed to be involved in photorespiration and nitrogen assimilation. GLUTAMATE SYNTHASE 1 (GLU1); FUNCTIONS IN: glutamate synthase (ferredoxin) activity; INVOLVED IN: posi…
	GO:0009416 response to light stimulus
	GO:0009853 photorespiration
AT3G23700	GO:0009409 response to cold	protein_coding S1 RNA-binding domain-containing protein S1 RNA-binding domain-containing protein; FUNCTIONS IN: RNA binding; INVOLVED IN: response to cold; LOCATED IN: chloroplast stroma, nucleus, chloroplast; EXPRESSED IN: 23 plant structures; EXPRESSED DURING: 13 growth stages; CONTAINS InterPro DOMAIN/s: Nucleic acid-binding, OB-fold-like (InterPro:IPR016027), Nucleic acid-binding, OB-fold (In…
	GO:0009570 chloroplast stroma
	GO:0005634 nucleus
	GO:0003723 RNA binding
AT3G26420	GO:0009631 cold acclimation	protein_coding ATRZ-1A; RNA binding / nucleotide binding Zinc finger-containing glycine-rich RNA-binding protein. Cold-inducible. Contributes to the enhancement of freezing tolerance. ATRZ-1A; FUNCTIONS IN: RNA binding, nucleotide binding; INVOLVED IN: cold acclimation, response to cold; LOCATED IN: cellular_component unknown; EXPRESSED IN: whole plant, pollen tube; CONTAINS InterPro DOMAIN/s: RN…
	GO:0003723 RNA binding
	GO:0000166 nucleotide binding
AT3G02360	GO:0009651 response to salt stress	protein_coding 6-phosphogluconate dehydrogenase family protein 6-phosphogluconate dehydrogenase family protein; FUNCTIONS IN: in 6 functions; INVOLVED IN: response to salt stress; LOCATED IN: peroxisome; EXPRESSED IN: 27 plant structures; EXPRESSED DURING: 15 growth stages; CONTAINS InterPro DOMAIN/s: 6-phosphogluconate dehydrogenase, NAD-binding (InterPro:IPR006115), 6-phosphogluconate dehydroge…
	GO:0050661 NADP or NADPH binding
	GO:0005777 peroxisome
	GO:0004616 phosphogluconate dehydrogenase (decarboxylating) activity
AT5G06290	GO:0009409 response to cold	protein_coding 2-Cys Prx B (2-Cysteine peroxiredoxin B); antioxidant/ peroxiredoxin Encodes a 2-Cys peroxiredoxin (2-Cys PrxB) that contains two catalytic Cys residues. 2-Cysteine peroxiredoxin B (2-Cys Prx B); FUNCTIONS IN: peroxiredoxin activity, antioxidant activity; INVOLVED IN: response to cold, defense response to bacterium; LOCATED IN: apoplast, stromule, chloroplast stroma, chloroplast; E…
	GO:0010319 stromule
	GO:0051920 peroxiredoxin activity
AT4G38680	GO:0005737 cytoplasm	protein_coding GRP2 (GLYCINE RICH PROTEIN 2); double-stranded DNA binding / mRNA binding / nucleic acid binding / single-stranded DNA binding Encodes a glycine-rich protein that binds nucleic acids and promotes DNA melting. Its transcript and protein levels are up-regulated in response to cold treatment with protein levels peaking earlier in shoots (~10-14 days) than in roots (~21 days). It is no…
	GO:0048443 stamen development
	GO:0048316 seed development
	GO:0005730 nucleolus
	GO:0032508 DNA duplex unwinding
	GO:0010228 vegetative to reproductive phase transition of meristem
	GO:0009409 response to cold
	GO:0003690 double-stranded DNA binding
	GO:0003697 single-stranded DNA binding
	GO:0003729 mRNA binding
AT4G09650	GO:0009409 response to cold	protein_coding ATPD (ATP SYNTHASE DELTA-SUBUNIT GENE); hydrogen ion transporting ATP synthase, rotational mechanism / proton-transporting ATPase, rotational mechanism Encodes the chloroplast ATPase delta-subunit. ATP SYNTHASE DELTA-SUBUNIT GENE (ATPD); FUNCTIONS IN: hydrogen ion transporting ATP synthase activity, rotational mechanism, proton-transporting ATPase activity, rotational mechanism; IN…
	GO:0010319 stromule
	GO:0009773 photosynthetic electron transport in photosystem I
	GO:0009772 photosynthetic electron transport in photosystem II
	GO:0010287 plastoglobule
AT3G12580	GO:0006457 protein folding	protein_coding HSP70 (heat shock protein 70); ATP binding heat shock protein 70 (HSP70); FUNCTIONS IN: ATP binding; INVOLVED IN: in 8 processes; LOCATED IN: cytosol, mitochondrion, cell wall, plasma membrane; EXPRESSED IN: 23 plant structures; EXPRESSED DURING: 11 growth stages; CONTAINS InterPro DOMAIN/s: Heat shock protein 70, conserved site (InterPro:IPR018181), Heat shock protein Hsp70 (Inter…
	GO:0042542 response to hydrogen peroxide
	GO:0009615 response to virus
	GO:0005829 cytosol
	GO:0009617 response to bacterium
	GO:0009408 response to heat
	GO:0009644 response to high light intensity
AT3G50820	GO:0010205 photoinhibition	protein_coding PSBO2 (PHOTOSYSTEM II SUBUNIT O-2); oxygen evolving/ poly(U) binding Encodes a protein which is an extrinsic subunit of photosystem II and which has been proposed to play a central role in stabilization of the catalytic manganese cluster. In Arabidopsis thaliana the PsbO proteins are encoded by two genes: psbO1 and psbO2. PsbO2 is the minor isoform in the wild-type. Mutants defecti…
	GO:0010207 photosystem II assembly
	GO:0010287 plastoglobule
	GO:0010242 oxygen evolving activity
	GO:0042549 photosystem II stabilization
	GO:0009543 chloroplast thylakoid lumen
	GO:0008266 poly(U) RNA binding
	GO:0030095 chloroplast photosystem II
	GO:0009654 oxygen evolving complex
	GO:0035304 regulation of protein amino acid dephosphorylation
AT1G07890	GO:0009408 response to heat	protein_coding APX1 (ascorbate peroxidase 1); L-ascorbate peroxidase Encodes a cytosolic ascorbate peroxidase APX1. Ascorbate peroxidases are enzymes that scavenge hydrogen peroxide in plant cells. Eight types of APX have been described for Arabidopsis: three cytosolic (APX1, APX2, APX6), two chloroplastic types (stromal sAPX, thylakoid tAPX), and three microsomal (APX3, APX4, APX5) isoforms. At …
	GO:0009793 embryonic development ending in seed dormancy
	GO:0016688 L-ascorbate peroxidase activity
	GO:0005829 cytosol
	GO:0000302 response to reactive oxygen species
AT1G22920	GO:0009733 response to auxin stimulus	protein_coding CSN5A (COP9 SIGNALOSOME 5A) AJH1 encodes a protein similar to JAB1, a specific mammalian coactivator of AP-1 transcription. Encodes a subunit of the COP9 complex that is involved in protein deneddylation. Plants with mutations in CSN5A and CSN5B have a de-etiolated phenotype. COP9 SIGNALOSOME 5A (CSN5A); FUNCTIONS IN: molecular_function unknown; INVOLVED IN: in 8 processes; LOCATED…
	GO:0000085 G2 phase of mitotic cell cycle
	GO:0010093 specification of floral organ identity
	GO:0010387 signalosome assembly
	GO:0010388 cullin deneddylation
	GO:0010100 negative regulation of photomorphogenesis
	GO:0008180 signalosome
AT1G54100	GO:0009269 response to desiccation	protein_coding ALDH7B4 (Aldehyde Dehydrogenase 7B4); 3-chloroallyl aldehyde dehydrogenase/ oxidoreductase Aldehyde dehydrogenase Aldehyde Dehydrogenase 7B4 (ALDH7B4); FUNCTIONS IN: 3-chloroallyl aldehyde dehydrogenase activity, oxidoreductase activity; INVOLVED IN: response to salt stress, response to desiccation, response to abscisic acid stimulus; EXPRESSED IN: 23 plant structures; EXPRESSED DU…
	GO:0009651 response to salt stress
	GO:0009737 response to abscisic acid stimulus
	GO:0004028 3-chloroallyl aldehyde dehydrogenase activity
AT5G15970	GO:0005737 cytoplasm	protein_coding KIN2 Encodes a gene that can be induced by cold and abscisic acid and may be involved in cold acclimation and salt tolerance. KIN2; FUNCTIONS IN: molecular_function unknown; INVOLVED IN: response to salt stress, response to water deprivation, response to cold, response to abscisic acid stimulus, response to osmotic stress; LOCATED IN: nucleus, chloroplast, plasma membrane, cytoplas…
	GO:0009737 response to abscisic acid stimulus
	GO:0005634 nucleus
	GO:0009414 response to water deprivation
	GO:0009409 response to cold
	GO:0006970 response to osmotic stress
AT4G23600	GO:0009737 response to abscisic acid stimulus	protein_coding CORI3 (CORONATINE INDUCED 1); cystathionine beta-lyase/ transaminase Encodes cystine lyase which is expected to be involved in amino acid metabolism, providing the plant with cysteine and the generation of precursors of ethylene biosynthesis. mRNA levels are elevated in response to wounding. CORONATINE INDUCED 1 (CORI3); FUNCTIONS IN: cystathionine beta-lyase activity, transaminase…
	GO:0009753 response to jasmonic acid stimulus
	GO:0004121 cystathionine beta-lyase activity
	GO:0006520 cellular amino acid metabolic process
	GO:0009611 response to wounding
	GO:0008483 transaminase activity
	GO:0009058 biosynthetic process
	GO:0042538 hyperosmotic salinity response
	GO:0010188 response to microbial phytotoxin
AT4G39260	GO:0009409 response to cold	protein_coding GR-RBP8; RNA binding / nucleic acid binding / nucleotide binding Encodes a glycine-rich protein with RNA binding domain at the N-terminus. Protein is structurally similar to proteins induced by stress in other plants. Gene expression is induced by cold. Transcript undergoes circadian oscillations that is depressed by overexpression of AtGRP7. A substrate of the type III effector Ho…
	GO:0045087 innate immune response
	GO:0003723 RNA binding
AT5G38430	GO:0009579 thylakoid	protein_coding ribulose bisphosphate carboxylase small chain 1B / RuBisCO small subunit 1B (RBCS-1B) (ATS1B) ribulose bisphosphate carboxylase small chain 1B / RuBisCO small subunit 1B (RBCS-1B) (ATS1B); FUNCTIONS IN: ribulose-bisphosphate carboxylase activity; INVOLVED IN: response to blue light, carbon utilization by fixation of carbon dioxide, response to red light, response to far red light; …
	GO:0009941 chloroplast envelope
	GO:0009573 chloroplast ribulose bisphosphate carboxylase complex
	GO:0016020 membrane
	GO:0016984 ribulose-bisphosphate carboxylase activity
	GO:0009637 response to blue light
	GO:0010218 response to far red light
	GO:0048046 apoplast
	GO:0015977 carbon fixation
	GO:0010114 response to red light
AT4G04020	GO:0010205 photoinhibition	protein_coding FIB (FIBRILLIN); structural molecule Fibrillin precursor protein. The fibrillin preprotein, but not the mature protein interacts with ABI2. Regulated by abscisic acid response regulators. Involved in abscisic acid-mediated photoprotection. FIBRILLIN (FIB); FUNCTIONS IN: structural molecule activity; INVOLVED IN: photoinhibition, response to cold, response to abscisic acid stimulus;…
	GO:0009737 response to abscisic acid stimulus
	GO:0010319 stromule
	GO:0005198 structural molecule activity
	GO:0009409 response to cold
	GO:0010287 plastoglobule
AT5G65940	GO:0009733 response to auxin stimulus	protein_coding CHY1 (BETA-HYDROXYISOBUTYRYL-COA HYDROLASE 1); 3-hydroxyisobutyryl-CoA hydrolase hydrolyzes beta-hydroxyisobutyryl-CoA BETA-HYDROXYISOBUTYRYL-COA HYDROLASE 1 (CHY1); FUNCTIONS IN: 3-hydroxyisobutyryl-CoA hydrolase activity; INVOLVED IN: response to auxin stimulus, fatty acid beta-oxidation, valine catabolic process; EXPRESSED IN: 22 plant structures; EXPRESSED DURING: 13 growth sta…
	GO:0003860 3-hydroxyisobutyryl-CoA hydrolase activity
	GO:0006574 valine catabolic process
	GO:0009409 response to cold
	GO:0006635 fatty acid beta-oxidation
AT3G14210	GO:0009409 response to cold	protein_coding ESM1 (epithiospecifier modifier 1); carboxylesterase/ hydrolase, acting on ester bonds A semidominant QTL which has an epistatic effect on the Epithiospecifier gene. Represses nitrile formation and favors isothiocyanate production during glucosinolate hydrolysis. The functional allele deters the insect herbivory T. ni. epithiospecifier modifier 1 (ESM1); FUNCTIONS IN: hydrolase act…
	GO:0004091 carboxylesterase activity
	GO:0019762 glucosinolate catabolic process
	GO:0009625 response to insect
AT5G52640	GO:0009408 response to heat	protein_coding ATHSP90.1 (HEAT SHOCK PROTEIN 90.1); ATP binding / unfolded protein binding Encodes a cytosolic heat shock protein AtHSP90.1. AtHSP90.1 interacts with disease resistance signaling components SGT1b and RAR1 and is required for RPS2-mediated resistance. HEAT SHOCK PROTEIN 90.1 (ATHSP90.1); FUNCTIONS IN: unfolded protein binding, ATP binding; INVOLVED IN: defense response to bacterium…
	GO:0005829 cytosol
	GO:0046685 response to arsenic
	GO:0042742 defense response to bacterium
AT1G16880	GO:0009409 response to cold	protein_coding uridylyltransferase-related uridylyltransferase-related; INVOLVED IN: response to cold; LOCATED IN: chloroplast thylakoid membrane, stromule, chloroplast stroma, chloroplast, chloroplast envelope; EXPRESSED IN: 22 plant structures; EXPRESSED DURING: 13 growth stages; BEST Arabidopsis thaliana protein match is: ACT domain-containing protein (TAIR:AT5G04740.1); Has 304 Blast hits to …
	GO:0009570 chloroplast stroma
	GO:0010319 stromule
	GO:0009535 chloroplast thylakoid membrane
	GO:0009941 chloroplast envelope
AT1G48030	GO:0005759 mitochondrial matrix	protein_coding mtLPD1 (mitochondrial lipoamide dehydrogenase 1); ATP binding / dihydrolipoyl dehydrogenase Encodes a mitochondrial lipoamide dehydrogenase whose expression is induced by light. mitochondrial lipoamide dehydrogenase 1 (mtLPD1); FUNCTIONS IN: dihydrolipoyl dehydrogenase activity, ATP binding; INVOLVED IN: response to cadmium ion, response to light stimulus; LOCATED IN: mitochondrion…
	GO:0009416 response to light stimulus
	GO:0004148 dihydrolipoyl dehydrogenase activity
AT5G49910	GO:0009408 response to heat	protein_coding CPHSC70-2EAT SHOCK PROTEIN 70-2 (CHLOROPLAST HEAT SHOCK PROTEIN 70-2); ATP binding / unfolded protein binding heat shock protein 70 (Hsc70-7); nuclear CHLOROPLAST HEAT SHOCK PROTEIN 70-2 (CPHSC70-2EAT SHOCK PROTEIN 70-2); FUNCTIONS IN: unfolded protein binding, ATP binding; INVOLVED IN: protein folding, response to cadmium ion, response to heat; LOCATED IN: in 6 components; EXPRESS…
	GO:0006457 protein folding
	GO:0009532 plastid stroma
AT3G53990	GO:0009409 response to cold	protein_coding universal stress protein (USP) family protein universal stress protein (USP) family protein; FUNCTIONS IN: molecular_function unknown; INVOLVED IN: response to cold, response to stress; LOCATED IN: cellular_component unknown; EXPRESSED IN: 23 plant structures; EXPRESSED DURING: 13 growth stages; CONTAINS InterPro DOMAIN/s: UspA (InterPro:IPR006016), Rossmann-like alpha/beta/alpha s…
AT2G36460	GO:0005739 mitochondrion	protein_coding fructose-bisphosphate aldolase, putative fructose-bisphosphate aldolase, putative; FUNCTIONS IN: fructose-bisphosphate aldolase activity, catalytic activity; INVOLVED IN: response to cadmium ion, response to salt stress, pentose-phosphate shunt; LOCATED IN: mitochondrion, plasma membrane, membrane; EXPRESSED IN: 24 plant structures; EXPRESSED DURING: 14 growth stages; CONTAINS Inte…
	GO:0006098 pentose-phosphate shunt
	GO:0004332 fructose-bisphosphate aldolase activity
	GO:0005886 plasma membrane
	GO:0046686 response to cadmium ion
	GO:0009651 response to salt stress
AT5G16510	GO:0016758 transferase activity, transferring hexosyl groups	protein_coding reversibly glycosylated polypeptide, putative reversibly glycosylated polypeptide, putative; FUNCTIONS IN: transferase activity, transferring hexosyl groups; INVOLVED IN: response to salt stress; LOCATED IN: Golgi apparatus, cell junction, plant-type cell wall; EXPRESSED IN: 26 plant structures; EXPRESSED DURING: 15 growth stages; CONTAINS InterPro DOMAIN/s: Alpha-1,4-glucan-protei…
	GO:0009651 response to salt stress
	GO:0009505 plant-type cell wall
	GO:0030054 cell junction
	GO:0005794 Golgi apparatus
ATCG00480	GO:0015986 ATP synthesis coupled proton transport	protein_coding chloroplast-encoded gene for beta subunit of ATP synthase ATP SYNTHASE SUBUNIT BETA (ATPB); FUNCTIONS IN: hydrogen ion transmembrane transporter activity; INVOLVED IN: response to cold, ATP synthesis coupled proton transport; LOCATED IN: in 11 components; EXPRESSED IN: 24 plant structures; EXPRESSED DURING: 13 growth stages; CONTAINS InterPro DOMAIN/s: ATPase, F1/V1/A1 complex, alp…
	GO:0009544 chloroplast ATP synthase complex
	GO:0010319 stromule
	GO:0015078 hydrogen ion transmembrane transporter activity
	GO:0005754 mitochondrial proton-transporting ATP synthase, catalytic core
	GO:0009409 response to cold
	GO:0010287 plastoglobule
AT5G54770	GO:0009228 thiamin biosynthetic process	protein_coding THI1; protein homodimerization Encodes a thiamine biosynthetic gene that has a dual function in thiamine biosynthesis and mitochondrial DNA damage tolerance. It appears to be involved in producing the thiazole portion of thiamine (vitamin B1). A crystal structure of the protein reveals that it forms a 2-ring homo-octamer. THI1; FUNCTIONS IN: protein homodimerization activity; INVOL…
	GO:0010319 stromule
	GO:0005739 mitochondrion
	GO:0006974 response to DNA damage stimulus
	GO:0009409 response to cold
	GO:0009507 chloroplast
	GO:0018131 oxazole or thiazole biosynthetic process
	GO:0042803 protein homodimerization activity
AT3G09440	GO:0006457 protein folding	protein_coding heat shock cognate 70 kDa protein 3 (HSC70-3) (HSP70-3) heat shock cognate 70 kDa protein 3 (HSC70-3) (HSP70-3); FUNCTIONS IN: ATP binding; INVOLVED IN: protein folding, response to cadmium ion, response to heat; LOCATED IN: in 7 components; EXPRESSED IN: 25 plant structures; EXPRESSED DURING: 14 growth stages; CONTAINS InterPro DOMAIN/s: Heat shock protein 70, conserved site (Inte…
	GO:0005618 cell wall
	GO:0048046 apoplast
	GO:0005773 vacuole
	GO:0005524 ATP binding
	GO:0005886 plasma membrane
	GO:0046686 response to cadmium ion
	GO:0009408 response to heat
	GO:0022626 cytosolic ribosome
	GO:0009507 chloroplast
AT3G53110	GO:0005737 cytoplasm	protein_coding LOS4 (LOW EXPRESSION OF OSMOTICALLY RESPONSIVE GENES 4); ATP-dependent helicase/ RNA helicase/ RNA-dependent ATPase Encodes a putative DEAD-Box RNA Helicase and has RNA-dependent ATPase activity. Mutant is Sensitive to chilling stress and heat stress. Germination of the mutant is inhibited by ABA. LOS4 may be involved in temperature sensing. Is enriched in the nuclear envelope and …
	GO:0016973 poly(A)+ mRNA export from nucleus
	GO:0009737 response to abscisic acid stimulus
	GO:0008026 ATP-dependent helicase activity
	GO:0005635 nuclear envelope
	GO:0003724 RNA helicase activity
	GO:0008186 RNA-dependent ATPase activity
	GO:0009409 response to cold
	GO:0009408 response to heat
AT2G26670	GO:0006788 heme oxidation	protein_coding TED4 (REVERSAL OF THE DET PHENOTYPE 4); heme oxygenase (decyclizing) Encodes a plastid heme oxygenase necessary for phytochrome chromophore biosynthesis and for coupling the expression of some nuclear genes to the functional state of the chloroplast. REVERSAL OF THE DET PHENOTYPE 4 (TED4); FUNCTIONS IN: heme oxygenase (decyclizing) activity; INVOLVED IN: regulation of meristem grow…
	GO:0009585 red, far-red light phototransduction
	GO:0010075 regulation of meristem growth
	GO:0004392 heme oxygenase (decyclizing) activity
	GO:0010019 chloroplast-nucleus signaling pathway
	GO:0010024 phytochromobilin biosynthetic process
	GO:0009507 chloroplast
AT5G17580	GO:0009416 response to light stimulus	protein_coding phototropic-responsive NPH3 family protein phototropic-responsive NPH3 family protein; FUNCTIONS IN: protein binding, signal transducer activity; INVOLVED IN: response to light stimulus; LOCATED IN: cellular_component unknown; EXPRESSED IN: stem, sepal; EXPRESSED DURING: petal differentiation and expansion stage; CONTAINS InterPro DOMAIN/s: NPH3 (InterPro:IPR004249), BTB/POZ (Inter…
	GO:0004871 signal transducer activity
	GO:0005515 protein binding
AT1G05180	GO:0009734 auxin mediated signaling pathway	protein_coding AXR1 (AUXIN RESISTANT 1); small protein activating enzyme Encodes a subunit of the RUB1 activating enzyme that regulates the protein degradation activity of Skp1-Cullin-Fbox complexes, primarily, but not exclusively, affecting auxin responses. Acts alongside AS1 to exclude BP expression from leaves. AUXIN RESISTANT 1 (AXR1); FUNCTIONS IN: small protein activating enzyme activity; I…
	GO:0010252 auxin homeostasis
	GO:0005634 nucleus
	GO:0009965 leaf morphogenesis
	GO:0008641 small protein activating enzyme activity
	GO:0016567 protein ubiquitination
	GO:0009414 response to water deprivation
	GO:0006281 DNA repair
AT1G48410	GO:0009733 response to auxin stimulus	protein_coding AGO1 (ARGONAUTE 1); endoribonuclease/ miRNA binding / protein binding / siRNA binding Encodes an RNA Slicer that selectively recruits microRNAs and siRNAs. There is currently no evidence that AGO1 Slicer is in a high molecular weight RNA-induced silencing complex (RISC). Mutants are defective in post-transcriptional gene silencing and have pleiotropic developmental and morphologica…
	GO:0048830 adventitious root development
	GO:0035198 miRNA binding
	GO:0005829 cytosol
	GO:0035195 gene silencing by miRNA
	GO:0005634 nucleus
	GO:0009965 leaf morphogenesis
	GO:0004521 endoribonuclease activity
	GO:0009850 auxin metabolic process
	GO:0010218 response to far red light
	GO:0009793 embryonic development ending in seed dormancy
	GO:0005515 protein binding
	GO:0016246 RNA interference
	GO:0009616 virus induced gene silencing
	GO:0035197 siRNA binding
AT5G66570	GO:0010205 photoinhibition	protein_coding PSBO1 (PS II OXYGEN-EVOLVING COMPLEX 1); oxygen evolving/ poly(U) binding Encodes a protein which is an extrinsic subunit of photosystem II and which has been proposed to play a central role in stabilization of the catalytic manganese cluster. In Arabidopsis thaliana the PsbO proteins are encoded by two genes: psbO1 and psbO2. PsbO1 is the major isoform in the wild-type. PS II OXYG…
	GO:0010207 photosystem II assembly
	GO:0010287 plastoglobule
	GO:0010242 oxygen evolving activity
	GO:0042549 photosystem II stabilization
	GO:0009543 chloroplast thylakoid lumen
	GO:0008266 poly(U) RNA binding
	GO:0030095 chloroplast photosystem II
	GO:0009654 oxygen evolving complex
	GO:0035304 regulation of protein amino acid dephosphorylation
AT2G25140	GO:0009408 response to heat	protein_coding CLPB4 (CASEIN LYTIC PROTEINASE B4); ATP binding / ATPase/ nucleoside-triphosphatase/ nucleotide binding / protein binding Encodes ClpB4, which belongs to the Casein lytic proteinase/heat shock protein 100 (Clp/Hsp100) family. Targeted to the mitochondrion, also referred to as ClpB-m. Transcripts of ClpB4 accumulate dramatically at high temperatures, suggesting that it may be involv…
	GO:0005739 mitochondrion
	GO:0016887 ATPase activity
	GO:0005524 ATP binding
AT1G67090	GO:0009573 chloroplast ribulose bisphosphate carboxylase complex	protein_coding RBCS1A (RIBULOSE BISPHOSPHATE CARBOXYLASE SMALL CHAIN 1A); copper ion binding / ribulose-bisphosphate carboxylase RIBULOSE BISPHOSPHATE CARBOXYLASE SMALL CHAIN 1A (RBCS1A); FUNCTIONS IN: ribulose-bisphosphate carboxylase activity, copper ion binding; INVOLVED IN: response to blue light, response to cold, carbon utilization by fixation of carbon dioxide, response to red light, respo…
	GO:0016984 ribulose-bisphosphate carboxylase activity
	GO:0009637 response to blue light
	GO:0010218 response to far red light
	GO:0015977 carbon fixation
	GO:0009409 response to cold
	GO:0010114 response to red light
AT3G04880	GO:0005737 cytoplasm	protein_coding DRT102 (DNA-DAMAGE-REPAIR/TOLERATION 2) encodes a novel protein involved in DNA repair from UV damage. Isolated by functional complementation of E. coli UV-sensitive mutants (UVR genes). DNA-DAMAGE-REPAIR/TOLERATION 2 (DRT102); INVOLVED IN: response to UV, photoreactive repair, response to cold; LOCATED IN: nucleus, cytoplasm; EXPRESSED IN: 23 plant structures; EXPRESSED DURING: 13…
	GO:0009409 response to cold
	GO:0005634 nucleus
	GO:0009411 response to UV
	GO:0000719 photoreactive repair
AT2G39770	GO:0019853 L-ascorbic acid biosynthetic process	protein_coding CYT1 (CYTOKINESIS DEFECTIVE 1); mannose-1-phosphate guanylyltransferase/ nucleotidyltransferase Encodes a GDP-mannose pyrophosphorylase/ mannose-1-pyrophosphatase. This enzyme provides GDP-mannose, which is used for cell wall carbohydrate biosynthesis and protein glycosylation as well as for ascorbate (vitamin C) biosynthesis. Mutations in this gene confer hypersensitivity to NH4+.…
	GO:0009753 response to jasmonic acid stimulus
	GO:0060359 response to ammonium ion
	GO:0004475 mannose-1-phosphate guanylyltransferase activity
	GO:0030244 cellulose biosynthetic process
	GO:0042742 defense response to bacterium
	GO:0010193 response to ozone
	GO:0009651 response to salt stress
	GO:0009408 response to heat
AT1G64190	GO:0009651 response to salt stress	protein_coding 6-phosphogluconate dehydrogenase family protein 6-phosphogluconate dehydrogenase family protein; FUNCTIONS IN: in 6 functions; INVOLVED IN: response to salt stress; LOCATED IN: chloroplast, membrane; EXPRESSED IN: 24 plant structures; EXPRESSED DURING: 13 growth stages; CONTAINS InterPro DOMAIN/s: 6-phosphogluconate dehydrogenase, NAD-binding (InterPro:IPR006115), 6-phosphogluconat…
	GO:0050661 NADP or NADPH binding
	GO:0016020 membrane
	GO:0004616 phosphogluconate dehydrogenase (decarboxylating) activity
	GO:0009507 chloroplast
AT2G04030	GO:0006457 protein folding	protein_coding CR88; ATP binding Encodes a chloroplast-targeted 90-kDa heat shock protein located in the stroma involved in red-light mediated deetiolation response. Mutants are resistant to chlorate, have elongated hypocotyls in light, and affect the expression of NR2, CAB, and RBCS but NOT NR1 and NiR. CR88; FUNCTIONS IN: ATP binding; INVOLVED IN: in 7 processes; LOCATED IN: mitochondrion, plas…
	GO:0010157 response to chlorate
	GO:0009570 chloroplast stroma
	GO:0005739 mitochondrion
	GO:0009793 embryonic development ending in seed dormancy
	GO:0009704 de-etiolation
	GO:0009414 response to water deprivation
	GO:0009651 response to salt stress
	GO:0009408 response to heat
	GO:0005524 ATP binding
ATCG00120	GO:0009544 chloroplast ATP synthase complex	protein_coding Encodes the ATPase alpha subunit, which is a subunit of ATP synthase and part of the CF1 portion which catalyzes the conversion of ADP to ATP using the proton motive force. This complex is located in the thylakoid membrane of the chloroplast. ATP SYNTHASE SUBUNIT ALPHA (ATPA); FUNCTIONS IN: proton-transporting ATPase activity, rotational mechanism; INVOLVED IN: response to cold, de…
	GO:0010319 stromule
	GO:0046961 proton-transporting ATPase activity, rotational mechanism
	GO:0009409 response to cold
	GO:0006176 dATP biosynthetic process from ADP
	GO:0010287 plastoglobule
AT1G47128	GO:0008234 cysteine-type peptidase activity	protein_coding RD21 (responsive to dehydration 21); cysteine-type endopeptidase/ cysteine-type peptidase cysteine proteinase precursor-like protein/ dehydration stress-responsive gene (RD21) responsive to dehydration 21 (RD21); FUNCTIONS IN: cysteine-type endopeptidase activity, cysteine-type peptidase activity; INVOLVED IN: response to water deprivation; LOCATED IN: apoplast, chloroplast, vacuol…
	GO:0009414 response to water deprivation
AT5G61510	GO:0009644 response to high light intensity	protein_coding NADP-dependent oxidoreductase, putative NADP-dependent oxidoreductase, putative; FUNCTIONS IN: oxidoreductase activity, binding, catalytic activity, zinc ion binding; INVOLVED IN: cell differentiation, response to high light intensity; EXPRESSED IN: 22 plant structures; EXPRESSED DURING: 14 growth stages; CONTAINS InterPro DOMAIN/s: GroES-like (InterPro:IPR011032), NAD(P)-binding (…
	GO:0030154 cell differentiation
	GO:0008270 zinc ion binding
	GO:0016491 oxidoreductase activity
AT1G22280	GO:0006470 protein amino acid dephosphorylation	protein_coding protein phosphatase 2C, putative / PP2C, putative protein phosphatase 2C, putative / PP2C, putative; FUNCTIONS IN: protein serine/threonine phosphatase activity, catalytic activity; INVOLVED IN: biological_process unknown; LOCATED IN: nucleus, plasma membrane; EXPRESSED IN: 24 plant structures; EXPRESSED DURING: 14 growth stages; CONTAINS InterPro DOMAIN/s: Protein phosphatase 2C-r…
	GO:0005634 nucleus
	GO:0004722 protein serine/threonine phosphatase activity
	GO:0010161 red light signaling pathway
	GO:0005886 plasma membrane
AT5G63980	GO:0005737 cytoplasm	protein_coding SAL1; 3'(2'),5'-bisphosphate nucleotidase/ inositol or phosphatidylinositol phosphatase Encodes a bifunctional protein that has 3'(2'),5'-bisphosphate nucleotidase and inositol polyphosphate 1-phosphatase activities and rescues sulfur assimilation mutants in yeast. It is involved in the response to cold, drought (negative regulator of drought tolerance), and ABA. Mutants in this ge…
	GO:0048573 photoperiodism, flowering
	GO:0010587 miRNA catabolic process
	GO:0009968 negative regulation of signal transduction
	GO:0008441 3'(2'),5'-bisphosphate nucleotidase activity
	GO:0051512 positive regulation of unidimensional cell growth
	GO:0016481 negative regulation of transcription
	GO:0005634 nucleus
	GO:0009738 abscisic acid mediated signaling pathway
	GO:0004437 inositol or phosphatidylinositol phosphatase activity
	GO:0043157 response to cation stress
	GO:0006790 sulfur metabolic process
	GO:0009414 response to water deprivation
	GO:0009409 response to cold
	GO:0048015 phosphoinositide-mediated signaling
AT4G20260	GO:0080025 phosphatidylinositol-3,5-bisphosphate binding	protein_coding DREPP plasma membrane polypeptide family protein Encodes a Ca2+ and Cu2+ binding protein. N-terminal myristylation on glycine 2 appears to enable it to associate tightly with the plasma membrane. Recombinant PCaP1 interacts strongly with phosphatidylinositol 3,5-bisphosphate (PtdIns(3,5)P2) and PtdIns (3,4,5)P3, and weakly with PtdIns(3,5)P2 and PtdIns(4,5). It also interacts with …
	GO:0005547 phosphatidylinositol-3,4,5-trisphosphate binding
	GO:0005509 calcium ion binding
	GO:0005886 plasma membrane
	GO:0009409 response to cold
	GO:0005507 copper ion binding
	GO:0005516 calmodulin binding
AT3G02870	GO:0019853 L-ascorbic acid biosynthetic process	protein_coding VTC4; 3'(2'),5'-bisphosphate nucleotidase/ L-galactose-1-phosphate phosphatase/ inositol or phosphatidylinositol phosphatase/ inositol-1(or 4)-monophosphatase Encodes a L-galactose-1-phosphate phosphatase, involved in ascorbate biosynthesis. VTC4; FUNCTIONS IN: L-galactose-1-phosphate phosphatase activity, 3'(2'),5'-bisphosphate nucleotidase activity, inositol-1(or 4)-monophosphata…
	GO:0008934 inositol-1(or 4)-monophosphatase activity
	GO:0008441 3'(2'),5'-bisphosphate nucleotidase activity
	GO:0006790 sulfur metabolic process
	GO:0009409 response to cold
	GO:0006021 inositol biosynthetic process
	GO:0010347 L-galactose-1-phosphate phosphatase activity
AT3G45780	GO:0005737 cytoplasm	protein_coding PHOT1 (PHOTOTROPIN 1); FMN binding / blue light photoreceptor/ kinase/ protein binding / protein serine/threonine kinase Blue-light photoreceptor. Contains a light activated serine-threonine kinase domain and LOV1 and LOV2 repeats. Mutants are defective in blue-light response. Mediates blue light-induced growth enhancements. PHOT1 and PHOT2 mediate blue light-dependent activation o…
	GO:0009638 phototropism
	GO:0010155 regulation of proton transport
	GO:0009882 blue light photoreceptor activity
	GO:0010181 FMN binding
	GO:0009898 internal side of plasma membrane
	GO:0009904 chloroplast accumulation movement
	GO:0004674 protein serine/threonine kinase activity
	GO:0010119 regulation of stomatal movement
	GO:0005515 protein binding
	GO:0009903 chloroplast avoidance movement
	GO:0010362 negative regulation of anion channel activity by blue light
	GO:0046777 protein amino acid autophosphorylation
AT2G35040	GO:0003937 IMP cyclohydrolase activity	protein_coding AICARFT/IMPCHase bienzyme family protein AICARFT/IMPCHase bienzyme family protein; FUNCTIONS IN: phosphoribosylaminoimidazolecarboxamide formyltransferase activity, IMP cyclohydrolase activity, catalytic activity; INVOLVED IN: response to cold, purine nucleotide biosynthetic process; LOCATED IN: stromule, chloroplast, chloroplast stroma; EXPRESSED IN: 23 plant structures; EXPRESSED…
	GO:0009570 chloroplast stroma
	GO:0010319 stromule
	GO:0004643 phosphoribosylaminoimidazolecarboxamide formyltransferase activity
	GO:0006164 purine nucleotide biosynthetic process
	GO:0009409 response to cold
AT1G54410	GO:0006950 response to stress	protein_coding dehydrin family protein dehydrin family protein; FUNCTIONS IN: molecular_function unknown; INVOLVED IN: response to water, response to stress; LOCATED IN: chloroplast; EXPRESSED IN: 24 plant structures; EXPRESSED DURING: 15 growth stages; CONTAINS InterPro DOMAIN/s: Dehydrin (InterPro:IPR000167); Has 570 Blast hits to 469 proteins in 114 species: Archae - 0; Bacteria - 12; Metazoa …
	GO:0009507 chloroplast
	GO:0009415 response to water
AT5G65730	GO:0009414 response to water deprivation	protein_coding xyloglucan:xyloglucosyl transferase, putative / xyloglucan endotransglycosylase, putative / endo-xyloglucan transferase, putative xyloglucan:xyloglucosyl transferase, putative / xyloglucan endotransglycosylase, putative / endo-xyloglucan transferase, putative; FUNCTIONS IN: hydrolase activity, acting on glycosyl bonds, hydrolase activity, hydrolyzing O-glycosyl compounds, xylogluca…
	GO:0005618 cell wall
	GO:0048046 apoplast
	GO:0012505 endomembrane system
	GO:0016762 xyloglucan:xyloglucosyl transferase activity
	GO:0004553 hydrolase activity, hydrolyzing O-glycosyl compounds
AT5G02500	GO:0009409 response to cold	protein_coding HSC70-1 (HEAT SHOCK COGNATE PROTEIN 70-1); ATP binding encodes a member of heat shock protein 70 family. HEAT SHOCK COGNATE PROTEIN 70-1 (HSC70-1); FUNCTIONS IN: ATP binding; INVOLVED IN: protein folding, response to cadmium ion, response to virus, response to cold, response to heat; LOCATED IN: in 9 components; EXPRESSED IN: 29 plant structures; EXPRESSED DURING: 16 growth stages;…
	GO:0009615 response to virus
	GO:0005829 cytosol
	GO:0006457 protein folding
	GO:0009408 response to heat
AT4G05420	GO:0080008 CUL4 RING ubiquitin ligase complex	protein_coding DDB1A (DAMAGED DNA BINDING PROTEIN 1A); DNA binding / protein binding Structurally similar to damaged DNA binding proteins.DDB1a is part of a 350 KDa nuclear localized DET1 protein complex. This complex may physically interact with histone tails and while bound to chromatin- repress transcription of genes involved in photomorphogenesis. DAMAGED DNA BINDING PROTEIN 1A (DDB1A); FUNCT…
	GO:0005634 nucleus
	GO:0005515 protein binding
	GO:0003677 DNA binding
	GO:0016481 negative regulation of transcription
	GO:0010100 negative regulation of photomorphogenesis
AT1G42970	GO:0009744 response to sucrose stimulus	protein_coding GAPB (GLYCERALDEHYDE-3-PHOSPHATE DEHYDROGENASE B SUBUNIT); glyceraldehyde-3-phosphate dehydrogenase (NADP+)/ glyceraldehyde-3-phosphate dehydrogenase Encodes chloroplast localized glyceraldehyde-3-phosphate dehydrogenase. GLYCERALDEHYDE-3-PHOSPHATE DEHYDROGENASE B SUBUNIT (GAPB); FUNCTIONS IN: glyceraldehyde-3-phosphate dehydrogenase (NADP+) activity, glyceraldehyde-3-phosphate deh…
	GO:0008886 glyceraldehyde-3-phosphate dehydrogenase (NADP+) activity
	GO:0010319 stromule
	GO:0009416 response to light stimulus
	GO:0009409 response to cold
	GO:0006096 glycolysis
	GO:0019253 reductive pentose-phosphate cycle
	GO:0009507 chloroplast
AT3G45140	GO:0009753 response to jasmonic acid stimulus	protein_coding LOX2 (LIPOXYGENASE 2); lipoxygenase Chloroplast lipoxygenase required for wound-induced jasmonic acid accumulation in Arabidopsis.Mutants are resistant to Staphylococcus aureus and accumulate salicylic acid upon infection. LIPOXYGENASE 2 (LOX2); FUNCTIONS IN: lipoxygenase activity; INVOLVED IN: in 7 processes; LOCATED IN: chloroplast thylakoid membrane, chloroplast stroma, chloropl…
	GO:0009620 response to fungus
	GO:0009611 response to wounding
	GO:0016165 lipoxygenase activity
	GO:0009695 jasmonic acid biosynthetic process
	GO:0009414 response to water deprivation
	GO:0009507 chloroplast
AT4G24190	GO:0006457 protein folding	protein_coding SHD (SHEPHERD); ATP binding / unfolded protein binding encodes an ortholog of GRP94, an ER-resident HSP90-like protein and is involved in regulation of meristem size and organization. Single and double mutant analyses suggest that SHD may be required for the correct folding and/or complex formation of CLV proteins. Lines carrying recessive mutations in this locus exhibits expanded …
	GO:0005783 endoplasmic reticulum
	GO:0010075 regulation of meristem growth
	GO:0009306 protein secretion
	GO:0005739 mitochondrion
	GO:0009934 regulation of meristem structural organization
	GO:0009414 response to water deprivation
	GO:0009409 response to cold
	GO:0009651 response to salt stress
	GO:0005524 ATP binding
AT5G42970	GO:0009640 photomorphogenesis	protein_coding COP8 (CONSTITUTIVE PHOTOMORPHOGENIC 8); protein binding encodes subunit 4 of COP9 signalosome complex. sequence is similar to a subunit of the 19S regulatory particle of the 26S proteasome. recessive mutation causes derepression of photomorphogenesis. CONSTITUTIVE PHOTOMORPHOGENIC 8 (COP8); FUNCTIONS IN: protein binding; INVOLVED IN: cullin deneddylation, negative regulation of pho…
	GO:0000085 G2 phase of mitotic cell cycle
	GO:0010388 cullin deneddylation
	GO:0005515 protein binding
	GO:0008180 signalosome
AT2G17870	GO:0005737 cytoplasm	protein_coding cold-shock DNA-binding family protein cold-shock DNA-binding family protein; FUNCTIONS IN: DNA binding, zinc ion binding, nucleic acid binding; INVOLVED IN: regulation of transcription, DNA-dependent; LOCATED IN: cellular_component unknown; EXPRESSED IN: 25 plant structures; EXPRESSED DURING: 14 growth stages; CONTAINS InterPro DOMAIN/s: Nucleic acid-binding, OB-fold-like (InterPro…
	GO:0009409 response to cold
	GO:0005634 nucleus
	GO:0032508 DNA duplex unwinding
	GO:0003676 nucleic acid binding
AT3G09940	GO:0009753 response to jasmonic acid stimulus	protein_coding MDHAR (MONODEHYDROASCORBATE REDUCTASE); monodehydroascorbate reductase (NADH) Encodes a member of the monodehydroascorbate reductase gene family. Critical for a mutualistic symbiosis between the host Arabidopsis and the root colonizing fungus Piriformospora indica. MONODEHYDROASCORBATE REDUCTASE (MDHAR); FUNCTIONS IN: monodehydroascorbate reductase (NADH) activity; INVOLVED IN: res…
	GO:0005829 cytosol
	GO:0009610 response to symbiotic fungus
	GO:0043903 regulation of symbiosis, encompassing mutualism through parasitism
	GO:0016656 monodehydroascorbate reductase (NADH) activity
	GO:0009414 response to water deprivation
AT1G56070	GO:0009409 response to cold	protein_coding LOS1; copper ion binding / translation elongation factor/ translation factor, nucleic acid binding encodes a translation elongation factor 2-like protein that is involved in cold-induced translation. Mutations in this gene specifically blocks low temperature-induced transcription of cold-responsive genes but induces the expression of CBF genes and mutants carrying the recessive mut…
	GO:0005829 cytosol
	GO:0003746 translation elongation factor activity
AT5G46180	GO:0042538 hyperosmotic salinity response	protein_coding delta-OAT; ornithine-oxo-acid transaminase ornithine delta-aminotransferase delta-OAT; FUNCTIONS IN: ornithine-oxo-acid transaminase activity; INVOLVED IN: hyperosmotic salinity response, proline biosynthetic process; LOCATED IN: mitochondrion; EXPRESSED IN: 24 plant structures; EXPRESSED DURING: 15 growth stages; CONTAINS InterPro DOMAIN/s: Pyridoxal phosphate-dependent transferas…
	GO:0006561 proline biosynthetic process
	GO:0006593 ornithine catabolic process
	GO:0005739 mitochondrion
	GO:0019544 arginine catabolic process to glutamate
	GO:0004587 ornithine-oxo-acid transaminase activity
AT2G27710	GO:0022626 cytosolic ribosome	protein_coding 60S acidic ribosomal protein P2 (RPP2B) 60S acidic ribosomal protein P2 (RPP2B); FUNCTIONS IN: structural constituent of ribosome; INVOLVED IN: translational elongation, response to cold; LOCATED IN: in 8 components; EXPRESSED IN: 24 plant structures; EXPRESSED DURING: 14 growth stages; CONTAINS InterPro DOMAIN/s: Ribosomal protein 60S (InterPro:IPR001813); BEST Arabidopsis thalian…
	GO:0005730 nucleolus
	GO:0003735 structural constituent of ribosome
	GO:0005886 plasma membrane
	GO:0009409 response to cold
	GO:0006414 translational elongation
	GO:0009507 chloroplast
AT1G77760	GO:0005829 cytosol	protein_coding NIA1 (NITRATE REDUCTASE 1); nitrate reductase Encodes the cytosolic minor isoform of nitrate reductase (NR). Involved in the first step of nitrate assimilation, it contributes about 15% of the nitrate reductase activity in shoots. Similar to molybdopterin oxidoreductases at the N-terminus, and to FAD/NAD-binding cytochrome reductases at the C-terminus. Cofactors: FAD, heme iron (cy…
	GO:0008940 nitrate reductase activity
	GO:0009416 response to light stimulus
	GO:0006809 nitric oxide biosynthetic process
	GO:0042128 nitrate assimilation
AT5G38410	GO:0009579 thylakoid	protein_coding ribulose bisphosphate carboxylase small chain 3B / RuBisCO small subunit 3B (RBCS-3B) (ATS3B) ribulose bisphosphate carboxylase small chain 3B / RuBisCO small subunit 3B (RBCS-3B) (ATS3B); FUNCTIONS IN: ribulose-bisphosphate carboxylase activity; INVOLVED IN: response to blue light, carbon utilization by fixation of carbon dioxide, response to red light, response to far red light; …
	GO:0022626 cytosolic ribosome
	GO:0005618 cell wall
	GO:0009573 chloroplast ribulose bisphosphate carboxylase complex
	GO:0016020 membrane
	GO:0016984 ribulose-bisphosphate carboxylase activity
	GO:0009637 response to blue light
	GO:0010218 response to far red light
	GO:0048046 apoplast
	GO:0015977 carbon fixation
	GO:0010114 response to red light
AT4G08920	GO:0005737 cytoplasm	protein_coding CRY1 (CRYPTOCHROME 1); ATP binding / blue light photoreceptor/ protein homodimerization/ protein kinase Encodes CRY1, a flavin-type blue-light photoreceptor with ATP binding and autophosphorylation activity. The photoreceptor may be involved in electron transport. Mutant phenotype displays a blue light-dependent inhibition of hypocotyl elongation. Photoreceptor activity requires li…
	GO:0010118 stomatal movement
	GO:0010617 circadian regulation of calcium ion oscillation
	GO:0009882 blue light photoreceptor activity
	GO:0046283 anthocyanin metabolic process
	GO:0005634 nucleus
	GO:0010075 regulation of meristem growth
	GO:0009637 response to blue light
	GO:0009640 photomorphogenesis
	GO:0055114 oxidation reduction
	GO:0009414 response to water deprivation
	GO:0009785 blue light signaling pathway
	GO:0004672 protein kinase activity
	GO:0010343 singlet oxygen-mediated programmed cell death
	GO:0046777 protein amino acid autophosphorylation
	GO:0005524 ATP binding
	GO:0042803 protein homodimerization activity
AT4G16260	GO:0005618 cell wall	protein_coding catalytic/ cation binding / hydrolase, hydrolyzing O-glycosyl compounds catalytic/ cation binding / hydrolase, hydrolyzing O-glycosyl compounds; FUNCTIONS IN: cation binding, hydrolase activity, hydrolyzing O-glycosyl compounds, catalytic activity; INVOLVED IN: response to salt stress; LOCATED IN: cell wall, plasma membrane; EXPRESSED IN: 11 plant structures; EXPRESSED DURING: LP.0…
	GO:0043169 cation binding
	GO:0004553 hydrolase activity, hydrolyzing O-glycosyl compounds
	GO:0009651 response to salt stress
	GO:0005886 plasma membrane
AT1G51680	GO:0016207 4-coumarate-CoA ligase activity	protein_coding 4CL1 (4-COUMARATE:COA LIGASE 1); 4-coumarate-CoA ligase encodes an isoform of 4-coumarate:CoA ligase (4CL), which is involved in the last step of the general phenylpropanoid pathway. In addition to 4-coumarate, it also converts ferulate. The catalytic efficiency was in the following (descending) order: p-coumaric acid, ferulic acid, caffeic acid and 5-OH-ferulic acid. At4CL1 was un…
	GO:0009620 response to fungus
	GO:0009611 response to wounding
	GO:0009411 response to UV
	GO:0009698 phenylpropanoid metabolic process
AT5G55160	GO:0005737 cytoplasm	protein_coding SUMO2 (SMALL UBIQUITIN-LIKE MODIFIER 2); protein binding / protein tag Encodes a small ubiquitin-like modifier (SUMO) polypeptide that becomes covalently attached to various intracellular protein targets, much like ubiquitination, leading to post-translational modification of those targets. SUMO2 can form SUMO chains through lysine residue 10 during in vitro assays. SMALL UBIQUITIN…
	GO:0031386 protein tag
	GO:0005634 nucleus
	GO:0005515 protein binding
	GO:0009408 response to heat
	GO:0016925 protein sumoylation
AT5G62530	GO:0004028 3-chloroallyl aldehyde dehydrogenase activity	protein_coding ALDH12A1; 1-pyrroline-5-carboxylate dehydrogenase/ 3-chloroallyl aldehyde dehydrogenase Encodes mitochondrial Delta-pyrroline-5- carboxylate dehydrogenase. Involved in the catabolism of proline to glutamate. Involved in protection from proline toxicity. Induced at pathogen infection sites. P5CDH and SRO5 (an overlapping gene in the sense orientation) generate 24-nt and 21-nt siRNAs…
	GO:0005739 mitochondrion
	GO:0010133 proline catabolic process to glutamate
	GO:0003842 1-pyrroline-5-carboxylate dehydrogenase activity
	GO:0006800 oxygen and reactive oxygen species metabolic process
	GO:0009651 response to salt stress
AT1G20630	GO:0006995 cellular response to nitrogen starvation	protein_coding CAT1 (CATALASE 1); catalase Catalyzes the reduction of hydrogen peroxide using heme group as cofactor. Protects cells from toxicity by H2O2. CATALASE 1 (CAT1); FUNCTIONS IN: catalase activity; INVOLVED IN: in 7 processes; LOCATED IN: mitochondrion, cytosolic ribosome, cell wall, peroxisome, chloroplast envelope; EXPRESSED IN: 26 plant structures; EXPRESSED DURING: 15 growth stages;…
	GO:0009737 response to abscisic acid stimulus
	GO:0042542 response to hydrogen peroxide
	GO:0005777 peroxisome
	GO:0009970 cellular response to sulfate starvation
	GO:0005739 mitochondrion
	GO:0016036 cellular response to phosphate starvation
	GO:0009416 response to light stimulus
	GO:0004096 catalase activity
AT2G21660	GO:0005737 cytoplasm	protein_coding CCR2 (COLD, CIRCADIAN RHYTHM, AND RNA BINDING 2); RNA binding / double-stranded DNA binding / single-stranded DNA binding Encodes a small glycine-rich RNA binding protein that is part of a negative-feedback loop through which AtGRP7 regulates the circadian oscillations of its own transcript. Gene expression is induced by cold. GRP7 appears to promote stomatal opening and reduce tol…
	GO:0007623 circadian rhythm
	GO:0045087 innate immune response
	GO:0003697 single-stranded DNA binding
	GO:0010119 regulation of stomatal movement
	GO:0003723 RNA binding
	GO:0010228 vegetative to reproductive phase transition of meristem
	GO:0009409 response to cold
	GO:0006970 response to osmotic stress
	GO:0003690 double-stranded DNA binding
	GO:0010501 RNA secondary structure unwinding
	GO:0032508 DNA duplex unwinding
	GO:0005634 nucleus
	GO:0006406 mRNA export from nucleus
AT1G69530	GO:0009826 unidimensional cell growth	protein_coding ATEXPA1 (ARABIDOPSIS THALIANA EXPANSIN A1) Member of Alpha-Expansin Gene Family. Naming convention from the Expansin Working Group (Kende et al, Plant Mol Bio). Involved in the formation of nematode-induced syncytia in roots of Arabidopsis thaliana. ARABIDOPSIS THALIANA EXPANSIN A1 (ATEXPA1); INVOLVED IN: response to gibberellin stimulus, syncytium formation, response to red light,…
	GO:0009739 response to gibberellin stimulus
	GO:0009828 plant-type cell wall loosening
	GO:0006949 syncytium formation
	GO:0010114 response to red light
	GO:0009505 plant-type cell wall
AT4G37930	GO:0004372 glycine hydroxymethyltransferase activity	protein_coding SHM1 (SERINE TRANSHYDROXYMETHYLTRANSFERASE 1); glycine hydroxymethyltransferase/ poly(U) binding Encodes a protein with mitochondrial serine hydroxymethyltransferase activity, which functions in the photorespiratory pathway, catalyzes the conversion of serine and tetrahydrofolate to glycine and 5,10-methylene tetrahydrofolate. Involved in controlling cell damage caused by abiotic s…
	GO:0006563 L-serine metabolic process
	GO:0009853 photorespiration
	GO:0019464 glycine decarboxylation via glycine cleavage system
	GO:0009626 plant-type hypersensitive response
	GO:0008266 poly(U) RNA binding
	GO:0005759 mitochondrial matrix
	GO:0006800 oxygen and reactive oxygen species metabolic process
	GO:0009409 response to cold
	GO:0010319 stromule
AT3G17020	GO:0009409 response to cold	protein_coding universal stress protein (USP) family protein universal stress protein (USP) family protein; FUNCTIONS IN: molecular_function unknown; INVOLVED IN: response to cold, response to stress; LOCATED IN: plasma membrane; EXPRESSED IN: 24 plant structures; EXPRESSED DURING: 15 growth stages; CONTAINS InterPro DOMAIN/s: UspA (InterPro:IPR006016), Rossmann-like alpha/beta/alpha sandwich fol…
	GO:0005886 plasma membrane
AT5G09590	GO:0005759 mitochondrial matrix	protein_coding MTHSC70-2 (MITOCHONDRIAL HSP70 2); ATP binding heat shock protein 70 (Hsc70-5); nuclear MITOCHONDRIAL HSP70 2 (MTHSC70-2); FUNCTIONS IN: ATP binding; INVOLVED IN: protein folding, response to cadmium ion, response to salt stress, response to virus, response to heat; LOCATED IN: mitochondrion, cell wall, plasma membrane, chloroplast, mitochondrial matrix; EXPRESSED IN: 26 plant stru…
	GO:0009615 response to virus
	GO:0006457 protein folding
	GO:0009408 response to heat
AT3G29320	GO:0009570 chloroplast stroma	protein_coding glucan phosphorylase, putative Encodes a plastidic alpha-glucan phosphorylase. In vitro, the enzyme has a preference for maltooligosaccharides, such as maltoheptaose. glucan phosphorylase, putative; FUNCTIONS IN: phosphorylase activity, transferase activity, transferring glycosyl groups; INVOLVED IN: response to water deprivation, response to temperature stimulus; LOCATED IN: chlor…
	GO:0004645 phosphorylase activity
	GO:0009414 response to water deprivation
	GO:0009266 response to temperature stimulus
AT1G67280	GO:0005975 carbohydrate metabolic process	protein_coding lactoylglutathione lyase, putative / glyoxalase I, putative lactoylglutathione lyase, putative / glyoxalase I, putative; FUNCTIONS IN: lactoylglutathione lyase activity, metal ion binding; INVOLVED IN: response to cold, carbohydrate metabolic process; LOCATED IN: thylakoid, thylakoid lumen, stromule, chloroplast, chloroplast stroma; EXPRESSED IN: 24 plant structures; EXPRESSED DURI…
	GO:0009570 chloroplast stroma
	GO:0010319 stromule
	GO:0031977 thylakoid lumen
	GO:0004462 lactoylglutathione lyase activity
	GO:0009409 response to cold
	GO:0046872 metal ion binding
