# Supplementary material for: Persulfidation proteome reveals the regulation of protein function by hydrogen sulfide in diverse biological processes in Arabidopsis
Source: J Exp Bot. 2017 Aug 24;68(17):4915–27. doi: 10.1093/jxb/erx294 (PMC5853657; doi:10.1093/jxb/erx294)
Supplement: supplementary_table_S6 [file erx294_suppl_supplementary_table_s6.xlsx]

## Sheet: DIFFERENTIAL PROTEINS
Supplemental Table S6. Proteins differentially labeled as S-sulfhydrated in wild type and des1 samples
Common proteins in wt and des1	Proteins differentially labeled in wild type	Proteins differentially labeled in des1
AT1G01050	AT1G01100	AT1G01300
AT1G01080	AT1G01790	AT1G01420
AT1G01090	AT1G02020	AT1G01560
AT1G01320	AT1G02816	AT1G03210
AT1G01710	AT1G07780	AT1G03310
AT1G01800	AT1G09080	AT1G04820
AT1G01980	AT1G12230	AT1G05520
AT1G02140	AT1G12250	AT1G06310
AT1G02305	AT1G15980	AT1G09400
AT1G02500	AT1G17170	AT1G10200
AT1G02560	AT1G18540	AT1G11790
AT1G02640	AT1G18800	AT1G13320
AT1G02880	AT1G20600	AT1G13930
AT1G02920	AT1G21170	AT1G14410
AT1G02930	AT1G23800	AT1G15470
AT1G03220	AT1G25420	AT1G15860
AT1G03230	AT1G26160	AT1G16300
AT1G03400	AT1G26560	AT1G17600
AT1G03475	AT1G28600	AT1G18270
AT1G03630	AT1G29050	AT1G18450
AT1G03680	AT1G29350	AT1G19920
AT1G03900	AT1G29840	AT1G20220
AT1G04170	AT1G31500	AT1G20225
AT1G04190	AT1G32130	AT1G20693
AT1G04350	AT1G32160	AT1G21160
AT1G04410	AT1G33120	AT1G22400
AT1G04420	AT1G33140	AT1G23260
AT1G04510	AT1G43560	AT1G23900
AT1G04530	AT1G44770	AT1G26460
AT1G04640	AT1G48405	AT1G26550
AT1G04690	AT1G51100	AT1G27170
AT1G04710	AT1G51390	AT1G30120
AT1G04750	AT1G51510	AT1G31070
AT1G04850	AT1G52670	AT1G31710
AT1G04870	AT1G54410	AT1G34760
AT1G05010	AT1G54510	AT1G35220
AT1G05180	AT1G62600	AT1G42540
AT1G05350	AT1G62780	AT1G43190
AT1G05560	AT1G66980	AT1G48430
AT1G06000	AT1G71720	AT1G48630
AT1G06020	AT1G71750	AT1G51690
AT1G06030	AT1G72660	AT1G51710
AT1G06130	AT1G74040	AT1G51805
AT1G06290	AT1G74230	AT1G52360
AT1G06570	AT1G76760	AT1G52570
AT1G06650	AT1G77550	AT1G53120
AT1G06680	AT1G79210	AT1G53850
AT1G06690	AT1G79720	AT1G54090
AT1G07140	AT1G80230	AT1G54220
AT1G07240	AT2G01290	AT1G54270
AT1G07250	AT2G01755	AT1G55090
AT1G07370	AT2G15220	AT1G55980
AT1G07440	AT2G16060	AT1G56000
AT1G07700	AT2G16370	AT1G56410
AT1G07750	AT2G17560	AT1G56430
AT1G07770	AT2G18250	AT1G60750
AT1G07890	AT2G20260	AT1G62800
AT1G07940	AT2G20280	AT1G64400
AT1G08110	AT2G21620	AT1G65860
AT1G08200	AT2G22970	AT1G66530
AT1G08420	AT2G23550	AT1G66680
AT1G08450	AT2G24050	AT1G67580
AT1G08490	AT2G26210	AT1G67660
AT1G08520	AT2G26540	AT1G70490
AT1G08830	AT2G26570	AT1G70650
AT1G08980	AT2G27040	AT1G70850
AT1G09010	AT2G27720	AT1G72810
AT1G09130	AT2G28605	AT1G72860
AT1G09210	AT2G29170	AT1G72880
AT1G09270	AT2G29290	AT1G72940
AT1G09310	AT2G33800	AT1G73030
AT1G09340	AT2G34070	AT1G73670
AT1G09430	AT2G34590	AT1G75290
AT1G09490	AT2G35050	AT1G78860
AT1G09620	AT2G35120	AT1G79330
AT1G09640	AT2G35500	AT1G79470
AT1G09750	AT2G35810	AT1G79530
AT1G09780	AT2G39990	AT1G80410
AT1G09795	AT2G41460	AT2G01220
AT1G09830	AT2G42520	AT2G01330
AT1G10360	AT2G43970	AT2G02000
AT1G10370	AT2G46930	AT2G04160
AT1G10670	AT2G47790	AT2G04690
AT1G10700	AT3G01200	AT2G07732
AT1G10760	AT3G01640	AT2G17290
AT1G10940	AT3G04610	AT2G17390
AT1G11360	AT3G05760	AT2G18140
AT1G11430	AT3G05900	AT2G19940
AT1G11580	AT3G05910	AT2G20580
AT1G11650	AT3G06540	AT2G21260
AT1G11660	AT3G10220	AT2G21590
AT1G11750	AT3G10410	AT2G22450
AT1G11840	AT3G10620	AT2G24490
AT1G11860	AT3G10720	AT2G24580
AT1G11870	AT3G12600	AT2G25630
AT1G11910	AT3G12760	AT2G28760
AT1G11930	AT3G14100	AT2G29300
AT1G12000	AT3G15090	AT2G29550
AT1G12010	AT3G15640	AT2G31350
AT1G12050	AT3G16670	AT2G31660
AT1G12240	AT3G17790	AT2G31750
AT1G12270	AT3G20680	AT2G32230
AT1G12350	AT3G24030	AT2G33120
AT1G12410	AT3G25770	AT2G34470
AT1G12520	AT3G28200	AT2G34930
AT1G12780	AT3G29350	AT2G35690
AT1G12800	AT3G43540	AT2G35820
AT1G12840	AT3G45010	AT2G37270
AT1G12900	AT3G46780	AT2G37550
AT1G13020	AT3G47070	AT2G39930
AT1G13060	AT3G47370	AT2G41790
AT1G13270	AT3G48460	AT2G42880
AT1G13280	AT3G49220	AT2G43820
AT1G13440	AT3G51660	AT2G45880
AT1G13750	AT3G52500	AT2G46280
AT1G13900	AT3G52720	AT2G47730
AT1G13950	AT3G53990	AT3G01540
AT1G14000	AT3G56130	AT3G01590
AT1G14030	AT3G56860	AT3G01920
AT1G14310	AT3G58750	AT3G02200
AT1G14400	AT3G60910	AT3G03110
AT1G14610	AT3G62560	AT3G03640
AT1G14810	AT3G63190	AT3G04650
AT1G15060	AT4G01940	AT3G05090
AT1G15130	AT4G04320	AT3G07470
AT1G15140	AT4G08920	AT3G08780
AT1G15390	AT4G10060	AT3G08947
AT1G15710	AT4G10550	AT3G09790
AT1G15750	AT4G11521	AT3G11940
AT1G15930	AT4G12730	AT3G13160
AT1G15950	AT4G17260	AT3G13290
AT1G16030	AT4G23820	AT3G14390
AT1G16080	AT4G23890	AT3G14920
AT1G16340	AT4G25370	AT3G15000
AT1G16350	AT4G26140	AT3G15020
AT1G16460	AT4G26555	AT3G16170
AT1G16720	AT4G26780	AT3G17760
AT1G16880	AT4G26840	AT3G17820
AT1G16890	AT4G27000	AT3G18070
AT1G17050	AT4G28880	AT3G18500
AT1G17100	AT4G29720	AT3G18860
AT1G17160	AT4G30810	AT3G19980
AT1G17220	AT4G31700	AT3G20390
AT1G17290	AT4G34120	AT3G20410
AT1G17470	AT4G34215	AT3G21280
AT1G17650	AT4G36020	AT3G23660
AT1G17720	AT4G36940	AT3G23730
AT1G17745	AT4G39150	AT3G26900
AT1G17890	AT4G39640	AT3G28920
AT1G18070	AT5G05570	AT3G43300
AT1G18080	AT5G05600	AT3G44740
AT1G18490	AT5G06860	AT3G45640
AT1G18500	AT5G08100	AT3G47040
AT1G18590	AT5G08340	AT3G47660
AT1G18640	AT5G09620	AT3G50500
AT1G19130	AT5G10360	AT3G52115
AT1G19570	AT5G12200	AT3G52430
AT1G20010	AT5G13200	AT3G52750
AT1G20020	AT5G14790	AT3G53020
AT1G20110	AT5G16780	AT3G53180
AT1G20160	AT5G17580	AT3G53620
AT1G20190	AT5G19050	AT3G53710
AT1G20200	AT5G19150	AT3G53970
AT1G20260	AT5G19350	AT3G54670
AT1G20340	AT5G20250	AT3G55590
AT1G20440	AT5G21105	AT3G55630
AT1G20450	AT5G22880	AT3G55870
AT1G20510	AT5G24260	AT3G56190
AT1G20620	AT5G42650	AT3G56490
AT1G20630	AT5G43440	AT3G59020
AT1G20696	AT5G43960	AT3G59480
AT1G20810	AT5G46750	AT3G59810
AT1G20950	AT5G47860	AT3G60210
AT1G21065	AT5G49555	AT3G60240
AT1G21130	AT5G53400	AT4G00660
AT1G21350	AT5G53580	AT4G01070
AT1G21380	AT5G54390	AT4G02340
AT1G21440	AT5G54500	AT4G02930
AT1G21670	AT5G55070	AT4G06599
AT1G21680	AT5G56740	AT4G08790
AT1G21720	AT5G63180	AT4G10050
AT1G21750	AT5G63840	AT4G11380
AT1G21850	AT5G64760	AT4G11850
AT1G21860	AT5G65720	AT4G13890
AT1G22280	AT5G65940	AT4G14090
AT1G22300		AT4G14716
AT1G22360		AT4G15490
AT1G22530		AT4G15550
AT1G22840		AT4G15940
AT1G22920		AT4G17190
AT1G22940		AT4G18040
AT1G23130		AT4G19710
AT1G23190		AT4G20410
AT1G23310		AT4G21450
AT1G23730		AT4G23050
AT1G23740		AT4G23460
AT1G23820		AT4G23650
AT1G24050		AT4G23895
AT1G24100		AT4G23920
AT1G24180		AT4G25000
AT1G24360		AT4G25100
AT1G24510		AT4G26270
AT1G24610		AT4G26720
AT1G25350		AT4G27570
AT1G26220		AT4G27690
AT1G26230		AT4G28470
AT1G26480		AT4G29410
AT1G26630		AT4G29710
AT1G27020		AT4G30000
AT1G27090		AT4G32180
AT1G27130		AT4G32208
AT1G27310		AT4G32840
AT1G27450		AT4G33950
AT1G27530		AT4G34135
AT1G27680		AT4G34480
AT1G27970		AT4G36360
AT1G28120		AT4G37040
AT1G28200		AT4G37990
AT1G28290		AT5G02740
AT1G28350		AT5G03140
AT1G28680		AT5G03340
AT1G29150		AT5G03650
AT1G29670		AT5G05870
AT1G29880		AT5G06740
AT1G29900		AT5G07360
AT1G30230		AT5G08180
AT1G30510		AT5G08450
AT1G30530		AT5G09700
AT1G30580		AT5G09730
AT1G30630		AT5G09760
AT1G30690		AT5G10010
AT1G30910		AT5G10740
AT1G31180		AT5G10770
AT1G31190		AT5G11330
AT1G31220		AT5G11920
AT1G31230		AT5G12250
AT1G31690		AT5G12890
AT1G31860		AT5G13520
AT1G31910		AT5G13560
AT1G32060		AT5G13690
AT1G32200		AT5G14250
AT1G32220		AT5G14720
AT1G32440		AT5G14930
AT1G32470		AT5G14960
AT1G32500		AT5G15400
AT1G32960		AT5G16240
AT1G32990		AT5G16810
AT1G33590		AT5G16980
AT1G33600		AT5G17020
AT1G33610		AT5G17330
AT1G34220		AT5G18110
AT1G34430		AT5G20230
AT1G35160		AT5G22300
AT1G35420		AT5G25880
AT1G35580		AT5G26710
AT1G36280		AT5G26742
AT1G36310		AT5G28850
AT1G36390		AT5G34940
AT1G36730		AT5G35970
AT1G37130		AT5G39050
AT1G41830		AT5G40190
AT1G42550		AT5G41950
AT1G42970		AT5G42260
AT1G43670		AT5G42390
AT1G43690		AT5G42770
AT1G44790		AT5G43780
AT1G45145		AT5G44110
AT1G47128		AT5G44990
AT1G47420		AT5G47070
AT1G47710		AT5G50750
AT1G48030		AT5G51120
AT1G48320		AT5G52470
AT1G48410		AT5G52560
AT1G48420		AT5G54160
AT1G48520		AT5G54190
AT1G48600		AT5G54570
AT1G48850		AT5G54900
AT1G48860		AT5G55260
AT1G49430		AT5G55280
AT1G49630		AT5G55480
AT1G49660		AT5G57320
AT1G49670		AT5G57440
AT1G49750		AT5G57700
AT1G49760		AT5G58450
AT1G49970		AT5G58490
AT1G50200		AT5G59370
AT1G50320		AT5G59540
AT1G50370		AT5G59670
AT1G50380		AT5G59730
AT1G50480		AT5G62700
AT1G50510		AT5G63120
AT1G50670		AT5G63190
AT1G50940		AT5G63380
AT1G51360		AT5G63440
AT1G51560		AT5G63560
AT1G51680		AT5G64350
AT1G51730		ATCG00790
AT1G51760		ATCG01110
AT1G52340		ATMG00280
AT1G52380
AT1G52400
AT1G52510
AT1G52760
AT1G53240
AT1G53280
AT1G53310
AT1G53520
AT1G53580
AT1G53670
AT1G54100
AT1G54340
AT1G54630
AT1G55210
AT1G55480
AT1G55490
AT1G55570
AT1G56050
AT1G56070
AT1G56190
AT1G56340
AT1G56450
AT1G56500
AT1G57720
AT1G57770
AT1G58080
AT1G59700
AT1G59900
AT1G59960
AT1G60420
AT1G60690
AT1G60710
AT1G60730
AT1G60940
AT1G61620
AT1G62180
AT1G62380
AT1G62390
AT1G62560
AT1G62640
AT1G62660
AT1G62740
AT1G62750
AT1G63000
AT1G63660
AT1G63770
AT1G63940
AT1G63970
AT1G64190
AT1G64500
AT1G64510
AT1G64520
AT1G64550
AT1G64710
AT1G64740
AT1G64980
AT1G65590
AT1G65930
AT1G65960
AT1G65970
AT1G65980
AT1G66130
AT1G66200
AT1G66240
AT1G66430
AT1G66520
AT1G66670
AT1G66970
AT1G67090
AT1G67280
AT1G67550
AT1G67700
AT1G68010
AT1G68560
AT1G69250
AT1G69410
AT1G69510
AT1G69530
AT1G69740
AT1G69800
AT1G69830
AT1G69960
AT1G70310
AT1G70410
AT1G70570
AT1G70580
AT1G70730
AT1G70820
AT1G70830
AT1G70890
AT1G70980
AT1G71310
AT1G71860
AT1G71920
AT1G72150
AT1G72160
AT1G72330
AT1G72370
AT1G72550
AT1G72610
AT1G72680
AT1G72930
AT1G73060
AT1G73180
AT1G73300
AT1G73600
AT1G73820
AT1G73880
AT1G74030
AT1G74070
AT1G74090
AT1G74100
AT1G74260
AT1G74310
AT1G74880
AT1G74910
AT1G74920
AT1G74960
AT1G75040
AT1G75270
AT1G75280
AT1G75330
AT1G75780
AT1G75950
AT1G76010
AT1G76020
AT1G76080
AT1G76100
AT1G76140
AT1G76150
AT1G76160
AT1G76180
AT1G76550
AT1G76680
AT1G76730
AT1G76810
AT1G77060
AT1G77090
AT1G77122
AT1G77490
AT1G77510
AT1G77670
AT1G77710
AT1G77760
AT1G78060
AT1G78300
AT1G78370
AT1G78380
AT1G78570
AT1G78670
AT1G78680
AT1G78830
AT1G78850
AT1G78900
AT1G79230
AT1G79340
AT1G79380
AT1G79440
AT1G79500
AT1G79550
AT1G79690
AT1G79750
AT1G79790
AT1G79870
AT1G79920
AT1G79930
AT1G80360
AT1G80380
AT1G80460
AT1G80480
AT1G80490
AT1G80560
AT1G80600
AT2G01140
AT2G01350
AT2G02390
AT2G02400
AT2G02500
AT2G02560
AT2G02740
AT2G02850
AT2G03550
AT2G03750
AT2G03760
AT2G03980
AT2G04030
AT2G04400
AT2G04450
AT2G04700
AT2G04842
AT2G05710
AT2G05830
AT2G05840
AT2G05920
AT2G05990
AT2G06050
AT2G06850
AT2G07698
AT2G10940
AT2G13360
AT2G13540
AT2G13560
AT2G14170
AT2G14260
AT2G14610
AT2G14750
AT2G15620
AT2G16600
AT2G16950
AT2G17130
AT2G17265
AT2G17340
AT2G17420
AT2G17630
AT2G17840
AT2G17870
AT2G18040
AT2G18080
AT2G18110
AT2G18230
AT2G18660
AT2G19480
AT2G19520
AT2G19570
AT2G19760
AT2G19900
AT2G20270
AT2G20330
AT2G20340
AT2G20420
AT2G20610
AT2G20630
AT2G20690
AT2G20830
AT2G20890
AT2G21130
AT2G21170
AT2G21250
AT2G21270
AT2G21280
AT2G21330
AT2G21370
AT2G21385
AT2G21470
AT2G21660
AT2G22230
AT2G22250
AT2G22400
AT2G22480
AT2G22780
AT2G22990
AT2G23350
AT2G23420
AT2G23600
AT2G23610
AT2G23820
AT2G24020
AT2G24190
AT2G24200
AT2G24270
AT2G24280
AT2G24940
AT2G25070
AT2G25080
AT2G25140
AT2G25280
AT2G25450
AT2G25830
AT2G25840
AT2G25950
AT2G25970
AT2G26080
AT2G26230
AT2G26340
AT2G26440
AT2G26670
AT2G26740
AT2G26930
AT2G27020
AT2G27190
AT2G27680
AT2G27710
AT2G27860
AT2G28000
AT2G28100
AT2G28190
AT2G28470
AT2G29260
AT2G29310
AT2G29320
AT2G29340
AT2G29350
AT2G29360
AT2G29450
AT2G29570
AT2G29630
AT2G29690
AT2G29700
AT2G29960
AT2G30050
AT2G30060
AT2G30110
AT2G30140
AT2G30170
AT2G30200
AT2G30410
AT2G30520
AT2G30620
AT2G30790
AT2G30860
AT2G30870
AT2G30880
AT2G30970
AT2G31170
AT2G31390
AT2G31570
AT2G31670
AT2G31790
AT2G31810
AT2G32080
AT2G32160
AT2G32240
AT2G32520
AT2G32730
AT2G32810
AT2G32920
AT2G33040
AT2G33070
AT2G33150
AT2G33210
AT2G33255
AT2G33340
AT2G33470
AT2G33530
AT2G33590
AT2G33600
AT2G33840
AT2G33845
AT2G34040
AT2G34460
AT2G34740
AT2G34810
AT2G35010
AT2G35020
AT2G35040
AT2G35370
AT2G35410
AT2G35450
AT2G35490
AT2G35635
AT2G35830
AT2G36060
AT2G36145
AT2G36230
AT2G36390
AT2G36460
AT2G36530
AT2G36580
AT2G36790
AT2G36880
AT2G36970
AT2G37020
AT2G37220
AT2G37500
AT2G37620
AT2G37660
AT2G37760
AT2G37790
AT2G38230
AT2G38270
AT2G38540
AT2G38700
AT2G38740
AT2G38860
AT2G39020
AT2G39080
AT2G39730
AT2G39770
AT2G40290
AT2G40490
AT2G40510
AT2G40600
AT2G40660
AT2G40840
AT2G41220
AT2G41530
AT2G41680
AT2G41740
AT2G41950
AT2G42070
AT2G42100
AT2G42130
AT2G42590
AT2G42600
AT2G42690
AT2G42790
AT2G42810
AT2G42910
AT2G43090
AT2G43100
AT2G43160
AT2G43560
AT2G43570
AT2G43590
AT2G43620
AT2G43710
AT2G43750
AT2G43760
AT2G43790
AT2G43800
AT2G43910
AT2G43940
AT2G43945
AT2G43980
AT2G44040
AT2G44050
AT2G44100
AT2G44160
AT2G44170
AT2G44350
AT2G44490
AT2G44650
AT2G44760
AT2G44790
AT2G44920
AT2G45220
AT2G45240
AT2G45290
AT2G45300
AT2G45440
AT2G45470
AT2G45770
AT2G45790
AT2G45810
AT2G45990
AT2G46580
AT2G47110
AT2G47130
AT2G47390
AT2G47400
AT2G47450
AT2G47470
AT2G47510
AT2G47710
AT2G47940
AT2G47960
AT2G47970
AT3G01010
AT3G01120
AT3G01340
AT3G01480
AT3G01500
AT3G01510
AT3G01520
AT3G01910
AT3G02080
AT3G02230
AT3G02360
AT3G02520
AT3G02530
AT3G02630
AT3G02660
AT3G02720
AT3G02730
AT3G02760
AT3G02770
AT3G02780
AT3G02870
AT3G03250
AT3G03710
AT3G03780
AT3G03890
AT3G03960
AT3G03980
AT3G04000
AT3G04120
AT3G04480
AT3G04550
AT3G04600
AT3G04720
AT3G04770
AT3G04780
AT3G04790
AT3G04870
AT3G04880
AT3G04940
AT3G05000
AT3G05180
AT3G05350
AT3G05420
AT3G05540
AT3G05625
AT3G05970
AT3G06050
AT3G06350
AT3G06580
AT3G06650
AT3G06720
AT3G06860
AT3G06930
AT3G07390
AT3G07660
AT3G07670
AT3G07720
AT3G07770
AT3G08010
AT3G08030
AT3G08590
AT3G08740
AT3G09200
AT3G09440
AT3G09680
AT3G09810
AT3G09820
AT3G09840
AT3G09940
AT3G10060
AT3G10160
AT3G10520
AT3G10740
AT3G10850
AT3G10920
AT3G10940
AT3G11210
AT3G11400
AT3G11630
AT3G11710
AT3G11830
AT3G11910
AT3G11930
AT3G12050
AT3G12080
AT3G12110
AT3G12145
AT3G12290
AT3G12390
AT3G12480
AT3G12500
AT3G12580
AT3G12780
AT3G12800
AT3G12915
AT3G13110
AT3G13235
AT3G13300
AT3G13460
AT3G13470
AT3G13490
AT3G13750
AT3G13790
AT3G13800
AT3G13860
AT3G13920
AT3G13930
AT3G14067
AT3G14210
AT3G14310
AT3G14415
AT3G14420
AT3G14790
AT3G14930
AT3G14940
AT3G14990
AT3G15010
AT3G15260
AT3G15356
AT3G15360
AT3G15410
AT3G15520
AT3G15610
AT3G15730
AT3G15810
AT3G15840
AT3G15880
AT3G16190
AT3G16220
AT3G16400
AT3G16470
AT3G16520
AT3G16530
AT3G16640
AT3G16830
AT3G16910
AT3G16950
AT3G16990
AT3G17020
AT3G17240
AT3G17390
AT3G17770
AT3G17810
AT3G17880
AT3G17940
AT3G18000
AT3G18060
AT3G18080
AT3G18190
AT3G18490
AT3G18890
AT3G19000
AT3G19010
AT3G19170
AT3G19420
AT3G19450
AT3G19480
AT3G19620
AT3G19710
AT3G19760
AT3G19990
AT3G20050
AT3G20250
AT3G20330
AT3G20630
AT3G20790
AT3G20810
AT3G20820
AT3G20970
AT3G21110
AT3G21180
AT3G21360
AT3G21750
AT3G21790
AT3G22060
AT3G22110
AT3G22200
AT3G22630
AT3G22850
AT3G22890
AT3G22960
AT3G23490
AT3G23570
AT3G23600
AT3G23640
AT3G23700
AT3G23810
AT3G23920
AT3G23940
AT3G23990
AT3G24170
AT3G24210
AT3G24430
AT3G24503
AT3G25110
AT3G25230
AT3G25530
AT3G25545
AT3G25660
AT3G25800
AT3G25860
AT3G26060
AT3G26380
AT3G26420
AT3G26450
AT3G26460
AT3G26618
AT3G26650
AT3G26720
AT3G27300
AT3G27430
AT3G27570
AT3G27740
AT3G27925
AT3G28290
AT3G28760
AT3G28930
AT3G28940
AT3G28950
AT3G29185
AT3G29320
AT3G29360
AT3G43270
AT3G43800
AT3G44100
AT3G44110
AT3G44300
AT3G44310
AT3G44320
AT3G44340
AT3G44620
AT3G44860
AT3G45030
AT3G45140
AT3G45300
AT3G45770
AT3G45780
AT3G46000
AT3G46100
AT3G46440
AT3G46510
AT3G46970
AT3G47000
AT3G47050
AT3G47520
AT3G47560
AT3G47590
AT3G47800
AT3G48000
AT3G48090
AT3G48110
AT3G48170
AT3G48420
AT3G48530
AT3G48560
AT3G48690
AT3G48720
AT3G48730
AT3G48870
AT3G48990
AT3G49140
AT3G49470
AT3G49680
AT3G50270
AT3G50820
AT3G51000
AT3G51160
AT3G51240
AT3G51260
AT3G51600
AT3G51800
AT3G51840
AT3G52140
AT3G52150
AT3G52180
AT3G52380
AT3G52390
AT3G52560
AT3G52840
AT3G52880
AT3G52930
AT3G52960
AT3G52990
AT3G53110
AT3G53460
AT3G53560
AT3G53580
AT3G53900
AT3G54050
AT3G54360
AT3G54400
AT3G54440
AT3G54470
AT3G54540
AT3G54600
AT3G54640
AT3G54660
AT3G54760
AT3G54900
AT3G54960
AT3G55010
AT3G55040
AT3G55120
AT3G55200
AT3G55250
AT3G55260
AT3G55330
AT3G55400
AT3G55410
AT3G55440
AT3G55620
AT3G55800
AT3G56070
AT3G56240
AT3G56310
AT3G56460
AT3G56650
AT3G57050
AT3G57240
AT3G57260
AT3G57410
AT3G57560
AT3G57610
AT3G57890
AT3G58010
AT3G58140
AT3G58500
AT3G58510
AT3G58610
AT3G58990
AT3G59400
AT3G59760
AT3G59870
AT3G59920
AT3G59970
AT3G59980
AT3G59990
AT3G60130
AT3G60180
AT3G60440
AT3G60450
AT3G60750
AT3G60820
AT3G60880
AT3G60900
AT3G61080
AT3G61220
AT3G61240
AT3G61440
AT3G61540
AT3G61820
AT3G62030
AT3G62110
AT3G62120
AT3G62530
AT3G62750
AT3G62770
AT3G62910
AT3G63140
AT3G63170
AT3G63460
AT3G63490
AT3G63540
AT4G00490
AT4G00570
AT4G00620
AT4G01370
AT4G01480
AT4G01610
AT4G01690
AT4G01700
AT4G01800
AT4G01850
AT4G01870
AT4G01883
AT4G01897
AT4G02450
AT4G02510
AT4G02520
AT4G02580
AT4G02610
AT4G02770
AT4G02860
AT4G03080
AT4G03110
AT4G03200
AT4G03280
AT4G03520
AT4G04020
AT4G04040
AT4G04210
AT4G04350
AT4G04640
AT4G04770
AT4G04880
AT4G04950
AT4G05090
AT4G05160
AT4G05180
AT4G05390
AT4G05420
AT4G05530
AT4G08280
AT4G08390
AT4G08520
AT4G08870
AT4G08900
AT4G08950
AT4G09000
AT4G09010
AT4G09020
AT4G09040
AT4G09320
AT4G09650
AT4G09670
AT4G10300
AT4G10320
AT4G10480
AT4G11010
AT4G11150
AT4G11260
AT4G11420
AT4G11600
AT4G11820
AT4G12060
AT4G12130
AT4G12290
AT4G12420
AT4G12720
AT4G13050
AT4G13180
AT4G13360
AT4G13430
AT4G13780
AT4G13840
AT4G13930
AT4G13940
AT4G14030
AT4G14040
AT4G14160
AT4G14210
AT4G14430
AT4G14570
AT4G14710
AT4G14800
AT4G14880
AT4G14960
AT4G15110
AT4G15210
AT4G15410
AT4G15510
AT4G15530
AT4G15545
AT4G16060
AT4G16143
AT4G16155
AT4G16260
AT4G16390
AT4G16500
AT4G16660
AT4G16760
AT4G16800
AT4G17040
AT4G17090
AT4G17100
AT4G17300
AT4G17530
AT4G17740
AT4G17830
AT4G17870
AT4G17890
AT4G18330
AT4G18370
AT4G18440
AT4G18480
AT4G18810
AT4G18930
AT4G19170
AT4G19210
AT4G19410
AT4G19810
AT4G19880
AT4G20260
AT4G20360
AT4G20760
AT4G20830
AT4G20840
AT4G20850
AT4G20890
AT4G20960
AT4G20980
AT4G21210
AT4G21280
AT4G21445
AT4G21470
AT4G21580
AT4G21650
AT4G21860
AT4G21990
AT4G22010
AT4G22570
AT4G22670
AT4G22720
AT4G22930
AT4G23100
AT4G23170
AT4G23570
AT4G23600
AT4G23670
AT4G23730
AT4G23850
AT4G24190
AT4G24220
AT4G24280
AT4G24350
AT4G24620
AT4G24770
AT4G24780
AT4G24800
AT4G24820
AT4G24830
AT4G24930
AT4G25050
AT4G25080
AT4G25130
AT4G25900
AT4G26110
AT4G26300
AT4G26500
AT4G26530
AT4G26630
AT4G26690
AT4G26860
AT4G26870
AT4G26900
AT4G26910
AT4G26970
AT4G27320
AT4G27440
AT4G27450
AT4G27500
AT4G27520
AT4G27560
AT4G27740
AT4G27960
AT4G28080
AT4G28400
AT4G28440
AT4G28706
AT4G28730
AT4G28750
AT4G29010
AT4G29060
AT4G29120
AT4G29220
AT4G29350
AT4G29490
AT4G29510
AT4G29590
AT4G29670
AT4G29680
AT4G29700
AT4G29810
AT4G29840
AT4G30160
AT4G30270
AT4G30310
AT4G30530
AT4G30720
AT4G30910
AT4G30920
AT4G31180
AT4G31300
AT4G31530
AT4G31880
AT4G31990
AT4G32320
AT4G32460
AT4G32520
AT4G32640
AT4G32720
AT4G32770
AT4G32930
AT4G32940
AT4G33010
AT4G33030
AT4G33090
AT4G33250
AT4G33500
AT4G33510
AT4G33580
AT4G33640
AT4G33670
AT4G33680
AT4G33760
AT4G34030
AT4G34050
AT4G34090
AT4G34110
AT4G34200
AT4G34230
AT4G34260
AT4G34350
AT4G34450
AT4G34490
AT4G34670
AT4G34740
AT4G34870
AT4G34920
AT4G34980
AT4G35090
AT4G35260
AT4G35310
AT4G35360
AT4G35450
AT4G35460
AT4G35630
AT4G35830
AT4G35850
AT4G36195
AT4G36400
AT4G36760
AT4G36800
AT4G36810
AT4G37000
AT4G37210
AT4G37550
AT4G37560
AT4G37800
AT4G37870
AT4G37910
AT4G37930
AT4G37980
AT4G38220
AT4G38225
AT4G38460
AT4G38510
AT4G38600
AT4G38630
AT4G38680
AT4G38740
AT4G38800
AT4G38810
AT4G38890
AT4G38970
AT4G39120
AT4G39210
AT4G39260
AT4G39280
AT4G39330
AT4G39520
AT4G39660
AT4G39800
AT4G39970
AT4G39980
AT5G01410
AT5G01650
AT5G02240
AT5G02280
AT5G02490
AT5G02500
AT5G02790
AT5G03290
AT5G03300
AT5G03350
AT5G03430
AT5G03490
AT5G03530
AT5G03630
AT5G03690
AT5G03940
AT5G04050
AT5G04140
AT5G04230
AT5G04260
AT5G04360
AT5G04430
AT5G04590
AT5G04740
AT5G04885
AT5G05010
AT5G05270
AT5G05470
AT5G05480
AT5G05590
AT5G05730
AT5G05860
AT5G05980
AT5G06060
AT5G06290
AT5G06460
AT5G06580
AT5G06600
AT5G06870
AT5G07030
AT5G07350
AT5G07370
AT5G07440
AT5G07460
AT5G07830
AT5G08260
AT5G08280
AT5G08300
AT5G08370
AT5G08380
AT5G08530
AT5G08570
AT5G08590
AT5G08650
AT5G08680
AT5G09440
AT5G09550
AT5G09590
AT5G09650
AT5G09660
AT5G09810
AT5G09820
AT5G09900
AT5G10160
AT5G10450
AT5G10460
AT5G10470
AT5G10540
AT5G10560
AT5G10760
AT5G10860
AT5G10880
AT5G10920
AT5G11200
AT5G11340
AT5G11420
AT5G11450
AT5G11520
AT5G11670
AT5G11680
AT5G11720
AT5G11810
AT5G11880
AT5G11950
AT5G12040
AT5G12110
AT5G12940
AT5G12950
AT5G13030
AT5G13120
AT5G13360
AT5G13370
AT5G13420
AT5G13630
AT5G13650
AT5G13780
AT5G13850
AT5G13870
AT5G13980
AT5G14200
AT5G14260
AT5G14590
AT5G14660
AT5G14740
AT5G14780
AT5G15450
AT5G15490
AT5G15650
AT5G15870
AT5G15970
AT5G16050
AT5G16400
AT5G16440
AT5G16450
AT5G16510
AT5G16570
AT5G16710
AT5G16715
AT5G16760
AT5G16880
AT5G16970
AT5G16990
AT5G17000
AT5G17050
AT5G17310
AT5G17380
AT5G17530
AT5G17560
AT5G17710
AT5G17920
AT5G17990
AT5G18170
AT5G18200
AT5G18400
AT5G18470
AT5G19140
AT5G19180
AT5G19220
AT5G19440
AT5G19460
AT5G19470
AT5G19510
AT5G19550
AT5G19680
AT5G19780
AT5G19820
AT5G20010
AT5G20060
AT5G20070
AT5G20080
AT5G20500
AT5G20630
AT5G20720
AT5G20890
AT5G20920
AT5G20935
AT5G20950
AT5G20980
AT5G20990
AT5G21060
AT5G21100
AT5G22510
AT5G22580
AT5G22620
AT5G22800
AT5G23010
AT5G23120
AT5G23140
AT5G23210
AT5G23250
AT5G23310
AT5G23540
AT5G23820
AT5G24020
AT5G24300
AT5G24400
AT5G24460
AT5G24490
AT5G24530
AT5G24550
AT5G25460
AT5G25980
AT5G26000
AT5G26210
AT5G26360
AT5G26570
AT5G26667
AT5G26780
AT5G26830
AT5G27030
AT5G27380
AT5G27390
AT5G27470
AT5G27640
AT5G27770
AT5G28020
AT5G28030
AT5G28050
AT5G28500
AT5G28540
AT5G28840
AT5G30510
AT5G32470
AT5G34850
AT5G35100
AT5G35170
AT5G35360
AT5G35590
AT5G35620
AT5G35630
AT5G35680
AT5G35790
AT5G36160
AT5G36210
AT5G36700
AT5G36880
AT5G36890
AT5G37600
AT5G37830
AT5G37850
AT5G38410
AT5G38430
AT5G38470
AT5G38480
AT5G38530
AT5G38830
AT5G39080
AT5G39320
AT5G39570
AT5G39620
AT5G39730
AT5G39830
AT5G40370
AT5G40390
AT5G40450
AT5G40760
AT5G41210
AT5G41220
AT5G41670
AT5G41790
AT5G41970
AT5G42020
AT5G42100
AT5G42240
AT5G42250
AT5G42740
AT5G42765
AT5G42790
AT5G42970
AT5G42980
AT5G43330
AT5G43430
AT5G43600
AT5G43830
AT5G43940
AT5G44070
AT5G44316
AT5G44320
AT5G44340
AT5G44720
AT5G44730
AT5G45170
AT5G45280
AT5G45390
AT5G45680
AT5G45930
AT5G45950
AT5G46070
AT5G46180
AT5G46290
AT5G46390
AT5G46790
AT5G47760
AT5G47770
AT5G47840
AT5G47870
AT5G47880
AT5G48020
AT5G48180
AT5G48220
AT5G48230
AT5G48300
AT5G48370
AT5G48375
AT5G48440
AT5G48540
AT5G48570
AT5G48580
AT5G48790
AT5G48880
AT5G48930
AT5G48960
AT5G49030
AT5G49360
AT5G49460
AT5G49510
AT5G49650
AT5G49810
AT5G49910
AT5G49970
AT5G49980
AT5G50250
AT5G50850
AT5G50920
AT5G50950
AT5G50960
AT5G51070
AT5G51110
AT5G51820
AT5G51830
AT5G51970
AT5G52100
AT5G52190
AT5G52520
AT5G52640
AT5G52810
AT5G52920
AT5G52970
AT5G53120
AT5G53140
AT5G53370
AT5G53460
AT5G53480
AT5G53490
AT5G53530
AT5G53850
AT5G54080
AT5G54430
AT5G54770
AT5G54810
AT5G54960
AT5G55160
AT5G55220
AT5G55230
AT5G56000
AT5G56010
AT5G56030
AT5G56130
AT5G56260
AT5G56350
AT5G56500
AT5G56600
AT5G56630
AT5G56680
AT5G57020
AT5G57290
AT5G57330
AT5G57655
AT5G57850
AT5G57870
AT5G58140
AT5G58220
AT5G58230
AT5G58330
AT5G58590
AT5G58710
AT5G58770
AT5G59160
AT5G59290
AT5G59420
AT5G59440
AT5G59750
AT5G59850
AT5G59880
AT5G59890
AT5G60160
AT5G60360
AT5G60600
AT5G60640
AT5G60790
AT5G60980
AT5G61160
AT5G61410
AT5G61510
AT5G61580
AT5G61760
AT5G61780
AT5G62250
AT5G62300
AT5G62340
AT5G62350
AT5G62530
AT5G62790
AT5G63310
AT5G63420
AT5G63570
AT5G63620
AT5G63680
AT5G63800
AT5G63810
AT5G63860
AT5G63890
AT5G63980
AT5G64040
AT5G64050
AT5G64250
AT5G64300
AT5G64380
AT5G64430
AT5G64460
AT5G64570
AT5G64860
AT5G65010
AT5G65430
AT5G65460
AT5G65620
AT5G65730
AT5G65750
AT5G65780
AT5G65840
AT5G66040
AT5G66090
AT5G66120
AT5G66190
AT5G66280
AT5G66530
AT5G66570
AT5G66720
AT5G66760
AT5G67030
AT5G67150
AT5G67290
AT5G67360
ATCG00120
ATCG00160
ATCG00420
ATCG00470
ATCG00480
ATCG00490
ATCG00670
ATMG00070
ATMG01190

## Sheet: S-sulfhydrated in WT samples
Proteins differentially labeled as S-sulfhydrated in wild type samples
AGI	gene_alias	annotation	uniprot
AT5G05600		2-oxoglutarate (2OG) and Fe(II)-dependent oxygenase superfamily protein
AT5G43440		2-oxoglutarate (2OG) and Fe(II)-dependent oxygenase superfamily protein	Q9LSW7
AT1G01100		60S acidic ribosomal protein family	Q8LCW9
AT2G27720		60S acidic ribosomal protein family	P51407
AT2G23550	ABE1ATMES6	ABE1_ATMES6_MES6__methyl esterase 6	F4IMK2
AT3G52720	ACA1ATACA1CAH1	ACA1_ATACA1_CAH1__alpha carbonic anhydrase 1	O04846
AT3G53990		Adenine nucleotide alpha hydrolases-like superfamily protein
AT5G46750	AGD9	AGD9__ARF-GAP domain 9	Q9FIQ0
AT2G27040	AGO4OCP11	AGO4_OCP11__Argonaute family protein	Q9ZVD5
AT2G16060	AHB1ARATH GLB1ATGLB1NSHB1	AHB1_ARATH GLB1_ATGLB1_GLB1_HB1_NSHB1__hemoglobin 1	O24520
AT5G54390	AHLATAHL	AHL_ATAHL_HL__HAL2-like	Q38945
AT3G29350	AHP2	AHP2__histidine-containing phosphotransmitter 2	Q9ZNV8
AT1G23800	ALDH2BALDH2B7	ALDH2B_ALDH2B7__aldehyde dehydrogenase 2B7	Q8S528
AT1G12230		Aldolase superfamily protein
AT1G29840		alpha/beta-Hydrolases superfamily protein
AT5G19050		alpha/beta-Hydrolases superfamily protein
AT2G26210		Ankyrin repeat family protein
AT3G25770	AOC2	AOC2__allene oxide cyclase 2	Q9LS02
AT5G42650	AOSCYP74ADDE2	AOS_CYP74A_DDE2__allene oxide synthase	Q96242
AT1G20600		AP2/B3-like transcriptional factor family protein	Q9LM90
AT4G26780	AR192MGE2	AR192_MGE2__Co-chaperone GrpE family protein
AT5G14790		ARM repeat superfamily protein
AT2G41460	ARP	ARP__apurinic endonuclease-redox protein	P45951
AT5G08100	ASPGA1	ASPGA1__N-terminal nucleophile aminohydrolases (Ntn hydrolases) superfamily protein	P50287
AT3G17790	ATACP5ATPAP17	ATACP5_ATPAP17_PAP17__purple acid phosphatase 17	Q9SCX8
AT4G01940	AtCNFU1	AtCNFU1_NFU1__NFU domain protein 1	Q93W77
AT2G18250	ATCOAD	ATCOAD_COAD__4-phosphopantetheine adenylyltransferase	Q9ZPV8
AT3G63190	AtcpRRFHFP108	AtcpRRF_HFP108_RRF_cpRRF__ribosome recycling factor, chloroplast precursor	Q9M1X0
AT4G08920	ATCRY1BLU1HY4OOP2	ATCRY1_BLU1_CRY1_HY4_OOP2__cryptochrome 1	Q43125
AT4G36020	AtCSP1CSDP1	AtCSP1_CSDP1_CSP1__cold shock domain protein 1	O65639
AT2G26540	ATDUF3ATUROSHEMD	ATDUF3_ATUROS_DUF3_HEMD_UROS__uroporphyrinogen-III synthase family protein	O48721
AT2G39990	AteIF3fEIF2eIF3F	AteIF3f_EIF2_eIF3F__eukaryotic translation initiation factor 2	O04202
AT3G01640	ATGLCAK	ATGLCAK_GLCAK__glucuronokinase G	Q93ZC9
AT1G17170	ATGSTU24	ATGSTU24_GST_GSTU24__glutathione S-transferase TAU 24	Q9SHH6
AT1G54410	AtHIRD11	AtHIRD11_HIRD11__dehydrin family protein	Q9SLJ2
AT3G06540	AthREP	AthREP_REP__Rab escort protein
AT1G32130	ATIWS1HNI9	ATIWS1_HNI9_IWS1__Transcription elongation factor (TFIIS) family protein
AT1G01790	ATKEA1	ATKEA1_KEA1__K+ efflux antiporter 1	Q9ZTZ7
AT2G43970	AtLARP6b	AtLARP6b_LARP6b__RNA-binding protein	O80567
AT1G54510	ATNEK1	ATNEK1_NEK1__NIMA-related serine/threonine kinase 1	Q9SLI2
AT5G65720	ATNFS1ATNIFS1	ATNFS1_ATNIFS1_NFS1_NIFS1__nitrogen fixation S (NIFS)-like 1 (cysteine desulfurase)	O49543
AT1G51390	ATNFU1NFU5	ATNFU1_NFU5__NFU domain protein 5	Q9C8J2
AT3G10620	ATNUDX26	ATNUDX26_NUDX26__nudix hydrolase homolog 26	Q9CAF2
AT4G29720	ATPAO5	ATPAO5_PAO5__polyamine oxidase 5	Q9SU79
AT5G06860	ATPGIP1	ATPGIP1_PGIP1__polygalacturonase inhibiting protein 1	Q9M5J9
AT5G53580	AtPLR1	AtPLR1_PLR1__NAD(P)-linked oxidoreductase superfamily protein	Q56Y42
AT4G27000	ATRBP45C	ATRBP45C__RNA-binding (RRM/RBD/RNP motifs) family protein	Q93W34
AT3G01200	AtRP2	AtRP2_RP2__PPDK regulatory protein 2	Q9MAC9
AT4G26840	ATSUMO1SUM1SUMO 1	ATSUMO1_SUM1_SUMO 1_SUMO1__small ubiquitin-like modifier 1	P55852
AT1G76760	ATY1TRX-Y1	ATY1_TRX-Y1_TY1__thioredoxin Y1	Q6NPF9
AT1G43560	Aty2	Aty2_ty2__thioredoxin Y2	Q8L7S9
AT4G10060		Beta-glucosidase, GBA2 type family protein
AT4G26140	BGAL12	BGAL12__beta-galactosidase 12	Q9SCV0
AT1G26560	BGLU40	BGLU40__beta glucosidase 40	Q9FZE0
AT3G56130		biotin/lipoyl attachment domain-containing protein
AT1G09080	BIP3	BIP3__Heat shock protein 70 (Hsp 70) family protein	Q8H1B3
AT5G53400	BOB1	BOB1__HSP20-like chaperones superfamily protein	Q9LV09
AT3G05760		C2H2 and C2HC zinc fingers superfamily protein
AT4G34120	CBSX2CDCP1LEJ1	CBSX2_CDCP1_LEJ1__Cystathionine beta-synthase (CBS) family protein	Q9C5D0
AT5G65940	CHY1	CHY1__beta-hydroxyisobutyryl-CoA hydrolase 1	Q9LKJ1
AT4G28880	ckl3	ckl3__casein kinase I-like 3
AT3G10410	CPYSCPL49	CPY_SCPL49__SERINE CARBOXYPEPTIDASE-LIKE 49	P32826
AT4G23890	CRR31NdhS	CRR31_NdhS__	Q9T0A4
AT1G51100	CRR41	CRR41__
AT3G58750	CSY2	CSY2__citrate synthase 2	Q9LXS6
AT5G55070		Dihydrolipoamide succinyltransferase	Q9FLQ4
AT5G20250	DIN10RS6	DIN10_RS6__Raffinose synthase family protein	Q8RX87
AT4G39150		DNAJ heat shock N-terminal domain-containing protein
AT1G31500		DNAse I-like superfamily protein	A8MS41
AT3G20680		Domain of unknown function (DUF1995)
AT4G34215		Domain of unknown function (DUF303)	Q8L9J9
AT5G16780	DOT2MDF	DOT2_MDF__SART-1 family	Q9LFE0
AT4G25370		Double Clp-N motif protein	Q93WL3
AT2G24050	eIFiso4G2	eIFiso4G2__MIF4G domain-containing protein / MA3 domain-containing protein	O82233
AT3G10220	EMB2804	EMB2804__tubulin folding cofactor B	Q67Z52
AT5G10360	EMB3010RPS6B	EMB3010_RPS6B__Ribosomal protein S6e	P51430
AT2G33800	EMB3113	EMB3113__Ribosomal protein S5 family protein	P93014
AT1G79720		Eukaryotic aspartyl protease family protein
AT3G52500		Eukaryotic aspartyl protease family protein
AT5G49555		FAD/NAD(P)-binding oxidoreductase family protein
AT4G26555		FKBP-like peptidyl-prolyl cis-trans isomerase family protein	Q944B0
AT4G12730	FLA2	FLA2__FASCICLIN-like arabinogalactan 2	Q9SU13
AT1G62600		Flavin-binding monooxygenase family protein	Q94BV5
AT3G04610	FLK	FLK__RNA-binding KH domain-containing protein	Q9SR13
AT5G54500	FQR1	FQR1__flavodoxin-like quinone reductase 1	Q9LSQ5
AT1G66980	GDPDL2SNC4	GDPDL2_SNC4__suppressor of npr1-1 constitutive 4	D7SFH9
AT1G28600		GDSL-like Lipase/Acylhydrolase superfamily protein	Q94F40
AT3G48460		GDSL-like Lipase/Acylhydrolase superfamily protein	Q9STM6
AT4G39640	GGT1	GGT1__gamma-glutamyl transpeptidase 1	Q8VYW6
AT1G74230	GR-RBP5	GR-RBP5__glycine-rich RNA-binding protein 5	Q9C909
AT5G13200		GRAM domain family protein	Q9LYV6
AT3G15090		GroES-like zinc-binding alcohol dehydrogenase family protein
AT2G47790	GTS1	GTS1__Transducin/WD40 repeat-like superfamily protein
AT5G22880	H2BHTB2	H2B_HTB2__histone B2	Q9FFC0
AT5G56740	HAC07HAC7HAG02HAG2	HAC07_HAC7_HAG02_HAG2__histone acetyltransferase of the GNAT family 2	Q9FJT8
AT1G71750	HGPT	HGPT__Hypoxanthine-guanine phosphoribosyltransferase
AT2G17560	HMGB4NFD04NFD4	HMGB4_NFD04_NFD4__high mobility group B4	Q42344
AT3G24030		hydroxyethylthiazole kinase family protein	Q9LIQ4
AT1G74040	IMS1IPMS2MAML-3	IMS1_IPMS2_MAML-3__2-isopropylmalate synthase 1	Q9C550
AT1G48405		Kinase interacting (KIP1-like) family protein	Q9SX73
AT1G29350		Kinase-related protein of unknown function (DUF1296)
AT4G17260		Lactate/malate dehydrogenase family protein
AT4G04320		malonyl-CoA decarboxylase family protein
AT1G26160		Metal-dependent phosphohydrolase
AT1G79210		N-terminal nucleophile aminohydrolases (Ntn hydrolases) superfamily protein	Q8L4A7
AT2G29170		NAD(P)-binding Rossmann-fold superfamily protein	Q9ZW04
AT2G29290		NAD(P)-binding Rossmann-fold superfamily protein	Q9ZW13
AT4G36940	NAPRT1	NAPRT1__nicotinate phosphoribosyltransferase 1	Q8RWM2
AT1G15980	NDF1NDH48PnsB1	NDF1_NDH48_PnsB1__NDH-dependent cyclic electron flow 1	Q9S9N6
AT3G05900		neurofilament protein-related
AT1G02020		nitroreductase family protein
AT1G18800	NRP2	NRP2__NAP1-related protein 2	Q8LC68
AT5G43960		Nuclear transport factor 2 (NTF2) family protein with RNA binding (RRM-RBD-RNP motifs) domain
AT5G08340		Nucleotidylyl transferase superfamily protein	Q8VZR0
AT3G12600	atnudt16NUDT16	NUDT16_atnudt16__nudix hydrolase homolog 16	Q9LHK1
AT5G09620		Octicosapeptide/Phox/Bem1p family protein
AT1G72660		P-loop containing nucleoside triphosphate hydrolases superfamily protein	Q9CAI1
AT2G42520		P-loop containing nucleoside triphosphate hydrolases superfamily protein	Q84W89
AT1G07780	PAI1TRP6	PAI1_TRP6__phosphoribosylanthranilate isomerase 1	Q42440
AT1G71720	PDE338RLSB	PDE338_RLSB__Nucleic acid-binding proteins superfamily
AT4G23820		Pectin lyase-like superfamily protein
AT5G63180		Pectin lyase-like superfamily protein	Q93Z25
AT2G46930		Pectinacetylesterase family protein	O80731
AT3G05910		Pectinacetylesterase family protein	Q9SFF6
AT1G12250		Pentapeptide repeat-containing protein	Q8H1Q1
AT3G28200		Peroxidase superfamily protein	Q9LHA7
AT5G19150		pfkB-like carbohydrate kinase family protein	Q94AF2
AT1G33140	PGY2	PGY2__Ribosomal protein L6 family	P49209
AT2G28605		Photosystem II reaction center PsbP family protein	Q8VY52
AT5G17580		Phototropic-responsive NPH3 family protein	Q9LF66
AT2G15220		Plant basic secretory protein (BSP) family protein
AT3G10720		Plant invertase/pectin methylesterase inhibitor superfamily	Q94CB1
AT3G49220		Plant invertase/pectin methylesterase inhibitor superfamily	Q9M3B0
AT5G21105		Plant L-ascorbate oxidase
AT3G16670		Pollen Ole e 1 allergen and extensin family protein
AT5G24260		prolyl oligopeptidase family protein
AT2G35050		Protein kinase superfamily protein with octicosapeptide/Phox/Bem1p domain
AT3G43540		Protein of unknown function (DUF1350)
AT5G47860		Protein of unknown function (DUF1350)
AT1G32160		Protein of unknown function (DUF760)
AT1G02816		Protein of unknown function, DUF538
AT2G20260	PSAE-2	PSAE-2__photosystem I subunit E-2	Q9S714
AT5G63840	PSL5RSW3	PSL5_RSW3__Glycosyl hydrolases family 31 protein	Q9FN05
AT3G46780	PTAC16	PTAC16__plastid transcriptionally active 16	Q9STF2
AT5G12200	PYD2	PYD2__pyrimidine 2	Q9FMP3
AT3G62560		Ras-related small GTP-binding family protein
AT2G21620	RD2	RD2__Adenine nucleotide alpha hydrolases-like superfamily protein
AT4G11521		Receptor-like protein kinase-related family protein	Q8LPI0
AT1G25420		Regulator of Vps4 activity in the MVB pathway protein
AT1G33120		Ribosomal protein L6 family	P49209
AT1G18540		Ribosomal protein L6 family protein	Q9FZ76
AT3G47370		Ribosomal protein S10p/S20e family protein	Q9STY6
AT3G14100		RNA-binding (RRM/RBD/RNP motifs) family protein	Q9LJH8
AT5G19350		RNA-binding (RRM/RBD/RNP motifs) family protein	Q8VXZ9
AT2G01290	RPI2	RPI2__ribose-5-phosphate isomerase 2	Q9ZU38
AT5G64760	RPN5B	RPN5B__regulatory particle non-ATPase subunit 5B	Q8VWK0
AT4G31700	RPS6RPS6A	RPS6_RPS6A__ribosomal protein S6	O48549
AT1G80230		Rubredoxin-like superfamily protein	Q9SSB8
AT3G15640		Rubredoxin-like superfamily protein	Q9LW15
AT3G60910		S-adenosyl-L-methionine-dependent methyltransferases superfamily protein
AT2G22970	SCPL11	SCPL11__serine carboxypeptidase-like 11	Q2V465
AT4G30810	scpl29	scpl29__serine carboxypeptidase-like 29	Q949Q7
AT3G45010	scpl48	scpl48__serine carboxypeptidase-like 48	Q56WF8
AT1G21170	SEC5B	SEC5B__Exocyst complex component SEC5	F4HWE6
AT1G52670		Single hybrid motif superfamily protein
AT2G35120		Single hybrid motif superfamily protein	O82179
AT2G35500	SKL2	SKL2__shikimate kinase like 2	O82290
AT4G10550		Subtilase family protein	Q8L7I2
AT3G51660		Tautomerase/MIF superfamily protein
AT2G34070	TBL37	TBL37__TRICHOME BIREFRINGENCE-LIKE 37	O22960
AT1G29050	TBL38	TBL38__TRICHOME BIREFRINGENCE-LIKE 38	Q8VY22
AT2G16370	THY-1	THY-1__thymidylate synthase 1	Q05762
AT5G05570		transducin family protein / WD-40 repeat family protein
AT2G34590		Transketolase family protein	O64688
AT1G77550		tubulin-tyrosine ligases;tubulin-tyrosine ligases
AT3G56860	UBA2A	UBA2A__UBP1-associated protein 2A	Q9LES2
AT2G26570	WEB1	WEB1__Plant protein of unknown function (DUF827)	O48724
AT1G51510	Y14	Y14__RNA-binding (RRM/RBD/RNP motifs) family protein
AT2G20280		Zinc finger C-x8-C-x5-C-x3-H type family protein	Q9SK74
AT1G44770
AT1G62780
AT2G01755
AT2G35810
AT3G12760
AT3G47070

## Sheet: S-sulfhydrated in des1 samples
Table S6. Proteins differentially labeled as S-sulfhydrated in wild type and des1 samples
AGI	gene_alias	annotation	uniprot
AT5G59540		2-oxoglutarate (2OG) and Fe(II)-dependent oxygenase superfamily protein	Q9LTH7
AT3G16170	AAE13	AAE13__AMP-dependent synthetase and ligase family protein	Q8H151
AT5G44110	ABCI21ATNAP2ATPOP1	ABCI21_ATNAP2_ATPOP1_POP1__P-loop containing nucleoside triphosphate hydrolases superfamily protein	Q9XF19
AT5G59370	ACT4	ACT4__actin 4	P53494
AT2G35690	ACX5	ACX5__acyl-CoA oxidase 5	Q9ZQP2
AT1G06310	ACX6	ACX6__acyl-CoA oxidase 6	Q9LMI7
AT4G11380		Adaptin family protein	Q9SUS3
AT4G23460		Adaptin family protein	O81742
AT3G55870		ADC synthase superfamily protein
AT1G11790	ADT1AtADT1	ADT1_AtADT1__arogenate dehydratase 1	Q9SA96
AT3G53710	AGD6	AGD6__ARF-GAP domain 6	Q9M354
AT2G37550	AGD7ASP1	AGD7_ASP1__ARF-GAP domain 7	O80925
AT2G04160	AIR3	AIR3__Subtilisin-like serine endopeptidase family protein	Q9ZSP5
AT4G19710	AK-HSDHAK-HSDH II	AK-HSDH_AK-HSDH II__aspartate kinase-homoserine dehydrogenase ii	O81852
AT2G17390	AKR2B	AKR2B__ankyrin repeat-containing 2B	Q29Q26
AT1G20220		Alba DNA/RNA-binding protein
AT1G79470		Aldolase-type TIM barrel family protein	P47996
AT4G29710		Alkaline-phosphatase-like family protein
AT3G56190	ALPHA-SNAP2ASNAP	ALPHA-SNAP2_ASNAP__alpha-soluble NSF attachment protein 2	Q9SPE6
AT4G02340		alpha/beta-Hydrolases superfamily protein
AT1G79330	AMC6ATMC5ATMCP2b	AMC6_ATMC5_ATMCP2b_MC5_MCP2b__metacaspase 5	O64518
AT5G07360		Amidase family protein
AT3G11940	AML1ATRPS5A	AML1_ATRPS5A_RPS5A__ribosomal protein 5A	P51427
AT5G63380		AMP-dependent synthetase and ligase family protein	Q84P23
AT4G25000	AMY1ATAMY1	AMY1_ATAMY1__alpha-amylase-like	Q8VZ56
AT2G21590	APL4	APL4__Glucose-1-phosphate adenylyltransferase family protein	Q9SIK1
AT1G19920	APS2ASA1	APS2_ASA1__Pseudouridine synthase/archaeosine transglycosylase-like family protein	Q43870
AT5G43780	APS4	APS4__Pseudouridine synthase/archaeosine transglycosylase-like family protein	Q9S7D8
AT1G66680	AR401	AR401__S-adenosyl-L-methionine-dependent methyltransferases superfamily protein
AT4G14716	ARD1ATARD1SGB3	ARD1_ATARD1_SGB3__acireductone dioxygenase 1	Q8GXE2
AT1G70490	ARFA1DATARFA1D	ARFA1D_ATARFA1D__Ras-related small GTP-binding family protein	P0DH91
AT1G66530		Arginyl-tRNA synthetase, class Ic	Q9C713
AT3G08947		ARM repeat superfamily protein
AT3G59020		ARM repeat superfamily protein	F4J738
AT1G18450	ARP4ATARP4	ARP4_ATARP4__actin-related protein 4	Q84M92
AT1G62800	ASP4	ASP4__aspartate aminotransferase 4	P46646
AT4G18040	AT.EIF4E1CUM1eIF4E1	AT.EIF4E1_CUM1_EIF4E_eIF4E1__eukaryotic translation initiation factor 4E	O23252
AT1G51690	ATB ALPHA	ATB ALPHA_B ALPHA__protein phosphatase 2A 55 kDa regulatory subunit B alpha isoform	Q38821
AT5G20230	ATBCBSAG14	ATBCB_BCB_SAG14__blue-copper-binding protein	Q07488
AT5G09730	ATBX3ATBXL3XYL3	ATBX3_ATBXL3_BX3_BXL3_XYL3__beta-xylosidase 3	Q9LXD6
AT4G37990	ATCAD8CAD-B2ELI3ELI3-2	ATCAD8_CAD-B2_ELI3_ELI3-2__elicitor-activated gene 3-2	Q02972
AT5G03340	AtCDC48C	AtCDC48C__ATPase, AAA-type, CDC48 protein	Q9LZF6
AT2G17290	ATCDPK3ATCPK6	ATCDPK3_ATCPK6_CPK6__Calcium-dependent protein kinase family protein	Q38872
AT4G23650	AtCDPK6CPK3	AtCDPK6_CDPK6_CPK3__calcium-dependent protein kinase 6	Q42479
AT3G52115	ATCOM1ATGR1	ATCOM1_ATGR1_COM1_GR1__gamma response gene 1	Q9ZRT1
AT5G17020	ATCRM1ATXPO1HIT2XPO1A	ATCRM1_ATXPO1_HIT2_XPO1_XPO1A__exportin 1A	Q9SMV6
AT5G11920	AtcwINV6	AtcwINV6_cwINV6__6-&1-fructan exohydrolase	Q8W4S6
AT3G55630	ATDFDFPGS3	ATDFD_DFD_FPGS3__DHFS-FPGS homolog D	Q8W035
AT3G01540	ATDRH1	ATDRH1_DRH1__DEAD box RNA helicase 1	Q8H136
AT1G54090	ATEXO70D2	ATEXO70D2_EXO70D2__exocyst subunit exo70 family protein D2
AT5G59730	ATEXO70H7	ATEXO70H7_EXO70H7__exocyst subunit exo70 family protein H7
AT5G52470	ATFBR1ATFIB1SKIP7	ATFBR1_ATFIB1_FBR1_FIB1_SKIP7__fibrillarin 1	Q9FEF8
AT5G64350	ATFKBP12FKP12	ATFKBP12_FKBP12_FKP12__FK506-binding protein 12	Q8LGG0
AT4G25100	ATFSD1	ATFSD1_FSD1__Fe superoxide dismutase 1	P21276
AT5G55280	ATFTSZ1-1CPFTSZ	ATFTSZ1-1_CPFTSZ_FTSZ1-1__homolog of bacterial cytokinesis Z-ring protein FTSZ 1-1	Q42545
AT3G19980	ATFYPP3EMB2736STPP	ATFYPP3_EMB2736_FYPP3_STPP__flower-specific, phytochrome-associated protein phosphatase 3	Q9LHE7
AT1G42540	ATGLR3.3	ATGLR3.3_GLR3.3__glutamate receptor 3.3	Q9C8E7
AT3G17820	ATGSKB6GLN1.3GLN1;3	ATGSKB6_GLN1.3_GLN1;3__glutamine synthetase 1.3	Q9LVI8
AT2G47730	ATGSTF5ATGSTF8GST6	ATGSTF5_ATGSTF8_GST6_GSTF8__glutathione S-transferase phi 8	Q96266
AT5G34940	AtGUS3	AtGUS3_GUS3__glucuronidase 3	Q9FZP1
AT3G28920	AtHB34ZHD9	AtHB34_HB34_ZHD9__homeobox protein 34	Q9LHF0
AT2G39930	ATISA1	ATISA1_ISA1__isoamylase 1	O04196
AT1G03310	AtBE2ATISA2DBE1	ATISA2_AtBE2_BE2_DBE1_ISA2__debranching enzyme 1	Q8L735
AT3G45640	ATMAPK3ATMPK3	ATMAPK3_ATMPK3_MPK3__mitogen-activated protein kinase 3	Q39023
AT3G43300	ATMIN7BEN1	ATMIN7_BEN1_MIN7__HOPM interactor 7	F4IXW2
AT1G01560	ATMPK11	ATMPK11_MPK11__MAP kinase 11	Q9LMM5
AT1G73670	ATMPK15	ATMPK15_MPK15__MAP kinase 15	Q9C9U4
AT2G42880	ATMPK20	ATMPK20_MPK20__MAP kinase 20	Q9SJG9
AT5G25880	ATNADP-ME3	ATNADP-ME3_NADP-ME3__NADP-malic enzyme 3	Q9XGZ0
AT1G56430	ATNAS4	ATNAS4_NAS4__nicotianamine synthase 4	Q9C7X5
AT5G22300	AtNIT4	AtNIT4_NIT4__nitrilase 4	P46011
AT5G54160	ATOMT1COMT1	ATOMT1_COMT1_OMT1__O-methyltransferase 1	Q9FK25
AT4G33950	ATOST1P44SNRK2-6SRK2E	ATOST1_OST1_P44_SNRK2-6_SNRK2.6_SRK2E__Protein kinase superfamily protein	Q940H6
AT5G51120	ATPABN1	ATPABN1_PABN1__polyadenylate-binding protein 1	Q93VI4
AT3G52430	ATPAD4	ATPAD4_PAD4__alpha/beta-Hydrolases superfamily protein	Q9S745
AT1G53850	ATPAE1	ATPAE1_PAE1__20S proteasome alpha subunit E1	O81149
AT4G32180	ATPANK2	ATPANK2_PANK2__pantothenate kinase 2	Q8L5Y9
AT3G53620	AtPPa4	AtPPa4_PPa4__pyrophosphorylase 4	Q9LFF9
AT5G54900	ATRBP45A	ATRBP45A_RBP45A__RNA-binding protein 45A	Q9FPJ8
AT5G26742	AtRH3emb1138	AtRH3_RH3_emb1138__DEAD box RNA helicase (RH3)	Q8L7S8
AT4G00660	ATRH8	ATRH8_RH8__RNAhelicase-like 8	Q8RXK6
AT2G22450	AtRIBA2	AtRIBA2_RIBA2__riboflavin biosynthesis protein, putative	Q6NLQ7
AT2G24490	ATRPA2ATRPA32AROR1	ATRPA2_ATRPA32A_ROR1_RPA2_RPA32A__replicon protein A2	Q9ZQ19
AT2G20580	ATRPN1A	ATRPN1A_RPN1A__26S proteasome regulatory subunit S2 1A	Q9SIV2
AT4G28470	ATRPN1B	ATRPN1B_RPN1B__26S proteasome regulatory subunit S2 1B	Q6XJG8
AT2G37270	ATRPS5B	ATRPS5B_RPS5B__ribosomal protein 5B	Q9ZUT9
AT2G43820	ATSAGT1SGT1UGT74F2	ATSAGT1_GT_SAGT1_SGT1_UGT74F2__UDP-glucosyltransferase 74F2	O22822
AT3G26900	ATSKL1	ATSKL1_SKL1__shikimate kinase like 1	Q9LW20
AT3G54670	ATSMC1TTN8	ATSMC1_SMC1_TTN8__Structural maintenance of chromosomes (SMC) family protein	Q6Q1P4
AT1G51710	ATUBP6	ATUBP6_UBP6__ubiquitin-specific protease 6	Q949Y0
AT4G23920	ATUGE2	ATUGE2_UGE2__UDP-D-glucose/UDP-D-galactose 4-epimerase 2	Q9T0A7
AT1G22400	ATUGT85A1	ATUGT85A1_UGT85A1__UDP-Glycosyltransferase superfamily protein	Q9SK82
AT5G52560	ATUSP	ATUSP_USP__UDP-sugar pyrophosphorylase	Q9C5I1
AT2G33120	ATVAMP722SAR1	ATVAMP722_SAR1_VAMP722__synaptobrevin-related protein 1	P47192
AT1G14410	ATWHY1PTAC1	ATWHY1_PTAC1_WHY1__ssDNA-binding transcriptional regulator	Q9M9S3
AT1G10200	AtWLIM1	AtWLIM1_WLIM1__GATA type zinc finger transcription factor family protein	Q94JX5
AT2G45880	BAM7BMY4	BAM7_BMY4__beta-amylase 7	O80831
AT4G36360	BGAL3	BGAL3__beta-galactosidase 3	Q9SCV9
AT5G42260	BGLU12	BGLU12__beta glucosidase 12	Q9FH03
AT2G25630	BGLU14	BGLU14__beta glucosidase 14	Q9SLA0
AT3G03640	BGLU25GLUC	BGLU25_GLUC__beta glucosidase 25	O82772
AT5G54570	BGLU41	BGLU41__beta glucosidase 41	Q9FIU7
AT3G18070	BGLU43	BGLU43__beta glucosidase 43	Q9LV34
AT5G57700		BNR/Asp-box repeat family protein
AT5G28850		Calcium-binding EF-hand family protein	Q5QIT3
AT1G55090		carbon-nitrogen hydrolase family protein	Q9C723
AT1G73030	CHMP1AVPS46.2	CHMP1A_VPS46.2__SNF7 family protein	Q9SSM4
AT3G44740		Class II aaRS and biotin synthetases superfamily protein
AT1G52360		Coatomer, beta' subunit	Q9C827
AT5G14250	COP13CSN3FUS11	COP13_CSN3_FUS11__Proteasome component (PCI) domain protein	Q8W575
AT1G31710		Copper amine oxidase family protein
AT3G20410	CPK9	CPK9__calmodulin-domain protein kinase 9	Q38868
AT3G03110	CRM1BXPO1B	CRM1B_XPO1B__exportin 1B	F4IZR5
AT3G60240	CUM2EIF4G	CUM2_EIF4G__eukaryotic translation initiation factor 4G	Q76E23
AT5G13690	CYL1NAGLU	CYL1_NAGLU__alpha-N-acetylglucosaminidase family / NAGLU family
AT1G78860		D-mannose binding lectin protein with Apple-like carbohydrate-binding domain
AT5G14960	DEL2E2FDE2L1	DEL2_E2FD_E2L1__DP-E2F-like 2	Q9LFQ9
AT3G01920		DHBP synthase RibB-like alpha/beta domain
AT1G54220		Dihydrolipoamide acetyltransferase, long form protein	Q5M729
AT4G30000		Dihydropterin pyrophosphokinase / Dihydropteroate synthase	Q9SZV3
AT1G48430		Dihydroxyacetone kinase
AT2G34930		disease resistance family protein / LRR family protein
AT1G17600		Disease resistance protein (TIR-NBS-LRR class) family
AT1G72860		Disease resistance protein (TIR-NBS-LRR class) family
AT3G18500		DNAse I-like superfamily protein	Q9LS39
AT1G15860		Domain of unknown function (DUF298)
AT4G13890	EDA36EDA37SHM5	EDA36_EDA37_SHM5__Pyridoxal phosphate (PLP)-dependent transferases superfamily protein	Q9SVM4
AT1G54270	EIF4A-2	EIF4A-2__eif4a-2	P41377
AT2G31660	EMA1SAD2URM9	EMA1_SAD2_URM9__ARM repeat superfamily protein	F4IRR2
AT1G80410	EMB2753OMA	EMB2753_OMA__tetratricopeptide repeat (TPR)-containing protein
AT3G20390		endoribonuclease L-PSP family protein	Q94JQ4
AT1G56410	ERD2HSP70T-1	ERD2_HSP70T-1__heat shock protein 70 (Hsp 70) family protein	Q9C7X7
AT4G10050		esterase/lipase/thioesterase family protein
AT1G01300		Eukaryotic aspartyl protease family protein
AT5G10770		Eukaryotic aspartyl protease family protein
AT1G21160		eukaryotic translation initiation factor 2 (eIF-2) family protein
AT5G63560	FACT	FACT__HXXXD-type acyl-transferase family protein
AT2G24580		FAD-dependent oxidoreductase family protein	Q9SJA7
AT1G55980		FAD/NAD(P)-binding oxidoreductase family protein
AT1G56000		FAD/NAD(P)-binding oxidoreductase family protein
AT3G04650		FAD/NAD(P)-binding oxidoreductase family protein
AT5G11330		FAD/NAD(P)-binding oxidoreductase family protein
AT1G26550		FKBP-like peptidyl-prolyl cis-trans isomerase family protein
AT1G09400		FMN-linked oxidoreductases superfamily protein	Q8GYA3
AT1G65860	FMO GS-OX1	FMO GS-OX1__flavin-monooxygenase glucosinolate S-oxygenase 1	Q9SS04
AT4G17190	FPS2	FPS2__farnesyl diphosphate synthase 2	Q43315
AT3G52750	FTSZ2-2	FTSZ2-2__Tubulin/FtsZ family protein	Q9LXJ0
AT4G15940		Fumarylacetoacetate (FAA) hydrolase family
AT5G17330	GADGAD1	GAD_GAD1__glutamate decarboxylase	Q42521
AT2G02000	GAD3	GAD3__glutamate decarboxylase 3	Q9ZPS4
AT3G17760	GAD5	GAD5__glutamate decarboxylase 5	Q9LSH2
AT3G01590		Galactose mutarotase-like superfamily protein
AT1G23900	GAMMA-ADAPTIN 1Gamma-ADR	GAMMA-ADAPTIN 1_Gamma-ADR__gamma-adaptin 1	Q84K16
AT4G20410	GAMMA-SNAPGSNAP	GAMMA-SNAP_GSNAP__gamma-soluble NSF attachment protein	Q9SPE5
AT1G79530	GAPCP-1	GAPCP-1__glyceraldehyde-3-phosphate dehydrogenase of plastid 1	Q9SAJ6
AT1G16300	GAPCP-2	GAPCP-2__glyceraldehyde-3-phosphate dehydrogenase of plastid 2	Q5E924
AT5G55480	GDPDL4GPDL1SVL1	GDPDL4_GPDL1_SVL1__SHV3-like 1	Q9FJ62
AT1G34760	GF14 OMICRONGRF11RHS5	GF14 OMICRON_GRF11_RHS5__general regulatory factor 11	Q9S9Z8
AT1G31070	GlcNAc1pUT1	GlcNAc1pUT1__N-acetylglucosamine-1-phosphate uridylyltransferase 1	Q940S3
AT3G55590		Glucose-1-phosphate adenylyltransferase family protein	Q9M2S0
AT5G26710		Glutamyl/glutaminyl-tRNA synthetase, class Ic
AT5G44990		Glutathione S-transferase family protein
AT2G31350	GLX2-5	GLX2-5__glyoxalase 2-5	Q9SID3
AT3G47040		Glycosyl hydrolase family protein
AT5G09700		Glycosyl hydrolase family protein
AT5G57440	GPP2GS1	GPP2_GS1__Haloacid dehalogenase-like hydrolase (HAD) superfamily protein	Q8VZP1
AT3G60210		GroES-like family protein
AT4G01070	GT72B1UGT72B1	GT72B1_UGT72B1__UDP-Glycosyltransferase superfamily protein	Q9M156
AT4G02930		GTP binding Elongation factor Tu family protein	Q9ZT91
AT5G08450	HDC1RXT3-like	HDC1_RXT3-like__
AT4G32208		heat shock protein 70 (Hsp 70) family protein
AT3G56490	HINT1HIT3	HINT1_HIT3__HIS triad family protein 3
AT5G10010	HIT4	HIT4__
AT1G20693	HMG BETA 1HMGB2NFD02NFD2	HMG BETA 1_HMGB2_NFD02_NFD2__high mobility group B2	O49596
AT4G15550	IAGLU	IAGLU__indole-3-acetate beta-D-glucosyltransferase	O23406
AT2G41790		Insulinase (Peptidase family M16) family protein	O22941
AT1G18270		ketose-bisphosphate aldolase class-II family protein
AT1G64400	LACS3	LACS3__AMP-dependent synthetase and ligase family protein	Q9C7W4
AT5G06740	LecRK-S.5	LecRK-S.5__Concanavalin A-like lectin protein kinase family protein	Q9FG33
AT5G03140	LecRK-VIII.2	LecRK-VIII.2__Concanavalin A-like lectin protein kinase family protein	Q9LYX1
AT1G51805		Leucine-rich repeat protein kinase family protein
AT5G59670		Leucine-rich repeat protein kinase family protein	Q9FN94
AT3G05090	LRS1	LRS1__Transducin/WD40 repeat-like superfamily protein
AT3G59810	LSM6A	LSM6A__Small nuclear ribonucleoprotein family protein	Q9M1Z3
AT5G63190		MA3 domain-containing protein
AT5G42770		Maf-like protein
AT4G37040	MAP1D	MAP1D__methionine aminopeptidase 1D	Q9FV50
AT4G11850	MEE54PLDGAMMA1	MEE54_PLDGAMMA1__phospholipase D gamma 1	Q9T053
AT1G70850	MLP34	MLP34__MLP-like protein 34	Q9SSK7
AT3G15020	mMDH2	mMDH2__Lactate/malate dehydrogenase family protein	Q9LKA3
AT1G23260	MMZ1UEV1A	MMZ1_UEV1A__MMS ZWEI homologue 1	Q93YP0
AT3G15000	MORF8RIP1	MORF8_RIP1__cobalt ion binding	Q9LKA5
AT5G15400	MUSE3	MUSE3__U-box domain-containing protein	Q9LF41
AT1G75290		NAD(P)-binding Rossmann-fold superfamily protein
AT2G29300		NAD(P)-binding Rossmann-fold superfamily protein	Q42182
AT5G58490		NAD(P)-binding Rossmann-fold superfamily protein
AT1G60750		NAD(P)-linked oxidoreductase superfamily protein	F4HPY8
AT2G21260		NAD(P)-linked oxidoreductase superfamily protein
AT5G18110	NCBP	NCBP__novel cap-binding protein	Q9FK59
ATCG01110	NDHH	NDHH__NAD(P)H dehydrogenase subunit H	P56753
AT4G08790		Nitrilase/cyanide hydratase and apolipoprotein N-acyltransferase family protein	Q94JV5
AT3G53180	NodGS	NodGS__glutamate-ammonia ligases;catalytics;glutamate-ammonia ligases
AT2G01330		nucleotide binding
AT2G01220		Nucleotidylyl transferase superfamily protein
AT4G34480		O-Glycosyl hydrolases family 17 protein	Q9M069
ATMG00280	ORF110A	ORF110A__Ribulose bisphosphate carboxylase large chain, catalytic domain	P93292
AT2G19940		oxidoreductases, acting on the aldehyde or oxo group of donors, NAD or NADP as acceptor;copper ion binding	Q93Z70
AT5G35970		P-loop containing nucleoside triphosphate hydrolases superfamily protein
AT5G63120		P-loop containing nucleoside triphosphate hydrolases superfamily protein	Q8W4R3
AT4G21450		PapD-like superfamily protein	Q8VYN2
AT4G23050		PAS domain-containing protein tyrosine kinase family protein
AT1G30120	PDH-E1 BETA	PDH-E1 BETA__pyruvate dehydrogenase E1 beta	Q9C6Z3
AT5G13520		peptidase M1 family protein	Q9FY49
AT3G14920		Peptide-N4-(N-acetyl-beta-glucosaminyl)asparagine amidase A protein
AT2G18140		Peroxidase superfamily protein	Q9SI17
AT4G26270	PFK3	PFK3__phosphofructokinase 3	Q94AA4
AT4G32840	PFK6	PFK6__phosphofructokinase 6	Q9M076
AT3G59480		pfkB-like carbohydrate kinase family protein	Q9M1B9
AT1G03210		Phenazine biosynthesis PhzC/PhzF protein
AT5G09760		Plant invertase/pectin methylesterase inhibitor superfamily	Q9LXD9
AT5G16240		Plant stearoyl-acyl-carrier-protein desaturase family protein	Q9LF04
AT1G52570	PLDALPHA2	PLDALPHA2__phospholipase D alpha 2	Q9SSQ9
AT4G23895		Pleckstrin homology (PH) domain-containing protein
AT5G39050	PMAT1	PMAT1__HXXXD-type acyl-transferase family protein	Q940Z5
AT5G54190	PORA	PORA__protochlorophyllide oxidoreductase A	Q42536
AT1G13320	PP2AA3	PP2AA3__protein phosphatase 2A subunit A3	Q38951
AT4G26720	PPX-1PPX1	PPX-1_PPX1__protein phosphatase X 1	P48529
AT5G55260	PPX-2PPX2	PPX-2_PPX2__protein phosphatase X 2	P48528
AT2G32230	PRORP1	PRORP1__proteinaceous RNase P 1	Q66GI4
AT3G02200		Proteasome component (PCI) domain protein
AT3G53970		proteasome inhibitor-related	Q9M330
AT1G67580		Protein kinase superfamily protein
AT5G14720		Protein kinase superfamily protein
AT5G16810		Protein kinase superfamily protein
AT5G47070		Protein kinase superfamily protein	Q9LTC0
AT5G63440		Protein of unknown function (DUF167)	Q8GWQ6
AT3G07470		Protein of unknown function, DUF538
AT5G10740		Protein phosphatase 2C family protein	Q8LAY8
AT2G34470	PSKF109UREG	PSKF109_UREG__urease accessory protein G	O64700
AT1G43190	PTB3	PTB3__polypyrimidine tract-binding protein 3	Q6ICX4
AT1G72810		Pyridoxal-5'-phosphate-dependent enzyme family protein	Q9SSP5
AT3G14390		Pyridoxal-dependent decarboxylase family protein	Q949X7
AT2G04690		Pyridoxamine 5'-phosphate oxidase family protein
AT1G48630	RACK1BRACK1B_AT	RACK1B_RACK1B_AT__receptor for activated C kinase 1B	Q9C4Z6
AT1G70650		Ran BP2/NZF zinc finger-like superfamily protein
AT3G47660		Regulator of chromosome condensation (RCC1) family protein
AT1G67660		Restriction endonuclease, type II-like superfamily protein
AT5G50750	RGP4	RGP4__reversibly glycosylated polypeptide 4	Q9LUE6
AT4G29410		Ribosomal L28e protein family	Q9M0E2
AT5G08180		Ribosomal protein L7Ae/L30e/S12e/Gadd45 family protein	Q9LEY9
AT5G02740		Ribosomal protein S24e family protein
AT2G07732		Ribulose bisphosphate carboxylase large chain, catalytic domain
AT5G40190		RNA ligase/cyclic nucleotide phosphodiesterase family protein
AT1G53120		RNA-binding S4 domain-containing protein
ATCG00790	RPL16	RPL16__ribosomal protein L16	P56793
AT3G53020	RPL24RPL24BSTV1	RPL24_RPL24B_STV1__Ribosomal protein L24e family protein	P38666
AT5G14930	SAG101	SAG101__senescence-associated gene 101	Q4F883
AT5G03650	SBE2.2	SBE2.2__starch branching enzyme 2.2	Q9LZS3
AT1G05520		Sec23/Sec24 protein transport family protein
AT3G23660		Sec23/Sec24 protein transport family protein
AT3G50500	SNRK2-2SPK-2-2SRK2D	SNRK2-2_SNRK2.2_SPK-2-2_SRK2D__SNF1-related protein kinase 2.2	Q39192
AT5G42390	SPP	SPP__Insulinase (Peptidase family M16) family protein
AT1G72880		Survival protein SurE-like phosphatase/nucleotidase
AT5G58450	TCU2	TCU2__Tetratricopeptide repeat (TPR)-like superfamily protein
AT1G26460		Tetratricopeptide repeat (TPR)-like superfamily protein	Q9FZD1
AT3G13160		Tetratricopeptide repeat (TPR)-like superfamily protein	Q9LK57
AT5G41950		Tetratricopeptide repeat (TPR)-like superfamily protein
AT1G20225		Thioredoxin superfamily protein
AT2G46280	TIF3I1TRIP-1TRIP1	TIF3I1_TRIP-1_TRIP1__TGF-beta receptor interacting protein 1	Q38884
AT1G72940		Toll-Interleukin-Resistance (TIR) domain-containing protein
AT1G04820	TOR2TUA4	TOR2_TUA4__tubulin alpha-4 chain	Q0WV25
AT3G18860		transducin family protein / WD-40 repeat family protein
AT1G15470		Transducin/WD40 repeat-like superfamily protein
AT1G27170		transmembrane receptors;ATP binding
AT5G62700	TUB3	TUB3__tubulin beta chain 3	Q9ASR0
AT5G12250	TUB6	TUB6__beta-6 tubulin	P29514
AT2G29550	TUB7	TUB7__tubulin beta-7 chain	P29515
AT4G06599		ubiquitin family protein	Q8W3M6
AT3G21280	UBP7	UBP7__ubiquitin-specific protease 7	Q84WC6
AT3G09790	UBQ8	UBQ8__ubiquitin 8	Q39256
AT4G14090		UDP-Glycosyltransferase superfamily protein	Q0WW21
AT4G27570		UDP-Glycosyltransferase superfamily protein	Q9T081
AT5G12890		UDP-Glycosyltransferase superfamily protein	Q9LXV0
AT1G01420	UGT72B3	UGT72B3__UDP-glucosyl transferase 72B3	Q9LNI1
AT4G34135	UGT73B2	UGT73B2__UDP-glucosyltransferase 73B2	Q94C57
AT2G31750	UGT74D1	UGT74D1__UDP-glucosyl transferase 74D1	Q9SKC5
AT5G05870	UGT76C1	UGT76C1__UDP-glucosyl transferase 76C1	Q9FI99
AT4G15490	UGT84A3	UGT84A3__UDP-Glycosyltransferase superfamily protein	O23401
AT2G35820		ureidoglycolate hydrolases
AT2G28760	UXS6	UXS6__UDP-XYL synthase 6	Q9ZV36
AT3G13290	VCR	VCR__varicose-related	Q9LTT9
AT5G57320	VLN5	VLN5__villin, putative	Q9LVC6
AT4G27690	VPS26B	VPS26B__vacuolar protein sorting 26B	Q9T091
AT3G23730	XTH16	XTH16__xyloglucan endotransglucosylase/hydrolase 16	Q8LG58
AT5G16980		Zinc-binding dehydrogenase family protein
AT1G13930
AT1G35220
AT3G08780
AT5G13560
