# Supplementary material for: Persulfidation proteome reveals the regulation of protein function by hydrogen sulfide in diverse biological processes in Arabidopsis
Source: J Exp Bot. 2017 Aug 24;68(17):4915–27. doi: 10.1093/jxb/erx294 (PMC5853657; doi:10.1093/jxb/erx294)
Supplement: supplementary_table_S7 [file erx294_suppl_supplementary_table_s7.xlsx]

## Sheet: Sheet1
Table S7. Quantitative comparison of S-sulfhydration patterns in wild type and des1 plants
ID_AGI	ID_proteins	name	log2_fold change des1/wt	q value
AT5G27700	Q3E902	40S ribosomal protein S21-2 OS=Arabidopsis thaliana GN=RPS21C PE=1 SV=2	-1058	0.018
AT3G45030	P49200	40S ribosomal protein S20-1 OS=Arabidopsis thaliana GN=RPS20A PE=2 SV=2	-1004	0.016
AT3G22120	Q9LIE9	At3g22120 OS=Arabidopsis thaliana GN=CWLP PE=2 SV=1	-0.99	0.018
AT3G23450	Q9LW52	Genomic DNA. chromosome 3. P1 clone: MLM24 OS=Arabidopsis thaliana GN=At3g23450 PE=4 SV=1	-0.959	0.01
AT3G47370	Q9STY6	40S ribosomal protein S20-2 OS=Arabidopsis thaliana GN=RPS20A PE=2 SV=2	-0.873	0.01
AT1G69960	O04951	Serine/threonine-protein phosphatase PP2A-5 catalytic subunit OS=Arabidopsis thaliana GN=PP2A5 PE=1 SV=1	-0.773	0.033
AT3G50820	Q9S841	Oxygen-evolving enhancer protein 1-1. chloroplastic OS=Arabidopsis thaliana GN=PSBO1 PE=1 SV=2	-0.756	0.004
AT2G47110	P59232	Ubiquitin-40S ribosomal protein S27a-2 OS=Arabidopsis thaliana GN=RPS27AB PE=1 SV=2	-0.738	0.017
AT5G52650	Q9LTF2	40S ribosomal protein S10-3 OS=Arabidopsis thaliana GN=RPS10C PE=2 SV=2	-0.704	0.019
AT4G15545	Q93W28	Uncharacterized protein At4g15545 OS=Arabidopsis thaliana GN=At4g15545 PE=1 SV=1	-0.661	0.027
AT1G72370	Q08682	40S ribosomal protein Sa-1 OS=Arabidopsis thaliana GN=RPSaA PE=1 SV=3	-0.651	0.006
AT1G09210	Q38858	Calreticulin-2 OS=Arabidopsis thaliana GN=CRT2 PE=1 SV=3	-0.629	0.015
AT1G64510	Q8VY91	30S ribosomal protein S6 alpha. chloroplastic OS=Arabidopsis thaliana GN=RPS6 PE=2 SV=1	-0.626	0.024
AT2G37190	P50883	60S ribosomal protein L12-1 OS=Arabidopsis thaliana GN=RPL12A PE=2 SV=2	-0.62	0.022
AT2G27710	Q9SLF7	60S acidic ribosomal protein P2-2 OS=Arabidopsis thaliana GN=RPP2B PE=1 SV=1	-0.618	0.014
AT3G23790	Q9LK39	Probable acyl-activating enzyme 16. chloroplastic OS=Arabidopsis thaliana GN=AAE16 PE=2 SV=1	-0.568	0.044
AT5G27770	Q9FE58	60S ribosomal protein L22-3 OS=Arabidopsis thaliana GN=RPL22C PE=2 SV=1	-0.564	0.026
AT5G39570	Q9FKA5	Uncharacterized protein At5g39570 OS=Arabidopsis thaliana GN=At5g39570 PE=1 SV=1	-0.543	0.043
AT5G66570	P23321	Oxygen-evolving enhancer protein 1-1. chloroplastic OS=Arabidopsis thaliana GN=PSBO1 PE=1 SV=2	-0.543	0.007
AT1G54410	Q9SLJ2	At1g54410 OS=Arabidopsis thaliana GN=F20D21.23 PE=2 SV=1	-0.491	0.049
AT5G56950	Q94K07	Nucleosome assembly protein 1;3 OS=Arabidopsis thaliana GN=NAP1;3 PE=1 SV=1	-0.488	0.035
AT1G78830	Q9ZVA2	At1g78830/F9K20_12 OS=Arabidopsis thaliana GN=F9K20.12 PE=2 SV=1	-0.484	0.013
AT1G75040	P28493	Pathogenesis-related protein 5 OS=Arabidopsis thaliana GN=At1g75040 PE=1 SV=1	-0.475	0.01
AT3G11250	P57691	60S acidic ribosomal protein P0-3 OS=Arabidopsis thaliana GN=RPP0C PE=1 SV=1	-0.471	0.015
AT2G32060	Q9SKZ3	40S ribosomal protein S12-2 OS=Arabidopsis thaliana GN=RPS12B PE=2 SV=1	-0.447	0.018
AT1G15980	Q9S9N6	Photosynthetic NDH subunit of subcomplex B 1. chloroplastic OS=Arabidopsis thaliana GN=PNSB1 PE=2 SV=1	-0.432	0.029
AT1G32990	Q9MAP3	50S ribosomal protein L11. chloroplastic OS=Arabidopsis thaliana GN=RPL11 PE=2 SV=1	-0.418	0.018
AT1G15930	Q9S9P1	40S ribosomal protein S12-1 OS=Arabidopsis thaliana GN=RPS12A PE=2 SV=1	-0.397	0.02
AT1G72610	P94040	Germin-like protein subfamily 3 member 1 OS=Arabidopsis thaliana GN=GLP1 PE=1 SV=1	-0.391	0.024
AT2G43560	O22870	Peptidyl-prolyl cis-trans isomerase FKBP16-3. chloroplastic OS=Arabidopsis thaliana GN=FKBP16-3 PE=1 SV=2	-0.391	0.025
AT4G11150	Q39258	V-type proton ATPase subunit E1 OS=Arabidopsis thaliana GN=VHA-E1 PE=1 SV=2	-0.387	0.014
AT5G54960	Q9FFT4	Pyruvate decarboxylase 2 OS=Arabidopsis thaliana GN=PDC2 PE=2 SV=1	-0.378	0.018
AT1G56340	O04151	Calreticulin-1 OS=Arabidopsis thaliana GN=CRT1 PE=1 SV=1	-0.34	0.025
AT4G27520	Q9T076	Early nodulin-like protein 2 OS=Arabidopsis thaliana GN=At4g27520 PE=1 SV=1	-0.321	0.025
AT3G14310	O49006	Pectinesterase/pectinesterase inhibitor 3 OS=Arabidopsis thaliana GN=PME3 PE=2 SV=2	-0.319	0.02
AT1G03680	O48737	Thioredoxin M1. chloroplastic OS=Arabidopsis thaliana GN=At1g03680 PE=2 SV=1	-0.312	0.029
AT3G15360	Q9SEU6	Thioredoxin M4. chloroplastic OS=Arabidopsis thaliana GN=At3g15360 PE=2 SV=2	-0.309	0.044
AT1G78900	O23654	V-type proton ATPase catalytic subunit A OS=Arabidopsis thaliana GN=VHA-A PE=1 SV=1	-0.306	0.01
AT1G37130	P11035	Nitrate reductase [NADH] 2 OS=Arabidopsis thaliana GN=NIA2 PE=1 SV=1	-0.293	0.03
AT5G26360	Q84WV1	T-complex protein 1 subunit gamma OS=Arabidopsis thaliana GN=CCT3 PE=1 SV=1	-0.282	0.049
ATCG00490	O03042	Ribulose bisphosphate carboxylase large chain OS=Arabidopsis thaliana GN=rbcL PE=1 SV=1	-0.281	0.012
AT3G54400	Q9M2U7	AT3g54400/T12E18_90 OS=Arabidopsis thaliana GN=T12E18_90 PE=2 SV=1	-0.278	0.039
AT2G47470	A8MSC5	AT2G47470 protein OS=Arabidopsis thaliana GN=UNE5 PE=2 SV=1	-0.276	0.043
AT3G57260	P33157	Glucan endo-1.3-beta-glucosidase. acidic isoform OS=Arabidopsis thaliana GN=BG2 PE=1 SV=2	-0.274	0.05
AT2G42600	Q5GM68	Phosphoenolpyruvate carboxylase 2 OS=Arabidopsis thaliana GN=PPC2 PE=1 SV=2	-0.254	0.025
AT5G66190	Q9FKW6	Ferredoxin--NADP reductase. leaf isozyme 1. chloroplastic OS=Arabidopsis thaliana GN=LFNR1 PE=1 SV=1	-0.241	0.05
ATCG00480	P19366	ATP synthase subunit beta. chloroplastic OS=Arabidopsis thaliana GN=atpB PE=1 SV=2	-0.239	0.036
AT1G10760	Q9SAC6	Alpha-glucan water dikinase 1. chloroplastic OS=Arabidopsis thaliana GN=GWD1 PE=1 SV=2	0.242	0.053
AT5G49910	Q9LTX9	Heat shock 70 kDa protein 7. chloroplastic OS=Arabidopsis thaliana GN=HSP70-7 PE=2 SV=1	0.256	0.051
AT1G56190	P50318	Phosphoglycerate kinase 2. chloroplastic OS=Arabidopsis thaliana GN=At1g56190 PE=2 SV=3	0.262	0.047
AT5G03630	Q93WJ8	Probable monodehydroascorbate reductase. cytoplasmic isoform 4 OS=Arabidopsis thaliana GN=At5g03630 PE=2 SV=1	0.28	0.022
AT2G47510	P93033	Fumarate hydratase 1. mitochondrial OS=Arabidopsis thaliana GN=FUM1 PE=2 SV=2	0.292	0.044
AT1G79550	Q9SAJ4	Phosphoglycerate kinase OS=Arabidopsis thaliana GN=T8K14.3 PE=1 SV=1	0.298	0.014
AT3G02360	Q9FWA3	6-phosphogluconate dehydrogenase. decarboxylating 3 OS=Arabidopsis thaliana GN=At3g02360 PE=2 SV=1	0.317	0.016
AT3G48690	Q9SMN0	Probable carboxylesterase 12 OS=Arabidopsis thaliana GN=CXE12 PE=1 SV=1	0.321	0.024
AT4G31990	P46248	Aspartate aminotransferase. chloroplastic OS=Arabidopsis thaliana GN=ASP5 PE=1 SV=2	0.33	0.009
AT5G45390	Q94B60	ATP-dependent Clp protease proteolytic subunit 4. chloroplastic OS=Arabidopsis thaliana GN=CLPP4 PE=1 SV=1	0.35	0.032
AT1G09340	Q9SA52	Chloroplast stem-loop binding protein of 41 kDa b. chloroplastic OS=Arabidopsis thaliana GN=CSP41B PE=1 SV=1	0.355	0.006
AT4G02520	P46422	Glutathione S-transferase F2 OS=Arabidopsis thaliana GN=GSTF2 PE=1 SV=3	0.357	0.012
AT4G30530	Q9M0A7	AT4g30530/F17I23_130 OS=Arabidopsis thaliana GN=At4g30530 PE=2 SV=1	0.357	0.018
AT2G37620	P0CJ46	Actin-1 OS=Arabidopsis thaliana GN=ACT1 PE=1 SV=1	0.36	0.015
ATMG01190	P92549	ATP synthase subunit alpha. mitochondrial OS=Arabidopsis thaliana GN=ATPA PE=1 SV=2	0.366	0.014
AT1G64710	Q8VZ49	Alcohol dehydrogenase-like 4 OS=Arabidopsis thaliana GN=At1g64710 PE=2 SV=1	0.371	0.029
AT2G36880	Q9SJL8	S-adenosylmethionine synthase 3 OS=Arabidopsis thaliana GN=METK3 PE=1 SV=1	0.372	0.012
AT3G46970	Q9SD76	Alpha-glucan phosphorylase 2. cytosolic OS=Arabidopsis thaliana GN=PHS2 PE=1 SV=1	0.376	0.009
AT1G49660	Q9FX94	Probable carboxylesterase 5 OS=Arabidopsis thaliana GN=CXE5 PE=2 SV=1	0.377	0.036
AT5G19780	B9DHQ0	Tubulin alpha-5 chain OS=Arabidopsis thaliana GN=TUBA5 PE=1 SV=2	0.379	0.015
AT5G54810	P14671	Tryptophan synthase beta chain 1. chloroplastic OS=Arabidopsis thaliana GN=TSB1 PE=2 SV=1	0.381	0.01
AT5G50950	Q9FI53	Fumarate hydratase 2. chloroplastic OS=Arabidopsis thaliana GN=FUM2 PE=2 SV=2	0.382	0.036
AT1G18080	O24456	Receptor for activated C kinase 1A OS=Arabidopsis thaliana GN=RACK1A PE=1 SV=2	0.391	0.012
AT1G78570	Q9SYM5	Trifunctional UDP-glucose 4.6-dehydratase/UDP-4-keto-6-deoxy-D-glucose 3.5-epimerase/UDP-4-keto-L-rhamnose-reductase RHM1 OS=Arabidopsis thaliana GN=RHM1 PE=1 SV=1	0.394	0.044
AT1G10670	Q9SGY2	ATP-citrate synthase alpha chain protein 3 OS=Arabidopsis thaliana GN=ACLA-3 PE=2 SV=1	0.395	0.032
AT3G63460	Q8L611	Protein transport protein SEC31 homolog B OS=Arabidopsis thaliana GN=SEC31B PE=1 SV=1	0.395	0.051
AT2G05710	Q9SIB9	Aconitate hydratase 2. mitochondrial OS=Arabidopsis thaliana GN=ACO2 PE=1 SV=2	0.397	0.015
AT5G49810	Q9LTB2	Methionine S-methyltransferase OS=Arabidopsis thaliana GN=MMT1 PE=1 SV=1	0.397	0.028
AT5G09810	P53492	Actin-7 OS=Arabidopsis thaliana GN=ACT7 PE=1 SV=1	0.402	0.024
AT3G61440	Q9S757	Bifunctional L-3-cyanoalanine synthase/cysteine synthase C1. mitochondrial OS=Arabidopsis thaliana GN=CYSC1 PE=1 SV=1	0.412	0.007
AT2G25280	Q9SIR5	Expressed protein OS=Arabidopsis thaliana GN=At2g25280 PE=2 SV=1	0.416	0.044
AT5G20010	P41916	GTP-binding nuclear protein Ran-1 OS=Arabidopsis thaliana GN=RAN1 PE=1 SV=1	0.435	0.01
AT4G09020	Q9M0S5	Isoamylase 3. chloroplastic OS=Arabidopsis thaliana GN=ISA3 PE=2 SV=2	0.439	0.021
AT4G18480	P16127	Magnesium-chelatase subunit ChlI-1. chloroplastic OS=Arabidopsis thaliana GN=CHLI1 PE=1 SV=1	0.443	0.022
AT1G49240	Q96293	Actin-8 OS=Arabidopsis thaliana GN=ACT8 PE=1 SV=2	0.445	0.009
AT5G50850	Q38799	Pyruvate dehydrogenase E1 component subunit beta-1. mitochondrial OS=Arabidopsis thaliana GN=PDH2 PE=1 SV=2	0.449	0.01
AT1G20620	Q42547	Catalase-3 OS=Arabidopsis thaliana GN=CAT3 PE=1 SV=3	0.451	0.007
AT4G12290	Q8L742	Amine oxidase OS=Arabidopsis thaliana GN=At4g12290 PE=2 SV=1	0.453	0.038
AT2G30970	P46643	Aspartate aminotransferase. mitochondrial OS=Arabidopsis thaliana GN=ASP1 PE=1 SV=1	0.468	0.009
AT5G65620	Q94AM1	Organellar oligopeptidase A. chloroplastic/mitochondrial OS=Arabidopsis thaliana GN=OOP PE=1 SV=1	0.472	0.006
ATCG00470	P09468	ATP synthase epsilon chain. chloroplastic OS=Arabidopsis thaliana GN=atpE PE=1 SV=2	0.483	0.029
AT4G20360	P17745	Elongation factor Tu. chloroplastic OS=Arabidopsis thaliana GN=TUFA PE=1 SV=1	0.487	0.006
AT4G19880	Q8H121	Glutathione S-transferase family protein OS=Arabidopsis thaliana GN=At4g19880 PE=1 SV=1	0.488	0.022
AT3G12290	Q9LHH7	Bifunctional protein FolD 2 OS=Arabidopsis thaliana GN=FOLD2 PE=2 SV=1	0.495	0.008
AT5G51820	Q9SCY0	Phosphoglucomutase. chloroplastic OS=Arabidopsis thaliana GN=PGMP PE=1 SV=2	0.497	0.006
AT4G26900	Q9SZ30	Imidazole glycerol phosphate synthase hisHF. chloroplastic OS=Arabidopsis thaliana GN=HISN4 PE=2 SV=1	0.498	0.019
AT1G02560	Q9S834	ATP-dependent Clp protease proteolytic subunit 5. chloroplastic OS=Arabidopsis thaliana GN=CLPP5 PE=1 SV=1	0.501	0.024
AT1G64740	P11139	Tubulin alpha-2 chain OS=Arabidopsis thaliana GN=TUBA2 PE=2 SV=2	0.51	0.011
AT1G20010	P29513	Tubulin beta-4 chain OS=Arabidopsis thaliana GN=TUBB4 PE=2 SV=2	0.511	0.009
AT1G23190	O49299	Probable phosphoglucomutase. cytoplasmic 1 OS=Arabidopsis thaliana GN=At1g23190 PE=2 SV=2	0.519	0.01
AT5G44340	P24636	Tubulin beta-4 chain OS=Arabidopsis thaliana GN=TUBB4 PE=2 SV=2	0.538	0.012
ATCG00120	P56757	ATP synthase subunit alpha. chloroplastic OS=Arabidopsis thaliana GN=atpA PE=1 SV=1	0.546	0.006
AT5G14780	Q9S7E4	Formate dehydrogenase. mitochondrial OS=Arabidopsis thaliana GN=FDH1 PE=1 SV=1	0.557	0.006
AT4G35830	Q42560	Aconitate hydratase 1 OS=Arabidopsis thaliana GN=ACO1 PE=1 SV=2	0.564	0.006
AT2G13360	Q56YA5	Serine--glyoxylate aminotransferase OS=Arabidopsis thaliana GN=AGT1 PE=1 SV=2	0.574	0.006
AT3G52180	Q9FEB5	Phosphoglucan phosphatase DSP4. chloroplastic OS=Arabidopsis thaliana GN=DSP4 PE=1 SV=1	0.578	0.01
AT4G13940	O23255	Adenosylhomocysteinase 1 OS=Arabidopsis thaliana GN=SAHH1 PE=1 SV=1	0.578	0.006
AT1G50010	B9DGT7	Tubulin alpha-2 chain OS=Arabidopsis thaliana GN=TUBA2 PE=2 SV=2	0.582	0.01
AT5G41670	Q9FFR3	6-phosphogluconate dehydrogenase. decarboxylating 2. chloroplastic OS=Arabidopsis thaliana GN=At5g41670 PE=1 SV=1	0.583	0.01
AT5G11880	Q94A94	Diaminopimelate decarboxylase 2. chloroplastic OS=Arabidopsis thaliana GN=LYSA2 PE=2 SV=1	0.586	0.024
AT5G41210	Q9ZRT5	Glutathione S-transferase T1 OS=Arabidopsis thaliana GN=GSTT1 PE=2 SV=1	0.596	0.024
AT1G31230	Q9SA18	Bifunctional aspartokinase/homoserine dehydrogenase 1. chloroplastic OS=Arabidopsis thaliana GN=AKHSDH1 PE=1 SV=1	0.615	0.023
AT3G14415	Q9LRS0	Peroxisomal (S)-2-hydroxy-acid oxidase GLO1 OS=Arabidopsis thaliana GN=GLO1 PE=1 SV=1	0.63	0.008
AT3G14420	Q9LRR9	Peroxisomal (S)-2-hydroxy-acid oxidase GLO1 OS=Arabidopsis thaliana GN=GLO1 PE=1 SV=1	0.665	0.006
AT1G70730	Q9SGC1	Probable phosphoglucomutase. cytoplasmic 1 OS=Arabidopsis thaliana GN=At1g23190 PE=2 SV=2	0.67	0.006
AT3G23810	Q9LK36	Adenosylhomocysteinase 2 OS=Arabidopsis thaliana GN=SAHH2 PE=1 SV=1	0.671	0.009
AT1G42970	P25857	Glyceraldehyde-3-phosphate dehydrogenase GAPB. chloroplastic OS=Arabidopsis thaliana GN=GAPB PE=1 SV=2	0.677	0.004
AT3G48870	Q9SXJ7	Chaperone protein ClpC2. chloroplastic OS=Arabidopsis thaliana GN=CLPC2 PE=1 SV=1	0.693	0.006
AT1G64190	Q9SH69	6-phosphogluconate dehydrogenase. decarboxylating 2. chloroplastic OS=Arabidopsis thaliana GN=At5g41670 PE=1 SV=1	0.699	0.01
AT1G12900	Q9LPW0	Glyceraldehyde-3-phosphate dehydrogenase GAPA2. chloroplastic OS=Arabidopsis thaliana GN=GAPA2 PE=1 SV=3	0.728	0.005
AT3G26650	P25856	Glyceraldehyde-3-phosphate dehydrogenase GAPA1. chloroplastic OS=Arabidopsis thaliana GN=GAPA1 PE=1 SV=3	0.729	0.005
AT5G46290	P52410	3-oxoacyl-[acyl-carrier-protein] synthase I. chloroplastic OS=Arabidopsis thaliana GN=KAS1 PE=2 SV=2	0.739	0.013
AT1G10780	Q9SAC4	F-box protein At1g10780 OS=Arabidopsis thaliana GN=At1g10780 PE=2 SV=1	0.779	0.021
AT5G35950	Q9FGC4	Jacalin-related lectin 42 OS=Arabidopsis thaliana GN=JAL42 PE=3 SV=1	0.797	0.024
AT5G50920	Q9FI56	Chaperone protein ClpC1. chloroplastic OS=Arabidopsis thaliana GN=CLPC1 PE=1 SV=1	0.811	0.006
AT3G06580	Q9SEE5	Galactokinase OS=Arabidopsis thaliana GN=GAL1 PE=1 SV=2	0.889	0.022
AT1G50480	Q9SPK5	Formate--tetrahydrofolate ligase OS=Arabidopsis thaliana GN=THFS PE=2 SV=1	0.958	0.007
AT1G02930	P42760	Glutathione S-transferase F6 OS=Arabidopsis thaliana GN=GSTF6 PE=2 SV=2	1088	0.01
AT2G19940	Q93Z70	Probable N-acetyl-gamma-glutamyl-phosphate reductase. chloroplastic OS=Arabidopsis thaliana GN=At2g19940 PE=1 SV=2	1193	0.014
