# Supplementary material for: Persulfidation proteome reveals the regulation of protein function by hydrogen sulfide in diverse biological processes in Arabidopsis
Source: J Exp Bot. 2017 Aug 24;68(17):4915–27. doi: 10.1093/jxb/erx294 (PMC5853657; doi:10.1093/jxb/erx294)
Supplement: supplementary_table_S8 [file erx294_suppl_supplementary_table_s8.xlsx]

## Sheet: Common proteins
Supplementary Table S8. Common identified proteins in the persulfidation and nitrosylation proteome analysis.
Uniprot ref	AGI ref	Protein name
O03042	ATCG00490	Ribulose bisphosphate carboxylase large chain OS=Arabidopsis thaliana GN=rbcL PE=1 SV=1
Q9ASR1	AT1G56070	At1g56070/T6H22_13 OS=Arabidopsis thaliana GN=T6H22.13 PE=1 SV=1
Q9LR30	AT1G23310	Glutamate--glyoxylate aminotransferase 1 OS=Arabidopsis thaliana GN=GGAT1 PE=1 SV=1
Q94B78	AT4G33010	Glycine dehydrogenase (decarboxylating) 1, mitochondrial OS=Arabidopsis thaliana GN=GLDP1 PE=1 SV=2
Q5GM68	AT2G42600	Phosphoenolpyruvate carboxylase 2 OS=Arabidopsis thaliana GN=PPC2 PE=1 SV=2
Q8RWV0	AT3G60750	Transketolase-1, chloroplastic OS=Arabidopsis thaliana GN=TKL-1 PE=1 SV=1
P10896	AT2G39730	Ribulose bisphosphate carboxylase/oxygenase activase, chloroplastic OS=Arabidopsis thaliana GN=RCA PE=1 SV=2
O50008	AT5G17920	5-methyltetrahydropteroyltriglutamate--homocysteine methyltransferase 1 OS=Arabidopsis thaliana GN=MS1 PE=1 SV=1
Q9LJL3	AT3G19170	Presequence protease 1, chloroplastic/mitochondrial OS=Arabidopsis thaliana GN=PREP1 PE=1 SV=2
Q944G9	AT4G38970	Probable fructose-bisphosphate aldolase 2, chloroplastic OS=Arabidopsis thaliana GN=FBA2 PE=1 SV=2
Q8H0S9	AT1G63770	Puromycin-sensitive aminopeptidase OS=Arabidopsis thaliana GN=MPA1 PE=2 SV=1
Q9SIB9	AT2G05710	Aconitate hydratase 2, mitochondrial OS=Arabidopsis thaliana GN=ACO2 PE=1 SV=2
Q9MAH0	AT1G53310	Phosphoenolpyruvate carboxylase 1 OS=Arabidopsis thaliana GN=PPC1 PE=1 SV=1
P22953	AT5G02500	Probable mediator of RNA polymerase II transcription subunit 37e OS=Arabidopsis thaliana GN=MED37E PE=1 SV=3
P42737	AT5G14740	Carbonic anhydrase OS=Arabidopsis thaliana GN=CA2 PE=1 SV=2
Q9SJU4	AT2G21330	Probable fructose-bisphosphate aldolase 1, chloroplastic OS=Arabidopsis thaliana GN=FBA1 PE=1 SV=2
Q9S7E9	AT1G70580	Glutamate--glyoxylate aminotransferase 2 OS=Arabidopsis thaliana GN=GGAT2 PE=1 SV=1
Q9C9W5	AT1G68010	Glycerate dehydrogenase HPR, peroxisomal OS=Arabidopsis thaliana GN=HPR PE=1 SV=1
Q9LYG3	AT5G11670	NADP-dependent malic enzyme 2 OS=Arabidopsis thaliana GN=NADP-ME2 PE=1 SV=1
O65396	AT1G11860	Aminomethyltransferase, mitochondrial OS=Arabidopsis thaliana GN=GDCST PE=2 SV=1
Q9SZD6	AT4G29060	Elongation factor Ts OS=Arabidopsis thaliana GN=F19B15.90 PE=2 SV=1
Q9C5C2	AT5G25980	Myrosinase 2 OS=Arabidopsis thaliana GN=TGG2 PE=1 SV=1
Q9S7C0	AT1G79930	Isoform 2 of Heat shock 70 kDa protein 14 OS=Arabidopsis thaliana GN=HSP70-14
P25696	AT2G36530	Bifunctional enolase 2/transcriptional activator OS=Arabidopsis thaliana GN=ENO2 PE=1 SV=1
P27140	AT3G01500	Beta carbonic anhydrase 1, chloroplastic OS=Arabidopsis thaliana GN=BCA1 PE=1 SV=2
P37702	AT5G26000	Myrosinase 1 OS=Arabidopsis thaliana GN=TGG1 PE=1 SV=1
O23654	AT1G78900	V-type proton ATPase catalytic subunit A OS=Arabidopsis thaliana GN=VHA-A PE=1 SV=1
Q9STW6	AT4G24280	Heat shock 70 kDa protein 6, chloroplastic OS=Arabidopsis thaliana GN=HSP70-6 PE=1 SV=1
P21240	AT1G55490	Chaperonin 60 subunit beta 1, chloroplastic OS=Arabidopsis thaliana GN=CPN60B1 PE=1 SV=3
Q9SE60	AT3G59970	Methylenetetrahydrofolate reductase 1 OS=Arabidopsis thaliana GN=MTHFR1 PE=1 SV=1
P30184	AT2G24200	Leucine aminopeptidase 1 OS=Arabidopsis thaliana GN=PM25 PE=1 SV=1
Q42560	AT4G35830	Aconitate hydratase 1 OS=Arabidopsis thaliana GN=ACO1 PE=1 SV=2
Q8VZF3	AT2G47390	Isoform 2 of Probable glutamyl endopeptidase, chloroplastic OS=Arabidopsis thaliana GN=GEP
Q9SD76	AT3G46970	Alpha-glucan phosphorylase 2, cytosolic OS=Arabidopsis thaliana GN=PHS2 PE=1 SV=1
Q56YA5	AT2G13360	Serine--glyoxylate aminotransferase OS=Arabidopsis thaliana GN=AGT1 PE=1 SV=2
Q9SAC6	AT1G10760	Alpha-glucan water dikinase 1, chloroplastic OS=Arabidopsis thaliana GN=GWD1 PE=1 SV=2
Q9M9P3	AT3G03250	Probable UTP--glucose-1-phosphate uridylyltransferase 2 OS=Arabidopsis thaliana GN=At3g03250 PE=1 SV=1
F4JTH0	AT4G31990	Aspartate aminotransferase OS=Arabidopsis thaliana GN=ASP5 PE=3 SV=1
Q1WIQ6	AT2G24270	NADP-dependent glyceraldehyde-3-phosphate dehydrogenase OS=Arabidopsis thaliana GN=ALDH11A3 PE=1 SV=2
Q8VZH2	AT4G33090	Aminopeptidase M1 OS=Arabidopsis thaliana GN=APM1 PE=1 SV=1
P0DKC3	AT5G36700	Phosphoglycolate phosphatase 1A, chloroplastic OS=Arabidopsis thaliana GN=PGLP1A PE=1 SV=1
O23255	AT4G13940	Adenosylhomocysteinase 1 OS=Arabidopsis thaliana GN=SAHH1 PE=1 SV=1
Q43127	AT5G35630	Glutamine synthetase, chloroplastic/mitochondrial OS=Arabidopsis thaliana GN=GLN2 PE=1 SV=1
P25697	AT1G32060	Phosphoribulokinase, chloroplastic OS=Arabidopsis thaliana GN=At1g32060 PE=2 SV=1
P10795	AT1G67090	Ribulose bisphosphate carboxylase small chain 1A, chloroplastic OS=Arabidopsis thaliana GN=RBCS-1A PE=1 SV=2
P25858	AT3G04120	Glyceraldehyde-3-phosphate dehydrogenase GAPC1, cytosolic OS=Arabidopsis thaliana GN=GAPC1 PE=1 SV=2
Q9LJE4	AT3G13470	Chaperonin 60 subunit beta 2, chloroplastic OS=Arabidopsis thaliana GN=CPN60B2 PE=1 SV=1
Q9M9K1	AT3G08590	Probable 2,3-bisphosphoglycerate-independent phosphoglycerate mutase 2 OS=Arabidopsis thaliana GN=At3g08590 PE=1 SV=1
Q9LTX9	AT5G49910	Heat shock 70 kDa protein 7, chloroplastic OS=Arabidopsis thaliana GN=HSP70-7 PE=2 SV=1
P25857	AT1G42970	Glyceraldehyde-3-phosphate dehydrogenase GAPB, chloroplastic OS=Arabidopsis thaliana GN=GAPB PE=1 SV=2
Q9SA52	AT1G09340	Chloroplast stem-loop binding protein of 41 kDa b, chloroplastic OS=Arabidopsis thaliana GN=CSP41B PE=1 SV=1
Q94A28	AT4G26970	Aconitate hydratase 3, mitochondrial OS=Arabidopsis thaliana GN=ACO3 PE=2 SV=3
Q05758	AT3G58610	Ketol-acid reductoisomerase, chloroplastic OS=Arabidopsis thaliana GN=At3g58610 PE=2 SV=2
Q6ZY51	AT5G26570	Phosphoglucan, water dikinase, chloroplastic OS=Arabidopsis thaliana GN=GWD3 PE=1 SV=1
Q94C74	AT5G26780	Serine hydroxymethyltransferase 2, mitochondrial OS=Arabidopsis thaliana GN=SHM2 PE=2 SV=2
P48491	AT3G55440	Triosephosphate isomerase, cytosolic OS=Arabidopsis thaliana GN=CTIMC PE=1 SV=2
Q9SGC1	AT1G70730	Probable phosphoglucomutase, cytoplasmic 2 OS=Arabidopsis thaliana GN=At1g70730 PE=2 SV=1
P92947	AT1G63940	Monodehydroascorbate reductase, chloroplastic OS=Arabidopsis thaliana GN=At1g63940 PE=2 SV=3
Q42472	AT1G65960	Glutamate decarboxylase 2 OS=Arabidopsis thaliana GN=GAD2 PE=1 SV=1
Q9M8D3	AT1G74260	Probable phosphoribosylformylglycinamidine synthase, chloroplastic/mitochondrial OS=Arabidopsis thaliana GN=At1g74260 PE=2 SV=3
P53492	AT5G09810	Actin-7 OS=Arabidopsis thaliana GN=ACT7 PE=1 SV=1
Q944P7	AT4G30920	Leucine aminopeptidase 3, chloroplastic OS=Arabidopsis thaliana GN=At4g30920 PE=2 SV=2
Q9SJQ9	AT2G36460	Fructose-bisphosphate aldolase OS=Arabidopsis thaliana GN=At2g36460 PE=2 SV=1
P25856	AT3G26650	Glyceraldehyde-3-phosphate dehydrogenase GAPA1, chloroplastic OS=Arabidopsis thaliana GN=GAPA1 PE=1 SV=3
O04499	AT1G09780	2,3-bisphosphoglycerate-independent phosphoglycerate mutase 1 OS=Arabidopsis thaliana GN=PGM1 PE=2 SV=3
P55228	AT5G48300	Glucose-1-phosphate adenylyltransferase small subunit, chloroplastic OS=Arabidopsis thaliana GN=APS1 PE=2 SV=2
Q9M5K2	AT3G17240	Dihydrolipoyl dehydrogenase 2, mitochondrial OS=Arabidopsis thaliana GN=LPD2 PE=1 SV=1
P46283	AT3G55800	Sedoheptulose-1,7-bisphosphatase, chloroplastic OS=Arabidopsis thaliana GN=At3g55800 PE=2 SV=1
Q39161	AT2G15620	Ferredoxin--nitrite reductase, chloroplastic OS=Arabidopsis thaliana GN=NIR1 PE=1 SV=1
P10796	AT5G38430	Ribulose bisphosphate carboxylase small chain 1B, chloroplastic OS=Arabidopsis thaliana GN=RBCS-1B PE=2 SV=1
O49299	AT1G23190	Probable phosphoglucomutase, cytoplasmic 1 OS=Arabidopsis thaliana GN=At1g23190 PE=2 SV=2
P36428	AT1G50200	Alanine--tRNA ligase OS=Arabidopsis thaliana GN=ALATS PE=1 SV=3
Q9LUT2	AT3G17390	S-adenosylmethionine synthase 4 OS=Arabidopsis thaliana GN=METK4 PE=1 SV=1
Q9SCY0	AT5G51820	Phosphoglucomutase, chloroplastic OS=Arabidopsis thaliana GN=PGMP PE=1 SV=2
P54609	AT3G09840	Cell division control protein 48 homolog A OS=Arabidopsis thaliana GN=CDC48A PE=1 SV=1
P55229	AT5G19220	Glucose-1-phosphate adenylyltransferase large subunit 1, chloroplastic OS=Arabidopsis thaliana GN=ADG2 PE=1 SV=3
Q9LV03	AT5G53460	Glutamate synthase 1 [NADH], chloroplastic OS=Arabidopsis thaliana GN=GLT1 PE=2 SV=2
P93028	AT2G30110	Ubiquitin-activating enzyme E1 1 OS=Arabidopsis thaliana GN=UBA1 PE=1 SV=1
P22954	AT5G02490	Probable mediator of RNA polymerase II transcription subunit 37c OS=Arabidopsis thaliana GN=MED37D PE=1 SV=2
F4JF64	AT3G48870	Clp ATPase OS=Arabidopsis thaliana GN=HSP93-III PE=3 SV=1
Q9SAK4	AT1G79440	Succinate-semialdehyde dehydrogenase, mitochondrial OS=Arabidopsis thaliana GN=ALDH5F1 PE=1 SV=2
F4I7I0	AT1G17290	Alanine aminotransferase 1, mitochondrial OS=Arabidopsis thaliana GN=ALAAT1 PE=1 SV=1
Q9SF85	AT3G09820	Adenosine kinase 1 OS=Arabidopsis thaliana GN=ADK1 PE=1 SV=1
Q944H0	AT1G48600	Isoform 2 of Phosphomethylethanolamine N-methyltransferase OS=Arabidopsis thaliana GN=NMT2
P46643	AT2G30970	Aspartate aminotransferase, mitochondrial OS=Arabidopsis thaliana GN=ASP1 PE=1 SV=1
P93736	AT1G14610	Valine--tRNA ligase OS=Arabidopsis thaliana GN=VALRS PE=2 SV=2
Q9LPW0	AT1G12900	Glyceraldehyde-3-phosphate dehydrogenase GAPA2, chloroplastic OS=Arabidopsis thaliana GN=GAPA2 PE=2 SV=1
O82662	AT2G20420	Succinyl-CoA ligase [ADP-forming] subunit beta, mitochondrial OS=Arabidopsis thaliana GN=At2g20420 PE=1 SV=1
Q05431	AT1G07890	L-ascorbate peroxidase 1, cytosolic OS=Arabidopsis thaliana GN=APX1 PE=1 SV=2
Q9ZUC1	AT1G23740	Quinone oxidoreductase-like protein At1g23740, chloroplastic OS=Arabidopsis thaliana GN=At1g23740 PE=2 SV=2
P47998	AT4G14880	Cysteine synthase 1 OS=Arabidopsis thaliana GN=OASA1 PE=1 SV=2
P32961	AT3G44310	Nitrilase 1 OS=Arabidopsis thaliana GN=NIT1 PE=1 SV=2
Q8LCE1	AT1G66200	Glutamine synthetase cytosolic isozyme 1-2 OS=Arabidopsis thaliana GN=GLN1-2 PE=1 SV=2
P48641	AT3G24170	Glutathione reductase, cytosolic OS=Arabidopsis thaliana GN=At3g24170 PE=2 SV=1
Q93VR3	AT5G28840	GDP-mannose 3,5-epimerase OS=Arabidopsis thaliana GN=At5g28840 PE=1 SV=1
F4IWV2	AT3G55410	2-oxoglutarate dehydrogenase, E1 component OS=Arabidopsis thaliana GN=At3g55410 PE=4 SV=1
P41376	AT3G13920	Eukaryotic initiation factor 4A-1 OS=Arabidopsis thaliana GN=TIF4A-1 PE=1 SV=1
Q9LIB2	AT3G29320	Alpha-glucan phosphorylase 1 OS=Arabidopsis thaliana GN=PHS1 PE=2 SV=1
Q9FFC7	AT5G22800	Probable alanine--tRNA ligase, chloroplastic OS=Arabidopsis thaliana GN=EMB86 PE=1 SV=2
Q9S757	AT3G61440	Bifunctional L-3-cyanoalanine synthase/cysteine synthase C1, mitochondrial OS=Arabidopsis thaliana GN=CYSC1 PE=1 SV=1
Q94K71	AT3G48420	Haloacid dehalogenase-like hydrolase domain-containing protein At3g48420 OS=Arabidopsis thaliana GN=At3g48420 PE=1 SV=1
Q42547	AT1G20620	Catalase-3 OS=Arabidopsis thaliana GN=CAT3 PE=1 SV=3
O65258	AT4G00490	Beta-amylase 2, chloroplastic OS=Arabidopsis thaliana GN=BAM2 PE=1 SV=2
B9DHQ0	AT5G19780	Tubulin alpha-5 chain OS=Arabidopsis thaliana GN=TUBA5 PE=1 SV=2
Q9SSA5	AT3G01480	Peptidyl-prolyl cis-trans isomerase CYP38, chloroplastic OS=Arabidopsis thaliana GN=CYP38 PE=1 SV=1
Q9SIF2	AT2G04030	At2g04030/F3C11.14 OS=Arabidopsis thaliana GN=CR88 PE=1 SV=1
Q9SGE0	AT1G08200	UDP-D-apiose/UDP-D-xylose synthase 2 OS=Arabidopsis thaliana GN=AXS2 PE=2 SV=1
P23686	AT1G02500	S-adenosylmethionine synthase 1 OS=Arabidopsis thaliana GN=SAM1 PE=1 SV=2
Q9SKP6	AT2G21170	Triosephosphate isomerase, chloroplastic OS=Arabidopsis thaliana GN=TIM PE=1 SV=1
Q9S726	AT3G04790	Probable ribose-5-phosphate isomerase 3, chloroplastic OS=Arabidopsis thaliana GN=RPI3 PE=1 SV=1
O81644	AT2G41740	Villin-2 OS=Arabidopsis thaliana GN=VLN2 PE=1 SV=2
P42643	AT4G09000	14-3-3-like protein GF14 chi OS=Arabidopsis thaliana GN=GRF1 PE=1 SV=3
P57106	AT5G43330	Malate dehydrogenase, cytoplasmic 2 OS=Arabidopsis thaliana GN=MDH2 PE=1 SV=1
Q93ZN9	AT4G33680	LL-diaminopimelate aminotransferase, chloroplastic OS=Arabidopsis thaliana GN=DAP PE=1 SV=1
F4I116	AT1G09620	ATP binding/leucine-tRNA ligases/aminoacyl-tRNA ligases OS=Arabidopsis thaliana GN=At1g09620 PE=1 SV=1
Q9SMT7	AT3G48990	Oxalate--CoA ligase OS=Arabidopsis thaliana GN=AAE3 PE=1 SV=1
O23553	AT4G17090	Beta-amylase 3, chloroplastic OS=Arabidopsis thaliana GN=BAM3 PE=1 SV=3
P17745	AT4G20360	Elongation factor Tu, chloroplastic OS=Arabidopsis thaliana GN=TUFA PE=1 SV=1
F4ISU2	AT2G32240	Uncharacterized protein OS=Arabidopsis thaliana GN=At2g32240 PE=1 SV=1
Q9S9M7	AT1G16080	Putative uncharacterized protein At1g16080 OS=Arabidopsis thaliana GN=T24D18.18 PE=2 SV=1
Q9LR75	AT1G03475	Coproporphyrinogen-III oxidase 1, chloroplastic OS=Arabidopsis thaliana GN=CPX1 PE=2 SV=1
Q9FWA3	AT3G02360	6-phosphogluconate dehydrogenase, decarboxylating 3 OS=Arabidopsis thaliana GN=At3g02360 PE=2 SV=1
P47999	AT2G43750	Cysteine synthase, chloroplastic/chromoplastic OS=Arabidopsis thaliana GN=OASB PE=1 SV=2
P29513	AT1G20010	Tubulin beta-5 chain OS=Arabidopsis thaliana GN=TUBB5 PE=2 SV=1
P29517	AT4G20890	Tubulin beta-9 chain OS=Arabidopsis thaliana GN=TUBB9 PE=1 SV=1
P24636	AT5G44340	Tubulin beta-4 chain OS=Arabidopsis thaliana GN=TUBB4 PE=2 SV=2
Q9M8M7	AT1G80600	Acetylornithine aminotransferase, chloroplastic/mitochondrial OS=Arabidopsis thaliana GN=WIN1 PE=1 SV=1
Q9SJL8	AT2G36880	S-adenosylmethionine synthase 3 OS=Arabidopsis thaliana GN=METK3 PE=1 SV=1
O04983	AT5G35360	Biotin carboxylase, chloroplastic OS=Arabidopsis thaliana GN=CAC2 PE=1 SV=1
Q9M1R2	AT3G62120	Class II aaRS and biotin synthetases superfamily protein OS=Arabidopsis thaliana GN=T17J13.80 PE=2 SV=1
Q9SPK5	AT1G50480	Formate--tetrahydrofolate ligase OS=Arabidopsis thaliana GN=THFS PE=2 SV=1
Q8GTR4	AT5G04360	Pullulanase 1, chloroplastic OS=Arabidopsis thaliana GN=PU1 PE=2 SV=2
Q9SJQ0	AT2G36580	Pyruvate kinase OS=Arabidopsis thaliana GN=At2g36580 PE=2 SV=2
Q9LV35	AT3G18060	WD40 domain-containing protein OS=Arabidopsis thaliana GN=At3g18060 PE=2 SV=1
Q8W593	AT1G67280	Probable lactoylglutathione lyase, chloroplast OS=Arabidopsis thaliana GN=At1g67280 PE=1 SV=1
Q9T0A0	AT4G23850	Long chain acyl-CoA synthetase 4 OS=Arabidopsis thaliana GN=LACS4 PE=2 SV=1
Q9FWR4	AT1G19570	Glutathione S-transferase DHAR1, mitochondrial OS=Arabidopsis thaliana GN=DHAR1 PE=1 SV=1
Q42522	AT3G48730	Glutamate-1-semialdehyde 2,1-aminomutase 2, chloroplastic OS=Arabidopsis thaliana GN=GSA2 PE=2 SV=2
Q38900	AT2G16600	Peptidyl-prolyl cis-trans isomerase CYP19-1 OS=Arabidopsis thaliana GN=CYP19-1 PE=1 SV=1
Q9SIV0	AT2G20610	S-alkyl-thiohydroximate lyase SUR1 OS=Arabidopsis thaliana GN=SUR1 PE=1 SV=1
Q9SZ83	AT4G09670	Uncharacterized oxidoreductase At4g09670 OS=Arabidopsis thaliana GN=At4g09670 PE=1 SV=1
P16127	AT4G18480	Magnesium-chelatase subunit ChlI-1, chloroplastic OS=Arabidopsis thaliana GN=CHLI1 PE=1 SV=1
P29511	AT4G14960	Tubulin alpha-6 chain OS=Arabidopsis thaliana GN=TUBA6 PE=1 SV=1
P25819	AT4G35090	Catalase-2 OS=Arabidopsis thaliana GN=CAT2 PE=2 SV=3
Q9SDS7	AT1G12840	V-type proton ATPase subunit C OS=Arabidopsis thaliana GN=VHA-C PE=1 SV=1
Q9ZU52	AT2G01140	Probable fructose-bisphosphate aldolase 3, chloroplastic OS=Arabidopsis thaliana GN=FBA3 PE=1 SV=1
P93033	AT2G47510	Fumarate hydratase 1, mitochondrial OS=Arabidopsis thaliana GN=FUM1 PE=2 SV=2
Q8L835	AT1G18070	At1g18070 OS=Arabidopsis thaliana GN=At1g18070 PE=2 SV=1
Q9SU63	AT3G48000	Aldehyde dehydrogenase family 2 member B4, mitochondrial OS=Arabidopsis thaliana GN=ALDH2B4 PE=2 SV=1
Q9ZUX0	AT2G27680	At2g27680/F15K20.22 OS=Arabidopsis thaliana GN=At2g27680 PE=2 SV=1
Q8L7C9	AT1G78370	Glutathione S-transferase U20 OS=Arabidopsis thaliana GN=GSTU20 PE=1 SV=1
F4JLM5	AT4G10320	Isoleucyl-tRNA synthetase OS=Arabidopsis thaliana GN=At4g10320 PE=3 SV=1
Q8RY11	AT3G05350	AT3g05350/T12H1_32 OS=Arabidopsis thaliana GN=At3g05350 PE=2 SV=1
Q9FJ95	AT5G51970	Sorbitol dehydrogenase OS=Arabidopsis thaliana GN=SDH PE=1 SV=1
Q0WW26	AT4G34450	Coatomer subunit gamma OS=Arabidopsis thaliana GN=At4g34450 PE=1 SV=2
Q9SN86	AT3G47520	Malate dehydrogenase, chloroplastic OS=Arabidopsis thaliana GN=At3g47520 PE=1 SV=1
O49485	AT4G34200	D-3-phosphoglycerate dehydrogenase 1, chloroplastic OS=Arabidopsis thaliana GN=PGDH1 PE=1 SV=1
O80934	AT2G37660	Uncharacterized protein At2g37660, chloroplastic OS=Arabidopsis thaliana GN=At2g37660 PE=2 SV=2
Q93ZT6	AT5G57870	Eukaryotic translation initiation factor isoform 4G-1 OS=Arabidopsis thaliana GN=EIF(ISO)4G1 PE=1 SV=1
Q56WD9	AT2G33150	3-ketoacyl-CoA thiolase 2, peroxisomal OS=Arabidopsis thaliana GN=PED1 PE=1 SV=2
Q9FPF0	AT3G14990	Protein DJ-1 homolog A OS=Arabidopsis thaliana GN=DJ1A PE=1 SV=1
Q9LSV0	AT3G25530	Glyoxylate/succinic semialdehyde reductase 1 OS=Arabidopsis thaliana GN=GLYR1 PE=1 SV=1
Q9LYR4	AT5G13420	Aldolase-type TIM barrel family protein OS=Arabidopsis thaliana GN=T22N19_70 PE=2 SV=1
Q42406	AT4G34870	Peptidyl-prolyl cis-trans isomerase CYP18-4 OS=Arabidopsis thaliana GN=CYP18-4 PE=1 SV=1
Q7Y208	AT1G66970	Glycerophosphodiester phosphodiesterase GDPDL1 OS=Arabidopsis thaliana GN=GDPDL1 PE=1 SV=2
P46309	AT4G23100	Glutamate--cysteine ligase, chloroplastic OS=Arabidopsis thaliana GN=GSH1 PE=1 SV=2
O24653	AT3G59920	Guanosine nucleotide diphosphate dissociation inhibitor 2 OS=Arabidopsis thaliana GN=GDI2 PE=2 SV=1
Q9ZPI1	AT3G11710	Lysine--tRNA ligase OS=Arabidopsis thaliana GN=At3g11710 PE=1 SV=1
Q9SRT9	AT3G02230	UDP-arabinopyranose mutase 1 OS=Arabidopsis thaliana GN=RGP1 PE=1 SV=1
P46416	AT5G27380	Glutathione synthetase, chloroplastic OS=Arabidopsis thaliana GN=GSH2 PE=2 SV=3
Q8LDU4	AT4G37000	Red chlorophyll catabolite reductase, chloroplastic OS=Arabidopsis thaliana GN=RCCR PE=1 SV=2
Q9LFW1	AT5G15650	UDP-arabinopyranose mutase 2 OS=Arabidopsis thaliana GN=RGP2 PE=1 SV=1
Q01525	AT1G78300	14-3-3-like protein GF14 omega OS=Arabidopsis thaliana GN=GRF2 PE=2 SV=2
O22886	AT2G40490	Uroporphyrinogen decarboxylase 2, chloroplastic OS=Arabidopsis thaliana GN=HEME2 PE=2 SV=1
Q9LF46	AT5G17380	2-hydroxyacyl-CoA lyase OS=Arabidopsis thaliana GN=HACL PE=1 SV=1
P17562	AT4G01850	S-adenosylmethionine synthase 2 OS=Arabidopsis thaliana GN=SAM2 PE=1 SV=1
Q9MBH2	AT3G28940	AIG2 protein-like OS=Arabidopsis thaliana GN=At3g28940 PE=2 SV=1
Q9SQT8	AT3G06350	Bifunctional 3-dehydroquinate dehydratase/shikimate dehydrogenase, chloroplastic OS=Arabidopsis thaliana GN=EMB3004 PE=1 SV=1
O65202	AT4G16760	Peroxisomal acyl-coenzyme A oxidase 1 OS=Arabidopsis thaliana GN=ACX1 PE=1 SV=1
Q9FG67	AT5G23010	Methylthioalkylmalate synthase 1, chloroplastic OS=Arabidopsis thaliana GN=MAM1 PE=1 SV=1
O04630	AT5G26830	Threonine--tRNA ligase, mitochondrial OS=Arabidopsis thaliana GN=THRRS PE=2 SV=4
Q9SGS4	AT1G76080	Thioredoxin-like protein CDSP32, chloroplastic OS=Arabidopsis thaliana GN=CDSP32 PE=1 SV=1
Q9FV81	AT1G48520	Glutamyl-tRNA(Gln) amidotransferase subunit B, chloroplastic/mitochondrial OS=Arabidopsis thaliana GN=GATB PE=2 SV=1
Q93ZB6	AT3G14930	Uroporphyrinogen decarboxylase 1, chloroplastic OS=Arabidopsis thaliana GN=HEME1 PE=2 SV=2
Q9SLA8	AT2G05990	Enoyl-[acyl-carrier-protein] reductase [NADH], chloroplastic OS=Arabidopsis thaliana GN=MOD1 PE=1 SV=1
Q9LEU8	AT5G10920	Argininosuccinate lyase, chloroplastic OS=Arabidopsis thaliana GN=At5g10920 PE=2 SV=1
Q93VS8	AT5G19820	Protein EMBRYO DEFECTIVE 2734 OS=Arabidopsis thaliana GN=emb2734 PE=2 SV=1
Q9SZX3	AT4G24830	Argininosuccinate synthase, chloroplastic OS=Arabidopsis thaliana GN=At4g24830 PE=2 SV=3
Q949W8	AT5G49650	Putative xylulose kinase OS=Arabidopsis thaliana GN=XK-2 PE=2 SV=1
Q9S7E4	AT5G14780	Formate dehydrogenase, mitochondrial OS=Arabidopsis thaliana GN=FDH1 PE=1 SV=1
P49572	AT2G04400	Indole-3-glycerol phosphate synthase, chloroplastic OS=Arabidopsis thaliana GN=At2g04400 PE=2 SV=2
P48347	AT1G22300	Isoform 2 of 14-3-3-like protein GF14 epsilon OS=Arabidopsis thaliana GN=GRF10
Q9S7B5	AT4G29840	Threonine synthase 1, chloroplastic OS=Arabidopsis thaliana GN=TS1 PE=1 SV=1
F4KGV2	AT5G10450	14-3-3-like protein GF14 lambda OS=Arabidopsis thaliana GN=GRF6 PE=3 SV=1
Q9SJV2	AT2G21250	Putative NADPH dependent mannose 6-phosphate reductase OS=Arabidopsis thaliana GN=At2g21250 PE=2 SV=1
Q9MAH3	AT1G53280	Protein DJ-1 homolog B OS=Arabidopsis thaliana GN=DJ1B PE=1 SV=1
O24456	AT1G18080	Receptor for activated C kinase 1A OS=Arabidopsis thaliana GN=RACK1A PE=1 SV=2
Q9SID0	AT2G31390	Probable fructokinase-1 OS=Arabidopsis thaliana GN=At2g31390 PE=2 SV=1
Q39041	AT1G12240	Acid beta-fructofuranosidase 4, vacuolar OS=Arabidopsis thaliana GN=BFRUCT4 PE=2 SV=2
Q9SA18	AT1G31230	Bifunctional aspartokinase/homoserine dehydrogenase 1, chloroplastic OS=Arabidopsis thaliana GN=AKHSDH1 PE=1 SV=1
Q94AR8	AT4G13430	3-isopropylmalate dehydratase large subunit OS=Arabidopsis thaliana GN=IIL1 PE=1 SV=1
P46645	AT5G19550	Aspartate aminotransferase, cytoplasmic isozyme 1 OS=Arabidopsis thaliana GN=ASP2 PE=1 SV=2
F4K0E8	AT5G60600	4-hydroxy-3-methylbut-2-en-1-yl diphosphate synthase (ferredoxin), chloroplastic OS=Arabidopsis thaliana GN=ISPG PE=1 SV=2
F4JQ55	AT4G24190	HSP90-like protein GRP94 OS=Arabidopsis thaliana GN=SHD PE=3 SV=1
F4JKH6	AT4G28080	Tetratricopeptide repeat domain protein OS=Arabidopsis thaliana GN=At4g28080 PE=1 SV=1
Q38814	AT5G54770	Thiamine thiazole synthase, chloroplastic OS=Arabidopsis thaliana GN=THI1 PE=1 SV=1
Q9SHP0	AT2G17630	Phosphoserine aminotransferase 2, chloroplastic OS=Arabidopsis thaliana GN=PSAT2 PE=2 SV=1
Q9FR37	AT1G08980	Amidase 1 OS=Arabidopsis thaliana GN=AMI1 PE=1 SV=1
Q00218	AT4G33510	Phospho-2-dehydro-3-deoxyheptonate aldolase 2, chloroplastic OS=Arabidopsis thaliana GN=DHS2 PE=2 SV=2
O48593	AT4G17300	Asparagine--tRNA ligase, chloroplastic/mitochondrial OS=Arabidopsis thaliana GN=SYNO PE=2 SV=3
F4I403	AT1G76680	12-oxophytodienoate reductase 1 OS=Arabidopsis thaliana GN=OPR1 PE=4 SV=1
Q9FPT1	AT5G06600	Isoform 2 of Ubiquitin carboxyl-terminal hydrolase 12 OS=Arabidopsis thaliana GN=UBP12
F4JE70	AT3G61220	(+)-neomenthol dehydrogenase OS=Arabidopsis thaliana GN=At3g61220 PE=3 SV=1
O48917	AT4G33030	UDP-sulfoquinovose synthase, chloroplastic OS=Arabidopsis thaliana GN=SQD1 PE=1 SV=1
Q42546	AT5G63980	SAL1 phosphatase OS=Arabidopsis thaliana GN=SAL1 PE=1 SV=1
F4JQ90	AT4G30310	FGGY family of carbohydrate kinase OS=Arabidopsis thaliana GN=At4g30310 PE=1 SV=1
Q8VYN6	AT2G22480	ATP-dependent 6-phosphofructokinase 5, chloroplastic OS=Arabidopsis thaliana GN=PFK5 PE=1 SV=1
Q9C524	AT1G66430	Probable fructokinase-6, chloroplastic OS=Arabidopsis thaliana GN=At1g66430 PE=2 SV=1
Q8L7R2	AT2G17265	Homoserine kinase OS=Arabidopsis thaliana GN=HSK PE=1 SV=1
F4HS76	AT1G80460	Glycerol kinase-like protein OS=Arabidopsis thaliana GN=NHO1 PE=3 SV=1
Q9FIZ7	AT5G37830	5-oxoprolinase OS=Arabidopsis thaliana GN=OXP1 PE=2 SV=1
Q8LAS8	AT2G41530	S-formylglutathione hydrolase OS=Arabidopsis thaliana GN=SFGH PE=1 SV=2
P20115	AT2G44350	Isoform 2 of Citrate synthase 4, mitochondrial OS=Arabidopsis thaliana GN=CSY4
Q9LTT8	AT3G13300	Isoform 2 of Enhancer of mRNA-decapping protein 4 OS=Arabidopsis thaliana GN=VCS
Q9FJY6	AT5G66530	Aldose 1-epimerase family protein OS=Arabidopsis thaliana GN=At5g66530 PE=2 SV=1
Q9SSK5	AT1G70890	MLP-like protein 43 OS=Arabidopsis thaliana GN=MLP43 PE=1 SV=1
Q8VZC3	AT5G62530	Delta-1-pyrroline-5-carboxylate dehydrogenase 12A1, mitochondrial OS=Arabidopsis thaliana GN=ALDH12A1 PE=2 SV=1
Q9LZ06	AT5G02790	Glutathione S-transferase L3 OS=Arabidopsis thaliana GN=GSTL3 PE=2 SV=1
F4JI63	AT4G03200	Uncharacterized protein OS=Arabidopsis thaliana GN=At4g03200 PE=4 SV=1
Q9SKK4	AT2G25450	Probable 2-oxoacid dependent dioxygenase OS=Arabidopsis thaliana GN=GSL-OH PE=2 SV=1
B9DG17	AT1G72370	40S ribosomal protein SA OS=Arabidopsis thaliana GN=P40 PE=2 SV=1
Q39258	AT4G11150	V-type proton ATPase subunit E1 OS=Arabidopsis thaliana GN=VHA-E1 PE=1 SV=2
Q0WM29	AT2G14170	Methylmalonate-semialdehyde dehydrogenase [acylating], mitochondrial OS=Arabidopsis thaliana GN=ALDH6B2 PE=2 SV=2
O80526	AT1G09430	ATP-citrate synthase alpha chain protein 3 OS=Arabidopsis thaliana GN=ACLA-3 PE=2 SV=1
Q680A5	AT2G42910	Ribose-phosphate pyrophosphokinase 4 OS=Arabidopsis thaliana GN=PRS4 PE=1 SV=2
Q9STX2	AT4G24220	3-oxo-Delta(4,5)-steroid 5-beta-reductase OS=Arabidopsis thaliana GN=VEP1 PE=1 SV=2
Q9C9D0	AT1G74100	Cytosolic sulfotransferase 16 OS=Arabidopsis thaliana GN=SOT16 PE=1 SV=1
Q9LQ04	AT1G63000	Bifunctional dTDP-4-dehydrorhamnose 3,5-epimerase/dTDP-4-dehydrorhamnose reductase OS=Arabidopsis thaliana GN=NRS/ER PE=1 SV=1
P29514	AT5G12250	Tubulin beta-6 chain OS=Arabidopsis thaliana GN=TUBB6 PE=2 SV=1
Q9SYP2	AT1G20950	Pyrophosphate--fructose 6-phosphate 1-phosphotransferase subunit alpha 1 OS=Arabidopsis thaliana GN=PFP-ALPHA1 PE=2 SV=1
F4KHY7	AT5G65430	14-3-3-like protein GF14 kappa OS=Arabidopsis thaliana GN=GRF8 PE=3 SV=1
Q9LK73	AT3G16520	UDP-glycosyltransferase 88A1 OS=Arabidopsis thaliana GN=UGT88A1 PE=2 SV=1
Q9XI55	AT1G15140	F9L1.8 protein OS=Arabidopsis thaliana GN=F9L1.8 PE=2 SV=1
Q8L7U5	AT4G03080	Serine/threonine-protein phosphatase BSL1 OS=Arabidopsis thaliana GN=BSL1 PE=1 SV=2
P39207	AT4G09320	Nucleoside diphosphate kinase 1 OS=Arabidopsis thaliana GN=NDK1 PE=1 SV=1
Q06588	AT1G05010	1-aminocyclopropane-1-carboxylate oxidase 4 OS=Arabidopsis thaliana GN=ACO4 PE=1 SV=2
Q9LE06	AT3G19710	Methionine aminotransferase BCAT4 OS=Arabidopsis thaliana GN=BCAT4 PE=1 SV=1
B3H581	AT2G47940	DegP2 protease OS=Arabidopsis thaliana GN=DEGP2 PE=4 SV=1
Q9M876	AT3G02660	Tyrosine--tRNA ligase OS=Arabidopsis thaliana GN=F16B3.29 PE=2 SV=1
O48588	AT5G44720	Molybdenum cofactor sulfurase family protein OS=Arabidopsis thaliana GN=T19K24.17 PE=2 SV=1
F4JM15	AT4G28706	PfkB-like carbohydrate kinase family protein OS=Arabidopsis thaliana GN=At4g28706 PE=3 SV=1
Q9FLH2	AT5G65750	2-oxoglutarate dehydrogenase, E1 component OS=Arabidopsis thaliana GN=At5g65750 PE=2 SV=1
B9DGD6	AT5G36880	Isoform 2 of Acetyl-coenzyme A synthetase, chloroplastic/glyoxysomal OS=Arabidopsis thaliana GN=ACS
Q9C9C9	AT1G74090	Cytosolic sulfotransferase 18 OS=Arabidopsis thaliana GN=SOT18 PE=1 SV=1
Q9SAU2	AT5G61410	D-ribulose-5-phosphate-3-epimerase OS=Arabidopsis thaliana GN=RPE PE=2 SV=1
F4I3C3	AT1G49670	Uncharacterized protein OS=Arabidopsis thaliana GN=NQR PE=4 SV=1
Q6NMA9	AT5G45170	At5g45170 OS=Arabidopsis thaliana GN=At5g45170 PE=2 SV=1
O64490	AT1G04170	F20D22.6 protein OS=Arabidopsis thaliana GN=F20D22.6 PE=2 SV=1
P05466	AT2G45300	3-phosphoshikimate 1-carboxyvinyltransferase, chloroplastic OS=Arabidopsis thaliana GN=At2g45300 PE=2 SV=3
Q9LX99	AT5G10470	Kinesin-like protein KCA1 OS=Arabidopsis thaliana GN=KCA1 PE=1 SV=2
Q5XF33	AT5G45930	Magnesium-chelatase subunit ChlI-2, chloroplastic OS=Arabidopsis thaliana GN=CHLI2 PE=1 SV=1
Q9SVN5	AT4G13780	Probable methionine--tRNA ligase OS=Arabidopsis thaliana GN=At4g13780 PE=2 SV=1
Q9SDM9	AT3G16400	Nitrile-specifier protein 1 OS=Arabidopsis thaliana GN=NSP1 PE=2 SV=2
Q94AI7	AT1G15750	Protein TOPLESS OS=Arabidopsis thaliana GN=TPL PE=1 SV=1
P41916	AT5G20010	GTP-binding nuclear protein Ran-1 OS=Arabidopsis thaliana GN=RAN1 PE=1 SV=1
P52410	AT5G46290	3-oxoacyl-[acyl-carrier-protein] synthase I, chloroplastic OS=Arabidopsis thaliana GN=KAS1 PE=2 SV=2
Q9STS1	AT3G48170	Betaine aldehyde dehydrogenase 2, mitochondrial OS=Arabidopsis thaliana GN=ALDH10A9 PE=2 SV=1
F4JVN6	AT4G20850	Tripeptidyl-peptidase 2 OS=Arabidopsis thaliana GN=TPP2 PE=1 SV=1
Q9ZUB3	AT1G23820	Spermidine synthase 1 OS=Arabidopsis thaliana GN=SPDSYN1 PE=1 SV=1
Q94K73	AT3G58140	Phenylalanine--tRNA ligase, chloroplastic/mitochondrial OS=Arabidopsis thaliana GN=At3g58140 PE=2 SV=1
Q8LDF2	AT5G64250	2-nitropropane dioxygenase-like protein OS=Arabidopsis thaliana GN=At5g64250 PE=1 SV=1
F4JL11	AT4G16143	Importin subunit alpha-2 OS=Arabidopsis thaliana GN=IMPA2 PE=1 SV=1
Q9FG81	AT5G43830	Aluminium induced protein with YGL and LRDR motifs OS=Arabidopsis thaliana GN=At5g43830 PE=1 SV=1
Q9LVI9	AT3G17810	Dihydropyrimidine dehydrogenase (NADP(+)), chloroplastic OS=Arabidopsis thaliana GN=PYD1 PE=1 SV=1
Q9LUG8	AT3G23600	AT3g23600/MDB19_9 OS=Arabidopsis thaliana GN=At3g23600 PE=2 SV=1
Q9LFG2	AT3G53580	Diaminopimelate epimerase, chloroplastic OS=Arabidopsis thaliana GN=DAPF PE=1 SV=1
Q94B35	AT4G34350	4-hydroxy-3-methylbut-2-enyl diphosphate reductase, chloroplastic OS=Arabidopsis thaliana GN=ISPH PE=2 SV=1
O82663	AT5G66760	Succinate dehydrogenase [ubiquinone] flavoprotein subunit 1, mitochondrial OS=Arabidopsis thaliana GN=SDH1-1 PE=1 SV=1
Q9LV77	AT5G65010	Isoform 2 of Asparagine synthetase [glutamine-hydrolyzing] 2 OS=Arabidopsis thaliana GN=ASN2
Q8H1Y0	AT1G24180	Pyruvate dehydrogenase E1 component subunit alpha-2, mitochondrial OS=Arabidopsis thaliana GN=IAR4 PE=1 SV=2
Q9LST0	AT5G60160	AT5g60160/f15l12_20 OS=Arabidopsis thaliana GN=At5g60160 PE=2 SV=1
F4K4Q2	AT5G49030	Isoleucyl-tRNA synthetase OS=Arabidopsis thaliana GN=OVA2 PE=3 SV=1
Q9FM97	AT5G56350	Pyruvate kinase OS=Arabidopsis thaliana GN=At5g56350 PE=2 SV=1
P0CZ23	AT1G06290	Acyl-coenzyme A oxidase 3, peroxisomal OS=Arabidopsis thaliana GN=ACX3 PE=1 SV=1
Q8GSJ1	AT1G09795	ATP phosphoribosyltransferase 2, chloroplastic OS=Arabidopsis thaliana GN=HISN1B PE=1 SV=1
Q0WP12	AT2G43910	Isoform 2 of Thiocyanate methyltransferase 1 OS=Arabidopsis thaliana GN=HOL1
Q9SVD7	AT3G52560	Ubiquitin-conjugating enzyme E2 variant 1D OS=Arabidopsis thaliana GN=UEV1D PE=1 SV=1
Q8LER3	AT4G37800	Probable xyloglucan endotransglucosylase/hydrolase protein 7 OS=Arabidopsis thaliana GN=XTH7 PE=2 SV=2
Q8LFC0	AT4G35260	Isocitrate dehydrogenase [NAD] regulatory subunit 1, mitochondrial OS=Arabidopsis thaliana GN=IDH1 PE=2 SV=2
Q9M0A7	AT4G30530	AT4g30530/F17I23_130 OS=Arabidopsis thaliana GN=At4g30530 PE=2 SV=1
O49675	AT4G19170	Probable carotenoid cleavage dioxygenase 4, chloroplastic OS=Arabidopsis thaliana GN=CCD4 PE=1 SV=1
Q9S6Z7	AT3G04940	Bifunctional L-3-cyanoalanine synthase/cysteine synthase D1 OS=Arabidopsis thaliana GN=CYSD1 PE=1 SV=1
Q8L493	AT5G57850	D-amino-acid transaminase, chloroplastic OS=Arabidopsis thaliana GN=DAAT PE=1 SV=1
Q9LEV3	AT5G10860	CBS domain-containing protein CBSX3, mitochondrial OS=Arabidopsis thaliana GN=CBSX3 PE=1 SV=1
O80763	AT1G60420	Probable nucleoredoxin 1 OS=Arabidopsis thaliana GN=At1g60420 PE=1 SV=1
P57720	AT1G48850	Chorismate synthase, chloroplastic OS=Arabidopsis thaliana GN=EMB1144 PE=2 SV=2
Q9SUT5	AT4G11260	Protein SGT1 homolog B OS=Arabidopsis thaliana GN=SGT1B PE=1 SV=1
Q9SEE5	AT3G06580	Galactokinase OS=Arabidopsis thaliana GN=GAL1 PE=1 SV=2
Q93VP3	AT1G26630	Eukaryotic translation initiation factor 5A-2 OS=Arabidopsis thaliana GN=ELF5A-2 PE=1 SV=1
P38418	AT3G45140	Lipoxygenase 2, chloroplastic OS=Arabidopsis thaliana GN=LOX2 PE=1 SV=1
Q02971	AT4G37980	Cinnamyl alcohol dehydrogenase 7 OS=Arabidopsis thaliana GN=CAD7 PE=1 SV=2
F4IKM1	AT2G29340	Isoform 3 of Tropinone reductase homolog At2g29340 OS=Arabidopsis thaliana GN=At2g29340
Q9LI77	AT3G25660	Glutamyl-tRNA(Gln) amidotransferase subunit A, chloroplastic/mitochondrial OS=Arabidopsis thaliana GN=GATA PE=2 SV=1
P0DKI3	AT1G07440	Tropinone reductase homolog At1g07440 OS=Arabidopsis thaliana GN=At1g07440 PE=1 SV=1
F4K409	AT5G13650	Putative TypA-like translation elongation factor SVR3 OS=Arabidopsis thaliana GN=At5g13650 PE=4 SV=1
F4IYF8	AT3G02760	Histidyl-tRNA synthetase OS=Arabidopsis thaliana GN=At3g02760 PE=3 SV=1
P82658	AT3G63540	Thylakoid lumenal 19 kDa protein, chloroplastic OS=Arabidopsis thaliana GN=At3g63540 PE=1 SV=2
O80840	AT2G45790	Phosphomannomutase OS=Arabidopsis thaliana GN=PMM PE=1 SV=1
O23247	AT4G26300	Arginyl-tRNA synthetase OS=Arabidopsis thaliana GN=T25K17.110 PE=3 SV=1
Q93Y22	AT5G05010	Coatomer subunit delta OS=Arabidopsis thaliana GN=At5g05010 PE=1 SV=2
Q8W4M5	AT1G12000	Pyrophosphate--fructose 6-phosphate 1-phosphotransferase subunit beta 1 OS=Arabidopsis thaliana GN=PFP-BETA1 PE=1 SV=1
Q9ZPZ4	AT1G09310	Putative uncharacterized protein At1g09310 OS=Arabidopsis thaliana GN=T31J12.3 PE=2 SV=1
Q41931	AT1G62380	1-aminocyclopropane-1-carboxylate oxidase 2 OS=Arabidopsis thaliana GN=ACO2 PE=2 SV=2
F4JXD5	AT5G59880	Actin depolymerizing factor 3 OS=Arabidopsis thaliana GN=ADF3 PE=4 SV=1
P52032	AT2G25080	Phospholipid hydroperoxide glutathione peroxidase 1, chloroplastic OS=Arabidopsis thaliana GN=GPX1 PE=2 SV=2
P55034	AT4G38630	26S proteasome non-ATPase regulatory subunit 4 homolog OS=Arabidopsis thaliana GN=RPN10 PE=1 SV=1
Q84P21	AT1G20510	4-coumarate--CoA ligase-like 5 OS=Arabidopsis thaliana GN=4CLL5 PE=1 SV=2
P32068	AT5G05730	Anthranilate synthase alpha subunit 1, chloroplastic OS=Arabidopsis thaliana GN=ASA1 PE=1 SV=1
P53780	AT3G57050	Cystathionine beta-lyase, chloroplastic OS=Arabidopsis thaliana GN=At3g57050 PE=1 SV=2
P38025	AT3G21110	Phosphoribosylaminoimidazole-succinocarboxamide synthase, chloroplastic OS=Arabidopsis thaliana GN=PUR7 PE=2 SV=2
Q9LDV4	AT1G72330	Alanine aminotransferase 2, mitochondrial OS=Arabidopsis thaliana GN=ALAAT2 PE=2 SV=1
Q9SF16	AT3G11830	T-complex protein 1 subunit eta OS=Arabidopsis thaliana GN=CCT7 PE=1 SV=1
Q94B60	AT5G45390	ATP-dependent Clp protease proteolytic subunit 4, chloroplastic OS=Arabidopsis thaliana GN=CLPP4 PE=1 SV=1
O65271	AT4G00620	Bifunctional protein FolD 4, chloroplastic OS=Arabidopsis thaliana GN=FOLD4 PE=2 SV=1
Q29Q34	AT5G19440	Alcohol dehydrogenase-like protein OS=Arabidopsis thaliana GN=At5g19440 PE=2 SV=1
Q9M314	AT3G61540	AT3g61540/F2A19_140 OS=Arabidopsis thaliana GN=F2A19.140 PE=2 SV=1
Q42605	AT1G12780	Bifunctional UDP-glucose 4-epimerase and UDP-xylose 4-epimerase 1 OS=Arabidopsis thaliana GN=UGE1 PE=1 SV=2
Q9SQI8	AT3G25860	Dihydrolipoyllysine-residue acetyltransferase component 4 of pyruvate dehydrogenase complex, chloroplastic OS=Arabidopsis thaliana GN=LTA2 PE=2 SV=1
Q94K05	AT3G03960	T-complex protein 1 subunit theta OS=Arabidopsis thaliana GN=CCT8 PE=1 SV=1
Q682E0	AT2G35450	Catalytic/ hydrolase OS=Arabidopsis thaliana GN=At2g35450 PE=2 SV=1
Q84LM4	AT4G14570	Acylamino acid-releasing enzyme OS=Arabidopsis thaliana GN=aare PE=2 SV=1
Q94K30	AT1G01800	AT1G01800 protein OS=Arabidopsis thaliana GN=At1g01800 PE=2 SV=1
Q9FJH6	AT5G60790	ABC transporter F family member 1 OS=Arabidopsis thaliana GN=ABCF1 PE=1 SV=1
Q9FN03	AT5G63860	Ultraviolet-B receptor UVR8 OS=Arabidopsis thaliana GN=UVR8 PE=1 SV=1
Q9LPR4	AT1G18500	2-isopropylmalate synthase 1, chloroplastic OS=Arabidopsis thaliana GN=IPMS1 PE=1 SV=2
O49006	AT3G14310	Pectinesterase/pectinesterase inhibitor 3 OS=Arabidopsis thaliana GN=PME3 PE=2 SV=2
P17597	AT3G48560	Acetolactate synthase, chloroplastic OS=Arabidopsis thaliana GN=ALS PE=1 SV=1
Q8H0W0	AT1G73060	Protein LOW PSII ACCUMULATION 3, chloroplastic OS=Arabidopsis thaliana GN=LPA3 PE=1 SV=1
Q9LT69	AT3G19480	D-3-phosphoglycerate dehydrogenase 3, chloroplastic OS=Arabidopsis thaliana GN=PGDH3 PE=1 SV=1
P46637	AT4G08900	Arginase 1, mitochondrial OS=Arabidopsis thaliana GN=ARGAH1 PE=2 SV=1
Q9M1Y7	AT3G59870	Putative uncharacterized protein F24G16.140 OS=Arabidopsis thaliana GN=F24G16.140 PE=4 SV=1
F4JFY4	AT4G08390	L-ascorbate peroxidase S OS=Arabidopsis thaliana GN=SAPX PE=3 SV=1
F4JFN3	AT3G07770	HEAT SHOCK PROTEIN 89.1 OS=Arabidopsis thaliana GN=Hsp89.1 PE=3 SV=1
P48578	AT3G58500	Serine/threonine-protein phosphatase PP2A-3 catalytic subunit OS=Arabidopsis thaliana GN=PP2A3 PE=2 SV=1
F4JCX0	AT3G54440	Glycoside hydrolase family 2 protein OS=Arabidopsis thaliana GN=At3g54440 PE=3 SV=1
Q9SJ44	AT2G36060	Isoform 3 of Ubiquitin-conjugating enzyme E2 variant 1C OS=Arabidopsis thaliana GN=UEV1C
Q9C9K3	AT1G76550	Pyrophosphate--fructose 6-phosphate 1-phosphotransferase subunit alpha 2 OS=Arabidopsis thaliana GN=PFP-ALPHA2 PE=2 SV=1
Q949X7	AT3G14390	Diaminopimelate decarboxylase 1, chloroplastic OS=Arabidopsis thaliana GN=LYSA1 PE=2 SV=1
Q9FUS8	AT1G10370	Glutathione S-transferase U17 OS=Arabidopsis thaliana GN=GSTU17 PE=2 SV=1
A8MS68	AT3G16950	Dihydrolipoyl dehydrogenase 1, chloroplastic OS=Arabidopsis thaliana GN=LPD1 PE=2 SV=1
Q9SBA5	AT5G16760	Inositol-tetrakisphosphate 1-kinase 1 OS=Arabidopsis thaliana GN=ITPK1 PE=1 SV=1
Q9AV97	AT1G79500	2-dehydro-3-deoxyphosphooctonate aldolase 1 OS=Arabidopsis thaliana GN=KDSA1 PE=1 SV=2
Q9ZW18	AT2G29350	Senescence-associated protein 13 OS=Arabidopsis thaliana GN=SAG13 PE=1 SV=2
Q9LRZ0	AT3G16830	Topless-related protein 2 OS=Arabidopsis thaliana GN=TPR2 PE=1 SV=2
Q9M156	AT4G01070	UDP-glycosyltransferase 72B1 OS=Arabidopsis thaliana GN=UGT72B1 PE=1 SV=1
Q9ZS97	AT4G04770	UPF0051 protein ABCI8, chloroplastic OS=Arabidopsis thaliana GN=ABCI8 PE=2 SV=1
Q96528	AT1G20630	Catalase-1 OS=Arabidopsis thaliana GN=CAT1 PE=2 SV=3
Q9FK05	AT5G53370	Probable pectinesterase/pectinesterase inhibitor 61 OS=Arabidopsis thaliana GN=PME61 PE=2 SV=1
F4IPY2	AT2G31170	Cysteinyl-tRNA synthetase OS=Arabidopsis thaliana GN=SYCO ARATH PE=3 SV=1
Q9LFL3	AT5G16880	Target of Myb protein 1 OS=Arabidopsis thaliana GN=At5g16880 PE=1 SV=1
A1A6H3	AT1G17160	At1g17160 OS=Arabidopsis thaliana GN=At1g17160 PE=2 SV=1
Q9LIK9	AT3G22890	ATP sulfurylase 1, chloroplastic OS=Arabidopsis thaliana GN=APS1 PE=1 SV=1
A8MRX1	AT2G01350	Quinolinate phoshoribosyltransferase OS=Arabidopsis thaliana GN=QPT PE=4 SV=1
F4KE63	AT5G16715	ATP binding/valine-tRNA ligase/aminoacyl-tRNA ligase OS=Arabidopsis thaliana GN=EMB2247 PE=3 SV=1
Q8H0U4	AT2G16950	Isoform 2 of Transportin-1 OS=Arabidopsis thaliana GN=TRN1
Q8LA13	AT3G58510	DEAD-box ATP-dependent RNA helicase 11 OS=Arabidopsis thaliana GN=RH11 PE=1 SV=1
F4J5S1	AT3G52140	Isoform 2 of Clustered mitochondria protein OS=Arabidopsis thaliana GN=FMT
Q9FE68	AT1G07240	UDP-glycosyltransferase 71C5 OS=Arabidopsis thaliana GN=UGT71C5 PE=2 SV=1
Q9FLY0	AT5G52810	At5g52810 OS=Arabidopsis thaliana GN=At5g52810 PE=2 SV=1
Q8VYV0	AT1G43690	At1g43690/F2J6_4 OS=Arabidopsis thaliana GN=At1g43690 PE=1 SV=1
P29976	AT4G39980	Phospho-2-dehydro-3-deoxyheptonate aldolase 1, chloroplastic OS=Arabidopsis thaliana GN=DHS1 PE=2 SV=2
P54121	AT3G28930	Protein AIG2 OS=Arabidopsis thaliana GN=AIG2 PE=2 SV=1
P54150	AT4G25130	Peptide methionine sulfoxide reductase A4, chloroplastic OS=Arabidopsis thaliana GN=MSR4 PE=1 SV=2
F4KFD7	AT5G09900	26S proteasome regulatory particle non-ATPase subunit 5A OS=Arabidopsis thaliana GN=EMB2107 PE=4 SV=1
Q9ZW85	AT2G43090	3-isopropylmalate dehydratase small subunit 3 OS=Arabidopsis thaliana GN=At2g43090 PE=1 SV=1
Q9LNB6	AT1G12270	Hsp70-Hsp90 organizing protein 1 OS=Arabidopsis thaliana GN=HOP1 PE=2 SV=1
Q93XW5	AT5G48180	Nitrile-specifier protein 5 OS=Arabidopsis thaliana GN=NSP5 PE=2 SV=1
Q38929	AT5G16440	Isopentenyl-diphosphate Delta-isomerase I, chloroplastic OS=Arabidopsis thaliana GN=IPP1 PE=2 SV=3
F4KHD5	AT5G40450	Uncharacterized protein OS=Arabidopsis thaliana GN=At5g40450 PE=1 SV=1
O82291	AT2G35490	Probable plastid-lipid-associated protein 3, chloroplastic OS=Arabidopsis thaliana GN=PAP3 PE=2 SV=1
Q42553	AT3G02780	Isopentenyl-diphosphate Delta-isomerase II, chloroplastic OS=Arabidopsis thaliana GN=IPP2 PE=2 SV=1
Q9LVH6	AT3G17940	Aldose 1-epimerase OS=Arabidopsis thaliana GN=At3g17940 PE=3 SV=1
Q8LCT3	AT4G29670	Isoform 2 of Thioredoxin-like 2-2, chloroplastic OS=Arabidopsis thaliana GN=At4g29670
P93032	AT2G17130	Isoform 2 of Isocitrate dehydrogenase [NAD] regulatory subunit 2, mitochondrial OS=Arabidopsis thaliana GN=IDH2
Q9LZR9	AT5G03690	Fructose-bisphosphate aldolase OS=Arabidopsis thaliana GN=F17C15_110 PE=3 SV=1
O64733	AT2G30140	Isoform 2 of UDP-glycosyltransferase 87A2 OS=Arabidopsis thaliana GN=UGT87A2
Q9M336	AT3G53900	Isoform 2 of Uracil phosphoribosyltransferase, chloroplastic OS=Arabidopsis thaliana GN=UPP
O82191	AT2G19900	NADP-dependent malic enzyme 1 OS=Arabidopsis thaliana GN=NADP-ME1 PE=1 SV=1
Q9SIR5	AT2G25280	Expressed protein OS=Arabidopsis thaliana GN=At2g25280 PE=2 SV=1
Q93Y40	AT5G59420	Oxysterol-binding protein-related protein 3C OS=Arabidopsis thaliana GN=ORP3C PE=2 SV=1
Q9M081	AT4G32640	Protein transport protein Sec24-like At4g32640 OS=Arabidopsis thaliana GN=At4g32640 PE=2 SV=3
Q9M2T9	AT3G55400	Methionyl-tRNA synthetase OS=Arabidopsis thaliana GN=T22E16.60 PE=3 SV=1
Q03251	AT4G39260	Glycine-rich RNA-binding protein 8 OS=Arabidopsis thaliana GN=RBG8 PE=1 SV=1
Q94JY3	AT3G23570	Dienelactone hydrolase-like protein OS=Arabidopsis thaliana GN=MDB19.5 PE=2 SV=1
F4K9Y6	AT5G22620	Putative 2-carboxy-D-arabinitol 1-phosphate phosphatase OS=Arabidopsis thaliana GN=At5g22620 PE=4 SV=1
Q9M7Q7	AT1G07370	Proliferating cellular nuclear antigen 1 OS=Arabidopsis thaliana GN=PCNA PE=1 SV=2
F4JN13	AT4G35450	Ankyrin repeat domain-containing protein 2 OS=Arabidopsis thaliana GN=AKR2 PE=4 SV=1
Q9S7H1	AT4G02770	Photosystem I reaction center subunit II-1, chloroplastic OS=Arabidopsis thaliana GN=psaD1 PE=1 SV=1
Q9LIR6	AT3G23920	Beta-amylase 1, chloroplastic OS=Arabidopsis thaliana GN=BAM1 PE=1 SV=1
Q9S7T8	AT1G47710	Serpin-ZX OS=Arabidopsis thaliana GN=At1g47710 PE=1 SV=1
F4HYC8	AT1G35420	Dienelactone hydrolase-like protein OS=Arabidopsis thaliana GN=At1g35420 PE=4 SV=1
Q9FJD4	AT5G53480	Importin subunit beta-1 OS=Arabidopsis thaliana GN=KPNB1 PE=1 SV=1
Q9SJI7	AT2G42690	Phospholipase A1-IIdelta OS=Arabidopsis thaliana GN=At2g42690 PE=1 SV=1
Q8VZB1	AT2G39080	Putative uncharacterized protein At2g39070:At2g39080; T7F6.24:T7F6.25 OS=Arabidopsis thaliana GN=At2g39070At2g39080 PE=2 SV=1
B3H5L3	AT1G73180	Eukaryotic translation initiation factor eIF2A-like protein OS=Arabidopsis thaliana GN=At1g73180 PE=1 SV=1
Q38893	AT3G04870	Zeta-carotene desaturase, chloroplastic/chromoplastic OS=Arabidopsis thaliana GN=ZDS1 PE=1 SV=3
Q9M8S8	AT3G02870	Inositol-phosphate phosphatase OS=Arabidopsis thaliana GN=VTC4 PE=1 SV=1
Q5XEP2	AT1G62740	Hsp70-Hsp90 organizing protein 2 OS=Arabidopsis thaliana GN=HOP2 PE=1 SV=1
Q9SIZ2	AT2G40290	Eukaryotic translation initiation factor 2 subunit 1 OS=Arabidopsis thaliana GN=At2g40290 PE=2 SV=2
Q9ZSI0	AT4G01610	Cathepsin B-like cysteine protease OS=Arabidopsis thaliana GN=T15B16.17a PE=3 SV=1
Q9M1G8	AT3G54600	DJ-1 protein homolog F OS=Arabidopsis thaliana GN=DJ1F PE=1 SV=1
Q9LV21	AT3G18190	T-complex protein 1 subunit delta OS=Arabidopsis thaliana GN=CCT4 PE=1 SV=1
Q9FYA6	AT5G65780	Branched-chain-amino-acid aminotransferase 5, chloroplastic OS=Arabidopsis thaliana GN=BCAT5 PE=1 SV=1
Q93V56	AT1G01050	Soluble inorganic pyrophosphatase 1 OS=Arabidopsis thaliana GN=PPA1 PE=1 SV=1
Q9LVY1	AT5G36160	Tyrosine aminotransferase OS=Arabidopsis thaliana GN=TAT PE=2 SV=1
Q9MAP3	AT1G32990	50S ribosomal protein L11, chloroplastic OS=Arabidopsis thaliana GN=RPL11 PE=2 SV=1
Q9C958	AT1G60940	Serine/threonine-protein kinase SRK2B OS=Arabidopsis thaliana GN=SRK2B PE=1 SV=1
O81014	AT2G26930	4-diphosphocytidyl-2-C-methyl-D-erythritol kinase, chloroplastic OS=Arabidopsis thaliana GN=ISPE PE=2 SV=1
Q9SAB3	AT1G11650	Polyadenylate-binding protein RBP45B OS=Arabidopsis thaliana GN=RBP45B PE=1 SV=1
Q93VC7	AT5G30510	Putative ribosomal protein S1 OS=Arabidopsis thaliana GN=RPS1 PE=2 SV=1
Q8L5Y6	AT2G02560	Isoform 2 of Cullin-associated NEDD8-dissociated protein 1 OS=Arabidopsis thaliana GN=CAND1
P25853	AT4G15210	Beta-amylase 5 OS=Arabidopsis thaliana GN=BAM5 PE=2 SV=1
Q9LIL3	AT3G22850	Aluminum induced protein with YGL and LRDR motif OS=Arabidopsis thaliana GN=At3g22850 PE=2 SV=1
Q9LMM5	AT1G01560	Mitogen-activated protein kinase 11 OS=Arabidopsis thaliana GN=MPK11 PE=1 SV=1
Q43295	AT2G14750	Adenylyl-sulfate kinase 1, chloroplastic OS=Arabidopsis thaliana GN=APK1 PE=1 SV=1
Q9ZSK3	AT5G59890	Actin-depolymerizing factor 4 OS=Arabidopsis thaliana GN=ADF4 PE=2 SV=2
Q94CE3	AT4G33580	Beta carbonic anhydrase 5, chloroplastic OS=Arabidopsis thaliana GN=BCA5 PE=2 SV=2
F4JTL0	AT4G38225	Uncharacterized protein OS=Arabidopsis thaliana GN=At4g38225 PE=4 SV=1
Q38924	AT2G27190	Fe(3+)-Zn(2+) purple acid phosphatase 12 OS=Arabidopsis thaliana GN=PAP12 PE=2 SV=3
Q56Y85	AT3G59990	Methionine aminopeptidase 2B OS=Arabidopsis thaliana GN=MAP2B PE=2 SV=2
Q8H114	AT2G40600	Appr-1-p processing enzyme family protein OS=Arabidopsis thaliana GN=At2g40600 PE=2 SV=1
Q9LF41	AT5G15400	Probable ubiquitin conjugation factor E4 OS=Arabidopsis thaliana GN=PUB1 PE=2 SV=1
Q9SE50	AT1G52400	Isoform 2 of Beta-D-glucopyranosyl abscisate beta-glucosidase OS=Arabidopsis thaliana GN=BGLU18
Q9FUS9	AT1G10360	Glutathione S-transferase U18 OS=Arabidopsis thaliana GN=GSTU18 PE=2 SV=1
O64740	AT2G30050	Protein transport protein SEC13 homolog B OS=Arabidopsis thaliana GN=SEC13B PE=1 SV=1
Q9SYI5	AT4G01870	Putative uncharacterized protein AT4g01870 OS=Arabidopsis thaliana GN=T7B11.13 PE=2 SV=1
F4KF39	AT5G64760	26S proteasome regulatory particle non-ATPase subunit 5B OS=Arabidopsis thaliana GN=RPN5B PE=4 SV=1
Q9CAI3	AT1G72680	Probable cinnamyl alcohol dehydrogenase 1 OS=Arabidopsis thaliana GN=CAD1 PE=2 SV=1
Q9ZT91	AT4G02930	Elongation factor Tu, mitochondrial OS=Arabidopsis thaliana GN=TUFA PE=1 SV=1
Q84WV1	AT5G26360	T-complex protein 1 subunit gamma OS=Arabidopsis thaliana GN=CCT3 PE=1 SV=1
F4K2A1	AT5G05980	Isoform 2 of Folylpolyglutamate synthase OS=Arabidopsis thaliana GN=FPGS1
F4IAG5	AT1G11750	ATP-dependent Clp protease proteolytic subunit OS=Arabidopsis thaliana GN=CLPP6 PE=3 SV=1
Q9LQF2	AT1G35580	Alkaline/neutral invertase CINV1 OS=Arabidopsis thaliana GN=CINV1 PE=1 SV=1
Q9LQK0	AT1G17470	Developmentally-regulated G-protein 1 OS=Arabidopsis thaliana GN=DRG1 PE=1 SV=1
O82240	AT2G47710	Adenine nucleotide alpha hydrolases-like protein OS=Arabidopsis thaliana GN=At2g47710 PE=2 SV=1
P41088	AT3G55120	Chalcone--flavonone isomerase 1 OS=Arabidopsis thaliana GN=CHI1 PE=1 SV=2
Q9FXA2	AT1G49760	Polyadenylate-binding protein 8 OS=Arabidopsis thaliana GN=PAB8 PE=1 SV=1
F4ISP4	AT2G25840	Protein ovule abortion 4 OS=Arabidopsis thaliana GN=OVA4 PE=3 SV=1
Q9SN79	AT3G47590	Alpha/beta-hydrolase domain-containing protein OS=Arabidopsis thaliana GN=F1P2.140 PE=2 SV=1
Q8GZ29	AT5G13370	At5g13370 OS=Arabidopsis thaliana GN=At5g13370 PE=2 SV=1
Q9SX52	AT1G50370	Phytochrome-associated serine/threonine-protein phosphatase 1 OS=Arabidopsis thaliana GN=FYPP1 PE=2 SV=1
O04450	AT1G24510	T-complex protein 1 subunit epsilon OS=Arabidopsis thaliana GN=CCT5 PE=1 SV=1
A8MS55	AT1G27970	Nuclear transport factor 2B OS=Arabidopsis thaliana GN=NTF2B PE=1 SV=1
Q9FIJ7	AT5G47840	Adenylate kinase 2, chloroplastic OS=Arabidopsis thaliana GN=At5g47840 PE=1 SV=1
Q9M879	AT3G02630	Acyl-[acyl-carrier-protein] desaturase 5, chloroplastic OS=Arabidopsis thaliana GN=S-ACP-DES5 PE=1 SV=1
Q9XFH8	AT3G02730	Thioredoxin F1, chloroplastic OS=Arabidopsis thaliana GN=At3g02730 PE=1 SV=2
Q9SRE0	AT1G76730	5-formyltetrahydrofolate cyclo-ligase-like protein COG0212 OS=Arabidopsis thaliana GN=COG0212 PE=2 SV=1
Q8RX79	AT3G62910	Peptide chain release factor APG3, chloroplastic OS=Arabidopsis thaliana GN=APG3 PE=2 SV=1
Q9FGF0	AT5G64460	Phosphoglycerate mutase-like protein 1 OS=Arabidopsis thaliana GN=At5g64460 PE=2 SV=1
Q9FFW8	AT5G38530	Tryptophan synthase beta chain OS=Arabidopsis thaliana GN=TSBtype2 PE=2 SV=1
Q9FIX1	AT5G39730	AIG2-like protein OS=Arabidopsis thaliana GN=At5g39730 PE=2 SV=1
O81852	AT4G19710	Bifunctional aspartokinase/homoserine dehydrogenase 2, chloroplastic OS=Arabidopsis thaliana GN=AKHSDH2 PE=1 SV=1
Q9C8L4	AT1G53580	Persulfide dioxygenase ETHE1 homolog, mitochondrial OS=Arabidopsis thaliana GN=GLY3 PE=1 SV=3
O48802	AT1G62390	Carboxylate clamp-tetratricopeptide repeat protein OS=Arabidopsis thaliana GN=At1g62390 PE=1 SV=1
Q93ZC5	AT1G13280	Allene oxide cyclase 4, chloroplastic OS=Arabidopsis thaliana GN=AOC4 PE=2 SV=1
Q9SK82	AT1G22400	UDP-glycosyltransferase 85A1 OS=Arabidopsis thaliana GN=UGT85A1 PE=2 SV=1
P43292	AT5G08590	Serine/threonine-protein kinase SRK2G OS=Arabidopsis thaliana GN=SRK2G PE=1 SV=2
Q9LH76	AT3G14790	Trifunctional UDP-glucose 4,6-dehydratase/UDP-4-keto-6-deoxy-D-glucose 3,5-epimerase/UDP-4-keto-L-rhamnose-reductase RHM3 OS=Arabidopsis thaliana GN=RHM3 PE=1 SV=1
F4K5T2	AT5G28030	Bifunctional cystathionine gamma-lyase/cysteine synthase OS=Arabidopsis thaliana GN=DES1 PE=1 SV=1
F4HXZ1	AT1G15130	Endosomal targeting BRO1-like domain-containing protein OS=Arabidopsis thaliana GN=At1g15130 PE=1 SV=1
O82264	AT2G47970	NPL4-like protein 2 OS=Arabidopsis thaliana GN=At2g47970 PE=1 SV=1
O78310	AT2G28190	Superoxide dismutase [Cu-Zn] 2, chloroplastic OS=Arabidopsis thaliana GN=CSD2 PE=1 SV=2
Q9SE96	AT1G28200	GEM-like protein 1 OS=Arabidopsis thaliana GN=FIP1 PE=1 SV=1
F4K1P8	AT5G48440	FAD-dependent oxidoreductase OS=Arabidopsis thaliana GN=At5g48440 PE=4 SV=1
Q93ZM7	AT3G13860	Chaperonin CPN60-like 2, mitochondrial OS=Arabidopsis thaliana GN=At3g13860 PE=2 SV=2
Q9CAR3	AT1G69800	SNF1-related protein kinase regulatory subunit gamma-1-like OS=Arabidopsis thaliana GN=CBSCBS2 PE=1 SV=1
Q38884	AT2G46280	TGF-beta receptor interacting protein 1 OS=Arabidopsis thaliana GN=TRIP-1 PE=4 SV=1
Q8LAZ7	AT1G22920	COP9 signalosome complex subunit 5b OS=Arabidopsis thaliana GN=CSN5B PE=1 SV=2
Q94F50	AT5G48790	AT5g48790/K24G6_12 OS=Arabidopsis thaliana GN=At5g48790 PE=2 SV=1
O80568	AT2G43980	Inositol 1,3,4-trisphosphate 5/6-kinase 4 OS=Arabidopsis thaliana GN=ITPK4 PE=1 SV=2
Q93Y12	AT3G23640	Alpha glucosidase-like protein OS=Arabidopsis thaliana GN=MDB19.14 PE=2 SV=1
Q29Q26	AT2G17390	Ankyrin repeat-containing 2B OS=Arabidopsis thaliana GN=AKR2B PE=2 SV=1
Q38945	AT5G54390	PAP-specific phosphatase HAL2-like OS=Arabidopsis thaliana GN=AHL PE=2 SV=1
Q9M2V1	AT3G54360	AT3g54360/T12E18_50 OS=Arabidopsis thaliana GN=T12E18_50 PE=2 SV=1
F4HS68	AT1G80410	Tetratricopeptide repeat-containing protein OS=Arabidopsis thaliana GN=EMB2753 PE=4 SV=1
Q9C8D3	AT1G66130	NAD(P)-binding Rossmann-fold superfamily protein OS=Arabidopsis thaliana GN=F15E12.2 PE=4 SV=1
F4JCI4	AT3G26380	Melibiase family protein OS=Arabidopsis thaliana GN=At3g26380 PE=4 SV=1
B3H6I9	AT4G05420	DNA damage-binding protein 1a OS=Arabidopsis thaliana GN=DDB1A PE=4 SV=1
Q9M2E0	AT3G61240	DEAD-box ATP-dependent RNA helicase 12 OS=Arabidopsis thaliana GN=RH12 PE=2 SV=1
Q6NQL4	AT1G16340	2-dehydro-3-deoxyphosphooctonate aldolase 2 OS=Arabidopsis thaliana GN=KDSA2 PE=1 SV=1
Q9C6T1	AT1G31910	GHMP kinase family protein OS=Arabidopsis thaliana GN=F5M6.9 PE=2 SV=1
Q9SAB1	AT1G11660	Heat shock 70 kDa protein 16 OS=Arabidopsis thaliana GN=HSP70-16 PE=2 SV=1
Q9M291	AT3G44340	Protein transport protein Sec24-like CEF OS=Arabidopsis thaliana GN=CEF PE=2 SV=3
Q93VB0	AT2G40660	Nucleic acid-binding, OB-fold-like protein OS=Arabidopsis thaliana GN=At2g40660 PE=2 SV=1
P52839	AT2G03760	Cytosolic sulfotransferase 12 OS=Arabidopsis thaliana GN=SOT12 PE=1 SV=2
Q84MD8	AT4G21470	Bifunctional riboflavin kinase/FMN phosphatase OS=Arabidopsis thaliana GN=FHY PE=1 SV=1
Q9C829	AT1G52380	Nuclear pore complex protein NUP50A OS=Arabidopsis thaliana GN=NUP50A PE=1 SV=1
Q8LGG8	AT3G01520	Universal stress protein A-like protein OS=Arabidopsis thaliana GN=At3g01520 PE=1 SV=2
Q9S9P1	AT1G15930	40S ribosomal protein S12-1 OS=Arabidopsis thaliana GN=RPS12A PE=2 SV=1
P55231	AT4G39210	Glucose-1-phosphate adenylyltransferase large subunit 3, chloroplastic OS=Arabidopsis thaliana GN=APL3 PE=2 SV=2
Q6NPM8	AT4G39120	Bifunctional phosphatase IMPL2, chloroplastic OS=Arabidopsis thaliana GN=HISN7 PE=1 SV=1
Q9LPZ1	AT1G11430	Multiple organellar RNA editing factor 9, chloroplastic OS=Arabidopsis thaliana GN=MORF9 PE=1 SV=1
O04350	AT2G30410	Tubulin-folding cofactor A OS=Arabidopsis thaliana GN=TFCA PE=1 SV=2
B3H5V4	AT1G51710	Ubiquitin carboxyl-terminal hydrolase OS=Arabidopsis thaliana GN=UBP6 PE=3 SV=1
O04663	AT5G35620	Eukaryotic translation initiation factor isoform 4E OS=Arabidopsis thaliana GN=EIF(ISO)4E PE=1 SV=2
F4KG14	AT5G46070	Guanylate-binding protein OS=Arabidopsis thaliana GN=At5g46070 PE=4 SV=1
O80842	AT2G45770	Cell division protein FtsY homolog, chloroplastic OS=Arabidopsis thaliana GN=CPFTSY PE=1 SV=2
Q940P8	AT5G20890	T-complex protein 1 subunit beta OS=Arabidopsis thaliana GN=CCT2 PE=1 SV=1
Q9CAD1	AT1G63660	GMP-synthase-C and glutamine amidotransferase domain-containing protein OS=Arabidopsis thaliana GN=At1g63660 PE=4 SV=2
O22809	AT2G33590	Cinnamoyl-CoA:NADP oxidoreductase-like 1 OS=Arabidopsis thaliana GN=At2g33590 PE=2 SV=1
Q6NPL0	AT4G09040	At4g09040 OS=Arabidopsis thaliana GN=At4g09040 PE=2 SV=1
Q8L466	AT1G24050	Anticodon-binding domain-containing protein OS=Arabidopsis thaliana GN=At1g24050 PE=2 SV=1
Q9LP45	AT1G29150	26S proteasome non-ATPase regulatory subunit 11 homolog OS=Arabidopsis thaliana GN=RPN6 PE=1 SV=1
Q9SJT1	AT2G21470	SUMO-activating enzyme subunit 2 OS=Arabidopsis thaliana GN=SAE2 PE=1 SV=1
O04904	AT4G22930	Dihydroorotase, mitochondrial OS=Arabidopsis thaliana GN=PYR4 PE=2 SV=1
Q9FGH3	AT5G58490	Cinnamoyl-CoA reductase-like protein OS=Arabidopsis thaliana GN=At5g58490 PE=2 SV=1
Q9SUR9	AT4G23570	Protein SGT1 homolog A OS=Arabidopsis thaliana GN=SGT1A PE=1 SV=1
O04147	AT4G18930	Cyclic phosphodiesterase OS=Arabidopsis thaliana GN=At4g18930 PE=1 SV=1
Q84WJ9	AT5G19680	At5g19680 OS=Arabidopsis thaliana GN=At5g19680 PE=2 SV=1
Q6NLQ7	AT2G22450	Monofunctional riboflavin biosynthesis protein RIBA 2, chloroplastic OS=Arabidopsis thaliana GN=RIBA2 PE=1 SV=1
Q9FLV0	AT5G24530	Downy mildew resistance 6 protein / oxidoreductase OS=Arabidopsis thaliana GN=K18P6.6 PE=2 SV=1
Q9SAL0	AT1G79380	At1g79380/T8K14_20 OS=Arabidopsis thaliana GN=T8K14.20 PE=2 SV=1
Q42593	AT1G77490	L-ascorbate peroxidase T, chloroplastic OS=Arabidopsis thaliana GN=APXT PE=2 SV=2
Q9LYT7	AT3G58990	3-isopropylmalate dehydratase small subunit 2 OS=Arabidopsis thaliana GN=IPMI1 PE=1 SV=1
Q9LW17	AT3G15610	Expressed protein OS=Arabidopsis thaliana GN=At3g15610 PE=2 SV=1
Q8S9J2	AT2G33840	At2g33840/T1B8.14 OS=Arabidopsis thaliana GN=At2g33840 PE=2 SV=1
F4IPY5	AT2G37020	Translin family protein OS=Arabidopsis thaliana GN=At2g37020 PE=4 SV=1
Q94C69	AT2G17870	Cold shock domain-containing protein 3 OS=Arabidopsis thaliana GN=CSP3 PE=1 SV=1
Q9LY15	AT5G07460	Peptide methionine sulfoxide reductase A2 OS=Arabidopsis thaliana GN=MRSA2 PE=1 SV=1
Q9C5I1	AT5G52560	UDP-sugar pyrophosphorylase OS=Arabidopsis thaliana GN=USP PE=1 SV=1
Q9LZD8	AT5G03490	UDP-glycosyltransferase 89A2 OS=Arabidopsis thaliana GN=UGT89A2 PE=2 SV=1
P55852	AT4G26840	Small ubiquitin-related modifier 1 OS=Arabidopsis thaliana GN=SUMO1 PE=1 SV=2
F4IY44	AT3G55870	Anthranilate synthase component I-like protein OS=Arabidopsis thaliana GN=At3g55870 PE=4 SV=1
Q9LY66	AT3G63490	50S ribosomal protein L1, chloroplastic OS=Arabidopsis thaliana GN=RPL1 PE=1 SV=1
Q8GUP3	AT4G31880	Putative uncharacterized protein At4g31880 OS=Arabidopsis thaliana GN=At4g31880 PE=1 SV=1
P48482	AT5G59160	Serine/threonine-protein phosphatase PP1 isozyme 2 OS=Arabidopsis thaliana GN=TOPP2 PE=1 SV=1
P93740	AT2G42070	Nudix hydrolase 23, chloroplastic OS=Arabidopsis thaliana GN=NUDT23 PE=1 SV=2
Q9SR09	AT3G04650	AT3g04650/F7O18_13 OS=Arabidopsis thaliana GN=F7O18.13 PE=2 SV=1
Q9SAJ6	AT1G79530	Glyceraldehyde-3-phosphate dehydrogenase GAPCP1, chloroplastic OS=Arabidopsis thaliana GN=GAPCP1 PE=1 SV=1
Q9SHH6	AT1G17170	Glutathione S-transferase U24 OS=Arabidopsis thaliana GN=GSTU24 PE=2 SV=1
Q9LV09	AT5G53400	Protein BOBBER 1 OS=Arabidopsis thaliana GN=BOB1 PE=1 SV=1
Q94AF2	AT5G19150	ATP-dependent (S)-NAD(P)H-hydrate dehydratase OS=Arabidopsis thaliana GN=At5g19150 PE=2 SV=1
Q9FXF9	AT1G29840	Alpha/beta-hydrolase-like protein OS=Arabidopsis thaliana GN=F1N18.12 PE=2 SV=1
Q9C969	AT1G80360	At1g80360 OS=Arabidopsis thaliana GN=F5I6.11 PE=2 SV=1
F4KFT7	AT5G32470	Probable aminopyrimidine aminohydrolase, mitochondrial OS=Arabidopsis thaliana GN=TNEA_C PE=2 SV=1
Q9FNM5	AT5G08650	Translation factor GUF1 homolog, chloroplastic OS=Arabidopsis thaliana GN=At5g08650 PE=2 SV=2
Q9SXC0	AT1G59960	NAD(P)-linked oxidoreductase superfamily protein OS=Arabidopsis thaliana GN=F23H11.27 PE=2 SV=1
F4I5P3	AT1G04510	MOS4-associated complex 3A OS=Arabidopsis thaliana GN=MAC3A PE=4 SV=1
Q9SPE6	AT3G56190	Alpha-soluble NSF attachment protein 2 OS=Arabidopsis thaliana GN=ALPHA-SNAP2 PE=4 SV=1
Q9FY49	AT5G13520	Leukotriene A-4 hydrolase homolog OS=Arabidopsis thaliana GN=LKHA4 PE=2 SV=1
O82462	AT5G26710	Glutamyl-tRNA synthetase OS=Arabidopsis thaliana GN=At5g26707 PE=2 SV=1
Q9LJE2	AT3G13490	Lysine--tRNA ligase OS=Arabidopsis thaliana GN=OVA5 PE=2 SV=1
Q9SIU2	AT2G13540	Nuclear cap-binding protein subunit 1 OS=Arabidopsis thaliana GN=ABH1 PE=1 SV=2
O64883	AT2G44490	Beta-glucosidase 26, peroxisomal OS=Arabidopsis thaliana GN=BGLU26 PE=1 SV=1
Q9SQR2	AT3G04000	Aldehyde reductase OS=Arabidopsis thaliana GN=T11I18.11 PE=1 SV=1
O49304	AT1G23130	At1g23130/T26J12_10 OS=Arabidopsis thaliana GN=T26J12.10 PE=2 SV=1
Q9LDI9	AT1G69250	At1g69250 OS=Arabidopsis thaliana GN=F23O10.17 PE=2 SV=1
Q9SIV2	AT2G20580	26S proteasome non-ATPase regulatory subunit 2 homolog A OS=Arabidopsis thaliana GN=RPN1A PE=1 SV=2
Q7Y175	AT4G15410	Plant UBX domain-containing protein 5 OS=Arabidopsis thaliana GN=PUX5 PE=1 SV=1
Q8LF48	AT1G04710	3-ketoacyl-CoA thiolase 1, peroxisomal OS=Arabidopsis thaliana GN=KAT1 PE=2 SV=2
Q9FNN5	AT5G08530	NADH dehydrogenase [ubiquinone] flavoprotein 1, mitochondrial OS=Arabidopsis thaliana GN=At5g08530 PE=2 SV=1
F4HWL4	AT1G28350	Probably tyrosine-tRNA synthetase OS=Arabidopsis thaliana GN=At1g28350 PE=1 SV=1
Q9SS04	AT1G65860	Flavin-containing monooxygenase FMO GS-OX1 OS=Arabidopsis thaliana GN=FMOGS-OX1 PE=2 SV=1
F4IXW2	AT3G43300	Brefeldin A-inhibited guanine nucleotide-exchange protein 5 OS=Arabidopsis thaliana GN=BIG5 PE=1 SV=2
O23676	AT1G02140	Protein mago nashi homolog OS=Arabidopsis thaliana GN=At1g02140 PE=1 SV=1
Q9LD55	AT4G11420	Eukaryotic translation initiation factor 3 subunit A OS=Arabidopsis thaliana GN=TIF3A1 PE=1 SV=1
F4J9Y8	AT3G19000	2-oxoglutarate (2OG) and Fe(II)-dependent oxygenase superfamily protein OS=Arabidopsis thaliana GN=At3g19000 PE=3 SV=1
Q9FV53	AT1G15390	Peptide deformylase 1A, chloroplastic/mitochondrial OS=Arabidopsis thaliana GN=PDF1A PE=1 SV=3
O64517	AT1G79340	Metacaspase-4 OS=Arabidopsis thaliana GN=AMC4 PE=1 SV=1
Q9LTK1	AT5G52190	At5g52190 OS=Arabidopsis thaliana GN=At5g52190 PE=2 SV=1
Q9XFH9	AT5G16400	Thioredoxin F2, chloroplastic OS=Arabidopsis thaliana GN=At5g16400 PE=2 SV=1
O81299	AT4G02340	AT4g02340 protein OS=Arabidopsis thaliana GN=T14P8.15 PE=2 SV=1
Q8LBS4	AT2G20270	Monothiol glutaredoxin-S12, chloroplastic OS=Arabidopsis thaliana GN=GRXS12 PE=2 SV=2
Q8GUN2	AT3G56490	HIS triad family protein 3 OS=Arabidopsis thaliana GN=HIT3 PE=1 SV=1
Q8L5Y9	AT4G32180	Pantothenate kinase 2 OS=Arabidopsis thaliana GN=PANK2 PE=1 SV=2
Q84M92	AT1G18450	Actin-related protein 4 OS=Arabidopsis thaliana GN=ARP4 PE=1 SV=1
Q9FIH8	AT5G42390	Insulinase (Peptidase family M16) family protein OS=Arabidopsis thaliana GN=At5g42390 PE=2 SV=1
Q9FK25	AT5G54160	Flavone 3~-O-methyltransferase 1 OS=Arabidopsis thaliana GN=OMT1 PE=1 SV=1
O22467	AT5G58230	Histone-binding protein MSI1 OS=Arabidopsis thaliana GN=MSI1 PE=1 SV=1
Q8W1B3	AT4G21445	At4g21445 OS=Arabidopsis thaliana GN=PRIP PE=2 SV=1
Q9LM71	AT1G20810	Peptidyl-prolyl cis-trans isomerase FKBP18, chloroplastic OS=Arabidopsis thaliana GN=FKBP18 PE=1 SV=2
Q9SJA7	AT2G24580	Probable sarcosine oxidase OS=Arabidopsis thaliana GN=At2g24580 PE=2 SV=1
Q8W4R3	AT5G63120	Isoform 2 of DEAD-box ATP-dependent RNA helicase 30 OS=Arabidopsis thaliana GN=RH30
Q570J5	AT2G01755	Putative uncharacterized protein At2g01755 OS=Arabidopsis thaliana GN=At2g01755 PE=2 SV=1
Q9ASY9	AT3G16990	Bifunctional TENA-E protein OS=Arabidopsis thaliana GN=TENA_E PE=1 SV=3
O23401	AT4G15490	UDP-glycosyltransferase 84A3 OS=Arabidopsis thaliana GN=UGT84A3 PE=1 SV=1
F4KJA1	AT5G59750	RibA-3-like protein OS=Arabidopsis thaliana GN=At5g59750 PE=3 SV=1
Q9SKC5	AT2G31750	UDP-glycosyltransferase 74D1 OS=Arabidopsis thaliana GN=UGT74D1 PE=1 SV=1
Q9C7W4	AT1G64400	Long chain acyl-CoA synthetase 3 OS=Arabidopsis thaliana GN=LACS3 PE=2 SV=1
Q9M888	AT3G02530	T-complex protein 1 subunit zeta 1 OS=Arabidopsis thaliana GN=CCT6A PE=1 SV=1
O23406	AT4G15550	UDP-glycosyltransferase 75D1 OS=Arabidopsis thaliana GN=UGT75D1 PE=2 SV=2
Q9T053	AT4G11850	Phospholipase D gamma 1 OS=Arabidopsis thaliana GN=PLDGAMMA1 PE=1 SV=1
F4HQR5	AT1G13320	Protein phosphatase 2A subunit A3 OS=Arabidopsis thaliana GN=PP2AA3 PE=1 SV=1
Q9S745	AT3G52430	Lipase-like PAD4 OS=Arabidopsis thaliana GN=PAD4 PE=1 SV=1
F4K5I3	AT5G14250	COP9 signalosome complex subunit 3 OS=Arabidopsis thaliana GN=COP13 PE=4 SV=1
Q8L735	AT1G03310	Isoamylase 2, chloroplastic OS=Arabidopsis thaliana GN=ISA2 PE=1 SV=2
F4HU51	AT1G01710	Acyl-CoA thioesterase family protein OS=Arabidopsis thaliana GN=At1g01710 PE=4 SV=1
Q9FE78	AT5G05470	AT5g05470 OS=Arabidopsis thaliana GN=EIF2 ALPHA PE=2 SV=1
F4IV18	AT2G44760	Uncharacterized protein OS=Arabidopsis thaliana GN=At2g44760 PE=4 SV=1
O22914	AT2G47400	Calvin cycle protein CP12-1, chloroplastic OS=Arabidopsis thaliana GN=CP12-1 PE=1 SV=1
A0JQ00	AT5G02740	At5g02740 OS=Arabidopsis thaliana GN=At5g02740 PE=2 SV=1
Q9SZV3	AT4G30000	Isoform 2 of Folate synthesis bifunctional protein, mitochondrial OS=Arabidopsis thaliana GN=MitHPPK/DHPS
O23252	AT4G18040	Eukaryotic translation initiation factor 4E-1 OS=Arabidopsis thaliana GN=EIF4E1 PE=1 SV=1
Q9LIQ4	AT3G24030	Hydroxyethylthiazole kinase OS=Arabidopsis thaliana GN=THIM PE=1 SV=1
Q93VC9	AT1G02305	At1g02300/T6A9_10 OS=Arabidopsis thaliana GN=At1g02305 PE=2 SV=1
Q5M729	AT1G54220	Dihydrolipoyllysine-residue acetyltransferase component 3 of pyruvate dehydrogenase complex, mitochondrial OS=Arabidopsis thaliana GN=At1g54220 PE=2 SV=1
Q9ZVQ2	AT2G02400	Putative cinnamoyl-CoA reductase OS=Arabidopsis thaliana GN=At2g02400 PE=2 SV=1
F4KBV0	AT5G51110	Transcriptional coactivator/pterin dehydratase OS=Arabidopsis thaliana GN=At5g51110 PE=4 SV=1
Q1G3U6	AT1G18490	Plant cysteine oxidase 3 OS=Arabidopsis thaliana GN=PCO3 PE=1 SV=1
Q501F4	AT3G19990	At3g19990 OS=Arabidopsis thaliana GN=At3g19990 PE=2 SV=1
F4J462	AT3G23660	Sec23/Sec24 protein transport family protein OS=Arabidopsis thaliana GN=At3g23660 PE=1 SV=1
Q9SPE5	AT4G20410	Gamma-soluble NSF attachment protein OS=Arabidopsis thaliana GN=GSNAP PE=2 SV=1
Q9C723	AT1G55090	Glutamine-dependent NAD(+) synthetase OS=Arabidopsis thaliana GN=At1g55090 PE=2 SV=1
Q9LZS3	AT5G03650	1,4-alpha-glucan-branching enzyme 2-2, chloroplastic/amyloplastic OS=Arabidopsis thaliana GN=SBE2.2 PE=2 SV=1
Q9SY88	AT1G61620	At1g61620 OS=Arabidopsis thaliana GN=T25B24.3 PE=2 SV=1
Q9ZQ95	AT2G36790	UDP-glycosyltransferase 73C6 OS=Arabidopsis thaliana GN=UGT73C6 PE=2 SV=1
Q9LJX4	AT3G20250	Pumilio homolog 5 OS=Arabidopsis thaliana GN=APUM5 PE=1 SV=3
Q9FGF3	AT5G64430	At5g64430 OS=Arabidopsis thaliana GN=At5g64430 PE=1 SV=1
Q94C57	AT4G34135	UDP-glucosyl transferase 73B2 OS=Arabidopsis thaliana GN=UGT73B2 PE=1 SV=1
F4K470	AT5G20250	Putative galactinol--sucrose galactosyltransferase 6 OS=Arabidopsis thaliana GN=DIN10 PE=4 SV=1
Q9LXS6	AT3G58750	Citrate synthase 2, peroxisomal OS=Arabidopsis thaliana GN=CSY2 PE=2 SV=1
P51430	AT5G10360	40S ribosomal protein S6-2 OS=Arabidopsis thaliana GN=EMB3010 PE=1 SV=1
Q9SK74	AT2G20280	Zinc finger CCCH domain-containing protein 21 OS=Arabidopsis thaliana GN=At2g20280 PE=3 SV=1
F4I1G1	AT1G29350	Uncharacterized protein OS=Arabidopsis thaliana GN=At1g29350 PE=4 SV=1
Q9C550	AT1G74040	2-isopropylmalate synthase 2, chloroplastic OS=Arabidopsis thaliana GN=IPMS2 PE=1 SV=1
Q9LK96	AT3G15090	AT3g15090/K15M2_24 OS=Arabidopsis thaliana GN=At3g15090 PE=2 SV=1
O65639	AT4G36020	Cold shock protein 1 OS=Arabidopsis thaliana GN=CSP1 PE=1 SV=1
A8MR72	AT2G26210	Ankyrin repeat family protein OS=Arabidopsis thaliana GN=At2g26210 PE=4 SV=1
Q94IU8	AT5G19050	Putative uncharacterized protein At5g19050 OS=Arabidopsis thaliana GN=At5g19050 PE=1 SV=1
Q93W77	AT4G01940	NifU-like protein 1, chloroplastic OS=Arabidopsis thaliana GN=NIFU1 PE=1 SV=1
F4J9K9	AT3G05900	Neurofilament protein-related protein OS=Arabidopsis thaliana GN=At3g05900 PE=1 SV=1
O82179	AT2G35120	Glycine cleavage system H protein 2, mitochondrial OS=Arabidopsis thaliana GN=GDH2 PE=2 SV=1
Q67Z52	AT3G10220	Tubulin-folding cofactor B OS=Arabidopsis thaliana GN=TFCB PE=1 SV=1
Q9ZPV8	AT2G18250	Phosphopantetheine adenylyltransferase OS=Arabidopsis thaliana GN=COAD PE=1 SV=1
Q93Z18	AT4G28880	AT4g28880/F16A16_10 OS=Arabidopsis thaliana GN=ckl3 PE=2 SV=1
Q9LXC6	AT5G09620	Gb|AAD14519.1 OS=Arabidopsis thaliana GN=F17I14_190 PE=1 SV=1
F4KB09	AT5G08340	Riboflavin kinaseFAD 2 OS=Arabidopsis thaliana GN=At5g08340 PE=4 SV=1
Q9T024	AT4G39150	AT4g39150/T22F8_50 OS=Arabidopsis thaliana GN=T22F8.50 PE=2 SV=1
Q9ZVD5	AT2G27040	Protein argonaute 4 OS=Arabidopsis thaliana GN=AGO4 PE=1 SV=2

## Sheet: Only S-nitrosylated proteins
Uniprot ref	AGI ref	protein name
Q9LNJ9	AT1G01220	Bifunctional fucokinase/fucose pyrophosphorylase (AtFKGP) [Includes: L-fucokinase (EC 2.7.1.52)
Q9LPC7	AT1G01940	Peptidyl-prolyl cis-trans isomerase CYP18-1 (PPIase CYP18-1) (EC 5.2.1.8) (Cyclophilin of 18 kDa 1) (Cyclophilin-18-1) CYP18-1 At1g01940 F22M8.7 CP18A_ARATH
Q8LPS6	AT1G02150	Pentatricopeptide repeat-containing protein At1g02150 At1g02150 T6A9.13 T7I23.8 PPR3_ARATH
Q9SA56	AT1G03130	Photosystem I reaction center subunit II-2
Q9ZWB4	AT1G03940	Coumaroyl-CoA:anthocyanidin 3-O-glucoside-6''-O-coumaroyltransferase 1 (EC 2.3.1.-) 3AT1 At1g03940 F21M11.13 3AT1_ARATH
Q9SYK9	AT1G05680	UDP-glycosyltransferase 74E2 (EC 2.4.1.-) UGT74E2 At1g05680 F3F20.13 U74E2_ARATH
F4IC14	AT1G06210	ENTH/VHS/GAT family protein At1g06210 F9P14.7 F9P14_7 F4IC14_ARATH
Q8LPR9	AT1G06950	Protein TIC110
A0A178	AT1G07040	W6Z0 Uncharacterized protein At1g07040 AXX17_At1g06670 A0A178W6Z0_ARATH
Q9MB58	AT1G07110	6-phosphofructo-2-kinase/fructose-2
Q8RX32	AT1G07450	Tropinone reductase homolog At1g07450 (EC 1.1.1.-) At1g07450 F22G5.20 TRNH2_ARATH
F4HUA0	AT1G07930	GTP binding Elongation factor Tu family protein At1g07930 T6D22.31 F4HUA0_ARATH
F4HW51	AT1G08600	Protein CHROMATIN REMODELING 20 (AtCHR20) (EC 3.6.4.-) (ATP-dependent helicase ATRX) (Transcriptional regulator ATRX) (X-linked helicase II) ATRX CHR20 At1g08600 F22O13.8
F4HZG9	AT1G09300	Metallopeptidase M24 family protein At1g09300 T31J12.2 T31J12_2 F4HZG9_ARATH
A0A178	AT1G09740	WG91 Uncharacterized protein At1g09740 AXX17_At1g09700 A0A178WG91_ARATH
O04500	AT1G09790	COBRA-like protein 6 COBL6 At1g09790 F21M12.17 F21M12_18 COBL6_ARATH
P49294	AT1G09940	Glutamyl-tRNA reductase 2
O80596	AT1G10050	Glycosyl hydrolase family 10 protein / carbohydrate-binding domain-containing protein (T27I1.7 protein) ATXYN2 At1g10050 T27I1.7 T27I1_7 O80596_ARATH
A0A178	AT1G10588	WI21 Uncharacterized protein At1g10588 AXX17_At1g10710 A0A178WI21_ARATH
F4IAH8	AT1G11820	O-Glycosyl hydrolases family 17 protein At1g11820 F4IAH8_ARATH
Q9FWW9	AT1G12200	Flavin-containing monooxygenase FMO GS-OX-like 2 (EC 1.8.-.-) (Flavin-monooxygenase glucosinolate S-oxygenase-like 2) At1g12200 T28K15.7 GSXL2_ARATH
Q93VT9	AT1G14320	60S ribosomal protein L10-1 (Ribosomal protein RPL10A) (Suppressor of ACAULIS 52) RPL10A SAC52 At1g14320 F14L17.9 RL101_ARATH
Q8LA16	AT1G14510	PHD finger protein ALFIN-LIKE 7 (Protein AL7) AL7 At1g14510 F14L17.29 T5E21.1 ALFL7_ARATH
Q7PC86	AT1G15210	ABC transporter G family member 35 (ABC transporter ABCG.35) (AtABCG35) (Pleiotropic drug resistance protein 7) ABCG35 PDR7 At1g15210 F9L1.15 AB35G_ARATH
Q39224	AT1G17020	Protein SRG1 (AtSRG1) (Protein SENESCENCE-RELATED GENE 1) SRG1 At1g17020 F20D23.28 F6I1.30 SRG1_ARATH
F4ICA0	AT1G18550	Kinesin-like protein KIN-8A KIN8A At1g18550 F25I16.11 KN8A_ARATH
Q9LPU5	AT1G21100	Indole glucosinolate O-methyltransferase 1 (EC 2.1.1.-) IGMT1 At1g21100 T22I11.7 IGMT1_ARATH
O49303	AT1G23140	Protein C2-DOMAIN ABA-RELATED 8 [Cleaved into: Protein C2-DOMAIN ABA-RELATED 8
Q38845	AT1G25490	Serine/threonine-protein phosphatase 2A 65 kDa regulatory subunit A alpha isoform (AtA alpha) (PP2A
F4HSY3	AT1G27540	F-box protein (DUF295) At1g27540 T17H3.4 T17H3_4 F4HSY3_ARATH
A0A178	AT1G27700	WLU2 Uncharacterized protein At1g27700 AXX17_At1g28090 A0A178WLU2_ARATH
Q93Y16	AT1G27900	Probable pre-mRNA-splicing factor ATP-dependent RNA helicase DEAH4 (EC 3.6.4.13) (DEAH RNA helicase homolog PRP22) At1g27900 F13K9.28 F28L5.6 DEAH4_ARATH
F4IE90	AT1G32490	RNA helicase family protein ESP3 EMB2733 EMBRYO DEFECTIVE 2733 ENHANCED SILENCING PHENOTYPE 3 At1g32490 F5D14.27 F5D14_27 F4IE90_ARATH
P54120	AT1G33960	Immune-associated nucleotide-binding protein 8 (AtIAN8) (Protein AIG1) IAN8 AIG1 At1g33960 T3M13.2 IAN8_ARATH
Q39016	AT1G35670	Calcium-dependent protein kinase 11 (EC 2.7.11.1) (Calcium-dependent protein kinase isoform CDPK2) (AtCDPK2) CPK11 CDPK2 At1g35670 F15O4.8 CDPKB_ARATH
Q38970	AT1G36160	Acetyl-CoA carboxylase 1 (AtACC1) (EC 6.4.1.2) (Protein EMBRYO DEFECTIVE 22) (Protein GURKE) (Protein PASTICCINO 3) [Includes: Biotin carboxylase (EC 6.3.4.14)] ACC1
B3H533	AT1G45000	AAA-type ATPase family protein At1g45000 F27F5.8 F27F5_8 B3H533_ARATH
Q9LPS7	AT1G50570	At1g50570 (Calcium-dependent lipid-binding (CaLB domain) family protein) (F11F12.11 protein) (Putative uncharacterized protein At1g50570) At1g50570 F11F12.11 Q9LPS
A0A178	AT1G52240	WK81 Uncharacterized protein At1g52240 AXX17_At1g46510 A0A178WK81_ARATH
A0A178	AT1G52730	WLL7 Uncharacterized protein At1g52730 AXX17_At1g47030 A0A178WLL7_ARATH
Q9LPG6	AT1G53500	Trifunctional UDP-glucose 4
Q9FXA8	AT1G56560	Alkaline/neutral invertase A
F4IBB0	AT1G58280	Phosphoglycerate mutase family protein At1g58280 F19C14.10 F19C14_10 F4IBB0_ARATH
A0A178	AT1G59710	W7Y8 Uncharacterized protein At1g59710 AXX17_At1g52790 A0A178W7Y8_ARATH
Q07099	AT1G59830	Serine/threonine-protein phosphatase PP2A-1 catalytic subunit (EC 3.1.3.16) (Protein phosphatase 2A isoform 1) PP2A1 PP2A2 At1g59830 F23H11.15 PP2A1_ARATH
Q8RXN6	AT1G60170	U4/U6 small nuclear ribonucleoprotein Prp31 homolog (Pre-mRNA-processing factor 31 homolog) (Protein EMBRYO DEFECTIVE 1220) PRP31 EMB1220 At1g60170 T13D8.6 PRP31_ARATH
O22718	AT1G60810	ATP-citrate synthase alpha chain protein 2 (ATP-citrate synthase A-2) (EC 2.3.3.8) (ATP-citrate lyase A-2) (Citrate cleavage enzyme A-2) ACLA-2 At1g60810 F23C21.5 F8A
Q94A40	AT1G62020	Coatomer subunit alpha-1 (Alpha-coat protein 1) (Alpha-COP 1) At1g62020 F8K4.21 COPA1_ARATH
A0A178	AT1G64140	W3P6 Uncharacterized protein At1g64140 AXX17_At1g57600 A0A178W3P6_ARATH
F4I890	AT1G64770	NDH-dependent cyclic electron flow 1 PnsB2 NDF2 NDH45 At1g64770 F13O11.8 F13O11_8 F4I890_ARATH
A0A178	AT1G66700	W739 PXMT1 At1g66700 AXX17_At1g60450 A0A178W739_ARATH
F4HRS0	AT1G67140	HEAT repeat-containing protein SWEETIE At1g67140 F5A8.12 F5A8_12 F4HRS0_ARATH
F4HRV0	AT1G67325	Ran BP2/NZF zinc finger-like superfamily protein At1g67325 F4HRV0_ARATH
Q9FXD4	AT1G67680	Signal recognition particle subunit SRP72 At1g67680 F12A21.17 F12A21_17 Q9FXD4_ARATH
F4HVJ6	AT1G67980	Caffeoyl-CoA 3-O-methyltransferase CCOAMT At1g67980 F4HVJ6_ARATH
Q84WM7	AT1G69940	Pectinesterase PPME1 (AtPPME1) (PE PPME1) (EC 3.1.1.11) (Pectin methylesterase 9) (AtPME9) (Pectin methylesterase PPME1) (Protein POLLEN SPECIFIC PME 1) PPME1 ARATH9
Q9C991	AT1G71170	Probable 3-hydroxyisobutyrate dehydrogenase-like 2
A0A178	AT1G71840	WIN8 Uncharacterized protein At1g71840 AXX17_At1g65960 A0A178WIN8_ARATH
Q9C7G9	AT1G72060	Putative uncharacterized protein At1g72060 (Putative uncharacterized protein F28P5.12) (Serine-type endopeptidase inhibitor) At1g72060 F28P5.12 F28P5_12 Q9C7G9_ARATH
Q67YC0	AT1G73010	Inorganic pyrophosphatase 1 (AtPPsPase1) (PPi phosphatase 1) (Pyrophosphate-specific phosphatase 1) (EC 3.6.1.1) (Protein PHOSPHATE STARVATION-INDUCED GENE 2) (AtPS2) PS2 A
Q9CA67	AT1G74470	Geranylgeranyl diphosphate reductase
Q9FWS6	AT1G75380	Bifunctional nuclease 1 (AtBBD1) (EC 3.1.-.-) BBD1 At1g75380 F1B16.9 F1B16_15 BBD1_ARATH
Q9FQ03	AT1G75660	5'-3' exoribonuclease 3 (AtXRN3) (EC 3.1.13.-) (Protein EXORIBONUCLEASE 3) XRN3 At1g75660 F10A5.15 XRN3_ARATH
Q9LQR8	AT1G75990	26S proteasome non-ATPase regulatory subunit 3 homolog B (26S proteasome regulatory subunit RPN3b) (AtRPN3b) (26S proteasome regulatory subunit S3 homolog B) RPN3B At1g759
P11574	AT1G76030	V-type proton ATPase subunit B1 (V-ATPase subunit B1) (V-ATPase 57 kDa subunit) (Vacuolar H(+)-ATPase subunit B isoform 1) (Vacuolar proton pump subunit B1) VHA-B1 AT57 A
A0A178	AT1G76460	W847 Uncharacterized protein At1g76460 AXX17_At1g70930 A0A178W847_ARATH
Q38942	AT1G80670	Protein RAE1 (RNA export factor 1) RAE1 At1g80670 F23A5.2 RAE1_ARATH
Q8L3X9	AT2G04540	3-oxoacyl-[acyl-carrier-protein] synthase
Q9SJ40	AT2G05170	Vacuolar protein-sorting-associated protein 11 homolog (AtVPS11) VPS11 At2g05170 F5G3.7 VPS11_ARATH
Q9ZUK9	AT2G15020	At2g15020 (Putative uncharacterized protein At2g15020) At2g15020 T15J14.6 T15J14_6 Q9ZUK9_ARATH
F4IIG6	AT2G15490	Glycosyltransferase (EC 2.4.1.-) UGT73B4 UDP-glycosyltransferase 73B4 At2g15490 F4IIG6_ARATH
O22468	AT2G16780	WD-40 repeat-containing protein MSI2 MSI2 At2g16780 T24I21.19 MSI2_ARATH
O82201	AT2G19790	AP-4 complex subunit sigma (AP-4 adaptor complex subunit sigma) (Adaptor-related protein complex 4 subunit sigma) (Sigma subunit of AP-4) (Sigma4-adaptin) At2g19790 F6F
Q38896	AT2G21060	Cold shock domain-containing protein 4 (AtCSP4) (Glycine-rich protein 2b) (AtGRP2b) CSP4 GRP2B At2g21060 F26H11.18 CSP4_ARATH
F4IIM1	AT2G22125	Protein CELLULOSE SYNTHASE INTERACTIVE 1 (Protein POM-POM 2) CSI1 POM2 At2g22125 T16B14.2 CSI1_ARATH
Q8S8F9	AT2G22570	Nicotinamidase 1 (AtNIC1) (EC 3.5.1.19) (Nicotinamide deamidase 1) NIC1 PNC1 At2g22570 NIC1_ARATH
O64818	AT2G23090	Uncharacterized protein At2g23090 At2g23090 F21P24.15 Y2309_ARATH
A0A178	AT2G25355	VR99 Uncharacterized protein At2g25355 AXX17_At2g21140 A0A178VR99_ARATH
Q9SKJ6	AT2G25530	AFG1-like ATPase family protein (Putative uncharacterized protein At2g25530) At2g25530 F13B15.19 F13B15_19 Q9SKJ6_ARATH
A0A178	AT2G25800	VWV5 Uncharacterized protein At2g25800 AXX17_At2g21650 A0A178VWV5_ARATH
O48723	AT2G26560	Patatin-like protein 2 (AtPLP2) (EC 3.1.1.-) (Patatin-related phospholipase A IIalpha) (pPLAIIa) (Phospholipase A IIA) (AtPLAIIA) PLP2 At2g26560 T9J22.23 PLP2_ARATH
B9DGF1	AT2G26970	AT2G26970 protein (Polynucleotidyl transferase
Q8W207	AT2G26990	COP9 signalosome complex subunit 2 (Signalosome subunit 2) (Protein FUSCA 12) CSN2 FUS12 At2g26990 T20P8.4 CSN2_ARATH
P59230	AT2G27530	60S ribosomal protein L10a-2 RPL10AB At2g27530 F10A12.22 F15K20.37 R10A2_ARATH
Q9ZNT0	AT2G27600	Protein SUPPRESSOR OF K(+) TRANSPORT GROWTH DEFECT 1 (AtSKD1) (EC 3.6.4.6) (Protein VACUOLAR PROTEIN SORTING 4) SKD1 VPS4 At2g27600 F10A12.27 F15K20 VPS4_ARATH
Q9ZW02	AT2G29140	Pumilio homolog 3 (APUM-3) (AtPUM3) APUM3 At2g29140 F16P2.48 PUM3_ARATH
Q9ZW27	AT2G29460	Glutathione S-transferase U4 (AtGSTU4) (EC 2.5.1.18) (GST class-tau member 4) (Glutathione S-transferase 22) GSTU4 GST22 At2g29460 F16P2.16 GSTU4_ARATH
P0DI19	AT2G30000	PHD finger-like domain-containing protein 5A At2g30000 F23F1.8 PHF5A_ARATH
Q8L762	AT2G32290	Beta-amylase 6 (EC 3.2.1.2) (1
F4IIU4	AT2G34680	187-kDa microtubule-associated protein AIR9 (Auxin-induced in root cultures protein 9) AIR9 At2g34680 T29F13 AIR9_ARATH
O64760	AT2G34970	At2g34970 (Putative translation initiation factor eIF-2B epsilon subunit) (Trimeric LpxA-like enzyme) At2g34970 F19I3.20 F19I3_20 O64760_ARATH
B9DHA6	AT2G36170	Ubiquitin-60S ribosomal protein L40-1 [Cleaved into: Ubiquitin
Q9SJM7	AT2G36310	Uridine nucleosidase 1 (EC 3.2.2.3) (Uridine ribohydrolase 1) URH1 At2g36310 F2H17.8 URH1_ARATH
Q9ZQ99	AT2G36750	UDP-glycosyltransferase 73C1 (EC 2.4.1.-) (Cytokinin-O-glucosyltransferase 1) (Zeatin O-glucosyltransferase 1) (AtZOG1) UGT73C1 ZOG1 At2g36750 F13K3.15 U73C1_ARATH
Q9ZQ97	AT2G36770	UDP-glycosyltransferase 73C4 (EC 2.4.1.-) UGT73C4 At2g36770 F13K3.17 U73C4_ARATH
Q9ZQ96	AT2G36780	UDP-glycosyltransferase 73C3 (EC 2.4.1.-) UGT73C3 At2g36780 F13K3.18 U73C3_ARATH
Q9ZQ94	AT2G36800	UDP-glycosyltransferase 73C5 (EC 2.4.1.-) (Cytokinin-O-glucosyltransferase 3) (Deoxynivalenol-glucosyl-transferase 1) (Zeatin O-glucosyltransferase 3) (AtZOG3) UGT73C5 DOGT1
Q84TI2	AT2G37690	Phosphoribosylaminoimidazole carboxylase like protein (Phosphoribosylaminoimidazole carboxylase
B9DFG0	AT2G39800	AT2G39800 protein (Delta1-pyrroline-5-carboxylate synthase 1) P5CS1 ATP5CS At2g39800 T5I7.10 T5I7_10 B9DFG0_ARATH
O04209	AT2G40060	Clathrin light chain 2 CLC2 At2g40060 T28M21.22 CLC2_ARATH
Q9XEE6	AT2G40140	Zinc finger CCCH domain-containing protein 29 (AtC3H29) (AtSZF2) At2g40140 T07M07.3 T7M7.3 C3H29_ARATH
A0A178	AT2G41380	VRY6 Uncharacterized protein At2g41380 AXX17_At2g38600 A0A178VRY6_ARATH
A0A178	AT2G41600	VV36 Uncharacterized protein At2g41600 AXX17_At2g38870 A0A178VV36_ARATH
F4IN36	AT2G42500	Serine/threonine-protein phosphatase (EC 3.1.3.16) PP2A-3 MHK10.22 PP2A-4 protein phosphatase 2A-3 protein phosphatase 2A-4 At2g42500 F4IN36_ARATH
O80560	AT2G43900	Type I inositol polyphosphate 5-phosphatase 12 (At5PTase12) (EC 3.1.3.56) IP5P12 5PTASE12 IPP3 At2g43900 F6E13.3 IP5PC_ARATH
F4IG73	AT2G45540	BEACH domain-containing protein C2 (BEACH-domain homolog C2) BCHC2 At2g45540 BCHC2_ARATH
O64642	AT2G45620	UTP:RNA uridylyltransferase 1 (EC 2.7.7.52) URT1 At2g45620 F17K2.15 URT1_ARATH
Q9ZPY7	AT2G46520	Exportin-2 (Exp2) (Cellular apoptosis susceptibility protein homolog) (Importin-alpha re-exporter) CAS At2g46520 F11C10 F13A10.5 XPO2_ARATH
O22899	AT2G47250	Probable pre-mRNA-splicing factor ATP-dependent RNA helicase DEAH3 (EC 3.6.4.13) (DEAH RNA helicase homolog PRP43) At2g47250 T08I13.9 PRP43_ARATH
F4JC00	AT3G02510	Regulator of chromosome condensation (RCC1) family protein At3g02510 F16B3.14 F16B3_14 F4JC00_ARATH
Q8GXX7	AT3G02830	Zinc finger CCCH domain-containing protein 33 (AtC3H33) (Zinc finger CCCH domain-containing protein ZFN1) ZFN1 At3g02830 F13E7.23 C3H33_ARATH
Q9SRQ3	AT3G03490	Peroxisome biogenesis protein 19-1 (Peroxin-19-1) (AtPEX19-1) (Peroxisomal membrane protein import receptor PEX19-1) PEX19-1 At3g03490 T21P5.9 PE191_ARATH
F4J2E9	AT3G03950	Evolutionarily conserved C-terminal region 1 ECT1 At3g03950 T11I18.6 T11I18_6 F4J2E9_ARATH
F4J7A6	AT3G05400	Major facilitator superfamily protein At3g05400 F22F7.16 F22F7_16 F4J7A6_ARATH
Q9SEI2	AT3G05530	26S protease regulatory subunit 6A homolog A (26S proteasome AAA-ATPase subunit RPT5a) (Proteasome 26S subunit 6A homolog A) (Regulatory particle triple-A ATPase subunit 5a)
F4JC31	AT3G06670	Binding protein At3g06670 F4JC31_ARATH
Q9SFU0	AT3G07100	Protein transport protein Sec24-like At3g07100 At3g07100 T1B9.25 SC24A_ARATH
Q9SSE7	AT3G07630	Arogenate dehydratase/prephenate dehydratase 2
Q0WLB5	AT3G08530	Clathrin heavy chain 2 CHC2 CHC1 At3g08530 F17O14.1 T8G24.1 CLAH2_ARATH
F4IYK3	AT3G08943	ARM repeat superfamily protein At3g08943 T16O11.11 F4IYK3_ARATH
A0A178	AT3G09100	VJX2 Uncharacterized protein At3g09100 AXX17_At3g08720 A0A178VJX2_ARATH
Q0WNJ6	AT3G11130	Clathrin heavy chain 1 CHC1 At3g11130 F11B9.30 F9F8.6 CLAH1_ARATH
F4J6A8	AT3G11450	DnaJ and Myb-like DNA-binding domain-containing protein At3g11450 F4J6A8_ARATH
Q9ZSD4	AT3G11820	Syntaxin-121 (AtSYP121) (Syntaxin-related protein At-Syr1) SYP121 SYR1 At3g11820 F26K24.11 SY121_ARATH
Q8H0X6	AT3G12490	Cysteine proteinase inhibitor 6 (AtCYS-6) (PIP-M) (PRLI-interacting factor M) CYS6 At3g12490 MQC3.31 T2E22.19 CYT6_ARATH
F4JEN1	AT3G14010	CTC-interacting domain 4 CID4 CTC-interacting domain 4 At3g14010 F4JEN1_ARATH
Q66GQ3	AT3G16110	Protein disulfide isomerase-like 1-6 (AtPDIL1-6) (EC 5.3.4.1) (Protein disulfide isomerase 4) (AtPDI4) (Protein disulfide isomerase-like 3-2) (AtPDIL3-2) PDIL1-6 PDI4
A0A178	AT3G17170	V657 RFC3 At3g17170 AXX17_At3g18070 A0A178V657_ARATH
Q9LV19	AT3G18210	2-oxoglutarate (2OG) and Fe(II)-dependent oxygenase superfamily protein (At3g18210) (Putative uncharacterized protein MRC8.20) MRC8.20 At3g18210 Q9LV19_ARATH
Q9LT27	AT3G19810	Large ribosomal RNA subunit accumulation protein YCED homolog 1
Q8W4D8	AT3G20550	FHA domain-containing protein DDL (Protein DAWDLE) DDL At3g20550 K10D20.9 DDL_ARATH
Q39195	AT3G21055	Photosystem II 5 kDa protein
Q9LU39	AT3G21200	Glutamyl-tRNA reductase-binding protein
Q9LSY4	AT3G21800	UDP-glycosyltransferase 71B8 (EC 2.4.1.-) UGT71B8 At3g21800 MSD21.11 MSD21.16 U71B8_ARATH
Q9LUW5	AT3G22330	DEAD-box ATP-dependent RNA helicase 53 (EC 3.6.4.13) RH53 At3g22330 MCB17.5 RH53_ARATH
Q9LJA0	AT3G22460	Putative inactive cysteine synthase 2 (Beta-substituted Ala synthase 1
Q9LUI8	AT3G22730	Putative F-box/kelch-repeat protein At3g22730 At3g22730 MWI23.10 FBK65_ARATH
Q8LAU9	AT3G24050	GATA transcription factor 1 (AtGATA-1) GATA1 At3g24050 F14O13.24 GATA1_ARATH
Q6NMD4	AT3G24730	At3g24730 (mRNA splicing factor
A0A178	AT3G25400	V6A0 Uncharacterized protein At3g25400 AXX17_At3g27320 A0A178V6A0_ARATH
Q38953	AT3G26560	Probable pre-mRNA-splicing factor ATP-dependent RNA helicase DEAH5 (EC 3.6.4.13) (DEAH RNA helicase homolog PRP22) At3g26560 MFE16.8 DEAH5_ARATH
Q9LW34	AT3G26770	Alcohol dehydrogenase-like protein (At3g26770/MDJ14_21) (NAD(P)-binding Rossmann-fold superfamily protein) At3g26770 Q9LW34_ARATH
Q9LSD5	AT3G27010	Transcription factor TCP20 TCP20 PCF1 At3g27010 MOJ10.8 TCP20_ARATH
Q9LSJ5	AT3G28390	ABC transporter B family member 18 (ABC transporter ABCB.18) (AtABCB18) (P-glycoprotein 18) (Putative multidrug resistance protein 20) ABCB18 MDR20 PGP18 At3g28390 MFJ20.7
F4J0D4	AT3G28700	NADH dehydrogenase ubiquinone complex I
P92958	AT3G29160	SNF1-related protein kinase catalytic subunit alpha KIN11 (AKIN11) (EC 2.7.11.1) (AKIN alpha-1) (AKINalpha1) KIN11 SNF1 SNRK1.2 At3g29160 MXE2.16 KIN11_ARATH
Q9M2N5	AT3G42170	Zinc finger BED domain-containing protein DAYSLEEPER (Transposase-like protein DAYSLEEPER) HAT At3g42170 T27B3.40 DSLE_ARATH
F4IWM0	AT3G42723	ATP binding / aminoacyl-tRNA ligase/ nucleotide binding protein At3g42723 F4IWM0_ARATH
Q9LXL5	AT3G43190	Sucrose synthase 4 (AtSUS4) (EC 2.4.1.13) (Sucrose-UDP glucosyltransferase 4) SUS4 At3g43190 F7K15_40 SUS4_ARATH
Q9STT2	AT3G47810	Vacuolar protein sorting-associated protein 29 (Protein MAIGO 1) (Vesicle protein sorting 29) VPS29 MAG1 At3g47810 T23J7.140 VPS29_ARATH
Q9M2Z2	AT3G49660	COMPASS-like H3K4 histone methylase component WDR5A (AtWDR5A) WDR5A At3g49660 T16K5.10 WDR5A_ARATH
Q8S9K8	AT3G50440	Methylesterase 10 (AtMES10) (EC 3.1.1.-) MES10 At3g50440 T20E23_40 MES10_ARATH
Q9M394	AT3G54090	Fructokinase-like 1
Q9M1I1	AT3G54460	F-box protein At3g54460 At3g54460 T14E10.30 FB304_ARATH
F4JE40	AT3G54860	Sec1/munc18-like (SM) proteins superfamily ATVPS33 VACUOLAR PROTEIN SORTING 33 VPS33 At3g54860 F4JE40_ARATH
O49160	AT3G56150	Eukaryotic translation initiation factor 3 subunit C (eIF3c) (Eukaryotic translation initiation factor 3 subunit 8) (eIF3 p110) (p105) TIF3C1 At3g56150 F18O21_110 EIF3C
Q9C5Z3	AT3G57290	Eukaryotic translation initiation factor 3 subunit E (AtEIF3E-1) (eIF3e) (p48) (Eukaryotic translation initiation factor 3 subunit 6) (AtINT6) (INT-6) TIF3E1 INT6 At3g57290
F4J277	AT3G57300	DNA helicase INO80-like protein INO80 ATINO80 INO80 ORTHOLOG INO80 ortholog At3g57300 F4J277_ARATH
F4J3F2	AT3G57570	ARM repeat superfamily protein At3g57570 F4J3F2_ARATH
Q9SVY0	AT3G57660	DNA-directed RNA polymerase I subunit 1 (DNA-directed RNA polymerase I subunit RPA1) (DNA polymerase I subunit A1) (EC 2.7.7.6) (Nuclear RNA polymerase A1) NRPA1 RPA1 At
Q8LB01	AT3G59890	4-hydroxy-tetrahydrodipicolinate reductase 2
Q9M209	AT3G60500	Exosome complex component RRP45B (Protein ECERIFERUM 7) (RNA-processing protein CER7) (RRP45 homolog B) (Ribosomal RNA-processing protein 45B) RRP45B CER7 At3g60500 T8B10.1
F4JBV0	AT3G60510	ATP-dependent caseinolytic (Clp) protease/crotonase family protein At3g60510 F4JBV0_ARATH
P59223	AT3G60770	40S ribosomal protein S13-1 RPS13A At3g60770 T4C21_180 RS131_ARATH
Q8L4Y5	AT3G60830	Actin-related protein 7 ARP7 At3g60830 T4C21.240 ARP7_ARATH
Q9M1R1	AT3G62130	L-cysteine desulfhydrase (EC 4.4.1.28) (AtL-CDes1) (L-CDes1) (AtLCD) LCD At3g62130 T17J13.90 LCYD1_ARATH
Q9LZP9	AT3G62410	Calvin cycle protein CP12-2
P59224	AT4G00100	40S ribosomal protein S13-2 RPS13B At4g00100 F6N15.7 RS132_ARATH
Q39024	AT4G01370	Mitogen-activated protein kinase 4 (AtMPK4) (MAP kinase 4) (EC 2.7.11.24) MPK4 At4g01370 F2N1.1 F2N1_2-t MPK4_ARATH
Q8LFC0	AT4G35260	Isocitrate dehydrogenase [NAD] regulatory subunit 1
P55229	AT5G19220	Glucose-1-phosphate adenylyltransferase large subunit 1
Q9C9K3	AT1G76550	Pyrophosphate--fructose 6-phosphate 1-phosphotransferase subunit alpha 2 (PFP 2) (6-phosphofructokinase
Q941I6	AT4G02460	DNA mismatch repair protein PMS1 (Postmeiotic segregation protein 1) (Protein POSTMEIOTIC SEGREGATION 1) PMS1 At4g02460 T14P8.6 PMS1_ARATH
Q94AH6	AT4G02570	Cullin-1 CUL1 At4g02570 T10P11.26 CUL1_ARATH
Q9ZR12	AT4G03190	GRR1-like protein 1 (Protein AUXIN SIGNALING F-BOX 1) GRH1 AFB1 FBL18 GER1 LRF1 At4g03190 F4C21.11 GRH1_ARATH
Q9ZT71	AT4G03430	Protein STABILIZED1 (Pre-mRNA processing factor 6-like protein) (Protein EMBRYO DEFECTIVE 2770) STA1 EMB2770 At4g03430 F9H3.5 STA1_ARATH
Q9M0Y8	AT4G04910	Vesicle-fusing ATPase (EC 3.6.4.6) (N-ethylmaleimide-sensitive fusion protein) (Vesicular-fusion protein NSF) NSF At4g04910 T1J1.4 NSF_ARATH
Q38869	AT4G09570	Calcium-dependent protein kinase 4 (EC 2.7.11.1) (Calmodulin-domain protein kinase CDPK isoform 4) CPK4 At4g09570 T25P22.10 CDPK4_ARATH
P82749	AT4G09984	Putative defensin-like protein 142 (Putative low-molecular-weight cysteine-rich protein 34) (Protein LCR34) LCR34 At4g09984 T5L19 DF142_ARATH
Q9ZSA8	AT4G10500	Protein DMR6-LIKE OXYGENASE 1 (EC 1.14.11.-) (2-oxoglutarate (2OG)-Fe(II) oxygenase-like protein DLO1) (Protein SENESCENCE-ASSOCIATED GENE 108) (Salicylate 3-hydroxylase DLO
O65155	AT4G10920	RNA polymerase II transcriptional coactivator KELP KELP At4g10920 F25I24.130 F8M12.6 KELP_ARATH
Q5XF75	AT4G11120	Elongation factor Ts
Q9T051	AT4G11830	Phospholipase D gamma 2 (AtPLDgamma2) (PLD gamma 2) (EC 3.1.4.4) PLDGAMMA2 At4g11830 T26M18.40 PLDG2_ARATH
Q93ZN4	AT4G12830	AT4g12830/T20K18_180 (Alpha/beta-Hydrolases superfamily protein) At4g12830 T20K18.180 T20K18_180 Q93ZN4_ARATH
Q9SV68	AT4G13010	Chloroplast envelope quinone oxidoreductase homolog (ceQORH) (EC 1.3.1.-) CEQORH At4g13010 F25G13_100 QORH_ARATH
Q8W1E7	AT4G15420	AT4g15420/dl3755w (At4g15420/dl3755w) (UFD1 like protein) (UFD1d) (Ubiquitin fusion degradation UFD1 family protein) At4g15420 Dl3755W FCAALL.127 Q8W1E7_ARATH
O23461	AT4G16130	L-arabinokinase (AtISA1) (EC 2.7.1.46) ARA1 ISA1 At4g16130 dl4105w FCAALL.288 ARAK_ARATH
F4JLS2	AT4G16330	2-oxoglutarate (2OG) and Fe(II)-dependent oxygenase superfamily protein At4g16330 Dl4195c FCAALL.60 F4JLS2_ARATH
O49435	AT4G20080	Calcium-dependent lipid-binding (CaLB domain) plant phosphoribosyltransferase family protein (Phosphoribosylanthranilate transferase) At4g20080 F18F4.180 F18F4_180 O4943
Q9SUC0	AT4G20930	Probable 3-hydroxyisobutyrate dehydrogenase
O49552	AT4G21100	DNA damage-binding protein 1b (UV-damaged DNA-binding protein 1b) (DDB1b) DDB1B At4g21100 F7J7.40 DDB1B_ARATH
Q9SVS0	AT4G21770	RNA pseudouridine synthase 6
O49627	AT4G22220	Iron-sulfur cluster assembly protein 1 (AtISU1) (Protein ISCU-LIKE 1) (NifU-like N-terminal domain-containing protein ISU1) (NifU-like protein ISU1) ISU1 At4g22220 T10I14
F4JL64	AT4G22350	Ubiquitin C-terminal hydrolases superfamily protein At4g22350 T10I14.180 T10I14_180 F4JL64_ARATH
F4JL70	AT4G22410	U4/U6.U5 tri-snRNP-associated-like protein At4g22410 F7K2.7 F7K2_7 F4JL70_ARATH
Q8VYB7	AT4G24490	Geranylgeranyl transferase type-2 subunit alpha 1 (EC 2.5.1.60) (Geranylgeranyl transferase type II subunit alpha 1) (Rab geranylgeranyl transferase alpha subunit 1) (AtRGTA
Q9SB61	AT4G24660	Zinc-finger homeodomain protein 2 (AtZHD2) (Homeobox protein 22) (AtHB-22) (Protein MATERNAL EFFECT EMBRYO ARREST 68) ZHD1 HB22 MEE68 At4g24660 F22K18.140 ZHD2_ARATH
Q8VY78	AT4G24940	SUMO-activating enzyme subunit 1A (SUMO-activating enzyme subunit 1-1) (Ubiquitin-like 1-activating enzyme E1A) SAE1A SAE1-1 At4g24940 F13M23.80 SAE1A_ARATH
F4JUX3	AT4G26310	Elongation factor P (EF-P) family protein At4g26310 T25K17.120 T25K17_120 F4JUX3_ARATH
A0A178	AT4G28030	V1N3 Uncharacterized protein At4g28030 AXX17_At4g32290 A0A178V1N3_ARATH
F4JPJ7	AT4G30190	Plasma membrane ATPase (EC 3.6.3.6) HA2 AHA2 H(+)-ATPase 2 P-TYPE H(+)-ATPASE ISOFORM 2 PMA2 At4g30190 F9N11.40 F9N11_40 F4JPJ7_ARATH
Q9SUM3	AT4G30210	NADPH--cytochrome P450 reductase 2 (CPR 2) (P450R 2) (EC 1.6.2.4) ATR2 AR2 At4g30210 F9N11.60 NCPR2_ARATH
O65569	AT4G30800	40S ribosomal protein S11-2 RPS11B At4g30800 F6I18.290 RS112_ARATH
O04173	AT4G31720	Transcription initiation factor TFIID subunit 10 (Protein SALT TOLERANCE DURING GERMINATION 1) (TBP-associated factor 10) (AtTAF10) (TBP-associated factor II 15) TAF10
F4JV80	AT4G32915	Glutamyl-tRNA(Gln) amidotransferase subunit C
F4JIZ4	AT4G33520	P-type ATP-ase 1 PAA1 AtHMAC6 HEAVY METAL ATPASE 6 HMA6 P-type ATP-ase 1 At4g33520 F17M5.280 F17M5_280 F4JIZ4_ARATH
Q8W491	AT4G34131	UDP-glycosyltransferase 73B3 (EC 2.4.1.-) (Flavonol 3-O-glucosyltransferase UGT73B3) (EC 2.4.1.91) UGT73B3 At4g34131 F28A23.120 U73B3_ARATH
Q8VZE9	AT4G34138	UDP-glycosyltransferase 73B1 (EC 2.4.1.-) UGT73B1 At4g34138 F28A23.110 U73B1_ARATH
F4JKP2	AT4G34370	RING/U-box superfamily protein ARI1 ARABIDOPSIS ARIADNE 1 ARIADNE 1 ATARI1 At4g34370 F10M10.140 F10M10_140 F4JKP2_ARATH
Q8GUQ8	AT4G34890	Xanthine dehydrogenase 1 (AtXDH1) (EC 1.17.1.4) XDH1 At4g34890 T11I11.130 XDH1_ARATH
O22469	AT4G35050	WD-40 repeat-containing protein MSI3 MSI3 At4g35050 M4E13.110 MSI3_ARATH
B3H797	AT4G36210	Transmembrane/coiled-coil protein (DUF726) At4g36210 F23E13.100 F23E13_100 B3H797_ARATH
F4JTL3	AT4G38230	Calcium-dependent protein kinase 26 CPK26 ATCPK26 At4g38230 F20D10.350 F20D10_350 F4JTL3_ARATH
A0A178	AT5G01010	UDL6 Uncharacterized protein At5g01010 AXX17_At5g00020 A0A178UDL6_ARATH
Q8GY31	AT5G03455	Dual specificity phosphatase Cdc25 (EC 3.1.3.48) (Arath
Q94BZ7	AT5G04130	DNA gyrase subunit B
Q9LZ26	AT5G04710	Aspartyl aminopeptidase (Aspartyl aminopeptidase-like protein) (Zn-dependent exopeptidases superfamily protein) T1E3_70 MUK11.9 At5g04710 Q9LZ26_ARATH
A0A178	AT5G06110	UFW7 Uncharacterized protein At5g06110 AXX17_At5g05610 A0A178UFW7_ARATH
Q9LY14	AT5G07470	Peptide methionine sulfoxide reductase A3 (AtMSRA3) (EC 1.8.4.11) (Peptide-methionine (S)-S-oxide reductase) (Peptide Met(O) reductase) (Protein-methionine-S-oxide reductase
A0A178	AT5G08160	UQ32 PK3 At5g08160 AXX17_At5g07940 A0A178UQ32_ARATH
A0A178	AT5G08400	U9H6 Uncharacterized protein At5g08400 AXX17_At5g08230 A0A178U9H6_ARATH
P83483	AT5G08670	ATP synthase subunit beta-1
F4KGS3	AT5G10240	Asparagine synthetase 3 ASN3 asparagine synthetase 3 At5g10240 F18D22.10 F18D22_10 F4KGS3_ARATH
Q9LFT6	AT5G10300	Alpha-hydroxynitrile lyase (AtHNL) (EC 4.1.2.10) ((R)-hydroxynitrile lyase) ((R)-oxynitrilase) (Methylesterase 5) (AtMES5) HNL MES5 At5g10300 F18D22_70 HNL_ARATH
F4JWF3	AT5G11170	DEAD/DEAH box RNA helicase family protein UAP56a homolog of human UAP56 a At5g11170 F2I11.60 F2I11_60 F4JWF3_ARATH
A0A178	AT5G12410	UEJ3 Uncharacterized protein At5g12410 AXX17_At5g12180 A0A178UEJ3_ARATH
Q9LYU8	AT5G13280	Aspartokinase 1
Q9FY50	AT5G13510	50S ribosomal protein L10
A0A178	AT5G14680	UPL4 Uncharacterized protein At5g14680 AXX17_At5g14170 A0A178UPL4_ARATH
Q9LFU9	AT5G15770	Glucosamine 6-phosphate N-acetyltransferase (EC 2.3.1.4) (Glucose-6-phosphate acetyltransferase 1) (AtGNA1) (Phosphoglucosamine acetylase) (Phosphoglucosamine transacetylase
Q8L7N0	AT5G16070	T-complex protein 1 subunit zeta 2 (TCP-1-zeta 2) (CCT-zeta 2) (Chaperonin CCT6B) CCT6B At5g16070 F1N13.210 TCPZB_ARATH
Q9FE46	AT5G17220	Glutathione S-transferase F12 (AtGSTF12) (EC 2.5.1.18) (GST class-phi member 12) (Glutathione S-transferase 26) (Protein TRANSPARENT TESTA 19) GSTF12 GST26 TT19 At5g17220 M
Q9LF55	AT5G17470	Probable calcium-binding protein CML32 (Calmodulin-like protein 32) CML32 At5g17470 K3M16.40 CML32_ARATH
B4F7N8	AT5G18420	At5g18420 (CCR4-NOT transcription complex subunit) At5g18420 F20L16.140 F20L16_140 B4F7N8_ARATH
Q9C5U3	AT5G19990	26S protease regulatory subunit 8 homolog A (26S proteasome AAA-ATPase subunit RPT6a) (26S proteasome subunit 8 homolog A) (Regulatory particle triple-A ATPase subunit 6a)
Q94BQ2	AT5G20000	26S protease regulatory subunit 8 homolog B (26S proteasome AAA-ATPase subunit RPT6b) (26S proteasome subunit 8 homolog B) (Regulatory particle triple-A ATPase subunit 6b)
Q94BT0	AT5G20280	Sucrose-phosphate synthase 1 (EC 2.4.1.14) (Sucrose-phosphate synthase 1F) (AtSPS1F) (Sucrose-phosphate synthase 5.1) (AtSPS5.1) (UDP-glucose-fructose-phosphate glucosyltran
A0A178	AT5G20400	UB82 Uncharacterized protein At5g20400 AXX17_At5g20380 A0A178UB82_ARATH
P49040	AT5G20830	Sucrose synthase 1 (AtSUS1) (EC 2.4.1.13) (Sucrose-UDP glucosyltransferase 1) SUS1 At5g20830 T1M15.230 SUSY1_ARATH
F4K6Z1	AT5G21080	Uncharacterized protein At5g21080 T10F18.110 T10F18_110 F4K6Z1_ARATH
F4K703	AT5G21160	LA RNA-binding protein LARP1a AtLARP1a La related protein 1a At5g21160 T10F18.190 T10F18_190 F4K703_ARATH
B7ZWR6	AT5G21990	Outer envelope protein 61 (Tetratricopeptide repeat domain-containing protein 7) OEP61 TPR7 At5g21990 T6G21.100 OEP61_ARATH
P29516	AT5G23860	Tubulin beta-8 chain (Beta-8-tubulin) TUBB8 TUB8 At5g23860 MRO11.10 TBB8_ARATH
Q8LEV7	AT5G24420	Probable 6-phosphogluconolactonase 3 (6PGL 3) (EC 3.1.1.31) At5g24420 K16H17.13 6PGL3_ARATH
Q8L4Q6	AT5G25070	Neurofilament light protein (Putative uncharacterized protein At5g25070) At5g25070 T11H3.80 T11H3_80 Q8L4Q6_ARATH
P93655	AT5G26860	Lon protease homolog 1
Q8W5S1	AT5G27620	Cyclin-H1-1 (CycH1
O82734	AT5G27840	Serine/threonine-protein phosphatase PP1 isozyme 8 (EC 3.1.3.16) TOPP8 At5g27840 T1G16.170 PP18_ARATH
B9DFQ9	AT5G37510	AT5G37510 protein (NADH-ubiquinone dehydrogenase) EMB1467 CI76 embryo defective 1467 MPA22.5 MPA22_5 At5g37510 B9DFQ9_ARATH
F4K8M2	AT5G37780	Calmodulin 1 CAM1 ACAM-1 calmodulin 1 TCH1 TOUCH 1 At5g37780 K22F20.20 K22F20_20 F4K8M2_ARATH
P10797	AT5G38420	Ribulose bisphosphate carboxylase small chain 2B
A0A178	AT5G39590	UH81 Uncharacterized protein At5g39590 AXX17_At5g37040 A0A178UH81_ARATH
Q9FKS0	AT5G40870	Uridine kinase-like protein 1
Q9FJ31	AT5G41830	Putative uncharacterized protein (RNI-like superfamily protein) At5g41830 K16L22.11 K16L22_11 Q9FJ31_ARATH
Q9FHY0	AT5G42040	Putative 26S proteasome non-ATPase regulatory subunit 8 homolog B (26S proteasome regulatory subunit RPN12b) (AtRPN12b) (26S proteasome regulatory subunit S14 homolog B)
Q9FGZ9	AT5G42300	Ubiquitin-like protein 5 UBL5 At5g42300 K5J14.10 UBL5_ARATH
F4K1L3	AT5G42540	Exoribonuclease 2 XRN2 AtXRN2 EXORIBONUCLEASE 2 exoribonuclease 2 At5g42540 K16E1.2 K16E1_2 F4K1L3_ARATH
F4KD45	AT5G45200	Disease resistance protein (TIR-NBS-LRR class) family At5g45200 K18C1.8 K18C1_8 F4KD45_ARATH
Q94A38	AT5G46250	La-related protein 6A (AtLARP6a) LARP6A At5g46250 MPL12.3 LRP6A_ARATH
Q9FHG3	AT5G46420	16S rRNA processing protein RimM family (Putative uncharacterized protein) At5g46420 K11I1.1 K11I1_1 Q9FHG3_ARATH
A0A178	AT5G47690	U7G8 Uncharacterized protein At5g47690 AXX17_At5g46190 A0A178U7G8_ARATH
Q9FGY9	AT5G49570	Peptide-N(4)-(N-acetyl-beta-glucosaminyl)asparagine amidase (EC 3.5.1.52) (Peptide:N-glycanase) (AtPNG1) PNG1 At5g49570 K6M13.12 PNG1_ARATH
F4K7J0	AT5G50110	S-adenosyl-L-methionine-dependent methyltransferases superfamily protein MPF21.12 MPF21_12 At5g50110 F4K7J0_ARATH
P0DI12	AT5G50580	SUMO-activating enzyme subunit 1B-1 (SUMO-activating enzyme subunit 1-2) (Ubiquitin-like 1-activating enzyme E1A) SAE1B-1 SAE1-2 At5g50580 MBA10.22 SA1B1_ARATH
A0A178	AT5G51430	UMB5 EYE At5g51430 AXX17_At5g50220 A0A178UMB5_ARATH
Q9FNZ1	AT5G51980	Zinc finger CCCH domain-containing protein 63 (AtC3H63) (Zinc finger CCCH domain and WD40 repeat-containing protein 2) ZFWD2 At5g51980 MSG15.6 C3H63_ARATH
Q9FLX7	AT5G52840	Probable NADH dehydrogenase [ubiquinone] 1 alpha subcomplex subunit 5
Q9FLP3	AT5G55200	GrpE protein homolog MCO15.15 MCO15_15 MGE1 mitochondrial GrpE 1 At5g55200 Q9FLP3_ARATH
Q6ICW6	AT5G55560	Probable serine/threonine-protein kinase WNK11 (AtWNK11) (EC 2.7.11.1) (Protein kinase with no lysine 11) WNK11 At5g55560 MWC10.1 WNK11_ARATH
Q2L6T1	AT5G56369	Putative defensin-like protein 283 At5g56369 MCD7 DF283_ARATH
F4K948	AT5G56900	CwfJ-like family protein / zinc finger (CCCH-type) family protein MHM17.1 MHM17_1 At5g56900 F4K948_ARATH
A0A178	AT5G57950	U8W0 Uncharacterized protein At5g57950 AXX17_At5g57260 A0A178U8W0_ARATH
A0A178	AT5G58200	U6W6 Uncharacterized protein At5g58200 AXX17_At5g57540 A0A178U6W6_ARATH
Q9SEI4	AT5G58290	26S protease regulatory subunit 6B homolog (26S protease subunit 6B homolog) (26S proteasome AAA-ATPase subunit RPT3) (Protein BMAA insensitive morphology 409) (Regulatory p
Q42540	AT5G59300	Ubiquitin-conjugating enzyme E2 7 (EC 2.3.2.23) (E2 ubiquitin-conjugating enzyme 7) (Ubiquitin carrier protein 7) (Ubiquitin-protein ligase 7) UBC7 At5g59300 MNC17.21 UBC7_
Q8GTY0	AT5G60390	Elongation factor 1-alpha 4 (EF-1-alpha 4) (eEF-1A4) A4 At5g60390 MUF9.4 EF1A4_ARATH
Q680Q4	AT5G60410	E3 SUMO-protein ligase SIZ1 (EC 6.3.2.-) SIZ1 At5g60410 MUF9.5 MUF9.70 SIZ1_ARATH
F4K1Z5	AT5G61060	Histone deacetylase (EC 3.5.1.98) HDA05 ATHDA5 HDA5 histone deacetylase 5 MAF19.7 MAF19_7 At5g61060 F4K1Z5_ARATH
Q0WWQ1	AT5G61500	Autophagy-related protein 3 (Autophagy-related E2-like conjugation enzyme ATG3) (AtAPG3) (Protein autophagy 3) ATG3 APG3 At5g61500 K11J9.3 ATG3_ARATH
Q9FKF7	AT5G61640	Peptide methionine sulfoxide reductase A1 (AtMSRA1) (EC 1.8.4.11) (Peptide-methionine (S)-S-oxide reductase) (Peptide Met(O) reductase) (Protein-methionine-S-oxide reductase
Q56YW9	AT5G62690	Tubulin beta-2 chain TUBB2 TUB2 At5g62690 MRG21.11 TBB2_ARATH
A0A178	AT5G63220	UDZ4 Uncharacterized protein At5g63220 AXX17_At5g62790 A0A178UDZ4_ARATH
F4KGI8	AT5G65110	Acyl-coenzyme A oxidase ACX2 ACYL-COA OXIDASE 2 acyl-CoA oxidase 2 ATACX2 MQN23.4 MQN23_4 At5g65110 F4KGI8_ARATH
Q9LSL8	AT5G65570	Pentatricopeptide repeat-containing protein At5g65570 PCMP-H47 At5g65570 K21L13.8 PP446_ARATH
Q66GP0	AT5G67385	BTB/POZ domain-containing protein At5g67385 At5g67385 K8K14 Y5738_ARATH
A0A178	AT5G67630	UA55 RuvB-like helicase (EC 3.6.4.12) At5g67630 AXX17_At5g67740 A0A178UA55_ARATH
P50546	ATCG00190	DNA-directed RNA polymerase subunit beta (EC 2.7.7.6) (PEP) (Plastid-encoded RNA polymerase subunit beta) (RNA polymerase subunit beta) rpoB AtCg00190 RPOB_ARATH
P56765	ATCG00500	Acetyl-coenzyme A carboxylase carboxyl transferase subunit beta
P56791	ATCG00830	50S ribosomal protein L2
P62090	ATCG01060	Photosystem I iron-sulfur center (EC 1.97.1.12) (9 kDa polypeptide) (PSI-C) (Photosystem I subunit VII) (PsaC) psaC frxA AtCg01060 PSAC_ARATH

## Sheet: Only Persulfidated proteins
Uniprot ref	AGI ref	protein name
Q9ZNZ7	AT5G04140	Ferredoxin-dependent glutamate synthase 1, chloroplastic/mitochondrial OS=Arabidopsis thaliana GN=GLU1 PE=1 SV=3
P19366	ATCG00480	ATP synthase subunit beta, chloroplastic OS=Arabidopsis thaliana GN=atpB PE=1 SV=2
O80988	AT2G26080	Glycine dehydrogenase (decarboxylating) 2, mitochondrial OS=Arabidopsis thaliana GN=GLDP2 PE=2 SV=1
Q9SZJ5	AT4G37930	Serine hydroxymethyltransferase 1, mitochondrial OS=Arabidopsis thaliana GN=SHM1 PE=1 SV=1
P55737	AT5G56030	Heat shock protein 90-2 OS=Arabidopsis thaliana GN=HSP90-2 PE=1 SV=1
P51818	AT5G56010	Heat shock protein 90-3 OS=Arabidopsis thaliana GN=HSP90-3 PE=1 SV=2
Q9SRZ6	AT1G65930	Cytosolic isocitrate dehydrogenase [NADP] OS=Arabidopsis thaliana GN=CICDH PE=2 SV=1
Q9LD57	AT3G12780	Phosphoglycerate kinase 1, chloroplastic OS=Arabidopsis thaliana GN=PGK1 PE=1 SV=1
Q9LRS0	AT3G14415	Peroxisomal (S)-2-hydroxy-acid oxidase GLO2 OS=Arabidopsis thaliana GN=GLO2 PE=1 SV=1
Q9LRR9	AT3G14420	Peroxisomal (S)-2-hydroxy-acid oxidase GLO1 OS=Arabidopsis thaliana GN=GLO1 PE=1 SV=1
Q9FI56	AT5G50920	Chaperone protein ClpC1, chloroplastic OS=Arabidopsis thaliana GN=CLPC1 PE=1 SV=1
F4HQD4	AT1G79920	Heat shock 70 kDa protein 15 OS=Arabidopsis thaliana GN=HSP70-15 PE=1 SV=1
Q9C5A9	AT5G08680	ATP synthase subunit beta-3, mitochondrial OS=Arabidopsis thaliana GN=At5g08680 PE=2 SV=1
Q9SRV5	AT3G03780	5-methyltetrahydropteroyltriglutamate--homocysteine methyltransferase 2 OS=Arabidopsis thaliana GN=MS2 PE=1 SV=1
P21238	AT2G28000	Chaperonin 60 subunit alpha 1, chloroplastic OS=Arabidopsis thaliana GN=CPN60A1 PE=1 SV=2
Q9SI75	AT1G62750	Elongation factor G, chloroplastic OS=Arabidopsis thaliana GN=CPEFG PE=1 SV=1
Q9FVT2	AT1G57720	Probable elongation factor 1-gamma 2 OS=Arabidopsis thaliana GN=At1g57720 PE=2 SV=1
O03986	AT5G56000	Heat shock protein 90-4 OS=Arabidopsis thaliana GN=HSP90-4 PE=2 SV=1
Q9FX54	AT1G13440	Glyceraldehyde-3-phosphate dehydrogenase GAPC2, cytosolic OS=Arabidopsis thaliana GN=GAPC2 PE=1 SV=1
Q9M5K3	AT1G48030	Dihydrolipoyl dehydrogenase 1, mitochondrial OS=Arabidopsis thaliana GN=LPD1 PE=1 SV=2
Q84VW9	AT3G14940	Phosphoenolpyruvate carboxylase 3 OS=Arabidopsis thaliana GN=PPC3 PE=2 SV=2
F4I3L1	AT1G56190	Phosphoglycerate kinase OS=Arabidopsis thaliana GN=At1g56190 PE=3 SV=1
Q9SUR6	AT4G23600	Cystine lyase CORI3 OS=Arabidopsis thaliana GN=CORI3 PE=1 SV=1
O65719	AT3G09440	Heat shock 70 kDa protein 3 OS=Arabidopsis thaliana GN=HSP70-3 PE=1 SV=1
P93819	AT1G04410	Malate dehydrogenase, cytoplasmic 1 OS=Arabidopsis thaliana GN=MDH1 PE=1 SV=2
Q56WK6	AT1G72150	Patellin-1 OS=Arabidopsis thaliana GN=PATL1 PE=1 SV=2
O23627	AT1G29880	Isoform Cytoplasmic of Glycine--tRNA ligase 1, mitochondrial OS=Arabidopsis thaliana GN=GLYRS-1
O23404	AT4G15530	Pyruvate, phosphate dikinase 1, chloroplastic OS=Arabidopsis thaliana GN=PPDK PE=1 SV=3
Q9LFA3	AT3G52880	Probable monodehydroascorbate reductase, cytoplasmic isoform 3 OS=Arabidopsis thaliana GN=At3g52880 PE=1 SV=1
Q9LYA9	AT3G63140	Chloroplast stem-loop binding protein of 41 kDa a, chloroplastic OS=Arabidopsis thaliana GN=CSP41A PE=1 SV=1
Q42601	AT1G29900	Carbamoyl-phosphate synthase large chain, chloroplastic OS=Arabidopsis thaliana GN=CARB PE=1 SV=1
P0DH99	AT1G07940	Elongation factor 1-alpha 1 OS=Arabidopsis thaliana GN=A1 PE=1 SV=1
P57751	AT5G17310	UTP--glucose-1-phosphate uridylyltransferase 1 OS=Arabidopsis thaliana GN=At5g17310 PE=2 SV=1
Q9LF98	AT3G52930	Fructose-bisphosphate aldolase OS=Arabidopsis thaliana GN=F8J2_100 PE=2 SV=1
P25851	AT3G54050	Fructose-1,6-bisphosphatase, chloroplastic OS=Arabidopsis thaliana GN=FBP PE=2 SV=2
Q9LF37	AT5G15450	Chaperone protein ClpB3, chloroplastic OS=Arabidopsis thaliana GN=CLPB3 PE=2 SV=1
Q8S9L5	AT5G55220	Trigger factor-like protein TIG, Chloroplastic OS=Arabidopsis thaliana GN=TIG PE=2 SV=1
O04487	AT1G09640	Probable elongation factor 1-gamma 1 OS=Arabidopsis thaliana GN=At1g09640 PE=2 SV=1
F4JB05	AT3G12915	Ribosomal protein S5/Elongation factor G/III/V family protein OS=Arabidopsis thaliana GN=At3g12915 PE=4 SV=1
Q9LK36	AT3G23810	Adenosylhomocysteinase 2 OS=Arabidopsis thaliana GN=SAHH2 PE=1 SV=1
F4K6N0	AT5G07350	TUDOR-SN protein 1 OS=Arabidopsis thaliana GN=Tudor1 PE=1 SV=1
Q9FLT0	AT5G61780	100 kDa coactivator-like protein OS=Arabidopsis thaliana GN=Tudor2 PE=2 SV=1
Q94AM1	AT5G65620	Organellar oligopeptidase A, chloroplastic/mitochondrial OS=Arabidopsis thaliana GN=OOP PE=1 SV=1
Q9XI01	AT1G21750	Protein disulfide isomerase-like 1-1 OS=Arabidopsis thaliana GN=PDIL1-1 PE=1 SV=1
Q43316	AT5G08280	Porphobilinogen deaminase, chloroplastic OS=Arabidopsis thaliana GN=HEMC PE=1 SV=1
B3H5S2	AT5G38410	Ribulose bisphosphate carboxylase small chain OS=Arabidopsis thaliana GN=At5g38410 PE=3 SV=1
O80585	AT2G44160	Methylenetetrahydrofolate reductase 2 OS=Arabidopsis thaliana GN=MTHFR2 PE=1 SV=2
Q8L831	AT1G79690	Nudix hydrolase 3 OS=Arabidopsis thaliana GN=NUDT3 PE=1 SV=1
Q8H103	AT4G24620	Glucose-6-phosphate isomerase 1, chloroplastic OS=Arabidopsis thaliana GN=PGI1 PE=1 SV=1
F4IX26	AT3G62030	Peptidyl-prolyl cis-trans isomerase CYP20-3 OS=Arabidopsis thaliana GN=ROC4 PE=4 SV=1
Q8W493	AT1G20020	Ferredoxin--NADP reductase, leaf isozyme 2, chloroplastic OS=Arabidopsis thaliana GN=LFNR2 PE=1 SV=1
F4KDZ4	AT5G09660	Malate dehydrogenase OS=Arabidopsis thaliana GN=PMDH2 PE=3 SV=1
Q96533	AT5G43940	Alcohol dehydrogenase class-3 OS=Arabidopsis thaliana GN=ADH2 PE=1 SV=2
Q9T0P4	AT2G41220	Ferredoxin-dependent glutamate synthase 2, chloroplastic OS=Arabidopsis thaliana GN=GLU2 PE=1 SV=2
Q56YU0	AT3G24503	Aldehyde dehydrogenase family 2 member C4 OS=Arabidopsis thaliana GN=ALDH2C4 PE=1 SV=2
Q9LHA8	AT3G12580	Probable mediator of RNA polymerase II transcription subunit 37c OS=Arabidopsis thaliana GN=MED37C PE=1 SV=1
Q8H1E2	AT5G58330	Lactate/malate dehydrogenase family protein OS=Arabidopsis thaliana GN=At5g58330 PE=2 SV=1
Q9SAJ4	AT1G79550	Phosphoglycerate kinase OS=Arabidopsis thaliana GN=T8K14.3 PE=1 SV=1
F4HS63	AT1G80380	D-glycerate 3-kinase OS=Arabidopsis thaliana GN=At1g80380 PE=4 SV=1
Q9XFS9	AT5G62790	1-deoxy-D-xylulose 5-phosphate reductoisomerase, chloroplastic OS=Arabidopsis thaliana GN=DXR PE=2 SV=2
O81645	AT3G57410	Villin-3 OS=Arabidopsis thaliana GN=VLN3 PE=1 SV=2
Q8VY06	AT1G49630	Presequence protease 2, chloroplastic/mitochondrial OS=Arabidopsis thaliana GN=PREP2 PE=1 SV=1
O23254	AT4G13930	Serine hydroxymethyltransferase 4 OS=Arabidopsis thaliana GN=SHM4 PE=1 SV=1
Q94KE3	AT3G52990	Pyruvate kinase OS=Arabidopsis thaliana GN=At3g52990 PE=2 SV=1
Q8W4E2	AT1G20260	V-type proton ATPase subunit B3 OS=Arabidopsis thaliana GN=VHA-B3 PE=2 SV=1
Q9LV33	AT3G18080	Beta-glucosidase 44 OS=Arabidopsis thaliana GN=BGLU44 PE=2 SV=1
Q9LZG0	AT5G03300	Adenosine kinase 2 OS=Arabidopsis thaliana GN=ADK2 PE=1 SV=1
Q39043	AT5G42020	Mediator of RNA polymerase II transcription subunit 37f OS=Arabidopsis thaliana GN=MED37F PE=1 SV=2
Q9LKR3	AT5G28540	Mediator of RNA polymerase II transcription subunit 37a OS=Arabidopsis thaliana GN=MED37A PE=1 SV=1
P93292	ATMG00280	Putative uncharacterized mitochondrial protein AtMg00280 OS=Arabidopsis thaliana GN=AtMg00280 PE=5 SV=1
Q8L7K9	AT4G00570	NAD-dependent malic enzyme 2, mitochondrial OS=Arabidopsis thaliana GN=NAD-ME2 PE=1 SV=1
Q9MA79	AT1G43670	Fructose-1,6-bisphosphatase, cytosolic OS=Arabidopsis thaliana GN=At1g43670 PE=2 SV=1
Q93WJ8	AT5G03630	Probable monodehydroascorbate reductase, cytoplasmic isoform 4 OS=Arabidopsis thaliana GN=At5g03630 PE=2 SV=1
Q9SA73	AT1G30580	Obg-like ATPase 1 OS=Arabidopsis thaliana GN=T5I8.3 PE=2 SV=1
F4JTQ0	AT4G38510	V-type proton ATPase subunit B2 OS=Arabidopsis thaliana GN=At4g38510 PE=1 SV=1
Q9LDZ0	AT5G09590	Heat shock 70 kDa protein 10, mitochondrial OS=Arabidopsis thaliana GN=HSP70-10 PE=2 SV=1
P23321	AT5G66570	Oxygen-evolving enhancer protein 1-1, chloroplastic OS=Arabidopsis thaliana GN=PSBO1 PE=1 SV=2
Q8GUM2	AT4G37910	Heat shock 70 kDa protein 9, mitochondrial OS=Arabidopsis thaliana GN=HSP70-9 PE=2 SV=1
Q9FFN4	AT5G63800	Beta-galactosidase 6 OS=Arabidopsis thaliana GN=BGAL6 PE=2 SV=1
P41377	AT1G54270	Eukaryotic initiation factor 4A-2 OS=Arabidopsis thaliana GN=TIF4A-2 PE=1 SV=1
P56757	ATCG00120	ATP synthase subunit alpha, chloroplastic OS=Arabidopsis thaliana GN=atpA PE=1 SV=1
Q56WN1	AT5G37600	Glutamine synthetase cytosolic isozyme 1-1 OS=Arabidopsis thaliana GN=GLN1-1 PE=1 SV=2
Q9XI10	AT1G21680	DPP6 N-terminal domain-like protein OS=Arabidopsis thaliana GN=F8K7.10 PE=2 SV=1
Q9SYI0	AT4G01800	Protein translocase subunit SECA1, chloroplastic OS=Arabidopsis thaliana GN=SECA1 PE=2 SV=2
Q96291	AT3G11630	2-Cys peroxiredoxin BAS1, chloroplastic OS=Arabidopsis thaliana GN=BAS1 PE=1 SV=2
Q9SH69	AT1G64190	6-phosphogluconate dehydrogenase, decarboxylating 1, chloroplastic OS=Arabidopsis thaliana GN=At1g64190 PE=1 SV=1
Q9C7X7	AT1G56410	Heat shock 70 kDa protein 18 OS=Arabidopsis thaliana GN=HSP70-18 PE=2 SV=1
Q9FLG1	AT5G64570	Beta-D-xylosidase 4 OS=Arabidopsis thaliana GN=BXL4 PE=1 SV=1
Q9LZF6	AT5G03340	Cell division control protein 48 homolog E OS=Arabidopsis thaliana GN=CDC48E PE=1 SV=2
Q39172	AT5G16970	NADP-dependent alkenal double bond reductase P1 OS=Arabidopsis thaliana GN=P1 PE=1 SV=1
Q9M084	AT4G31180	AT4G31180 protein OS=Arabidopsis thaliana GN=At4g31180 PE=2 SV=1
Q96293	AT1G49240	Actin-8 OS=Arabidopsis thaliana GN=ACT8 PE=1 SV=2
Q9C522	AT3G06650	ATP-citrate synthase beta chain protein 1 OS=Arabidopsis thaliana GN=ACLB-1 PE=2 SV=1
F4J270	AT3G57240	Beta-1,3-glucanase 3 OS=Arabidopsis thaliana GN=BG3 PE=3 SV=1
Q9S795	AT1G74920	Betaine aldehyde dehydrogenase 1, chloroplastic OS=Arabidopsis thaliana GN=ALDH10A8 PE=2 SV=1
Q93WN0	AT4G14040	Selenium-binding protein 2 OS=Arabidopsis thaliana GN=SBP2 PE=1 SV=1
Q9FFR3	AT5G41670	6-phosphogluconate dehydrogenase, decarboxylating 2, chloroplastic OS=Arabidopsis thaliana GN=At5g41670 PE=1 SV=1
Q9S841	AT3G50820	Oxygen-evolving enhancer protein 1-2, chloroplastic OS=Arabidopsis thaliana GN=PSBO2 PE=1 SV=1
Q9ZP06	AT1G53240	Malate dehydrogenase 1, mitochondrial OS=Arabidopsis thaliana GN=At1g53240 PE=1 SV=1
Q56ZI2	AT1G22530	Patellin-2 OS=Arabidopsis thaliana GN=PATL2 PE=1 SV=2
F4K2Y3	AT5G36210	Putative S9 Tyrosyl aminopeptidase OS=Arabidopsis thaliana GN=At5g36210 PE=4 SV=1
O65581	AT4G26530	Fructose-bisphosphate aldolase OS=Arabidopsis thaliana GN=M3E9.40 PE=2 SV=1
Q8LPJ5	AT5G14590	Isocitrate dehydrogenase [NADP], chloroplastic/mitochondrial OS=Arabidopsis thaliana GN=At5g14590 PE=2 SV=1
Q8RY94	AT4G18440	Adenylosuccinate lyase OS=Arabidopsis thaliana GN=At4g18440 PE=2 SV=1
Q9SRG3	AT1G77510	Protein disulfide isomerase-like 1-2 OS=Arabidopsis thaliana GN=PDIL1-2 PE=2 SV=1
Q9S850	AT3G01910	Sulfite oxidase OS=Arabidopsis thaliana GN=SOX PE=1 SV=1
Q9LIN0	AT3G26450	Major latex protein, putative OS=Arabidopsis thaliana GN=At3g26450 PE=2 SV=1
Q94CE5	AT3G22200	Gamma-aminobutyrate transaminase POP2, mitochondrial OS=Arabidopsis thaliana GN=POP2 PE=1 SV=1
Q9FGX1	AT5G49460	ATP-citrate synthase beta chain protein 2 OS=Arabidopsis thaliana GN=ACLB-2 PE=1 SV=1
Q9ZUY6	AT2G27860	UDP-D-apiose/UDP-D-xylose synthase 1 OS=Arabidopsis thaliana GN=AXS1 PE=1 SV=1
Q9SSL0	AT1G70820	At1g70820 OS=Arabidopsis thaliana GN=F15H11.7 PE=2 SV=1
Q9LXC9	AT5G09650	Soluble inorganic pyrophosphatase 6, chloroplastic OS=Arabidopsis thaliana GN=PPA6 PE=1 SV=1
Q9ZPI6	AT4G29010	Peroxisomal fatty acid beta-oxidation multifunctional protein AIM1 OS=Arabidopsis thaliana GN=AIM1 PE=1 SV=1
F4JT64	AT4G19410	Pectinacetylesterase family protein OS=Arabidopsis thaliana GN=At4g19410 PE=4 SV=1
P53496	AT3G12110	Actin-11 OS=Arabidopsis thaliana GN=ACT11 PE=1 SV=1
C0Z361	AT5G56500	Chaperonin 60 subunit beta 3, chloroplastic OS=Arabidopsis thaliana GN=CPN60B3 PE=1 SV=1
P0CJ46	AT2G37620	Actin-1 OS=Arabidopsis thaliana GN=ACT1 PE=1 SV=1
P53494	AT5G59370	Actin-4 OS=Arabidopsis thaliana GN=ACT4 PE=1 SV=1
Q39230	AT5G27470	Serine--tRNA ligase OS=Arabidopsis thaliana GN=At5g27470 PE=2 SV=1
Q9FFP6	AT5G63680	Pyruvate kinase OS=Arabidopsis thaliana GN=At5g63680 PE=3 SV=1
Q8RXD9	AT2G40840	4-alpha-glucanotransferase DPE2 OS=Arabidopsis thaliana GN=DPE2 PE=1 SV=1
Q9SUR0	AT4G23670	AT4G23670 protein OS=Arabidopsis thaliana GN=F9D16.140 PE=2 SV=1
Q8VYV7	AT5G66120	3-dehydroquinate synthase, chloroplastic OS=Arabidopsis thaliana GN=DHQS PE=2 SV=1
Q9LZ66	AT5G04590	Sulfite reductase [ferredoxin], chloroplastic OS=Arabidopsis thaliana GN=SIR PE=1 SV=1
Q949U7	AT3G52960	Peroxiredoxin-2E, chloroplastic OS=Arabidopsis thaliana GN=PRXIIE PE=1 SV=2
Q9C5R8	AT5G06290	2-Cys peroxiredoxin BAS1-like, chloroplastic OS=Arabidopsis thaliana GN=At5g06290 PE=2 SV=3
Q9FMT1	AT5G14200	3-isopropylmalate dehydrogenase 3, chloroplastic OS=Arabidopsis thaliana GN=IMDH3 PE=1 SV=1
Q0WV25	AT1G04820	Tubulin alpha-4 chain OS=Arabidopsis thaliana GN=TUBA4 PE=2 SV=2
Q9M0S5	AT4G09020	Isoamylase 3, chloroplastic OS=Arabidopsis thaliana GN=ISA3 PE=2 SV=2
P42799	AT5G63570	Glutamate-1-semialdehyde 2,1-aminomutase 1, chloroplastic OS=Arabidopsis thaliana GN=GSA1 PE=2 SV=1
O82660	AT5G23120	Photosystem II stability/assembly factor HCF136, chloroplastic OS=Arabidopsis thaliana GN=HCF136 PE=1 SV=1
Q9SFB1	AT3G08030	F17A17.37 protein OS=Arabidopsis thaliana GN=F17A17.37 PE=2 SV=1
Q9SW96	AT5G56680	Asparagine--tRNA ligase, cytoplasmic 1 OS=Arabidopsis thaliana GN=SYNC1 PE=1 SV=1
P82281	AT4G09010	Thylakoid lumenal 29 kDa protein, chloroplastic OS=Arabidopsis thaliana GN=TL29 PE=1 SV=2
Q9LIA8	AT3G29360	UDP-glucose 6-dehydrogenase 2 OS=Arabidopsis thaliana GN=UGD2 PE=1 SV=1
Q9FNF2	AT5G24300	Starch synthase 1, chloroplastic/amyloplastic OS=Arabidopsis thaliana GN=SS1 PE=2 SV=1
P92549	ATMG01190	ATP synthase subunit alpha, mitochondrial OS=Arabidopsis thaliana GN=ATPA PE=1 SV=2
O80448	AT2G38230	Pyridoxal 5~-phosphate synthase subunit PDX1.1 OS=Arabidopsis thaliana GN=PDX11 PE=1 SV=1
Q96529	AT3G57610	Adenylosuccinate synthetase, chloroplastic OS=Arabidopsis thaliana GN=PURA PE=1 SV=1
Q96327	AT3G51800	Isoform 4 of ERBB-3 BINDING PROTEIN 1 OS=Arabidopsis thaliana GN=EBP1
Q9SIU0	AT2G13560	NAD-dependent malic enzyme 1, mitochondrial OS=Arabidopsis thaliana GN=NAD-ME1 PE=1 SV=1
Q8RX72	AT4G30910	Leucine aminopeptidase 2, chloroplastic OS=Arabidopsis thaliana GN=At4g30910 PE=2 SV=1
Q42029	AT1G06680	Isoform 2 of Oxygen-evolving enhancer protein 2-1, chloroplastic OS=Arabidopsis thaliana GN=PSBP1
Q96255	AT4G35630	Phosphoserine aminotransferase 1, chloroplastic OS=Arabidopsis thaliana GN=PSAT1 PE=1 SV=1
Q9FNN1	AT5G08570	Pyruvate kinase OS=Arabidopsis thaliana GN=At5g08570 PE=2 SV=1
P48523	AT3G19450	Cinnamyl alcohol dehydrogenase 4 OS=Arabidopsis thaliana GN=CAD4 PE=1 SV=1
Q8VZ23	AT1G04420	NAD(P)-linked oxidoreductase superfamily protein OS=Arabidopsis thaliana GN=At1g04420 PE=2 SV=1
Q8W112	AT5G20950	Beta-D-glucan exohydrolase-like protein OS=Arabidopsis thaliana GN=At5g20950 PE=2 SV=1
Q96254	AT2G44100	Isoform 2 of Guanosine nucleotide diphosphate dissociation inhibitor 1 OS=Arabidopsis thaliana GN=GDI1
P42645	AT5G16050	14-3-3-like protein GF14 upsilon OS=Arabidopsis thaliana GN=GRF5 PE=1 SV=2
B9DFR6	AT3G59760	Cysteine synthase OS=Arabidopsis thaliana GN=OASC PE=2 SV=1
O23264	AT4G14030	Selenium-binding protein 1 OS=Arabidopsis thaliana GN=SBP1 PE=1 SV=1
P11035	AT1G37130	Nitrate reductase [NADH] 2 OS=Arabidopsis thaliana GN=NIA2 PE=1 SV=1
Q9SMN0	AT3G48690	Probable carboxylesterase 12 OS=Arabidopsis thaliana GN=CXE12 PE=1 SV=1
Q9XEA0	AT4G04350	AT4g04350/T19B17_7 OS=Arabidopsis thaliana GN=T19B17.7 PE=2 SV=1
P42644	AT5G38480	14-3-3-like protein GF14 psi OS=Arabidopsis thaliana GN=GRF3 PE=1 SV=2
Q9ASR0	AT5G62700	Tubulin beta-3 chain OS=Arabidopsis thaliana GN=TUBB3 PE=2 SV=2
P34795	AT5G42740	Glucose-6-phosphate isomerase, cytosolic OS=Arabidopsis thaliana GN=PGIC PE=1 SV=1
Q94JQ3	AT4G32520	Serine hydroxymethyltransferase 3, chloroplastic OS=Arabidopsis thaliana GN=SHM3 PE=1 SV=2
F4HR88	AT1G33590	Leucine-rich repeat (LRR) family protein OS=Arabidopsis thaliana GN=At1g33590 PE=4 SV=1
Q9SX53	AT1G50380	At1g50380/F14I3_27 OS=Arabidopsis thaliana GN=F14I3.4 PE=2 SV=1
Q9LF33	AT5G15490	UDP-glucose 6-dehydrogenase 3 OS=Arabidopsis thaliana GN=UGD3 PE=1 SV=1
Q9ZRW8	AT1G78380	Glutathione S-transferase U19 OS=Arabidopsis thaliana GN=GSTU19 PE=2 SV=1
Q8VZB5	AT5G14260	Putative uncharacterized protein At5g14260 OS=Arabidopsis thaliana GN=F18O22_50 PE=2 SV=1
F4IMB5	AT2G07698	ATP synthase subunit alpha OS=Arabidopsis thaliana GN=At2g07698 PE=3 SV=1
O04151	AT1G56340	Calreticulin-1 OS=Arabidopsis thaliana GN=CRT1 PE=1 SV=1
Q8L940	AT5G01410	Pyridoxal 5~-phosphate synthase subunit PDX1.3 OS=Arabidopsis thaliana GN=PDX13 PE=1 SV=2
Q9LUB2	AT5G48220	AT5g48220/MIF21_11 OS=Arabidopsis thaliana GN=At5g48220 PE=2 SV=1
Q8VZJ2	AT4G16260	AT4g16260/dl4170c OS=Arabidopsis thaliana GN=At4g16260 PE=2 SV=1
Q9FKW6	AT5G66190	Ferredoxin--NADP reductase, leaf isozyme 1, chloroplastic OS=Arabidopsis thaliana GN=LFNR1 PE=1 SV=1
Q9ZPF5	AT4G08870	Arginase 2, mitochondrial OS=Arabidopsis thaliana GN=ARGAH2 PE=2 SV=1
Q9S7W4	AT3G07720	AT3g07720/F17A17_6 OS=Arabidopsis thaliana GN=F17A17.6 PE=2 SV=1
Q9XGZ0	AT5G25880	NADP-dependent malic enzyme 3 OS=Arabidopsis thaliana GN=NADP-ME3 PE=1 SV=1
Q8RU07	AT2G30200	Putative malonyl-CoA OS=Arabidopsis thaliana GN=At2g30200 PE=2 SV=1
Q9SGZ5	AT1G78060	Probable beta-D-xylosidase 7 OS=Arabidopsis thaliana GN=BXL7 PE=2 SV=2
Q9LIK0	AT3G22960	Plastidial pyruvate kinase 1, chloroplastic OS=Arabidopsis thaliana GN=PKP1 PE=1 SV=1
P29197	AT3G23990	Chaperonin CPN60, mitochondrial OS=Arabidopsis thaliana GN=CPN60 PE=2 SV=2
Q8H126	AT5G13030	Putative uncharacterized protein At5g13030 OS=Arabidopsis thaliana GN=At5g13030 PE=2 SV=1
Q94A41	AT1G69830	Alpha-amylase 3, chloroplastic OS=Arabidopsis thaliana GN=AMY3 PE=2 SV=1
Q9SA14	AT1G31180	3-isopropylmalate dehydrogenase 1, chloroplastic OS=Arabidopsis thaliana GN=IMDH1 PE=2 SV=2
Q9FI53	AT5G50950	Fumarate hydratase 2, chloroplastic OS=Arabidopsis thaliana GN=FUM2 PE=2 SV=1
O04496	AT1G09750	Aspartyl protease-like protein OS=Arabidopsis thaliana GN=F21M12.13 PE=2 SV=1
F4I035	AT1G48860	3-phosphoshikimate 1-carboxyvinyltransferase OS=Arabidopsis thaliana GN=At1g48860 PE=3 SV=1
P37107	AT5G03940	Signal recognition particle 54 kDa protein, chloroplastic OS=Arabidopsis thaliana GN=FFC PE=1 SV=1
Q8VYI4	AT1G14810	Aspartate semialdehyde dehydrogenase OS=Arabidopsis thaliana GN=At1g14810 PE=2 SV=1
Q04836	AT4G24770	Isoform 2 of 31 kDa ribonucleoprotein, chloroplastic OS=Arabidopsis thaliana GN=CP31A
Q94CE4	AT1G70410	Beta carbonic anhydrase 4 OS=Arabidopsis thaliana GN=BCA4 PE=1 SV=1
Q38882	AT3G15730	Phospholipase D alpha 1 OS=Arabidopsis thaliana GN=PLDALPHA1 PE=1 SV=2
Q9LHH7	AT3G12290	Bifunctional protein FolD 2 OS=Arabidopsis thaliana GN=FOLD2 PE=2 SV=1
Q0WNZ5	AT5G20980	5-methyltetrahydropteroyltriglutamate--homocysteine methyltransferase 3, chloroplastic OS=Arabidopsis thaliana GN=MS3 PE=1 SV=1
Q680K2	AT4G39970	Haloacid dehalogenase-like hydrolase domain-containing protein At4g39970 OS=Arabidopsis thaliana GN=At4g39970 PE=2 SV=1
P27323	AT5G52640	Heat shock protein 90-1 OS=Arabidopsis thaliana GN=HSP90-1 PE=1 SV=3
Q8VYA4	AT4G18810	NAD(P)-binding Rossmann-fold superfamily protein OS=Arabidopsis thaliana GN=At4g18810 PE=4 SV=2
Q94BS2	AT1G55480	GAN OS=Arabidopsis thaliana GN=ZKT PE=2 SV=1
Q9T0K7	AT4G13360	3-hydroxyisobutyryl-CoA hydrolase-like protein 3, mitochondrial OS=Arabidopsis thaliana GN=At4g13360 PE=2 SV=2
Q94F20	AT5G25460	At5g25460 OS=Arabidopsis thaliana GN=At5g25460 PE=2 SV=1
Q949Y3	AT5G34850	Bifunctional purple acid phosphatase 26 OS=Arabidopsis thaliana GN=PAP26 PE=1 SV=1
Q8S9M1	AT2G42130	Probable plastid-lipid-associated protein 13, chloroplastic OS=Arabidopsis thaliana GN=PAP13 PE=2 SV=2
F4K5B9	AT5G07030	Aspartyl protease family protein OS=Arabidopsis thaliana GN=At5g07030 PE=4 SV=1
Q9ZPI5	AT3G06860	Peroxisomal fatty acid beta-oxidation multifunctional protein MFP2 OS=Arabidopsis thaliana GN=MFP2 PE=1 SV=1
P46422	AT4G02520	Glutathione S-transferase F2 OS=Arabidopsis thaliana GN=GSTF2 PE=1 SV=3
P12411	AT1G75780	Tubulin beta-1 chain OS=Arabidopsis thaliana GN=TUBB1 PE=2 SV=1
F4HWQ5	AT1G35160	14-3-3-like protein GF14 phi OS=Arabidopsis thaliana GN=GF14 PHI PE=1 SV=1
O65902	AT4G34490	Cyclase-associated protein 1 OS=Arabidopsis thaliana GN=CAP1 PE=2 SV=1
F4IW47	AT2G45290	Transketolase-2, chloroplastic OS=Arabidopsis thaliana GN=TKL-2 PE=2 SV=1
F4JQH3	AT4G36760	Aminopeptidase P1 OS=Arabidopsis thaliana GN=APP1 PE=1 SV=1
Q43314	AT5G18170	Glutamate dehydrogenase 1 OS=Arabidopsis thaliana GN=GDH1 PE=2 SV=1
F4HYF3	AT1G48420	Bifunctional D-cysteine desulfhydrase/1-aminocyclopropane-1-carboxylate deaminase, mitochondrial OS=Arabidopsis thaliana GN=DCD PE=1 SV=1
Q8GZQ3	AT3G03710	Polyribonucleotide nucleotidyltransferase 1, chloroplastic OS=Arabidopsis thaliana GN=PNP1 PE=1 SV=1
P34790	AT4G38740	Peptidyl-prolyl cis-trans isomerase CYP18-3 OS=Arabidopsis thaliana GN=CYP18-3 PE=1 SV=1
Q9SIU8	AT2G20630	Probable protein phosphatase 2C 20 OS=Arabidopsis thaliana GN=PPC3-1.2 PE=1 SV=3
Q96300	AT3G02520	14-3-3-like protein GF14 nu OS=Arabidopsis thaliana GN=GRF7 PE=1 SV=1
Q9LJ65	AT3G19010	2-oxoglutarate (2OG) and Fe(II)-dependent oxygenase superfamily protein OS=Arabidopsis thaliana GN=At3g19010 PE=2 SV=1
Q9SIE1	AT2G22250	Isoform 2 of Bifunctional aspartate aminotransferase and glutamate/aspartate-prephenate aminotransferase OS=Arabidopsis thaliana GN=PAT
P29515	AT2G29550	Tubulin beta-7 chain OS=Arabidopsis thaliana GN=TUBB7 PE=2 SV=1
Q38858	AT1G09210	Calreticulin-2 OS=Arabidopsis thaliana GN=CRT2 PE=1 SV=3
Q9LHT0	AT5G06060	Tropinone reductase homolog At5g06060 OS=Arabidopsis thaliana GN=At5g06060 PE=2 SV=1
F4JLP5	AT4G16155	Dihydrolipoyl dehydrogenase 2, chloroplastic OS=Arabidopsis thaliana GN=LPD2 PE=2 SV=2
Q9SVG4	AT4G20830	Isoform 2 of Reticuline oxidase-like protein OS=Arabidopsis thaliana GN=At4g20830
O48661	AT1G70310	Spermidine synthase 2 OS=Arabidopsis thaliana GN=SPDSYN2 PE=1 SV=2
O50039	AT1G75330	Ornithine carbamoyltransferase, chloroplastic OS=Arabidopsis thaliana GN=OTC PE=2 SV=2
P14671	AT5G54810	Tryptophan synthase beta chain 1, chloroplastic OS=Arabidopsis thaliana GN=TSB1 PE=2 SV=1
P33207	AT1G24360	3-oxoacyl-[acyl-carrier-protein] reductase, chloroplastic OS=Arabidopsis thaliana GN=At1g24360 PE=2 SV=2
Q945K7	AT5G03290	Isocitrate dehydrogenase [NAD] catalytic subunit 5, mitochondrial OS=Arabidopsis thaliana GN=IDH5 PE=2 SV=1
Q9C5C4	AT4G17830	Acetylornithine deacetylase OS=Arabidopsis thaliana GN=At4g17830 PE=2 SV=1
Q9LK47	AT3G23700	AT3g23700/MYM9_3 OS=Arabidopsis thaliana GN=At3g23700 PE=2 SV=1
P52901	AT1G59900	Pyruvate dehydrogenase E1 component subunit alpha-1, mitochondrial OS=Arabidopsis thaliana GN=E1 ALPHA PE=2 SV=2
P55217	AT3G01120	Cystathionine gamma-synthase 1, chloroplastic OS=Arabidopsis thaliana GN=CGS1 PE=1 SV=3
Q9LK23	AT3G27300	Glucose-6-phosphate 1-dehydrogenase, cytoplasmic isoform 1 OS=Arabidopsis thaliana GN=ACG9 PE=2 SV=1
P42770	AT3G54660	Glutathione reductase, chloroplastic OS=Arabidopsis thaliana GN=EMB2360 PE=2 SV=1
Q9SGR6	AT1G76160	AT1G76160 protein OS=Arabidopsis thaliana GN=sks5 PE=2 SV=1
Q9SMM7	AT3G48720	HXXXD-type acyl-transferase family protein OS=Arabidopsis thaliana GN=T8P19.230 PE=2 SV=1
Q9LFN6	AT5G11200	DEAD-box ATP-dependent RNA helicase 56 OS=Arabidopsis thaliana GN=RH56 PE=1 SV=2
O65570	AT4G30160	Isoform 2 of Villin-4 OS=Arabidopsis thaliana GN=VLN4
Q9SFH9	AT1G69740	Delta-aminolevulinic acid dehydratase 1, chloroplastic OS=Arabidopsis thaliana GN=HEMB1 PE=2 SV=1
O65282	AT5G20720	20 kDa chaperonin, chloroplastic OS=Arabidopsis thaliana GN=CPN21 PE=1 SV=2
F4JBC9	AT3G26060	Peroxiredoxin Q OS=Arabidopsis thaliana GN=ATPRX Q PE=4 SV=1
P42734	AT4G39330	Probable cinnamyl alcohol dehydrogenase 9 OS=Arabidopsis thaliana GN=CAD9 PE=2 SV=2
Q9S7Y7	AT1G68560	Alpha-xylosidase 1 OS=Arabidopsis thaliana GN=XYL1 PE=1 SV=1
Q93Z72	AT5G17000	AT5g16970/F2K13_120 OS=Arabidopsis thaliana GN=At5g17000 PE=2 SV=1
Q9C5U8	AT5G63890	Histidinol dehydrogenase, chloroplastic OS=Arabidopsis thaliana GN=HISN8 PE=2 SV=1
Q42586	AT3G54470	Uridine 5~-monophosphate synthase OS=Arabidopsis thaliana GN=PYRE-F PE=2 SV=2
O22229	AT2G41680	NADPH-dependent thioredoxin reductase 3 OS=Arabidopsis thaliana GN=NTRC PE=1 SV=2
Q38799	AT5G50850	Pyruvate dehydrogenase E1 component subunit beta-1, mitochondrial OS=Arabidopsis thaliana GN=PDH2 PE=1 SV=2
Q9S9P6	AT1G30530	UDP-glycosyltransferase 78D1 OS=Arabidopsis thaliana GN=UGT78D1 PE=2 SV=1
Q9C9P3	AT1G74910	ADP-glucose pyrophosphorylase family protein OS=Arabidopsis thaliana GN=F9E10.24 PE=1 SV=1
Q42403	AT5G42980	Thioredoxin H3 OS=Arabidopsis thaliana GN=TRX3 PE=1 SV=1
O64530	AT1G79230	Thiosulfate/3-mercaptopyruvate sulfurtransferase 1, mitochondrial OS=Arabidopsis thaliana GN=STR1 PE=1 SV=1
Q9S7Z3	AT5G44070	Glutathione gamma-glutamylcysteinyltransferase 1 OS=Arabidopsis thaliana GN=PCS1 PE=1 SV=1
Q9LT39	AT3G20820	Leucine-rich repeat-containing protein OS=Arabidopsis thaliana GN=At3g20820 PE=2 SV=1
Q39242	AT2G17420	Thioredoxin reductase 2 OS=Arabidopsis thaliana GN=NTR2 PE=2 SV=2
P31265	AT3G16640	Translationally-controlled tumor protein homolog OS=Arabidopsis thaliana GN=TCTP PE=2 SV=2
P42731	AT4G34110	Polyadenylate-binding protein 2 OS=Arabidopsis thaliana GN=PAB2 PE=1 SV=1
Q01908	AT4G04640	ATP synthase gamma chain 1, chloroplastic OS=Arabidopsis thaliana GN=ATPC1 PE=1 SV=1
Q940M2	AT4G39660	Alanine--glyoxylate aminotransferase 2 homolog 1, mitochondrial OS=Arabidopsis thaliana GN=AGT2 PE=2 SV=1
Q9FZ80	AT1G18590	Cytosolic sulfotransferase 17 OS=Arabidopsis thaliana GN=SOT17 PE=1 SV=1
P42801	AT4G39800	Inositol-3-phosphate synthase isozyme 1 OS=Arabidopsis thaliana GN=IPS1 PE=1 SV=3
Q94BR2	AT5G19140	Aluminum induced protein with YGL and LRDR motifs OS=Arabidopsis thaliana GN=AILP1 PE=2 SV=1
Q39173	AT5G16990	NADP-dependent alkenal double bond reductase P2 OS=Arabidopsis thaliana GN=P2 PE=2 SV=2
Q9C6B9	AT1G73600	Isoform 2 of Phosphoethanolamine N-methyltransferase 3 OS=Arabidopsis thaliana GN=NMT3
Q9M7T0	AT3G06050	Peroxiredoxin-2F, mitochondrial OS=Arabidopsis thaliana GN=PRXIIF PE=1 SV=2
Q9LK72	AT3G16530	Lectin-like protein At3g16530 OS=Arabidopsis thaliana GN=At3g16530 PE=1 SV=1
Q9FT97	AT5G08380	Alpha-galactosidase 1 OS=Arabidopsis thaliana GN=AGAL1 PE=2 SV=1
O65423	AT4G21580	AT4g21580/F18E5_200 OS=Arabidopsis thaliana GN=F18E5.200 PE=2 SV=1
Q9SG80	AT3G10740	Alpha-L-arabinofuranosidase 1 OS=Arabidopsis thaliana GN=ASD1 PE=1 SV=1
Q9FYR6	AT5G52520	At5g52520 OS=Arabidopsis thaliana GN=OVA6 PE=2 SV=1
Q9FJI5	AT5G40760	Glucose-6-phosphate 1-dehydrogenase, cytoplasmic isoform 2 OS=Arabidopsis thaliana GN=ACG12 PE=2 SV=1
Q9FYC4	AT3G44860	AtPP-like protein OS=Arabidopsis thaliana GN=F28D10_50 PE=2 SV=1
Q56Z59	AT1G72160	Patellin-3 OS=Arabidopsis thaliana GN=PATL3 PE=1 SV=2
Q93ZN2	AT1G60710	Probable aldo-keto reductase 4 OS=Arabidopsis thaliana GN=At1g60710 PE=2 SV=1
Q949P2	AT5G10540	Probable cytosolic oligopeptidase A OS=Arabidopsis thaliana GN=CYOP PE=1 SV=1
Q8VZF1	AT3G16910	Acetate/butyrate--CoA ligase AAE7, peroxisomal OS=Arabidopsis thaliana GN=AAE7 PE=1 SV=1
Q9FGY1	AT5G49360	Beta-D-xylosidase 1 OS=Arabidopsis thaliana GN=BXL1 PE=1 SV=1
O22263	AT2G47470	AT2G47470 protein OS=Arabidopsis thaliana GN=UNE5 PE=2 SV=1
Q9FF55	AT5G60640	Protein disulfide isomerase-like 1-4 OS=Arabidopsis thaliana GN=PDIL1-4 PE=1 SV=1
A8MS49	AT5G58140	Phototropin 2 OS=Arabidopsis thaliana GN=PHOT2 PE=1 SV=1
F4KHU8	AT5G59290	UDP-glucuronic acid decarboxylase 3 OS=Arabidopsis thaliana GN=UXS3 PE=4 SV=1
Q9XEX2	AT1G65980	Peroxiredoxin-2B OS=Arabidopsis thaliana GN=PRXIIB PE=1 SV=1
Q84WW2	AT5G24400	Probable 6-phosphogluconolactonase 5, chloroplastic OS=Arabidopsis thaliana GN=EMB2024 PE=2 SV=1
F4I907	AT1G17650	Glyoxylate/succinic semialdehyde reductase 2, chloroplastic OS=Arabidopsis thaliana GN=GLYR2 PE=1 SV=1
Q8RWT5	AT2G35040	AICARFT/IMPCHase bienzyme family protein OS=Arabidopsis thaliana GN=At2g35040 PE=2 SV=1
P93832	AT1G80560	3-isopropylmalate dehydrogenase 2, chloroplastic OS=Arabidopsis thaliana GN=IMDH2 PE=1 SV=1
P33157	AT3G57260	Glucan endo-1,3-beta-glucosidase, acidic isoform OS=Arabidopsis thaliana GN=BG2 PE=1 SV=2
O65398	AT1G11840	Lactoylglutathione lyase OS=Arabidopsis thaliana GN=F12F1.32 PE=2 SV=1
Q9SZ30	AT4G26900	Imidazole glycerol phosphate synthase hisHF, chloroplastic OS=Arabidopsis thaliana GN=HISN4 PE=2 SV=1
Q9LTB2	AT5G49810	Methionine S-methyltransferase OS=Arabidopsis thaliana GN=MMT1 PE=1 SV=1
Q9SYG7	AT1G54100	Aldehyde dehydrogenase family 7 member B4 OS=Arabidopsis thaliana GN=ALDH7B4 PE=2 SV=3
Q9LMK7	AT1G07140	Ran-binding protein 1 homolog a OS=Arabidopsis thaliana GN=RANBP1A PE=1 SV=1
Q8LG77	AT3G09810	Isocitrate dehydrogenase [NAD] catalytic subunit 6, mitochondrial OS=Arabidopsis thaliana GN=IDH6 PE=2 SV=2
P93732	AT2G14260	Proline iminopeptidase OS=Arabidopsis thaliana GN=PIP PE=2 SV=3
B3H746	AT3G25230	Rotamase FKBP 1 OS=Arabidopsis thaliana GN=ROF1 PE=1 SV=1
Q9SN95	AT3G46440	UDP-glucuronic acid decarboxylase 5 OS=Arabidopsis thaliana GN=UXS5 PE=2 SV=1
O82399	AT2G22780	Probable malate dehydrogenase, glyoxysomal OS=Arabidopsis thaliana GN=At2g22780 PE=2 SV=1
F4IVR2	AT2G33210	Heat shock protein 60-2 OS=Arabidopsis thaliana GN=HSP60-2 PE=3 SV=1
F4ICG2	AT1G25350	Putative tRNA-glutamine ligase OS=Arabidopsis thaliana GN=OVA9 PE=4 SV=1
B3H658	AT3G49680	Branched-chain-amino-acid aminotransferase OS=Arabidopsis thaliana GN=BCAT3 PE=3 SV=1
Q02166	AT5G17990	Anthranilate phosphoribosyltransferase, chloroplastic OS=Arabidopsis thaliana GN=PAT1 PE=2 SV=1
Q9ZV19	AT2G38860	Isoform 2 of DJ-1 protein homolog E OS=Arabidopsis thaliana GN=DJ1E
Q8GUN7	AT1G36280	Adenylosuccinate lyase OS=Arabidopsis thaliana GN=At1g36280 PE=2 SV=1
Q9XI11	AT1G21670	F8K7.9 OS=Arabidopsis thaliana GN=F8K7.9 PE=2 SV=1
Q9LMU0	AT1G17890	Putative GDP-L-fucose synthase 2 OS=Arabidopsis thaliana GN=GER2 PE=1 SV=1
O80852	AT2G30860	Glutathione S-transferase F9 OS=Arabidopsis thaliana GN=GSTF9 PE=1 SV=1
O04309	AT3G16470	Jacalin-related lectin 35 OS=Arabidopsis thaliana GN=JAL35 PE=1 SV=1
Q9FVR9	AT1G57770	FAD/NAD(P)-binding oxidoreductase domain-containing protein OS=Arabidopsis thaliana GN=F12K22.18 PE=2 SV=1
Q9LIR4	AT3G23940	Isoform 2 of Dihydroxy-acid dehydratase, chloroplastic OS=Arabidopsis thaliana GN=DHAD
Q94EG6	AT5G02240	Uncharacterized protein At5g02240 OS=Arabidopsis thaliana GN=At5g02240 PE=1 SV=1
Q9C5F4	AT1G70570	Putative anthranilate phosphoribosyltransferase OS=Arabidopsis thaliana GN=At1g70570 PE=2 SV=1
Q9FR44	AT3G18000	Phosphoethanolamine N-methyltransferase 1 OS=Arabidopsis thaliana GN=NMT1 PE=1 SV=1
Q9LTR9	AT5G57020	Glycylpeptide N-tetradecanoyltransferase 1 OS=Arabidopsis thaliana GN=NMT1 PE=1 SV=2
F4HS98	AT1G01320	Tetratricopeptide repeat-containing protein OS=Arabidopsis thaliana GN=At1g01320 PE=1 SV=1
P25855	AT2G35370	Glycine cleavage system H protein 1, mitochondrial OS=Arabidopsis thaliana GN=GDH1 PE=1 SV=1
F4I3J0	AT1G56050	Obg-like ATPase 1 OS=Arabidopsis thaliana GN=At1g56050 PE=3 SV=1
Q93YR3	AT4G22670	FAM10 family protein At4g22670 OS=Arabidopsis thaliana GN=At4g22670 PE=1 SV=1
Q9CA90	AT1G79870	Glyoxylate/hydroxypyruvate reductase A HPR2 OS=Arabidopsis thaliana GN=HPR2 PE=1 SV=1
Q8L742	AT4G12290	Amine oxidase OS=Arabidopsis thaliana GN=At4g12290 PE=2 SV=1
O82392	AT2G29630	Phosphomethylpyrimidine synthase, chloroplastic OS=Arabidopsis thaliana GN=THIC PE=1 SV=1
A8MRC4	AT1G30230	Elongation factor 1B beta OS=Arabidopsis thaliana GN=At1g30230 PE=1 SV=1
Q9FW48	AT1G33600	Leucine-rich repeat-containing protein OS=Arabidopsis thaliana GN=T1E4.2 PE=4 SV=1
Q84XU2	AT2G42810	Isoform 2 of Serine/threonine-protein phosphatase 5 OS=Arabidopsis thaliana GN=PAPP5
Q39099	AT2G06850	Xyloglucan endotransglucosylase/hydrolase protein 4 OS=Arabidopsis thaliana GN=XTH4 PE=1 SV=1
Q9LXZ4	AT3G56460	GroES-like zinc-binding alcohol dehydrogenase family protein OS=Arabidopsis thaliana GN=T5P19_110 PE=2 SV=1
Q9ASS6	AT5G13120	Isoform 2 of Photosynthetic NDH subunit of lumenal location 5, chloroplastic OS=Arabidopsis thaliana GN=PNSL5
O22173	AT2G23350	Polyadenylate-binding protein 4 OS=Arabidopsis thaliana GN=PAB4 PE=1 SV=1
Q9LFJ8	AT5G17050	UDP-glycosyltransferase 78D2 OS=Arabidopsis thaliana GN=UGT78D2 PE=2 SV=1
Q9LHG9	AT3G12390	Nascent polypeptide-associated complex subunit alpha-like protein 1 OS=Arabidopsis thaliana GN=At3g12390 PE=1 SV=1
Q9FN41	AT5G53850	Probable bifunctional methylthioribulose-1-phosphate dehydratase/enolase-phosphatase E1 OS=Arabidopsis thaliana GN=At5g53850 PE=1 SV=1
F4IBT7	AT1G78680	Gamma-glutamyl hydrolase 2 OS=Arabidopsis thaliana GN=GGH2 PE=4 SV=1
Q501F7	AT1G21440	At1g21440 OS=Arabidopsis thaliana GN=At1g21440 PE=2 SV=1
Q9FEB5	AT3G52180	Phosphoglucan phosphatase DSP4, chloroplastic OS=Arabidopsis thaliana GN=DSP4 PE=1 SV=1
Q41932	AT4G05180	Oxygen-evolving enhancer protein 3-2, chloroplastic OS=Arabidopsis thaliana GN=PSBQ2 PE=1 SV=2
Q9SKQ0	AT2G21130	Peptidyl-prolyl cis-trans isomerase CYP19-2 OS=Arabidopsis thaliana GN=CYP19-2 PE=1 SV=1
P55826	AT4G01690	Protoporphyrinogen oxidase 1, chloroplastic OS=Arabidopsis thaliana GN=PPOX1 PE=1 SV=1
Q9LYE7	AT5G11420	Putative uncharacterized protein At5g11420 OS=Arabidopsis thaliana GN=F15N18_10 PE=2 SV=1
Q9SLK0	AT1G54340	Peroxisomal isocitrate dehydrogenase [NADP] OS=Arabidopsis thaliana GN=ICDH PE=1 SV=1
F4KH14	AT5G17530	Phosphoglucosamine mutase family protein OS=Arabidopsis thaliana GN=At5g17530 PE=4 SV=1
Q9ZVA4	AT1G78850	Curculin-like (Mannose-binding) lectin family protein OS=Arabidopsis thaliana GN=F9K20.10 PE=2 SV=1
Q9LVJ1	AT3G14067	At3g14067 OS=Arabidopsis thaliana GN=At3g14067 PE=2 SV=1
Q8RUF8	AT5G12040	Omega-amidase,chloroplastic OS=Arabidopsis thaliana GN=NLP3 PE=1 SV=1
Q6STH5	AT3G24430	Fe-S cluster assembly factor HCF101, chloroplastic OS=Arabidopsis thaliana GN=HCF101 PE=1 SV=1
Q8W1X2	AT5G37850	Pyridoxal kinase OS=Arabidopsis thaliana GN=PK PE=1 SV=2
Q94CC6	AT4G36195	Prolyl carboxypeptidase like protein OS=Arabidopsis thaliana GN=At4g36195 PE=2 SV=1
Q9M2U7	AT3G54400	AT3g54400/T12E18_90 OS=Arabidopsis thaliana GN=T12E18_90 PE=2 SV=1
Q9LTX3	AT5G49970	Pyridoxine/pyridoxamine 5~-phosphate oxidase 1, chloroplastic OS=Arabidopsis thaliana GN=PPOX1 PE=1 SV=1
Q9SKT0	AT2G20890	Protein THYLAKOID FORMATION 1, chloroplastic OS=Arabidopsis thaliana GN=THF1 PE=1 SV=1
P59232	AT2G47110	Ubiquitin-40S ribosomal protein S27a-2 OS=Arabidopsis thaliana GN=RPS27AB PE=1 SV=2
Q8RUC6	AT2G35635	Ubiquitin-NEDD8-like protein RUB2 OS=Arabidopsis thaliana GN=RUB2 PE=1 SV=3
Q9SGY2	AT1G10670	ATP-citrate synthase alpha chain protein 1 OS=Arabidopsis thaliana GN=ACLA-1 PE=1 SV=1
Q9FKK7	AT5G57655	Xylose isomerase OS=Arabidopsis thaliana GN=XYLA PE=2 SV=2
P52420	AT1G09830	Phosphoribosylamine--glycine ligase, chloroplastic OS=Arabidopsis thaliana GN=PUR2 PE=2 SV=2
Q9M0V6	AT4G05390	Ferredoxin--NADP reductase, root isozyme 1, chloroplastic OS=Arabidopsis thaliana GN=RFNR1 PE=2 SV=2
B3H6E4	AT4G14710	1,2-dihydroxy-3-keto-5-methylthiopentene dioxygenase OS=Arabidopsis thaliana GN=ATARD2 PE=3 SV=1
Q84W65	AT4G26500	SufE-like protein 1, chloroplastic/mitochondrial OS=Arabidopsis thaliana GN=SUFE1 PE=1 SV=2
Q39243	AT4G35460	Thioredoxin reductase 1 OS=Arabidopsis thaliana GN=NTR1 PE=1 SV=3
P68209	AT5G08300	Succinyl-CoA ligase [ADP-forming] subunit alpha-1, mitochondrial OS=Arabidopsis thaliana GN=At5g08300 PE=1 SV=1
F4JW99	AT5G04430	TOMV RNA binding protein OS=Arabidopsis thaliana GN=BTR1L PE=1 SV=1
Q42566	AT2G26740	ATsEH OS=Arabidopsis thaliana GN=ATsEH PE=2 SV=1
P42761	AT2G30870	Glutathione S-transferase F10 OS=Arabidopsis thaliana GN=GSTF10 PE=1 SV=3
Q9FNB0	AT5G13630	Magnesium-chelatase subunit ChlH, chloroplastic OS=Arabidopsis thaliana GN=CHLH PE=1 SV=1
Q1EBV4	AT3G13235	At3g13235 OS=Arabidopsis thaliana GN=At3g13235 PE=1 SV=1
O24457	AT1G01090	Pyruvate dehydrogenase E1 component subunit alpha-3, chloroplastic OS=Arabidopsis thaliana GN=PDH-E1 ALPHA PE=2 SV=1
O23016	AT1G04690	Probable voltage-gated potassium channel subunit beta OS=Arabidopsis thaliana GN=KAB1 PE=1 SV=1
Q75W54	AT1G09010	Mannosylglycoprotein endo-beta-mannosidase OS=Arabidopsis thaliana GN=EBM PE=1 SV=3
Q9SUQ4	AT4G23730	Apospory-associated protein C OS=Arabidopsis thaliana GN=F9D16.200 PE=2 SV=1
Q9LV91	AT5G64860	4-alpha-glucanotransferase DPE1, chloroplastic/amyloplastic OS=Arabidopsis thaliana GN=DPE1 PE=2 SV=1
Q9LSY9	AT3G21750	UDP-glycosyltransferase 71B1 OS=Arabidopsis thaliana GN=UGT71B1 PE=2 SV=1
Q9LNE6	AT1G06000	UDP-glycosyltransferase 89C1 OS=Arabidopsis thaliana GN=UGT89C1 PE=2 SV=1
Q9CA83	AT1G79750	NADP-dependent malic enzyme 4, chloroplastic OS=Arabidopsis thaliana GN=NADP-ME4 PE=1 SV=1
Q94F00	AT1G31190	Phosphatase IMPL1, chloroplastic OS=Arabidopsis thaliana GN=IMPL1 PE=1 SV=2
Q9LVW7	AT3G27740	Carbamoyl-phosphate synthase small chain, chloroplastic OS=Arabidopsis thaliana GN=CARA PE=1 SV=1
Q9LKA3	AT3G15020	Malate dehydrogenase 2, mitochondrial OS=Arabidopsis thaliana GN=At3g15020 PE=2 SV=1
Q9C8E6	AT1G42550	Plastid movement impaired1 OS=Arabidopsis thaliana GN=T8D8.2 PE=1 SV=1
Q8VZ57	AT1G52510	Putative hydrolase OS=Arabidopsis thaliana GN=At1g52510 PE=2 SV=1
Q8LE52	AT5G16710	Glutathione S-transferase DHAR3, chloroplastic OS=Arabidopsis thaliana GN=DHAR3 PE=1 SV=1
Q9SZ11	AT4G26690	Glycerophosphodiester phosphodiesterase GDPDL3 OS=Arabidopsis thaliana GN=GDPDL3 PE=1 SV=3
Q9FV52	AT1G13270	Methionine aminopeptidase 1B, chloroplastic OS=Arabidopsis thaliana GN=MAP1B PE=2 SV=2
Q9FEA2	AT5G64050	Glutamate--tRNA ligase, chloroplastic/mitochondrial OS=Arabidopsis thaliana GN=At5g64050 PE=2 SV=1
Q96299	AT2G42590	14-3-3-like protein GF14 mu OS=Arabidopsis thaliana GN=GRF9 PE=1 SV=2
F4IDD6	AT1G72550	Probable phenylalanine--tRNA ligase beta subunit OS=Arabidopsis thaliana GN=At1g72550 PE=4 SV=1
Q9LXX5	AT3G56650	PsbP domain-containing protein 6, chloroplastic OS=Arabidopsis thaliana GN=PPD6 PE=1 SV=1
Q9FUP0	AT2G06050	12-oxophytodienoate reductase 3 OS=Arabidopsis thaliana GN=OPR3 PE=1 SV=2
P49077	AT3G20330	Aspartate carbamoyltransferase, chloroplastic OS=Arabidopsis thaliana GN=PYRB PE=2 SV=2
Q38946	AT5G07440	Glutamate dehydrogenase 2 OS=Arabidopsis thaliana GN=GDH2 PE=1 SV=1
Q42418	AT4G29350	Profilin-2 OS=Arabidopsis thaliana GN=PRO2 PE=2 SV=1
F4JMJ1	AT4G16660	Heat shock 70 kDa protein 17 OS=Arabidopsis thaliana GN=HSP70-17 PE=2 SV=1
Q9LZ23	AT5G04740	ACT domain-containing protein ACR12 OS=Arabidopsis thaliana GN=ACR12 PE=2 SV=1
F4IS32	AT2G43710	Acyl-[acyl-carrier-protein] desaturase OS=Arabidopsis thaliana GN=SSI2 PE=3 SV=1
O82656	AT1G71860	Protein-tyrosine-phosphatase PTP1 OS=Arabidopsis thaliana GN=PTP1 PE=1 SV=1
Q42449	AT2G19760	Profilin-1 OS=Arabidopsis thaliana GN=PRO1 PE=1 SV=1
F4JBL2	AT3G47560	Alpha/beta-Hydrolases superfamily protein OS=Arabidopsis thaliana GN=At3g47560 PE=1 SV=1
Q9S9N1	AT1G16030	Heat shock 70 kDa protein 5 OS=Arabidopsis thaliana GN=HSP70-5 PE=2 SV=1
F4K3A9	AT5G48960	HAD-superfamily hydrolase, subfamily IG, 5~-nucleotidase OS=Arabidopsis thaliana GN=At5g48960 PE=4 SV=1
Q9S9P8	AT1G30510	Isoform 3 of Ferredoxin--NADP reductase, root isozyme 2, chloroplastic OS=Arabidopsis thaliana GN=RFNR2
Q84JZ4	AT5G21060	Homoserine dehydrogenase OS=Arabidopsis thaliana GN=At5g21060 PE=2 SV=1
F4JYC0	AT5G35170	Adenylate kinase family protein OS=Arabidopsis thaliana GN=At5g35170 PE=3 SV=1
F4I7X1	AT1G41830	SKU5 similar 6 OS=Arabidopsis thaliana GN=SKS6 PE=4 SV=1
Q9FLW9	AT5G52920	Plastidial pyruvate kinase 2 OS=Arabidopsis thaliana GN=PKP2 PE=1 SV=1
F4JGR5	AT4G04040	Pyrophosphate--fructose 6-phosphate 1-phosphotransferase subunit beta 2 OS=Arabidopsis thaliana GN=PFP-BETA2 PE=3 SV=1
Q9SHI1	AT1G17220	Translation initiation factor IF-2, chloroplastic OS=Arabidopsis thaliana GN=At1g17220 PE=2 SV=2
Q9FH82	AT5G45280	Pectin acetylesterase 11 OS=Arabidopsis thaliana GN=PAE11 PE=2 SV=1
P46421	AT2G29450	Glutathione S-transferase U5 OS=Arabidopsis thaliana GN=GSTU5 PE=2 SV=1
Q42529	AT3G54640	Tryptophan synthase alpha chain, chloroplastic OS=Arabidopsis thaliana GN=TSA1 PE=1 SV=1
Q0WV90	AT1G80490	Isoform 1 of Topless-related protein 1 OS=Arabidopsis thaliana GN=TPR1
Q93YW5	AT4G28400	Probable protein phosphatase 2C 58 OS=Arabidopsis thaliana GN=At4g28400 PE=2 SV=1
Q84W56	AT5G63420	Putative uncharacterized protein At5g63420 OS=Arabidopsis thaliana GN=emb2746 PE=1 SV=1
Q9SIP1	AT2G31670	At2g31670 OS=Arabidopsis thaliana GN=At2g31670 PE=2 SV=1
Q9SXS7	AT5G28020	Bifunctional L-3-cyanoalanine synthase/cysteine synthase D2 OS=Arabidopsis thaliana GN=CYSD2 PE=1 SV=1
O22607	AT2G19520	WD-40 repeat-containing protein MSI4 OS=Arabidopsis thaliana GN=MSI4 PE=1 SV=3
P32962	AT3G44300	Nitrilase 2 OS=Arabidopsis thaliana GN=NIT2 PE=1 SV=1
Q9SR15	AT3G04600	Tryptophanyl-tRNA synthetase-like protein OS=Arabidopsis thaliana GN=At3g04600 PE=3 SV=1
F4I2A0	AT1G76140	Prolyl oligopeptidase OS=Arabidopsis thaliana GN=At1g76140 PE=4 SV=1
Q8S4Y1	AT5G48230	Acetyl-CoA acetyltransferase, cytosolic 1 OS=Arabidopsis thaliana GN=AAT1 PE=2 SV=1
Q9T076	AT4G27520	Early nodulin-like protein 2 OS=Arabidopsis thaliana GN=At4g27520 PE=1 SV=1
Q9LQL0	AT1G32470	Glycine cleavage system H protein 3, mitochondrial OS=Arabidopsis thaliana GN=GDH3 PE=1 SV=1
O22609	AT3G27925	Protease Do-like 1, chloroplastic OS=Arabidopsis thaliana GN=DEGP1 PE=1 SV=2
Q6ICZ8	AT5G13850	Nascent polypeptide-associated complex subunit alpha-like protein 3 OS=Arabidopsis thaliana GN=At5g13850 PE=1 SV=1
O04130	AT1G17745	Isoform 2 of D-3-phosphoglycerate dehydrogenase 2, chloroplastic OS=Arabidopsis thaliana GN=PGDH2
Q03250	AT2G21660	Glycine-rich RNA-binding protein 7 OS=Arabidopsis thaliana GN=RBG7 PE=1 SV=1
Q9LS40	AT3G18490	Protein ASPARTIC PROTEASE IN GUARD CELL 1 OS=Arabidopsis thaliana GN=ASPG1 PE=1 SV=1
O24603	AT2G43570	Chitinase class 4-like protein OS=Arabidopsis thaliana GN=CHI PE=2 SV=1
Q9FFT4	AT5G54960	Pyruvate decarboxylase 2 OS=Arabidopsis thaliana GN=PDC2 PE=2 SV=1
P81760	AT5G53490	Thylakoid lumenal protein-17.4 OS=Arabidopsis thaliana GN=At5g53490 PE=4 SV=1
P31165	AT1G27450	Adenine phosphoribosyl transferase 1 OS=Arabidopsis thaliana GN=APT1 PE=3 SV=1
Q9SRI1	AT3G01340	Protein transport protein SEC13 homolog A OS=Arabidopsis thaliana GN=SEC13A PE=1 SV=1
Q39241	AT1G45145	Thioredoxin H5 OS=Arabidopsis thaliana GN=TRX5 PE=1 SV=1
F4K000	AT5G41970	Metal-dependent protein hydrolase OS=Arabidopsis thaliana GN=At5g41970 PE=1 SV=1
P21218	AT4G27440	Protochlorophyllide reductase B, chloroplastic OS=Arabidopsis thaliana GN=PORB PE=1 SV=3
O22957	AT2G34040	Apoptosis inhibitory protein 5 (API5) OS=Arabidopsis thaliana GN=At2g34040 PE=2 SV=2
O64903	AT5G63310	Nucleoside diphosphate kinase II, chloroplastic OS=Arabidopsis thaliana GN=NDPK2 PE=1 SV=2
Q9FM01	AT5G39320	UDP-glucose 6-dehydrogenase 4 OS=Arabidopsis thaliana GN=UGD4 PE=1 SV=1
Q9ZV36	AT2G28760	UDP-glucuronic acid decarboxylase 6 OS=Arabidopsis thaliana GN=UXS6 PE=2 SV=1
A7WM73	AT3G55260	Beta-hexosaminidase 1 OS=Arabidopsis thaliana GN=HEXO1 PE=1 SV=1
Q9SCX3	AT5G19510	Elongation factor 1-beta 2 OS=Arabidopsis thaliana GN=At5g19510 PE=1 SV=1
P42742	AT3G60820	Proteasome subunit beta type-1 OS=Arabidopsis thaliana GN=PBF1 PE=1 SV=2
Q9FF10	AT5G07830	Heparanase-like protein 1 OS=Arabidopsis thaliana GN=At5g07830 PE=2 SV=1
F4IT21	AT2G43945	Uncharacterized protein OS=Arabidopsis thaliana GN=At2g43945 PE=4 SV=1
Q9SD73	AT3G47000	At3g47000 OS=Arabidopsis thaliana GN=F13I12.50 PE=2 SV=1
Q9SV91	AT4G10300	At4g10300 OS=Arabidopsis thaliana GN=F24G24.100 PE=2 SV=1
Q9T074	AT4G37870	Phosphoenolpyruvate carboxykinase [ATP] OS=Arabidopsis thaliana GN=PCKA PE=1 SV=1
Q8RW90	AT1G12050	At1g12050/F12F1_8 OS=Arabidopsis thaliana GN=At1g12050 PE=2 SV=1
Q9M1H3	AT3G54540	ABC transporter F family member 4 OS=Arabidopsis thaliana GN=ABCF4 PE=2 SV=1
Q8H7F6	AT2G38270	Bifunctional monothiol glutaredoxin-S16, chloroplastic OS=Arabidopsis thaliana GN=GRXS16 PE=1 SV=2
P56820	AT4G20980	Eukaryotic translation initiation factor 3 subunit D OS=Arabidopsis thaliana GN=TIF3D1 PE=1 SV=1
P42763	AT1G76180	Dehydrin ERD14 OS=Arabidopsis thaliana GN=ERD14 PE=1 SV=1
Q9XJ35	AT1G49970	ATP-dependent Clp protease proteolytic subunit-related protein 1, chloroplastic OS=Arabidopsis thaliana GN=CLPR1 PE=1 SV=1
Q9SR19	AT3G04550	Rubisco accumulation factor 2, chloroplastic OS=Arabidopsis thaliana GN=RAF2 PE=2 SV=1
Q9M0F9	AT4G29220	ATP-dependent 6-phosphofructokinase 1 OS=Arabidopsis thaliana GN=PFK1 PE=1 SV=1
P21216	AT2G18230	Soluble inorganic pyrophosphatase 2 OS=Arabidopsis thaliana GN=PPA2 PE=2 SV=2
Q9ZPH2	AT4G04950	Monothiol glutaredoxin-S17 OS=Arabidopsis thaliana GN=GRXS17 PE=1 SV=1
Q94A52	AT3G19760	DEAD-box ATP-dependent RNA helicase 2 OS=Arabidopsis thaliana GN=RH2 PE=2 SV=2
P11139	AT1G64740	Tubulin alpha-1 chain OS=Arabidopsis thaliana GN=TUBA1 PE=2 SV=1
Q949P3	AT2G17340	Uncharacterized protein At2g17340 OS=Arabidopsis thaliana GN=At2g17340 PE=1 SV=1
Q9M0X9	AT4G05160	4-coumarate--CoA ligase-like 7 OS=Arabidopsis thaliana GN=4CLL7 PE=1 SV=1
O48676	AT1G24100	UDP-glycosyltransferase 74B1 OS=Arabidopsis thaliana GN=UGT74B1 PE=1 SV=1
Q43307	AT1G32200	Glycerol-3-phosphate acyltransferase, chloroplastic OS=Arabidopsis thaliana GN=ATS1 PE=2 SV=2
Q9SRY5	AT1G02920	Glutathione S-transferase F7 OS=Arabidopsis thaliana GN=GSTF7 PE=2 SV=3
Q94A94	AT5G11880	Diaminopimelate decarboxylase 2, chloroplastic OS=Arabidopsis thaliana GN=LYSA2 PE=2 SV=1
Q94C59	AT1G30690	Patellin-4 OS=Arabidopsis thaliana GN=PATL4 PE=1 SV=2
P0DH91	AT1G70490	ADP-ribosylation factor 2-B OS=Arabidopsis thaliana GN=ARF2-B PE=2 SV=1
Q9S834	AT1G02560	ATP-dependent Clp protease proteolytic subunit 5, chloroplastic OS=Arabidopsis thaliana GN=CLPP5 PE=1 SV=1
Q8VYI3	AT1G76150	Enoyl-CoA hydratase 2, peroxisomal OS=Arabidopsis thaliana GN=ECH2 PE=1 SV=1
O82299	AT2G35410	Putative chloroplast RNA binding protein OS=Arabidopsis thaliana GN=At2g35410 PE=1 SV=1
F4J043	AT3G15880	WUS-interacting protein 2 OS=Arabidopsis thaliana GN=WSIP2 PE=4 SV=1
O22126	AT2G45470	Fasciclin-like arabinogalactan protein 8 OS=Arabidopsis thaliana GN=FLA8 PE=1 SV=1
O22785	AT2G33340	U-box protein MAC3B OS=Arabidopsis thaliana GN=MAC3B PE=4 SV=2
Q9SJC4	AT2G04450	Nudix hydrolase 6 OS=Arabidopsis thaliana GN=NUDT6 PE=1 SV=1
Q9M1X2	AT3G63170	Fatty-acid-binding protein 1 OS=Arabidopsis thaliana GN=FAP1 PE=1 SV=1
Q8W4D6	AT1G16720	High chlorophyll fluorescence phenotype 173 protein OS=Arabidopsis thaliana GN=F17F16.7 PE=2 SV=1
O80504	AT2G44650	Chloroplast chaperonin 10 OS=Arabidopsis thaliana GN=CHL-CPN10 PE=2 SV=1
Q8VY01	AT2G33530	Serine carboxypeptidase-like 46 OS=Arabidopsis thaliana GN=SCPL46 PE=2 SV=1
Q9FIW4	AT5G36890	Beta-glucosidase 42 OS=Arabidopsis thaliana GN=BGLU42 PE=2 SV=1
Q9SJE1	AT1G08520	Magnesium-chelatase subunit ChlD, chloroplastic OS=Arabidopsis thaliana GN=CHLD PE=1 SV=3
F4JKM2	AT4G34230	Cinnamyl alcohol dehydrogenase 5 OS=Arabidopsis thaliana GN=CAD5 PE=3 SV=1
Q9XFT3	AT4G21280	Isoform 2 of Oxygen-evolving enhancer protein 3-1, chloroplastic OS=Arabidopsis thaliana GN=PSBQ1
Q8VZW6	AT3G08740	Elongation factor EF-P OS=Arabidopsis thaliana GN=At3g08740 PE=1 SV=1
O80574	AT2G44040	4-hydroxy-tetrahydrodipicolinate reductase 1, chloroplastic OS=Arabidopsis thaliana GN=DAPB1 PE=2 SV=2
Q8GYZ0	AT4G31530	At4g31530 OS=Arabidopsis thaliana GN=At4g31530 PE=2 SV=1
O23715	AT2G27020	Proteasome subunit alpha type-3 OS=Arabidopsis thaliana GN=PAG1 PE=1 SV=2
Q9SZE1	AT4G29120	Probable 3-hydroxyisobutyrate dehydrogenase-like 1, mitochondrial OS=Arabidopsis thaliana GN=At4g29120 PE=2 SV=1
F4I2F8	AT1G03630	Protochlorophyllide reductase C OS=Arabidopsis thaliana GN=POR C PE=4 SV=1
Q9LHL7	AT3G12050	Aha1 domain-containing protein OS=Arabidopsis thaliana GN=T21B14.13 PE=1 SV=1
Q9SU14	AT4G12720	Nudix hydrolase 7 OS=Arabidopsis thaliana GN=NUDT7 PE=1 SV=1
Q3E8E5	AT5G48375	Putative myrosinase 3 OS=Arabidopsis thaliana GN=TGG3 PE=5 SV=1
Q9FMD9	AT5G16570	Glutamine synthetase cytosolic isozyme 1-4 OS=Arabidopsis thaliana GN=GLN1-4 PE=1 SV=1
Q9S762	AT1G58080	ATP phosphoribosyltransferase 1, chloroplastic OS=Arabidopsis thaliana GN=HISN1A PE=1 SV=1
O81149	AT1G53850	Proteasome subunit alpha type-5-A OS=Arabidopsis thaliana GN=PAE1 PE=1 SV=1
Q8H104	AT4G26870	Asx tRNA synthetase (AspRS/AsnRS) class II core domain-contating protein OS=Arabidopsis thaliana GN=At4g26870 PE=2 SV=1
Q8H1S4	AT1G06650	1-aminocyclopropane-1-carboxylate oxidase homolog 3 OS=Arabidopsis thaliana GN=At1g06650 PE=2 SV=1
P83291	AT5G20080	NADH-cytochrome b5 reductase-like protein OS=Arabidopsis thaliana GN=CBR2 PE=1 SV=2
Q84WV8	AT2G23420	Nicotinate phosphoribosyltransferase 2 OS=Arabidopsis thaliana GN=NAPRT2 PE=2 SV=1
O82790	AT2G45990	AT2G45990 protein OS=Arabidopsis thaliana GN=At2g45990 PE=1 SV=1
Q9SW18	AT4G25080	Magnesium protoporphyrin IX methyltransferase, chloroplastic OS=Arabidopsis thaliana GN=CHLM PE=1 SV=2
Q8RWP0	AT3G20790	NAD(P)-binding Rossmann-fold superfamily protein OS=Arabidopsis thaliana GN=At3g20790 PE=2 SV=1
O65351	AT5G67360	Subtilisin-like protease SBT1.7 OS=Arabidopsis thaliana GN=SBT1.7 PE=1 SV=1
Q9LIM9	AT3G26460	Major latex protein-like OS=Arabidopsis thaliana GN=At3g26460 PE=4 SV=1
F4JKZ9	AT4G16060	Uncharacterized protein OS=Arabidopsis thaliana GN=At4g16060 PE=4 SV=1
Q9STG9	AT4G34740	Amidophosphoribosyltransferase 2, chloroplastic OS=Arabidopsis thaliana GN=ASE2 PE=1 SV=1
F4J7I2	AT3G11910	Ubiquitin carboxyl-terminal hydrolase OS=Arabidopsis thaliana GN=UBP13 PE=3 SV=1
Q9ZW19	AT2G29360	Tropinone reductase homolog At2g29360 OS=Arabidopsis thaliana GN=SDR PE=1 SV=1
Q9SI20	AT2G18110	Elongation factor 1-delta 2 OS=Arabidopsis thaliana GN=At2g18110 PE=1 SV=1
Q9FKV6	AT5G44320	Eukaryotic translation initiation factor 3 subunit D OS=Arabidopsis thaliana GN=At5g44320 PE=2 SV=1
P69834	AT2G02500	2-C-methyl-D-erythritol 4-phosphate cytidylyltransferase, chloroplastic OS=Arabidopsis thaliana GN=ISPD PE=1 SV=1
Q9C505	AT1G69410	Eukaryotic translation initiation factor 5A-3 OS=Arabidopsis thaliana GN=ELF5A-3 PE=2 SV=1
Q8RYC2	AT2G42100	Putative actin-5 OS=Arabidopsis thaliana GN=ACT5 PE=5 SV=1
Q9ZW15	AT2G29320	Tropinone reductase homolog At2g29320 OS=Arabidopsis thaliana GN=At2g29320 PE=2 SV=1
O80477	AT2G23610	Methylesterase 3 OS=Arabidopsis thaliana GN=MES3 PE=2 SV=1
Q39024	AT4G01370	Mitogen-activated protein kinase 4 OS=Arabidopsis thaliana GN=MPK4 PE=1 SV=2
Q8GXE2	AT4G14716	1,2-dihydroxy-3-keto-5-methylthiopentene dioxygenase 2 OS=Arabidopsis thaliana GN=ARD2 PE=2 SV=1
Q9FH05	AT5G42240	Serine carboxypeptidase-like 42 OS=Arabidopsis thaliana GN=SCPL42 PE=2 SV=1
A1L4Y4	AT5G61510	At5g61510 OS=Arabidopsis thaliana GN=At5g61510 PE=2 SV=1
Q8LD27	AT4G31300	Proteasome subunit beta type-6 OS=Arabidopsis thaliana GN=PBA1 PE=1 SV=2
F4I7B6	AT1G10940	Serine/threonine-protein kinase SRK2A OS=Arabidopsis thaliana GN=At1g10940 PE=4 SV=1
Q94K97	AT5G24490	Putative 30S ribosomal protein OS=Arabidopsis thaliana GN=At5g24490 PE=1 SV=1
Q67XN2	AT3G62750	Beta-glucosidase 8 OS=Arabidopsis thaliana GN=BGLU8 PE=2 SV=1
Q38871	AT4G35310	Calcium-dependent protein kinase 5 OS=Arabidopsis thaliana GN=CPK5 PE=2 SV=1
Q9FKG3	AT5G61580	ATP-dependent 6-phosphofructokinase 4, chloroplastic OS=Arabidopsis thaliana GN=PFK4 PE=1 SV=2
Q9FNP9	AT5G61160	Agmatine coumaroyltransferase OS=Arabidopsis thaliana GN=ACT PE=1 SV=1
Q9FID2	AT5G39080	Acyltransferase-like protein OS=Arabidopsis thaliana GN=At5g39080 PE=2 SV=1
Q9FFD2	AT5G16510	Probable UDP-arabinopyranose mutase 5 OS=Arabidopsis thaliana GN=RGP5 PE=1 SV=1
Q9LEY1	AT5G08260	Serine carboxypeptidase-like 35 OS=Arabidopsis thaliana GN=SCPL35 PE=2 SV=1
Q8L6Y1	AT3G20630	Ubiquitin carboxyl-terminal hydrolase 14 OS=Arabidopsis thaliana GN=UBP14 PE=1 SV=1
F4J3Q1	AT3G04480	Endoribonuclease OS=Arabidopsis thaliana GN=At3g04480 PE=4 SV=1
Q9LT75	AT3G19420	Protein phosphatase and tensin homolog deleted on chromosome ten 2A OS=Arabidopsis thaliana GN=PEN2 PE=1 SV=1
Q9LTV6	AT3G12800	Peroxisomal 2,4-dienoyl-CoA reductase OS=Arabidopsis thaliana GN=At3g12800 PE=2 SV=1
O81235	AT3G10920	Superoxide dismutase OS=Arabidopsis thaliana GN=MSD1 PE=1 SV=1
Q494P3	AT3G17770	At3g17770 OS=Arabidopsis thaliana GN=At3g17770 PE=2 SV=1
Q9M356	AT3G61820	Aspartyl protease OS=Arabidopsis thaliana GN=F15G16.210 PE=4 SV=1
O48832	AT2G17840	Probable senescence related protein OS=Arabidopsis thaliana GN=ERD7 PE=1 SV=1
Q8LAD2	AT5G23250	Succinyl-CoA ligase [ADP-forming] subunit alpha-2, mitochondrial OS=Arabidopsis thaliana GN=At5g23250 PE=2 SV=2
Q43727	AT5G35790	Glucose-6-phosphate 1-dehydrogenase 1, chloroplastic OS=Arabidopsis thaliana GN=APG1 PE=2 SV=2
Q8W4Q1	AT4G35360	At4g35360/F23E12_80 OS=Arabidopsis thaliana GN=At4g35360 PE=2 SV=1
Q9FLH8	AT5G51830	Probable fructokinase-7 OS=Arabidopsis thaliana GN=At5g51830 PE=1 SV=1
Q76FS5	AT1G17050	Solanesyl diphosphate synthase 2, chloroplastic OS=Arabidopsis thaliana GN=SPS2 PE=1 SV=1
Q8H121	AT4G19880	Glutathione S-transferase family protein OS=Arabidopsis thaliana GN=At4g19880 PE=1 SV=1
O65220	AT5G35100	Peptidyl-prolyl cis-trans isomerase CYP28, chloroplastic OS=Arabidopsis thaliana GN=CYP28 PE=1 SV=1
P46010	AT3G44320	Nitrilase 3 OS=Arabidopsis thaliana GN=NIT3 PE=1 SV=1
F4JJT9	AT4G33760	tRNA synthetase class II (D, K and N) family protein OS=Arabidopsis thaliana GN=At4g33760 PE=3 SV=1
Q5M731	AT1G22940	Thiamine biosynthetic bifunctional enzyme TH1, chloroplastic OS=Arabidopsis thaliana GN=TH1 PE=1 SV=1
F4HW26	AT1G08420	Serine/threonine-protein phosphatase OS=Arabidopsis thaliana GN=BSL2 PE=1 SV=1
Q39108	AT4G38460	Heterodimeric geranylgeranyl pyrophosphate synthase small subunit, chloroplastic OS=Arabidopsis thaliana GN=GGR PE=1 SV=2
Q9M5J8	AT5G06870	Polygalacturonase inhibitor 2 OS=Arabidopsis thaliana GN=PGIP2 PE=2 SV=2
Q38867	AT3G56070	Peptidyl-prolyl cis-trans isomerase CYP19-3 OS=Arabidopsis thaliana GN=CYP19-3 PE=2 SV=2
O49203	AT4G11010	Nucleoside diphosphate kinase III, chloroplastic/mitochondrial OS=Arabidopsis thaliana GN=NDPK3 PE=1 SV=1
O81146	AT5G35590	Proteasome subunit alpha type-6-A OS=Arabidopsis thaliana GN=PAA1 PE=1 SV=2
O80476	AT2G23600	Methylesterase 2 OS=Arabidopsis thaliana GN=MES2 PE=1 SV=1
Q9ZVQ3	AT2G02390	Glutathione S-transferase Z1 OS=Arabidopsis thaliana GN=GSTZ1 PE=1 SV=2
Q9SSN3	AT1G72930	Toll/interleukin-1 receptor-like protein OS=Arabidopsis thaliana GN=TIR PE=1 SV=1
Q9C5J7	AT5G56630	ATP-dependent 6-phosphofructokinase 7 OS=Arabidopsis thaliana GN=PFK7 PE=1 SV=1
O82768	AT1G31860	Histidine biosynthesis bifunctional protein hisIE, chloroplastic OS=Arabidopsis thaliana GN=HISN2 PE=1 SV=1
Q8LF99	AT5G65730	Probable xyloglucan endotransglucosylase/hydrolase protein 6 OS=Arabidopsis thaliana GN=XTH6 PE=2 SV=2
P82869	AT3G15520	Peptidyl-prolyl cis-trans isomerase CYP37, chloroplastic OS=Arabidopsis thaliana GN=CYP37 PE=1 SV=3
Q8L794	AT2G21370	Putative xylulose kinase OS=Arabidopsis thaliana GN=XK-1 PE=2 SV=1
P35614	AT3G26618	Eukaryotic peptide chain release factor subunit 1-3 OS=Arabidopsis thaliana GN=ERF1-3 PE=1 SV=1
Q9FUS6	AT1G27130	Glutathione S-transferase U13 OS=Arabidopsis thaliana GN=GSTU13 PE=2 SV=1
O04922	AT2G31570	Probable glutathione peroxidase 2 OS=Arabidopsis thaliana GN=GPX2 PE=1 SV=1
Q9FNE2	AT5G40370	Glutaredoxin-C2 OS=Arabidopsis thaliana GN=GRXC2 PE=2 SV=1
Q93Y35	AT4G24820	26S proteasome non-ATPase regulatory subunit 6 homolog OS=Arabidopsis thaliana GN=RPN7 PE=1 SV=1
Q3EBW0	AT2G22990	Serine carboxypeptidase-like 8 OS=Arabidopsis thaliana GN=SNG1 PE=4 SV=2
F4J1U2	AT3G29185	Uncharacterized protein OS=Arabidopsis thaliana GN=At3g29185 PE=4 SV=1
Q9SCW1	AT3G13750	Beta-galactosidase 1 OS=Arabidopsis thaliana GN=BGAL1 PE=1 SV=1
Q9ZVS5	AT1G03230	Aspartyl protease-like protein OS=Arabidopsis thaliana GN=F15K9.16 PE=2 SV=1
Q9M8R9	AT3G02770	Putative 4-hydroxy-4-methyl-2-oxoglutarate aldolase 1 OS=Arabidopsis thaliana GN=At3g02770 PE=2 SV=1
F4HQH8	AT1G01080	RNA-binding (RRM/RBD/RNP motifs) family protein OS=Arabidopsis thaliana GN=At1g01080 PE=4 SV=1
F4KFV6	AT5G39830	Protease DEG 8 OS=Arabidopsis thaliana GN=DEG8 PE=4 SV=1
O22941	AT2G41790	Zinc-metallopeptidase, peroxisomal OS=Arabidopsis thaliana GN=PXM16 PE=2 SV=1
Q9SJV1	AT2G21260	At2g21260 OS=Arabidopsis thaliana GN=At2g21260 PE=2 SV=1
Q9LV34	AT3G18070	Beta-glucosidase 43 OS=Arabidopsis thaliana GN=BGLU43 PE=2 SV=2
Q8GWU0	AT5G47760	Phosphoglycolate phosphatase 2 OS=Arabidopsis thaliana GN=PGLP2 PE=1 SV=1
Q9LVA4	AT5G62350	Invertase/pectin methylesterase inhibitor family protein / DC 1.2-like protein OS=Arabidopsis thaliana GN=MMI9.18 PE=2 SV=1
F4HZE0	AT1G09130	ATP-dependent Clp protease proteolytic subunit OS=Arabidopsis thaliana GN=At1g09130 PE=3 SV=1
O24521	AT3G10520	Non-symbiotic hemoglobin 2 OS=Arabidopsis thaliana GN=AHB2 PE=1 SV=1
O22707	AT1G60690	Probable aldo-keto reductase 3 OS=Arabidopsis thaliana GN=At1g60690 PE=3 SV=1
Q9ZQ91	AT2G03550	Probable carboxylesterase 7 OS=Arabidopsis thaliana GN=CXE7 PE=2 SV=1
O23647	AT2G36390	1,4-alpha-glucan-branching enzyme 2-1, chloroplastic/amyloplastic OS=Arabidopsis thaliana GN=SBE2.1 PE=2 SV=1
P92981	AT1G62180	5~-adenylylsulfate reductase 2, chloroplastic OS=Arabidopsis thaliana GN=APR2 PE=1 SV=2
Q9SYM5	AT1G78570	Trifunctional UDP-glucose 4,6-dehydratase/UDP-4-keto-6-deoxy-D-glucose 3,5-epimerase/UDP-4-keto-L-rhamnose-reductase RHM1 OS=Arabidopsis thaliana GN=RHM1 PE=1 SV=1
Q9LJR2	AT3G15356	Lectin-like protein LEC OS=Arabidopsis thaliana GN=LEC PE=1 SV=1
Q570C8	AT5G48880	3-ketoacyl-CoA thiolase 5, peroxisomal OS=Arabidopsis thaliana GN=KAT5 PE=2 SV=3
P34066	AT5G42790	Proteasome subunit alpha type-1-A OS=Arabidopsis thaliana GN=PAF1 PE=1 SV=3
P46644	AT5G11520	Aspartate aminotransferase 3, chloroplastic OS=Arabidopsis thaliana GN=ASP3 PE=1 SV=1
Q42524	AT1G51680	4-coumarate--CoA ligase 1 OS=Arabidopsis thaliana GN=4CL1 PE=1 SV=1
Q9SXP7	AT1G04640	Octanoyltransferase OS=Arabidopsis thaliana GN=LIP2 PE=2 SV=1
Q9LFA6	AT3G52840	Beta-galactosidase 2 OS=Arabidopsis thaliana GN=BGAL2 PE=2 SV=2
B3LFA4	AT5G38830	At5g38830 OS=Arabidopsis thaliana GN=At5g38830 PE=2 SV=1
Q9SXE1	AT1G62560	Flavin-containing monooxygenase FMO GS-OX3 OS=Arabidopsis thaliana GN=FMOGS-OX3 PE=2 SV=1
Q39251	AT3G46000	Actin-depolymerizing factor 2 OS=Arabidopsis thaliana GN=ADF2 PE=2 SV=1
Q9T081	AT4G27570	UDP-glycosyltransferase 79B3 OS=Arabidopsis thaliana GN=UGT79B3 PE=2 SV=1
Q96262	AT4G20260	Isoform 2 of Plasma membrane-associated cation-binding protein 1 OS=Arabidopsis thaliana GN=PCAP1
P34802	AT4G36810	Heterodimeric geranylgeranyl pyrophosphate synthase large subunit 1, chloroplastic OS=Arabidopsis thaliana GN=GGPPS1 PE=1 SV=2
Q9FX94	AT1G49660	Probable carboxylesterase 5 OS=Arabidopsis thaliana GN=CXE5 PE=2 SV=1
Q9FGC7	AT5G67030	Zeaxanthin epoxidase, chloroplastic OS=Arabidopsis thaliana GN=ZEP PE=1 SV=1
Q93Z70	AT2G19940	Probable N-acetyl-gamma-glutamyl-phosphate reductase, chloroplastic OS=Arabidopsis thaliana GN=At2g19940 PE=1 SV=2
F4HTT6	AT1G74070	Peptidyl-prolyl cis-trans isomerase CYP26-2, chloroplastic OS=Arabidopsis thaliana GN=CYP26-2 PE=2 SV=1
Q42112	AT3G09200	60S acidic ribosomal protein P0-2 OS=Arabidopsis thaliana GN=RPP0B PE=1 SV=2
Q9SXJ6	AT1G66670	ATP-dependent Clp protease proteolytic subunit 3, chloroplastic OS=Arabidopsis thaliana GN=CLPP3 PE=1 SV=1
Q9FMF1	AT5G64380	AT5g64380/MSJ1_22 OS=Arabidopsis thaliana GN=At5g64380 PE=2 SV=1
Q39026	AT2G43790	Mitogen-activated protein kinase 6 OS=Arabidopsis thaliana GN=MPK6 PE=1 SV=1
O49562	AT4G21210	Pyruvate, phosphate dikinase regulatory protein 1, chloroplastic OS=Arabidopsis thaliana GN=RP1 PE=1 SV=1
Q9LRJ9	AT3G22060	Cysteine-rich repeat secretory protein 38 OS=Arabidopsis thaliana GN=CRRSP38 PE=2 SV=1
Q9LXU4	AT5G12950	Putative uncharacterized protein At5g12950/T24H18_120 OS=Arabidopsis thaliana GN=T24H18_120 PE=2 SV=1
Q9S9W2	AT4G05530	Short-chain dehydrogenase/reductase SDRA OS=Arabidopsis thaliana GN=SDRA PE=1 SV=1
Q9C8L2	AT1G53520	Fatty-acid-binding protein 3 OS=Arabidopsis thaliana GN=FAP3 PE=1 SV=1
Q9FGE4	AT5G24460	Putative uncharacterized protein At5g24460 OS=Arabidopsis thaliana GN=At5g24460 PE=2 SV=1
Q9ZWJ3	AT1G22360	UDP-glycosyltransferase 85A2 OS=Arabidopsis thaliana GN=UGT85A2 PE=2 SV=1
Q8LPJ4	AT4G19210	ABC transporter E family member 2 OS=Arabidopsis thaliana GN=ABCE2 PE=2 SV=1
Q940G5	AT4G25900	Aldose 1-epimerase family protein OS=Arabidopsis thaliana GN=F14M19.180 PE=2 SV=1
Q9C712	AT1G66520	Formyl transferase, putative OS=Arabidopsis thaliana GN=F28G11.15 PE=3 SV=1
O81884	AT4G33670	L-galactose dehydrogenase OS=Arabidopsis thaliana GN=LGALDH PE=1 SV=1
Q2V3Q0	AT3G51260	20S proteasome alpha subunit PAD1 OS=Arabidopsis thaliana GN=PAD1 PE=4 SV=1
Q9T0I8	AT4G38800	5~-methylthioadenosine/S-adenosylhomocysteine nucleosidase 1 OS=Arabidopsis thaliana GN=MTN1 PE=1 SV=1
F4JIF9	AT4G14800	Proteasome subunit beta type OS=Arabidopsis thaliana GN=PBD2 PE=3 SV=1
Q39097	AT5G47880	Eukaryotic peptide chain release factor subunit 1-1 OS=Arabidopsis thaliana GN=ERF1-1 PE=1 SV=2
Q8L7S6	AT1G65590	Beta-hexosaminidase 3 OS=Arabidopsis thaliana GN=HEXO3 PE=1 SV=1
F4IUJ0	AT2G26340	Uncharacterized protein OS=Arabidopsis thaliana GN=At2g26340 PE=4 SV=1
Q9LVQ8	AT5G66720	Isoform 2 of Probable protein phosphatase 2C 80 OS=Arabidopsis thaliana GN=At5g66720
O64745	AT2G34810	At2g34810 OS=Arabidopsis thaliana GN=At2g34810 PE=2 SV=1
F4JTK8	AT4G38220	Aminoacylase-1 OS=Arabidopsis thaliana GN=At4g38220 PE=3 SV=1
Q84VZ1	AT1G79790	Flavin mononucleotide hydrolase 1 OS=Arabidopsis thaliana GN=At1g79790 PE=4 SV=2
P42760	AT1G02930	Glutathione S-transferase F6 OS=Arabidopsis thaliana GN=GSTF6 PE=2 SV=2
Q9XI87	AT1G14000	At1g14000 OS=Arabidopsis thaliana GN=F7A19.9 PE=1 SV=1
Q8L785	AT3G48110	Isoform 2 of Glycine--tRNA ligase 2, chloroplastic/mitochondrial OS=Arabidopsis thaliana GN=GLYRS-2
Q9LZE4	AT5G03430	Phosphoadenosine phosphosulfate (PAPS) reductase family protein OS=Arabidopsis thaliana GN=F12E4_190 PE=4 SV=1
Q9SCL7	AT3G57560	Acetylglutamate kinase, chloroplastic OS=Arabidopsis thaliana GN=NAGK PE=1 SV=1
Q8GWP5	AT4G20960	Riboflavin biosynthesis protein PYRD, chloroplastic OS=Arabidopsis thaliana GN=PYRD PE=1 SV=1
Q0WUQ7	AT4G29490	Metallopeptidase M24 family protein OS=Arabidopsis thaliana GN=At4g29490 PE=2 SV=1
F4INE2	AT2G07732	Ribulose bisphosphate carboxylase large chain, catalytic domain OS=Arabidopsis thaliana GN=At2g07732 PE=3 SV=1
Q94AJ9	AT1G12800	Nucleic acid-binding, OB-fold-like protein OS=Arabidopsis thaliana GN=At1g12800 PE=2 SV=1
Q9FZ47	AT1G16880	ACT domain-containing protein ACR11 OS=Arabidopsis thaliana GN=ACR11 PE=1 SV=1
Q9SEU8	AT4G03520	Thioredoxin M2 OS=Arabidopsis thaliana GN=ATHM2 PE=4 SV=1
P43297	AT1G47128	Cysteine proteinase RD21a OS=Arabidopsis thaliana GN=RD21A PE=1 SV=1
Q96329	AT3G51840	Acyl-coenzyme A oxidase 4, peroxisomal OS=Arabidopsis thaliana GN=ACX4 PE=1 SV=1
P52577	AT1G75280	Isoflavone reductase homolog P3 OS=Arabidopsis thaliana GN=At1g75280 PE=2 SV=1
Q9LXU5	AT5G12940	Leucine-rich repeat-containing protein OS=Arabidopsis thaliana GN=T24H18_110 PE=2 SV=1
Q43348	AT1G62660	Acid beta-fructofuranosidase 3, vacuolar OS=Arabidopsis thaliana GN=BFRUCT3 PE=2 SV=1
F4KFK3	AT5G16980	Zinc-binding dehydrogenase family protein OS=Arabidopsis thaliana GN=At5g16980 PE=4 SV=1
Q9SEH3	AT4G17530	Ras-related protein RABD2c OS=Arabidopsis thaliana GN=RABD2C PE=2 SV=1
Q09152	AT5G47770	Isoform Cytoplasmic of Farnesyl pyrophosphate synthase 1, mitochondrial OS=Arabidopsis thaliana GN=FPS1
P28493	AT1G75040	Pathogenesis-related protein 5 OS=Arabidopsis thaliana GN=At1g75040 PE=1 SV=1
Q8GUK4	AT4G21650	Subtilase family protein OS=Arabidopsis thaliana GN=At4g21650 PE=2 SV=1
Q8RX86	AT5G08370	Alpha-galactosidase 2 OS=Arabidopsis thaliana GN=AGAL2 PE=1 SV=2
O24496	AT3G10850	Hydroxyacylglutathione hydrolase cytoplasmic OS=Arabidopsis thaliana GN=GLX2-2 PE=1 SV=2
Q9SMV6	AT5G17020	Isoform 2 of Protein EXPORTIN 1A OS=Arabidopsis thaliana GN=XPO1
O48737	AT1G03680	Thioredoxin M1, chloroplastic OS=Arabidopsis thaliana GN=At1g03680 PE=2 SV=1
O23034	AT1G05350	Ubiquitin-like modifier-activating enzyme 5 OS=Arabidopsis thaliana GN=At1g05350 PE=3 SV=2
Q9M1X8	AT3G59980	Nucleic acid-binding, OB-fold-like protein OS=Arabidopsis thaliana GN=F24G16.250 PE=2 SV=1
O65449	AT4G22010	At4g22010 OS=Arabidopsis thaliana GN=sks4 PE=2 SV=1
Q9SWG0	AT3G45300	Isovaleryl-CoA dehydrogenase, mitochondrial OS=Arabidopsis thaliana GN=IVD PE=1 SV=2
F4JHJ0	AT4G02450	HSP20-like chaperone OS=Arabidopsis thaliana GN=At4g02450 PE=1 SV=1
Q84TF0	AT2G37790	Aldo-keto reductase family 4 member C10 OS=Arabidopsis thaliana GN=AKR4C10 PE=1 SV=1
Q1JPL7	AT1G11580	Pectinesterase/pectinesterase inhibitor 18 OS=Arabidopsis thaliana GN=PME18 PE=1 SV=3
Q94K59	AT4G24350	Phosphorylase family protein OS=Arabidopsis thaliana GN=At4g24350 PE=2 SV=1
Q9LQQ3	AT1G07750	At1g07750/F24B9_13 OS=Arabidopsis thaliana GN=F24B9.13 PE=2 SV=1
P82538	AT3G55330	PsbP-like protein 1, chloroplastic OS=Arabidopsis thaliana GN=PPL1 PE=1 SV=1
Q9SCV3	AT2G32810	Beta-galactosidase OS=Arabidopsis thaliana GN=BGAL9 PE=3 SV=1
P09468	ATCG00470	ATP synthase epsilon chain, chloroplastic OS=Arabidopsis thaliana GN=atpE PE=1 SV=2
Q9T080	AT4G27560	UDP-glycosyltransferase 79B2 OS=Arabidopsis thaliana GN=UGT79B2 PE=2 SV=1
Q9SJH7	AT2G42790	Citrate synthase 3, peroxisomal OS=Arabidopsis thaliana GN=CSY3 PE=2 SV=1
Q9C7N4	AT1G29670	GDSL esterase/lipase At1g29670 OS=Arabidopsis thaliana GN=At1g29670 PE=2 SV=1
Q9ZUF6	AT2G05920	Putative subtilisin serine protease OS=Arabidopsis thaliana GN=At2g05920 PE=2 SV=1
O82597	AT4G01480	Soluble inorganic pyrophosphatase 5 OS=Arabidopsis thaliana GN=PPA5 PE=2 SV=1
F4JUM1	AT4G14160	Sec23/sec24-like transport protein OS=Arabidopsis thaliana GN=At4g14160 PE=4 SV=1
Q9LSY5	AT3G21790	UDP-glycosyltransferase 71B7 OS=Arabidopsis thaliana GN=UGT71B7 PE=2 SV=2
Q9SJU9	AT2G21280	Epimerase family protein SDR39U1 homolog, chloroplastic OS=Arabidopsis thaliana GN=GC1 PE=2 SV=2
Q94JX9	AT3G49470	Nascent polypeptide-associated complex subunit alpha-like protein 2 OS=Arabidopsis thaliana GN=At3g49470 PE=2 SV=2
Q8GYZ3	AT1G19130	Putative uncharacterized protein At1g19130/F14D16_18 OS=Arabidopsis thaliana GN=At1g19130 PE=2 SV=1
Q05212	AT3G04880	DNA-damage-repair/toleration protein DRT102 OS=Arabidopsis thaliana GN=DRT102 PE=1 SV=2
Q9FH13	AT5G56260	Putative 4-hydroxy-4-methyl-2-oxoglutarate aldolase 3 OS=Arabidopsis thaliana GN=At5g56260 PE=1 SV=1
F4J6A1	AT3G11400	Eukaryotic translation initiation factor 3 subunit G OS=Arabidopsis thaliana GN=EIF3G1 PE=3 SV=1
F4JYX9	AT5G60360	Thiol protease aleurain OS=Arabidopsis thaliana GN=ALP PE=3 SV=1
Q9ZVA2	AT1G78830	At1g78830/F9K20_12 OS=Arabidopsis thaliana GN=F9K20.12 PE=2 SV=1
Q9LZF5	AT5G03350	Lectin-like protein At5g03350 OS=Arabidopsis thaliana GN=At5g03350 PE=1 SV=1
O22160	AT2G44920	Thylakoid lumenal 15 kDa protein 1, chloroplastic OS=Arabidopsis thaliana GN=At2g44920 PE=1 SV=2
Q9ZUU4	AT2G37220	RNA-binding protein CP29B, chloroplastic OS=Arabidopsis thaliana GN=CP29B PE=1 SV=1
Q8RWN9	AT3G13930	Dihydrolipoyllysine-residue acetyltransferase component 2 of pyruvate dehydrogenase complex, mitochondrial OS=Arabidopsis thaliana GN=At3g13930 PE=2 SV=2
Q39256	AT3G09790	Polyubiquitin 8 OS=Arabidopsis thaliana GN=UBQ8 PE=3 SV=1
Q0WNW0	AT5G04885	Glycosyl hydrolase family protein OS=Arabidopsis thaliana GN=At5g04885 PE=2 SV=1
O24658	AT2G43590	At2g43590 OS=Arabidopsis thaliana GN=At2g43590 PE=2 SV=1
Q8LB10	AT4G17040	ATP-dependent Clp protease proteolytic subunit-related protein 4, chloroplastic OS=Arabidopsis thaliana GN=CLPR4 PE=1 SV=1
O65041	AT5G19180	NEDD8-activating enzyme E1 catalytic subunit OS=Arabidopsis thaliana GN=ECR1 PE=1 SV=2
B3H739	AT1G18270	Ketose-bisphosphate aldolase class-II family protein OS=Arabidopsis thaliana GN=At1g18270 PE=4 SV=1
O82796	AT1G18640	Phosphoserine phosphatase, chloroplastic OS=Arabidopsis thaliana GN=PSP PE=1 SV=2
B3H4M0	AT3G15840	Post-illumination chlorophyll fluorescence increase protein OS=Arabidopsis thaliana GN=PIFI PE=4 SV=1
Q9S9N9	AT1G15950	Cinnamoyl-CoA reductase 1 OS=Arabidopsis thaliana GN=CCR1 PE=1 SV=1
Q9SR70	AT3G10060	Peptidyl-prolyl cis-trans isomerase FKBP16-4, chloroplastic OS=Arabidopsis thaliana GN=FKBP16-4 PE=1 SV=1
P32069	AT2G29690	Anthranilate synthase alpha subunit 2, chloroplastic OS=Arabidopsis thaliana GN=ASA2 PE=2 SV=1
Q96321	AT3G06720	Importin subunit alpha-1 OS=Arabidopsis thaliana GN=IMPA1 PE=1 SV=2
Q9C8P0	AT1G34430	Dihydrolipoyllysine-residue acetyltransferase component 5 of pyruvate dehydrogenase complex, chloroplastic OS=Arabidopsis thaliana GN=EMB3003 PE=2 SV=1
O81148	AT3G22110	Proteasome subunit alpha type-4-A OS=Arabidopsis thaliana GN=PAC1 PE=1 SV=1
Q9LSH2	AT3G17760	Glutamate decarboxylase 5 OS=Arabidopsis thaliana GN=GAD5 PE=2 SV=1
Q9ZRA2	AT5G54080	Homogentisate 1,2-dioxygenase OS=Arabidopsis thaliana GN=HGO PE=2 SV=2
Q96250	AT2G33040	ATP synthase subunit gamma, mitochondrial OS=Arabidopsis thaliana GN=ATPC PE=2 SV=1
Q8L7W8	AT4G34260	Alpha-L-fucosidase 2 OS=Arabidopsis thaliana GN=FUC95A PE=1 SV=1
Q9LML6	AT1G07250	UDP-glycosyltransferase 71C4 OS=Arabidopsis thaliana GN=UGT71C4 PE=2 SV=2
Q8VYR5	AT4G35850	Pentatricopeptide repeat-containing protein At4g35850, mitochondrial OS=Arabidopsis thaliana GN=At4g35850 PE=2 SV=1
Q8VZ10	AT1G56500	Haloacid dehalogenase-like hydrolase family protein OS=Arabidopsis thaliana GN=At1g56500 PE=2 SV=1
F4J109	AT3G63460	Transport protein SEC31 OS=Arabidopsis thaliana GN=At3g63460 PE=1 SV=1
Q9ZVS4	AT1G03220	Aspartyl protease-like protein OS=Arabidopsis thaliana GN=F15K9.17 PE=2 SV=1
Q39061	AT3G52380	RNA-binding protein CP33, chloroplastic OS=Arabidopsis thaliana GN=CP33 PE=2 SV=1
F4HR91	AT1G33610	Leucine-rich repeat (LRR) family protein OS=Arabidopsis thaliana GN=At1g33610 PE=4 SV=1
Q9M2W2	AT3G55040	Glutathione S-transferase L2, chloroplastic OS=Arabidopsis thaliana GN=GSTL2 PE=2 SV=1
Q9LDA7	AT3G15260	Probable protein phosphatase 2C 39 OS=Arabidopsis thaliana GN=At3g15260 PE=2 SV=1
Q9LR44	AT1G05560	UDP-glycosyltransferase 75B1 OS=Arabidopsis thaliana GN=UGT75B1 PE=1 SV=1
Q24JL3	AT1G16460	Isoform 2 of Thiosulfate/3-mercaptopyruvate sulfurtransferase 2 OS=Arabidopsis thaliana GN=STR2
Q9XJ36	AT1G12410	ATP-dependent Clp protease proteolytic subunit-related protein 2, chloroplastic OS=Arabidopsis thaliana GN=CLPR2 PE=1 SV=1
Q9LJG3	AT3G14210	GDSL esterase/lipase ESM1 OS=Arabidopsis thaliana GN=ESM1 PE=1 SV=1
B9DFI3	AT4G37550	AT4G37550 protein OS=Arabidopsis thaliana GN=At4g37550 PE=2 SV=1
F4KHG6	AT5G46390	Carboxyl-terminal-processing peptidase 1, chloroplastic OS=Arabidopsis thaliana GN=CTPA1 PE=1 SV=1
Q9SHG8	AT1G17100	At1g17100 OS=Arabidopsis thaliana GN=F20D23.21 PE=2 SV=1
O04420	AT2G26230	Uricase OS=Arabidopsis thaliana GN=At2g26230 PE=1 SV=2
Q9LFX8	AT1G27090	Putative uncharacterized protein At1g27090 OS=Arabidopsis thaliana GN=At1g27090 PE=2 SV=1
Q944L8	AT1G11930	At1g11930/F12F1_20 OS=Arabidopsis thaliana GN=At1g11930 PE=2 SV=1
Q570G3	AT3G13800	Metallo-beta-lactamase family protein OS=Arabidopsis thaliana GN=At3g13800 PE=4 SV=2
Q8L5Y8	AT5G65840	Putative uncharacterized protein At5g65840 OS=Arabidopsis thaliana GN=At5g65840 PE=2 SV=1
Q9LKR8	AT5G28500	Rubisco accumulation factor 1, chloroplastic OS=Arabidopsis thaliana GN=RAF1 PE=2 SV=1
Q9LZX6	AT3G60880	Isoform 2 of 4-hydroxy-tetrahydrodipicolinate synthase 1, chloroplastic OS=Arabidopsis thaliana GN=DHDPS1
Q9M8L6	AT1G80480	At1g80480 OS=Arabidopsis thaliana GN=T21F11.27 PE=2 SV=1
Q05728	AT3G55010	Phosphoribosylformylglycinamidine cyclo-ligase, chloroplastic OS=Arabidopsis thaliana GN=PUR5 PE=1 SV=2
O49499	AT4G34050	Caffeoyl-CoA O-methyltransferase 1 OS=Arabidopsis thaliana GN=CCOAOMT1 PE=1 SV=1
O80889	AT2G32520	At2g32520 OS=Arabidopsis thaliana GN=At2g32520 PE=2 SV=1
O22287	AT2G39770	Mannose-1-phosphate guanylyltransferase 1 OS=Arabidopsis thaliana GN=CYT1 PE=1 SV=1
Q3E7I4	AT4G34090	Uncharacterized protein OS=Arabidopsis thaliana GN=At4g34090 PE=4 SV=2
O48782	AT2G26670	Heme oxygenase 1, chloroplastic OS=Arabidopsis thaliana GN=HO1 PE=1 SV=2
Q8VXZ0	AT5G19460	Nudix hydrolase 20, chloroplastic OS=Arabidopsis thaliana GN=NUDT20 PE=2 SV=1
O48646	AT4G11600	Probable phospholipid hydroperoxide glutathione peroxidase 6, mitochondrial OS=Arabidopsis thaliana GN=GPX6 PE=2 SV=2
Q9LNE4	AT1G06020	Probable fructokinase-3 OS=Arabidopsis thaliana GN=At1g06020 PE=2 SV=1
Q9SIE3	AT2G22230	At2g22230/T26C19.11 OS=Arabidopsis thaliana GN=At2g22230 PE=2 SV=2
F4IKL8	AT2G29310	Tropinone reductase-like protein OS=Arabidopsis thaliana GN=At2g29310 PE=4 SV=1
O23714	AT3G22630	Proteasome subunit beta type-2-A OS=Arabidopsis thaliana GN=PBD1 PE=1 SV=1
F4K9G5	AT5G01650	Macrophage migration inhibitory factor family protein OS=Arabidopsis thaliana GN=At5g01650 PE=4 SV=1
Q941A7	AT4G20760	AT4g20760/F21C20_110 OS=Arabidopsis thaliana GN=At4g20760 PE=2 SV=1
B3H6B8	AT3G26720	Alpha-mannosidase OS=Arabidopsis thaliana GN=At3g26720 PE=3 SV=1
O23240	AT4G36400	D-2-hydroxyglutarate dehydrogenase, mitochondrial OS=Arabidopsis thaliana GN=D2HGDH PE=1 SV=3
Q38872	AT2G17290	Calcium-dependent protein kinase 6 OS=Arabidopsis thaliana GN=CPK6 PE=1 SV=1
O48587	AT5G44730	At5g44730 OS=Arabidopsis thaliana GN=T19K24.16 PE=2 SV=1
Q67YI9	AT2G43160	Clathrin interactor EPSIN 2 OS=Arabidopsis thaliana GN=EPSIN2 PE=1 SV=2
Q9FN42	AT5G23140	ATP-dependent Clp protease proteolytic subunit 2, mitochondrial OS=Arabidopsis thaliana GN=CLPP2 PE=1 SV=1
Q8LPS1	AT3G05970	Long chain acyl-CoA synthetase 6, peroxisomal OS=Arabidopsis thaliana GN=LACS6 PE=1 SV=1
Q9STT3	AT3G47800	Aldose 1-epimerase OS=Arabidopsis thaliana GN=T23J7.130 PE=2 SV=1
Q8VZP1	AT5G57440	(DL)-glycerol-3-phosphatase 2 OS=Arabidopsis thaliana GN=GPP2 PE=1 SV=1
Q9SX77	AT1G47420	Succinate dehydrogenase subunit 5, mitochondrial OS=Arabidopsis thaliana GN=SDH5 PE=1 SV=1
Q9ZW13	AT2G29290	Tropinone reductase homolog At2g29290 OS=Arabidopsis thaliana GN=At2g29290 PE=2 SV=1
Q8VYN9	AT5G54430	Putative uncharacterized protein At5g54430 OS=Arabidopsis thaliana GN=PHOS32 PE=2 SV=1
F4IAJ3	AT1G11870	Seryl-tRNA synthetase OS=Arabidopsis thaliana GN=SRS PE=3 SV=1
P33154	AT2G14610	Pathogenesis-related protein 1 OS=Arabidopsis thaliana GN=At2g14610 PE=1 SV=1
Q9LVC5	AT5G57330	Apospory-associated protein C OS=Arabidopsis thaliana GN=At5g57330 PE=1 SV=1
O48963	AT3G45780	Phototropin-1 OS=Arabidopsis thaliana GN=PHOT1 PE=1 SV=1
F4IYK4	AT3G08947	Armadillo/beta-catenin-like repeat-containing protein OS=Arabidopsis thaliana GN=At3g08947 PE=4 SV=1
Q38950	AT3G25800	Protein phosphatase 2A subunit A2 OS=Arabidopsis thaliana GN=PP2AA2 PE=4 SV=1
Q9FH98	AT5G67150	Anthranilate N-hydroxycinnamoyl/benzoyltransferase-like protein OS=Arabidopsis thaliana GN=At5g67150 PE=2 SV=1
Q8H0V3	AT1G08110	Lactoylglutathione lyase OS=Arabidopsis thaliana GN=At1g08110 PE=2 SV=1
F4IAX0	AT1G31690	Putative copper amine oxidase OS=Arabidopsis thaliana GN=At1g31690 PE=3 SV=1
Q8LCU7	AT3G45770	Probable trans-2-enoyl-CoA reductase, mitochondrial OS=Arabidopsis thaliana GN=At3g45770 PE=2 SV=1
P42762	AT5G51070	Chaperone protein ClpD, chloroplastic OS=Arabidopsis thaliana GN=CLPD PE=1 SV=1
Q93ZG7	AT3G53110	DEAD-box ATP-dependent RNA helicase 38 OS=Arabidopsis thaliana GN=RH38 PE=1 SV=2
Q9XIF8	AT1G59700	Glutathione S-transferase U16 OS=Arabidopsis thaliana GN=GSTU16 PE=2 SV=1
Q93W28	AT4G15545	Uncharacterized protein At4g15545 OS=Arabidopsis thaliana GN=At4g15545 PE=1 SV=1
F4JHW1	AT4G02860	Phenazine biosynthesis PhzC/PhzF protein OS=Arabidopsis thaliana GN=At4g02860 PE=4 SV=1
Q8W4Q4	AT4G24800	AT4g24800/F6I7_10 OS=Arabidopsis thaliana GN=At4g24800 PE=2 SV=1
Q93YZ7	AT2G31810	Acetolactate synthase small subunit 2, chloroplastic OS=Arabidopsis thaliana GN=At2g31810 PE=1 SV=1
Q39023	AT3G45640	Mitogen-activated protein kinase 3 OS=Arabidopsis thaliana GN=MPK3 PE=1 SV=2
O23614	AT4G17740	Isoform 2 of Carboxyl-terminal-processing peptidase 2, chloroplastic OS=Arabidopsis thaliana GN=CTPA2
P46011	AT5G22300	Bifunctional nitrilase/nitrile hydratase NIT4 OS=Arabidopsis thaliana GN=NIT4 PE=1 SV=1
P49243	AT1G62640	3-oxoacyl-[acyl-carrier-protein] synthase III, chloroplastic OS=Arabidopsis thaliana GN=At1g62640 PE=2 SV=2
Q9ZSI6	AT4G01700	At4g01700 OS=Arabidopsis thaliana GN=T15B16.5 PE=2 SV=1
Q9FLP0	AT5G55230	65-kDa microtubule-associated protein 1 OS=Arabidopsis thaliana GN=MAP65-1 PE=1 SV=1
Q9SLN5	AT2G45240	Methionine aminopeptidase 1A OS=Arabidopsis thaliana GN=MAP1A PE=1 SV=1
Q9FRL8	AT1G75270	Glutathione S-transferase DHAR2 OS=Arabidopsis thaliana GN=DHAR2 PE=1 SV=1
Q67YE7	AT3G44620	Protein-tyrosine phosphatase OS=Arabidopsis thaliana GN=At3g44620 PE=2 SV=1
Q8L4N1	AT4G27320	AT4g27320/M4I22_130 OS=Arabidopsis thaliana GN=PHOS34 PE=2 SV=1
P49200	AT3G45030	40S ribosomal protein S20-1 OS=Arabidopsis thaliana GN=RPS20A PE=2 SV=2
Q9ZVA5	AT1G78860	Curculin-like (Mannose-binding) lectin family protein OS=Arabidopsis thaliana GN=F9K20.9 PE=4 SV=1
Q9SCY2	AT5G45680	Peptidyl-prolyl cis-trans isomerase FKBP13, chloroplastic OS=Arabidopsis thaliana GN=FKBP13 PE=1 SV=2
O49453	AT4G28440	Uncharacterized protein At4g28440 OS=Arabidopsis thaliana GN=At4g28440 PE=1 SV=1
P92974	AT5G06460	Ubiquitin-activating enzyme E1 2 OS=Arabidopsis thaliana GN=UBA2 PE=1 SV=1
Q9LNU4	AT1G20200	26S proteasome non-ATPase regulatory subunit 3 homolog A OS=Arabidopsis thaliana GN=RPN3A PE=1 SV=3
O23138	AT1G22840	Cytochrome c-1 OS=Arabidopsis thaliana GN=CYTC-1 PE=1 SV=1
Q9LD60	AT3G55200	Spliceosomal associated protein 130A OS=Arabidopsis thaliana GN=T26I12.100 PE=4 SV=1
Q9LQK7	AT1G32500	Protein ABCI7, chloroplastic OS=Arabidopsis thaliana GN=ABCI7 PE=1 SV=1
Q9ZUG4	AT2G05830	Methylthioribose-1-phosphate isomerase OS=Arabidopsis thaliana GN=At2g05830 PE=1 SV=2
Q9FUZ2	AT5G14660	Peptide deformylase 1B, chloroplastic/mitochondrial OS=Arabidopsis thaliana GN=PDF1B PE=1 SV=2
Q9S7D2	AT3G07670	Putative ribulose-1,5-bisphosphate carboxylase/oxygenase small subunit N-methyltransferase I OS=Arabidopsis thaliana GN=F17A17.1 PE=2 SV=1
Q94K76	AT5G18470	Curculin-like (Mannose-binding) lectin family protein OS=Arabidopsis thaliana GN=At5g18470 PE=2 SV=1
Q9C826	AT1G52340	Xanthoxin dehydrogenase OS=Arabidopsis thaliana GN=ABA2 PE=1 SV=1
Q9FKX3	AT5G66090	Uncharacterized protein OS=Arabidopsis thaliana GN=At5g66090 PE=2 SV=1
Q9ZW35	AT2G29570	Proliferating cell nuclear antigen 2 OS=Arabidopsis thaliana GN=PCNA2 PE=1 SV=1
F4I420	AT1G76810	Eukaryotic translation initiation factor 2 (EIF-2) family protein OS=Arabidopsis thaliana GN=At1g76810 PE=1 SV=1
Q9LPU8	AT1G21130	Indole glucosinolate O-methyltransferase 4 OS=Arabidopsis thaliana GN=T22I11.4 PE=4 SV=1
Q9SNE0	AT3G50270	Anthranilate N-hydroxycinnamoyl/benzoyltransferase-like protein OS=Arabidopsis thaliana GN=F11C1_110 PE=4 SV=1
O65896	AT2G19570	Cytidine deaminase 1 OS=Arabidopsis thaliana GN=CDA1 PE=1 SV=1
Q9ASZ9	AT1G60730	Probable aldo-keto reductase 5 OS=Arabidopsis thaliana GN=At1g60730 PE=2 SV=2
Q9LVI8	AT3G17820	Glutamine synthetase cytosolic isozyme 1-3 OS=Arabidopsis thaliana GN=GLN1-3 PE=1 SV=1
Q9SEU6	AT3G15360	Thioredoxin M4, chloroplastic OS=Arabidopsis thaliana GN=At3g15360 PE=2 SV=2
O49290	AT1G77060	Carboxyvinyl-carboxyphosphonate phosphorylmutase, chloroplastic OS=Arabidopsis thaliana GN=At1g77060 PE=2 SV=2
Q93WX6	AT1G08490	Cysteine desulfurase 1, chloroplastic OS=Arabidopsis thaliana GN=NFS2 PE=1 SV=1
Q94AA4	AT4G26270	ATP-dependent 6-phosphofructokinase 3 OS=Arabidopsis thaliana GN=PFK3 PE=1 SV=1
F4IGM5	AT2G21385	Uncharacterized protein OS=Arabidopsis thaliana GN=At2g21385 PE=4 SV=1
Q1G3L2	AT4G01883	Polyketide cyclase / dehydrase and lipid transport protein OS=Arabidopsis thaliana GN=At4g01883 PE=2 SV=1
Q93Z53	AT1G32440	Plastidial pyruvate kinase 3, chloroplastic OS=Arabidopsis thaliana GN=PKP3 PE=1 SV=1
O82089	AT3G56240	Copper transport protein CCH OS=Arabidopsis thaliana GN=CCH PE=1 SV=1
Q9FFE0	AT5G16450	Putative 4-hydroxy-4-methyl-2-oxoglutarate aldolase 2 OS=Arabidopsis thaliana GN=At5g16450 PE=1 SV=1
Q9C9C4	AT1G74030	Enolase 1, chloroplastic OS=Arabidopsis thaliana GN=ENO1 PE=1 SV=1
O49344	AT2G30790	Putative oxygen-evolving enhancer protein 2-2 OS=Arabidopsis thaliana GN=PSBP2 PE=5 SV=3
Q8RYE9	AT2G33255	Haloacid dehalogenase-like hydrolase domain-containing protein At2g33255 OS=Arabidopsis thaliana GN=At2g33255 PE=2 SV=1
Q9LXC0	AT5G09550	Guanosine nucleotide diphosphate dissociation inhibitor At5g09550 OS=Arabidopsis thaliana GN=At5g09550 PE=3 SV=1
Q9XIP8	AT1G64980	Protein CDI OS=Arabidopsis thaliana GN=CDI PE=2 SV=1
Q9SKU8	AT2G20690	At2g20690/F5H14.34 OS=Arabidopsis thaliana GN=At2g20690 PE=2 SV=2
Q9LX13	AT5G10160	(3R)-hydroxymyristoyl-[acyl carrier protein] dehydratase-like protein OS=Arabidopsis thaliana GN=T31P16_150 PE=2 SV=1
F4J9A0	AT3G53180	Nodulin/glutamine synthase-like protein OS=Arabidopsis thaliana GN=At3g53180 PE=1 SV=1
Q9SSS9	AT4G09650	ATP synthase subunit delta, chloroplastic OS=Arabidopsis thaliana GN=ATPD PE=1 SV=1
Q9SGW3	AT1G64520	26S proteasome non-ATPase regulatory subunit 8 homolog A OS=Arabidopsis thaliana GN=RPN12A PE=1 SV=1
P92985	AT5G58590	Ran-binding protein 1 homolog c OS=Arabidopsis thaliana GN=RANBP1C PE=2 SV=1
B3H683	AT4G32208	Heat shock protein 70 family protein OS=Arabidopsis thaliana GN=At4g32208 PE=4 SV=1
P92980	AT4G21990	5~-adenylylsulfate reductase 3, chloroplastic OS=Arabidopsis thaliana GN=APR3 PE=2 SV=2
F4J3A5	AT3G51240	Flavanone 3-hydroxylase OS=Arabidopsis thaliana GN=F3H PE=3 SV=1
Q42521	AT5G17330	Glutamate decarboxylase 1 OS=Arabidopsis thaliana GN=GAD1 PE=1 SV=2
Q8H1Q2	AT5G50960	Cytosolic Fe-S cluster assembly factor NBP35 OS=Arabidopsis thaliana GN=NBP35 PE=1 SV=1
Q9M076	AT4G32840	ATP-dependent 6-phosphofructokinase 6 OS=Arabidopsis thaliana GN=PFK6 PE=1 SV=1
O23722	AT2G38700	At2g38700 OS=Arabidopsis thaliana GN=MVD1 PE=2 SV=1
O82314	AT2G25830	Probable transcriptional regulatory protein At2g25830 OS=Arabidopsis thaliana GN=At2g25830 PE=2 SV=2
F4K6W6	AT5G20920	Translation initiation factor eIF-2 beta subunit OS=Arabidopsis thaliana GN=EIF2 BETA PE=1 SV=1
Q9FPJ2	AT3G62110	AT3g62110 OS=Arabidopsis thaliana GN=At3g62110 PE=2 SV=1
Q43315	AT4G17190	Farnesyl pyrophosphate synthase 2 OS=Arabidopsis thaliana GN=FPS2 PE=2 SV=1
Q8VX13	AT3G54960	Protein disulfide isomerase-like 1-3 OS=Arabidopsis thaliana GN=PDIL1-3 PE=2 SV=1
O81283	AT4G02510	Translocase of chloroplast 159, chloroplastic OS=Arabidopsis thaliana GN=TOC159 PE=1 SV=1
Q9SFF1	AT1G21860	SKU5 similar 7 protein OS=Arabidopsis thaliana GN=sks7 PE=4 SV=1
Q9LNE3	AT1G06030	Probable fructokinase-2 OS=Arabidopsis thaliana GN=At1g06030 PE=2 SV=1
O64765	AT2G35020	UDP-N-acetylglucosamine diphosphorylase 2 OS=Arabidopsis thaliana GN=GLCNAC1PUT2 PE=1 SV=1
Q9FY71	AT5G09440	Protein EXORDIUM-like 4 OS=Arabidopsis thaliana GN=EXL4 PE=2 SV=1
Q9SU83	AT4G29680	Alkaline-phosphatase-like protein OS=Arabidopsis thaliana GN=T16L4.190 PE=2 SV=1
F4ISI7	AT2G19480	Nucleosome assembly protein 12 OS=Arabidopsis thaliana GN=NAP1;2 PE=1 SV=1
P54873	AT4G11820	Isoform 2 of Hydroxymethylglutaryl-CoA synthase OS=Arabidopsis thaliana GN=HMGS
F4HST2	AT1G20450	Dehydrin ERD10 OS=Arabidopsis thaliana GN=ERD10 PE=1 SV=1
Q9SX65	AT1G48320	1,4-dihydroxy-2-naphthoyl-CoA thioesterase 1 OS=Arabidopsis thaliana GN=DHNAT1 PE=1 SV=1
Q9C5C8	AT4G21860	Peptide methionine sulfoxide reductase B2, chloroplastic OS=Arabidopsis thaliana GN=MSRB2 PE=1 SV=1
Q9XI91	AT1G13950	Eukaryotic translation initiation factor 5A-1 OS=Arabidopsis thaliana GN=ELF5A-1 PE=1 SV=1
A8MQW3	AT2G21270	AT2G21270 protein OS=Arabidopsis thaliana GN=UFD1 PE=2 SV=1
Q8L7S8	AT5G26742	DEAD-box ATP-dependent RNA helicase 3 OS=Arabidopsis thaliana GN=emb1138 PE=1 SV=2
O49686	AT4G17870	Abscisic acid receptor PYR1 OS=Arabidopsis thaliana GN=PYR1 PE=1 SV=1
Q39247	AT1G17720	Isoform 2 of Serine/threonine protein phosphatase 2A 55 kDa regulatory subunit B beta isoform OS=Arabidopsis thaliana GN=PP2AB2
Q8LC12	AT4G01897	At4g01897 OS=Arabidopsis thaliana GN=At4g01897 PE=2 SV=1
F4IKL5	AT2G29300	Tropinone reductase-like protein OS=Arabidopsis thaliana GN=At2g29300 PE=4 SV=1
Q9FI78	AT5G48930	Shikimate O-hydroxycinnamoyltransferase OS=Arabidopsis thaliana GN=HST PE=2 SV=1
Q8LDL0	AT1G67700	Isoform 2 of Protein HHL1, chloroplastic OS=Arabidopsis thaliana GN=HHL1
Q84MC2	AT5G11950	Cytokinin riboside 5~-monophosphate phosphoribohydrolase LOG8 OS=Arabidopsis thaliana GN=LOG8 PE=1 SV=1
Q9FK81	AT5G22580	Uncharacterized protein At5g22580 OS=Arabidopsis thaliana GN=At5g22580 PE=1 SV=1
Q8VY84	AT3G60180	Probable UMP-CMP kinase 1 OS=Arabidopsis thaliana GN=UMK1 PE=2 SV=1
Q9M060	AT3G55620	Eukaryotic translation initiation factor 6-2 OS=Arabidopsis thaliana GN=EIF6-2 PE=2 SV=1
Q9FN21	AT5G67290	FAD-dependent oxidoreductase-like protein OS=Arabidopsis thaliana GN=At5g67290 PE=2 SV=1
Q8H0V6	AT1G64550	ABC transporter F family member 3 OS=Arabidopsis thaliana GN=ABCF3 PE=1 SV=1
Q9ZV06	AT2G39020	Probable acetyltransferase NATA1-like OS=Arabidopsis thaliana GN=At2g39020 PE=2 SV=1
F4KAS6	AT5G63620	GroES-like zinc-binding alcohol dehydrogenase family protein OS=Arabidopsis thaliana GN=At5g63620 PE=4 SV=1
Q9SSQ9	AT1G52570	Phospholipase D alpha 2 OS=Arabidopsis thaliana GN=PLDALPHA2 PE=2 SV=1
F4IFC5	AT2G04842	Putative threonyl-tRNA synthetase / threonine--tRNA ligase OS=Arabidopsis thaliana GN=EMB2761 PE=3 SV=1
Q9ZUR7	AT2G37500	Arginine biosynthesis bifunctional protein ArgJ, chloroplastic OS=Arabidopsis thaliana GN=At2g37500 PE=2 SV=2
Q9SVQ9	AT4G13180	AT4g13180/F17N18_70 OS=Arabidopsis thaliana GN=F17N18.70 PE=1 SV=1
O22810	AT2G33600	At2g33600 OS=Arabidopsis thaliana GN=At2g33600 PE=2 SV=1
Q9SSK1	AT1G70980	Asparagine--tRNA ligase, cytoplasmic 3 OS=Arabidopsis thaliana GN=SYNC3 PE=1 SV=1
Q9FFQ7	AT5G63560	Acyltransferase-like protein OS=Arabidopsis thaliana GN=At5g63560 PE=2 SV=1
F4JE18	AT3G54760	Dentin sialophosphoprotein-related protein OS=Arabidopsis thaliana GN=At3g54760 PE=1 SV=1
Q9FNK4	AT5G46180	Ornithine aminotransferase, mitochondrial OS=Arabidopsis thaliana GN=DELTA-OAT PE=1 SV=1
Q96266	AT2G47730	Isoform 2 of Glutathione S-transferase F8, chloroplastic OS=Arabidopsis thaliana GN=GSTF8
Q9LH52	AT3G12145	Leucine-rich repeat protein FLOR1 OS=Arabidopsis thaliana GN=FLR1 PE=2 SV=1
Q8VXZ7	AT3G56310	Alpha-galactosidase 3 OS=Arabidopsis thaliana GN=AGAL3 PE=1 SV=1
Q8GWE0	AT4G16390	Pentatricopeptide repeat-containing protein At4g16390, chloroplastic OS=Arabidopsis thaliana GN=P67 PE=1 SV=3
Q42527	AT5G05590	N-(5~-phosphoribosyl)anthranilate isomerase 2, chloroplastic OS=Arabidopsis thaliana GN=PAI2 PE=2 SV=1
Q9FN08	AT5G63810	Beta-galactosidase 10 OS=Arabidopsis thaliana GN=BGAL10 PE=2 SV=1
Q9FNA3	AT5G13690	Alpha-N-acetylglucosaminidase OS=Arabidopsis thaliana GN=CYL1 PE=2 SV=1
F4JW69	AT5G04230	Phenylalanine ammonia-lyase OS=Arabidopsis thaliana GN=PAL3 PE=3 SV=1
F4IFK0	AT2G20830	Folic acid binding / transferase OS=Arabidopsis thaliana GN=At2g20830 PE=4 SV=1
Q94F26	AT4G10050	Protein phosphatase methylesterase 1 OS=Arabidopsis thaliana GN=T5L19.180 PE=2 SV=1
Q9LKJ1	AT5G65940	Isoform 2 of 3-hydroxyisobutyryl-CoA hydrolase 1 OS=Arabidopsis thaliana GN=CHY1
Q8LC68	AT1G18800	Isoform 2 of NAP1-related protein 2 OS=Arabidopsis thaliana GN=NRP2
Q9LFM4	AT5G11330	At5g11330 OS=Arabidopsis thaliana GN=F2I11_220 PE=2 SV=1
O80944	AT2G37760	Aldo-keto reductase family 4 member C8 OS=Arabidopsis thaliana GN=AKR4C8 PE=1 SV=2
Q9S7U9	AT4G29810	Mitogen-activated protein kinase kinase 2 OS=Arabidopsis thaliana GN=MKK2 PE=1 SV=2
Q9XQC7	AT5G17710	GrpE protein homolog OS=Arabidopsis thaliana GN=grpE PE=2 SV=1
Q94BV4	AT2G45810	DEAD-box ATP-dependent RNA helicase 6 OS=Arabidopsis thaliana GN=RH6 PE=2 SV=2
Q9C713	AT1G66530	Arginyl-tRNA synthetase OS=Arabidopsis thaliana GN=F28G11.14 PE=2 SV=1
Q9S9Z8	AT1G34760	Isoform 2 of 14-3-3-like protein GF14 omicron OS=Arabidopsis thaliana GN=GRF11
P28769	AT3G20050	T-complex protein 1 subunit alpha OS=Arabidopsis thaliana GN=CCT1 PE=1 SV=1
P93031	AT3G51160	GDP-mannose 4,6 dehydratase 2 OS=Arabidopsis thaliana GN=MUR1 PE=1 SV=3
Q42536	AT5G54190	Protochlorophyllide reductase A, chloroplastic OS=Arabidopsis thaliana GN=PORA PE=1 SV=2
Q93VA8	AT1G76010	Alba DNA/RNA-binding protein OS=Arabidopsis thaliana GN=At1g76010 PE=2 SV=1
Q9SUW2	AT4G22570	Adenine phosphoribosyltransferase 3 OS=Arabidopsis thaliana GN=APT3 PE=1 SV=1
O49607	AT4G34980	Subtilisin-like protease SBT1.6 OS=Arabidopsis thaliana GN=SBT1.6 PE=2 SV=1
O04379	AT1G48410	Isoform 2 of Protein argonaute 1 OS=Arabidopsis thaliana GN=AGO1
O22870	AT2G43560	Peptidyl-prolyl cis-trans isomerase FKBP16-3, chloroplastic OS=Arabidopsis thaliana GN=FKBP16-3 PE=1 SV=2
Q9SA34	AT1G16350	Inosine-5~-monophosphate dehydrogenase 2 OS=Arabidopsis thaliana GN=At1g16350 PE=1 SV=1
Q9ZRT5	AT5G41210	Glutathione S-transferase T1 OS=Arabidopsis thaliana GN=GSTT1 PE=2 SV=1
Q39119	AT4G32940	Vacuolar-processing enzyme gamma-isozyme OS=Arabidopsis thaliana GN=At4g32940 PE=2 SV=2
Q9FYH8	AT1G30910	F17F8.22 OS=Arabidopsis thaliana GN=At1g30910 PE=2 SV=1
Q9M3C6	AT3G55250	Putative calcium homeostasis regulator OS=Arabidopsis thaliana GN=T26I12.130 PE=2 SV=1
O04551	AT1G27020	Putative uncharacterized protein At1g27020 OS=Arabidopsis thaliana GN=At1g27020 PE=2 SV=1
Q02972	AT4G37990	Cinnamyl alcohol dehydrogenase 8 OS=Arabidopsis thaliana GN=CAD8 PE=1 SV=1
Q94AX4	AT5G06580	D-lactate dehydrogenase [cytochrome], mitochondrial OS=Arabidopsis thaliana GN=DLD PE=1 SV=1
P0DI07	AT1G71920	Histidinol-phosphate aminotransferase 2, chloroplastic OS=Arabidopsis thaliana GN=HISN6B PE=2 SV=1
O04951	AT1G69960	Serine/threonine-protein phosphatase PP2A-5 catalytic subunit OS=Arabidopsis thaliana GN=PP2A5 PE=1 SV=1
Q9C6I6	AT1G50940	Electron transfer flavoprotein subunit alpha, mitochondrial OS=Arabidopsis thaliana GN=ETFA PE=1 SV=1
Q9SD45	AT3G51000	AT3g51000/F24M12_40 OS=Arabidopsis thaliana GN=F24M12.40 PE=2 SV=1
Q9SR52	AT1G67550	Urease OS=Arabidopsis thaliana GN=URE PE=3 SV=1
O81147	AT2G05840	Proteasome subunit alpha type-6-B OS=Arabidopsis thaliana GN=PAA2 PE=1 SV=1
Q42262	AT4G34670	40S ribosomal protein S3a-2 OS=Arabidopsis thaliana GN=RPS3AB PE=2 SV=3
Q9FXA1	AT1G49750	AT1G49750 protein OS=Arabidopsis thaliana GN=F14J22.4 PE=2 SV=1
P52422	AT1G31220	Phosphoribosylglycinamide formyltransferase, chloroplastic OS=Arabidopsis thaliana GN=PUR3 PE=2 SV=2
Q9ZW84	AT2G43100	3-isopropylmalate dehydratase small subunit 1 OS=Arabidopsis thaliana GN=IPMI2 PE=1 SV=1
Q8LDU1	AT3G03890	AT3G03890 protein OS=Arabidopsis thaliana GN=At3g03890 PE=2 SV=1
Q8LD49	AT1G50320	Thioredoxin X, chloroplastic OS=Arabidopsis thaliana GN=ATHX PE=2 SV=2
Q39129	AT5G66040	Thiosulfate sulfurtransferase 16, chloroplastic OS=Arabidopsis thaliana GN=STR16 PE=1 SV=2
P56772	ATCG00670	ATP-dependent Clp protease proteolytic subunit 1 OS=Arabidopsis thaliana GN=clpP1 PE=1 SV=2
F4J4K6	AT3G57890	Tubulin binding cofactor C domain-containing protein OS=Arabidopsis thaliana GN=At3g57890 PE=4 SV=1
F4INP2	AT2G24020	Uncharacterized protein OS=Arabidopsis thaliana GN=At2g24020 PE=4 SV=1
Q9LHE7	AT3G19980	Phytochrome-associated serine/threonine-protein phosphatase 3 OS=Arabidopsis thaliana GN=FYPP3 PE=1 SV=1
Q9SVG3	AT4G20840	AT4G20840 protein OS=Arabidopsis thaliana GN=F21C20.190 PE=2 SV=1
Q9FK88	AT5G22510	Alkaline/neutral invertase E, chloroplastic OS=Arabidopsis thaliana GN=INVE PE=1 SV=1
Q9C8X4	AT1G36390	GrpE protein homolog OS=Arabidopsis thaliana GN=F7F23.11 PE=2 SV=1
F4JBU0	AT3G60440	Phosphoglycerate mutase family protein OS=Arabidopsis thaliana GN=At3g60440 PE=4 SV=1
P94040	AT1G72610	Germin-like protein subfamily 3 member 1 OS=Arabidopsis thaliana GN=GLP1 PE=1 SV=1
Q9SLF7	AT2G27710	60S acidic ribosomal protein P2-2 OS=Arabidopsis thaliana GN=RPP2B PE=1 SV=1
O65378	AT1G12010	1-aminocyclopropane-1-carboxylate oxidase 3 OS=Arabidopsis thaliana GN=At1g12010 PE=2 SV=1
Q8RXN1	AT1G04190	Carboxylate clamp-tetratricopeptide repeat protein OS=Arabidopsis thaliana GN=At1g04190 PE=2 SV=1
Q9LMG7	AT1G13900	Probable inactive purple acid phosphatase 2 OS=Arabidopsis thaliana GN=PAP2 PE=2 SV=1
Q9FZA2	AT1G28290	Isoform 2 of Non-classical arabinogalactan protein 31 OS=Arabidopsis thaliana GN=AGP31
Q9FLP6	AT5G55160	Small ubiquitin-related modifier 2 OS=Arabidopsis thaliana GN=SUMO2 PE=1 SV=1
F4KE06	AT5G09700	Glycosyl hydrolase family protein OS=Arabidopsis thaliana GN=At5g09700 PE=4 SV=1
Q9LTX2	AT5G49980	Transport inhibitor response 1-like protein OS=Arabidopsis thaliana GN=At5g49980 PE=2 SV=1
Q8L5U0	AT5G42970	COP9 signalosome complex subunit 4 OS=Arabidopsis thaliana GN=CSN4 PE=1 SV=2
O23684	AT2G41950	At2g41950/T6D20.26 OS=Arabidopsis thaliana GN=At2g41950 PE=2 SV=1
Q9M0Y6	AT4G05090	Putative PAP-specific phosphatase, mitochondrial OS=Arabidopsis thaliana GN=At4g05090 PE=2 SV=1
Q9LMX4	AT1G13750	Probable inactive purple acid phosphatase 1 OS=Arabidopsis thaliana GN=PAP1 PE=2 SV=1
Q9FJD0	AT5G53530	Vacuolar protein sorting-associated protein 26A OS=Arabidopsis thaliana GN=VPS26A PE=2 SV=1
O23403	AT4G15510	PsbP domain-containing protein 1, chloroplastic OS=Arabidopsis thaliana GN=PPD1
Q94AW8	AT3G44110	Chaperone protein dnaJ 3 OS=Arabidopsis thaliana GN=ATJ3 PE=1 SV=2
Q9ZVJ5	AT2G38740	Haloacid dehalogenase-like hydrolase domain-containing protein Sgpp OS=Arabidopsis thaliana GN=SGPP PE=1 SV=2
Q8L428	AT4G38810	EF-Hand containing protein-like OS=Arabidopsis thaliana GN=At4g38810 PE=2 SV=1
Q9FFC0	AT5G22880	Histone H2B.10 OS=Arabidopsis thaliana GN=At5g22880 PE=1 SV=3
P93824	AT1G04350	1-aminocyclopropane-1-carboxylate oxidase homolog 6 OS=Arabidopsis thaliana GN=At1g04350 PE=2 SV=1
Q8VZS8	AT5G46790	Abscisic acid receptor PYL1 OS=Arabidopsis thaliana GN=PYL1 PE=1 SV=1
Q8H1G4	AT4G37560	Acetamidase/formamidase family protein OS=Arabidopsis thaliana GN=At4g37560 PE=2 SV=1
O04905	AT5G26667	UMP-CMP kinase 3 OS=Arabidopsis thaliana GN=UMK3 PE=1 SV=1
O49292	AT1G77090	PsbP domain-containing protein 4, chloroplastic OS=Arabidopsis thaliana GN=PPD4 PE=1 SV=2
Q9SFB3	AT3G08010	F17A17.35 protein OS=Arabidopsis thaliana GN=F17A17.35 PE=2 SV=1
O04153	AT1G08450	Calreticulin-3 OS=Arabidopsis thaliana GN=CRT3 PE=1 SV=2
Q39054	AT5G20990	Molybdopterin biosynthesis protein CNX1 OS=Arabidopsis thaliana GN=CNX1 PE=1 SV=2
Q8GW72	AT2G28100	Alpha-L-fucosidase 1 OS=Arabidopsis thaliana GN=FUC1 PE=1 SV=2
F4JEJ0	AT3G13790	Beta-fructofuranosidase, insoluble isoenzyme CWINV1 OS=Arabidopsis thaliana GN=ATBFRUCT1 PE=4 SV=1
Q7DLR9	AT1G56450	Proteasome subunit beta type-4 OS=Arabidopsis thaliana GN=PBG1 PE=1 SV=2
O23710	AT3G27430	Proteasome subunit beta type-7-A OS=Arabidopsis thaliana GN=PBB1 PE=1 SV=2
Q9LUE6	AT5G50750	Probable UDP-arabinopyranose mutase 4 OS=Arabidopsis thaliana GN=RGP4 PE=1 SV=1
O64730	AT2G30170	Probable protein phosphatase 2C 26 OS=Arabidopsis thaliana GN=At2g30170 PE=2 SV=2
Q9ZUH5	AT2G24190	Isoform 2 of Short-chain dehydrogenase/reductase 2b OS=Arabidopsis thaliana GN=SDR2b
Q0WPR4	AT5G23210	Serine carboxypeptidase-like 34 OS=Arabidopsis thaliana GN=SCPL34 PE=2 SV=2
P94072	AT5G20630	Germin-like protein subfamily 3 member 3 OS=Arabidopsis thaliana GN=GER3 PE=1 SV=1
Q9SKZ1	AT2G32080	Isoform 2 of Transcription factor Pur-alpha 1 OS=Arabidopsis thaliana GN=PURA1
Q9C6Z3	AT1G30120	Pyruvate dehydrogenase E1 component subunit beta-2, chloroplastic OS=Arabidopsis thaliana GN=PDH-E1 BETA PE=2 SV=1
Q9FVC8	AT2G45440	4-hydroxy-tetrahydrodipicolinate synthase 2, chloroplastic OS=Arabidopsis thaliana GN=DHDPS2 PE=1 SV=2
P24806	AT4G30270	Xyloglucan endotransglucosylase/hydrolase protein 24 OS=Arabidopsis thaliana GN=XTH24 PE=1 SV=2
F4K5E7	AT5G13980	Alpha-mannosidase OS=Arabidopsis thaliana GN=At5g13980 PE=3 SV=1
Q94BT2	AT3G07390	Auxin-induced in root cultures protein 12 OS=Arabidopsis thaliana GN=AIR12 PE=1 SV=3
Q9SDY5	AT4G36800	NEDD8-conjugating enzyme Ubc12 OS=Arabidopsis thaliana GN=RCE1 PE=1 SV=1
Q9FZK4	AT1G27310	F17L21.10 OS=Arabidopsis thaliana GN=NTF2A PE=2 SV=1
O22797	AT2G33470	Glycolipid transfer protein 1 OS=Arabidopsis thaliana GN=GLTP1 PE=2 SV=1
F4JVS4	AT4G26860	Putative pyridoxal phosphate-dependent enzyme, YBL036C type OS=Arabidopsis thaliana GN=At4g26860 PE=3 SV=1
F4KFC4	AT5G09820	Putative plastid-lipid-associated protein 7 OS=Arabidopsis thaliana GN=At5g09820 PE=4 SV=1
Q9LF04	AT5G16240	Acyl-[acyl-carrier-protein] desaturase 1, chloroplastic OS=Arabidopsis thaliana GN=S-ACP-DES1 PE=1 SV=1
Q9SS96	AT3G01590	F4P13.13 protein OS=Arabidopsis thaliana GN=F4P13.13 PE=2 SV=1
Q43870	AT1G19920	Isoform 2 of ATP sulfurylase 2 OS=Arabidopsis thaliana GN=APS2
Q8L606	AT3G53560	Putative uncharacterized protein At3g53560 OS=Arabidopsis thaliana GN=At3g53560 PE=2 SV=1
Q9MA55	AT3G05420	Isoform 2 of Acyl-CoA-binding domain-containing protein 4 OS=Arabidopsis thaliana GN=ACBP4
Q8GWS0	AT4G28730	Glutaredoxin-C5, chloroplastic OS=Arabidopsis thaliana GN=GRXC5 PE=1 SV=1
Q9XI05	AT1G21720	Proteasome subunit beta type-3-A OS=Arabidopsis thaliana GN=PBC1 PE=1 SV=3
O48773	AT2G32920	Protein disulfide-isomerase 2-3 OS=Arabidopsis thaliana GN=PDIL2-3 PE=2 SV=1
Q9SJ89	AT2G04700	Ferredoxin-thioredoxin reductase catalytic chain, chloroplastic OS=Arabidopsis thaliana GN=FTRC PE=2 SV=1
F4K2T3	AT5G27030	Topless-related protein 3 OS=Arabidopsis thaliana GN=TPR3 PE=4 SV=1
Q93YP0	AT1G23260	Ubiquitin-conjugating enzyme E2 variant 1A OS=Arabidopsis thaliana GN=UEV1A PE=1 SV=1
Q9LEW3	AT5G10760	Aspartyl protease family protein OS=Arabidopsis thaliana GN=T30N20_30 PE=2 SV=1
A2RVJ8	AT5G10010	At5g10010 OS=Arabidopsis thaliana GN=At5g10010 PE=2 SV=1
O82808	AT2G25950	At2g25950 OS=Arabidopsis thaliana GN=At2g25950 PE=2 SV=2
Q8LPL7	AT4G04880	Adenosine deaminase-like protein OS=Arabidopsis thaliana GN=At4g04880 PE=2 SV=1
O82782	AT2G36230	1-(5-phosphoribosyl)-5-[(5-phosphoribosylamino)methylideneamino] imidazole-4-carboxamide isomerase, chloroplastic OS=Arabidopsis thaliana GN=HISN3 PE=2 SV=1
Q94A82	AT5G20070	Nudix hydrolase 19, chloroplastic OS=Arabidopsis thaliana GN=NUDT19 PE=1 SV=1
Q9SSK7	AT1G70850	MLP-like protein 34 OS=Arabidopsis thaliana GN=MLP34 PE=2 SV=1
Q8L948	AT4G32930	Putative uncharacterized protein At4g32930 OS=Arabidopsis thaliana GN=At4g32930 PE=2 SV=1
F4J738	AT3G59020	Importin beta-like SAD2 homolog OS=Arabidopsis thaliana GN=At3g59020 PE=1 SV=1
Q9LJH8	AT3G14100	Oligouridylate-binding protein 1C OS=Arabidopsis thaliana GN=UBP1C PE=1 SV=1
Q9LT08	AT5G23540	26S proteasome non-ATPase regulatory subunit 14 OS=Arabidopsis thaliana GN=At5g23540 PE=4 SV=1
F4J4W3	AT3G04770	40S ribosomal protein SA OS=Arabidopsis thaliana GN=RPSAb PE=1 SV=1
Q9M8R4	AT3G02720	Protein DJ-1 homolog D OS=Arabidopsis thaliana GN=DJ1D PE=1 SV=1
Q9LTT9	AT3G13290	Varicose-related protein OS=Arabidopsis thaliana GN=VCR PE=2 SV=1
Q9MBH1	AT3G28950	AIG2 protein-like OS=Arabidopsis thaliana GN=At3g28950 PE=1 SV=1
Q9FE58	AT5G27770	60S ribosomal protein L22-3 OS=Arabidopsis thaliana GN=RPL22C PE=2 SV=1
Q9ASS2	AT1G20110	At1g20110/T20H2_10 OS=Arabidopsis thaliana GN=At1g20110 PE=1 SV=1
Q9SFF2	AT1G21850	Multi-copper oxidase type I family protein OS=Arabidopsis thaliana GN=sks8 PE=2 SV=1
Q8GW78	AT4G12060	Clp protease-related protein At4g12060, chloroplastic OS=Arabidopsis thaliana GN=At4g12060 PE=1 SV=1
Q9M214	AT3G60450	At3g60450 OS=Arabidopsis thaliana GN=T8B10_110 PE=2 SV=1
Q681Q7	AT1G03900	Uncharacterized protein At1g03900 OS=Arabidopsis thaliana GN=At1g03900 PE=2 SV=1
Q9C666	AT1G26220	Acyl-CoA N-acyltransferase domain-containing protein OS=Arabidopsis thaliana GN=F28B23.27 PE=2 SV=1
Q9M1B9	AT3G59480	Probable fructokinase-4 OS=Arabidopsis thaliana GN=At3g59480 PE=2 SV=1
Q9FKP4	AT5G65460	Kinesin-like protein KCA2 OS=Arabidopsis thaliana GN=KCA2 PE=1 SV=1
Q9SU72	AT3G48090	Protein EDS1 OS=Arabidopsis thaliana GN=EDS1 PE=1 SV=1
O22822	AT2G43820	UDP-glycosyltransferase 74F2 OS=Arabidopsis thaliana GN=UGT74F2 PE=1 SV=1
Q9FI36	AT5G48020	At5g48020 OS=Arabidopsis thaliana GN=At5g48020 PE=2 SV=1
F4JJR0	AT4G27690	Vacuolar protein sorting-associated protein 26B OS=Arabidopsis thaliana GN=VPS26B PE=4 SV=1
P42699	AT1G20340	Plastocyanin major isoform, chloroplastic OS=Arabidopsis thaliana GN=DRT112 PE=1 SV=2
F4IIQ3	AT2G28470	Beta-galactosidase OS=Arabidopsis thaliana GN=BGAL8 PE=3 SV=1
Q84QC1	AT1G44790	ChaC-like family protein OS=Arabidopsis thaliana GN=At1g44790 PE=2 SV=1
Q9FKI4	AT5G13780	Peptide alpha-N-acetyltransferase OS=Arabidopsis thaliana GN=MXE10.5 PE=2 SV=1
F4K6N2	AT5G07360	Amidase family protein OS=Arabidopsis thaliana GN=At5g07360 PE=4 SV=1
F4J7I5	AT3G11930	Universal stress protein-like protein OS=Arabidopsis thaliana GN=At3g11930 PE=1 SV=1
Q8LPJ7	AT2G40510	40S ribosomal protein S26-2 OS=Arabidopsis thaliana GN=RPS26B PE=2 SV=2
Q9FIJ4	AT5G47870	At5g47870 OS=Arabidopsis thaliana GN=At5g47870 PE=2 SV=1
Q93ZV7	AT4G32720	Isoform 2 of La protein 1 OS=Arabidopsis thaliana GN=LA1
Q93ZS6	AT3G05090	AT3g05090/T12H1_5 OS=Arabidopsis thaliana GN=LRS1 PE=1 SV=1
Q9LYF0	AT5G11810	At5g11810 OS=Arabidopsis thaliana GN=T22P22_200 PE=2 SV=1
Q8RWG8	AT2G30060	Ran-binding protein 1 homolog b OS=Arabidopsis thaliana GN=RANBP1B PE=1 SV=2
Q9M069	AT4G34480	Glucan endo-1,3-beta-glucosidase 7 OS=Arabidopsis thaliana GN=At4g34480 PE=1 SV=2
Q9C554	AT1G69530	Expansin-A1 OS=Arabidopsis thaliana GN=EXPA1 PE=2 SV=1
Q9LNU1	AT1G20160	Isoform 2 of CO(2)-response secreted protease OS=Arabidopsis thaliana GN=CRSP
Q9FIA0	AT5G05860	UDP-glycosyltransferase 76C2 OS=Arabidopsis thaliana GN=UGT76C2 PE=1 SV=1
Q8LFS6	AT4G03110	Isoform 2 of RNA-binding protein BRN1 OS=Arabidopsis thaliana GN=BRN1
P56753	ATCG01110	NAD(P)H-quinone oxidoreductase subunit H, chloroplastic OS=Arabidopsis thaliana GN=ndhH PE=1 SV=1
Q9SSM4	AT1G73030	ESCRT-related protein CHMP1A OS=Arabidopsis thaliana GN=F3N23.23 PE=2 SV=1
Q5E924	AT1G16300	Glyceraldehyde-3-phosphate dehydrogenase GAPCP2, chloroplastic OS=Arabidopsis thaliana GN=GAPCP2 PE=2 SV=1
Q944A2	AT1G20220	Alba DNA/RNA-binding protein OS=Arabidopsis thaliana GN=At1g20220 PE=1 SV=1
Q9SKZ3	AT2G32060	40S ribosomal protein S12-2 OS=Arabidopsis thaliana GN=RPS12C PE=1 SV=1
Q9SKC1	AT2G31790	UDP-glycosyltransferase 74C1 OS=Arabidopsis thaliana GN=UGT74C1 PE=2 SV=1
Q9LZG7	AT3G43800	Glutathione S-transferase U27 OS=Arabidopsis thaliana GN=GSTU27 PE=2 SV=1
Q9ZQP2	AT2G35690	Putative peroxisomal acyl-coenzyme A oxidase 1.2 OS=Arabidopsis thaliana GN=ACX1.2 PE=2 SV=1
O48844	AT2G32730	26S proteasome non-ATPase regulatory subunit 1 homolog A OS=Arabidopsis thaliana GN=RPN2A PE=1 SV=1
Q9SUA1	AT4G26630	DEK domain-containing chromatin associated protein OS=Arabidopsis thaliana GN=At4g26630 PE=1 SV=1
Q66GR6	AT2G02740	Isoform 2 of Single-stranded DNA-binding protein WHY3, chloroplastic OS=Arabidopsis thaliana GN=WHY3
A8MQY2	AT1G21350	Thioredoxin-like protein OS=Arabidopsis thaliana GN=At1g21350 PE=4 SV=1
Q8LPL3	AT5G21100	Ascorbate oxidase-like protein OS=Arabidopsis thaliana GN=At5g21100 PE=2 SV=1
O80532	AT1G09490	Alcohol dehydrogenase OS=Arabidopsis thaliana GN=F14J9.15 PE=2 SV=1
P93836	AT1G06570	4-hydroxyphenylpyruvate dioxygenase OS=Arabidopsis thaliana GN=HPD PE=1 SV=2
Q93V88	AT4G33500	Probable protein phosphatase 2C 62 OS=Arabidopsis thaliana GN=At4g33500 PE=2 SV=1
F4JUN0	AT4G14210	Phytoene desaturase 3 OS=Arabidopsis thaliana GN=PDS3 PE=4 SV=1
Q9M1D0	AT3G60130	Beta glucosidase 16 OS=Arabidopsis thaliana GN=BGLU16 PE=3 SV=1
F4J117	AT3G01510	Phosphoglucan phosphatase LSF1, chloroplastic OS=Arabidopsis thaliana GN=LSF1 PE=1 SV=1
Q6AWU6	AT2G43940	Probable thiol methyltransferase 2 OS=Arabidopsis thaliana GN=HOL3 PE=1 SV=1
Q8VYJ7	AT2G25140	Chaperone protein ClpB4, mitochondrial OS=Arabidopsis thaliana GN=CLPB4 PE=2 SV=1
Q94AT1	AT5G53140	Probable protein phosphatase 2C 76 OS=Arabidopsis thaliana GN=At5g53140 PE=2 SV=1
Q9LSP5	AT3G17020	AT3g17020/K14A17_14 OS=Arabidopsis thaliana GN=At3g17020 PE=2 SV=1
Q8RV79	AT2G03750	Cytosolic sulfotransferase 11 OS=Arabidopsis thaliana GN=SOT11 PE=2 SV=1
Q9LY23	AT5G07370	Inositol polyphosphate multikinase alpha OS=Arabidopsis thaliana GN=IPK2a PE=1 SV=1
Q9LVC6	AT5G57320	Villin-5 OS=Arabidopsis thaliana GN=VLN5 PE=2 SV=1
Q8GUK5	AT3G05625	At3g05625 OS=Arabidopsis thaliana GN=At3g05625 PE=2 SV=1
Q5QIT3	AT5G28850	Serine/threonine protein phosphatase 2A regulatory subunit B~~beta OS=Arabidopsis thaliana GN=B~~BETA PE=1 SV=1
O22265	AT2G47450	Signal recognition particle 43 kDa protein, chloroplastic OS=Arabidopsis thaliana GN=CAO PE=1 SV=2
Q8VZ31	AT1G04530	Carboxylate clamp-tetratricopeptide repeat protein OS=Arabidopsis thaliana GN=At1g04530 PE=1 SV=1
Q9CAP1	AT1G77670	At1g77670 OS=Arabidopsis thaliana GN=T5M16.26 PE=2 SV=1
O82413	AT3G46100	Histidyl-tRNA synthetase OS=Arabidopsis thaliana GN=F12M12_70 PE=2 SV=1
Q9SIK1	AT2G21590	Probable glucose-1-phosphate adenylyltransferase large subunit, chloroplastic OS=Arabidopsis thaliana GN=At2g21590 PE=2 SV=1
Q9FLT2	AT5G61760	Inositol polyphosphate multikinase beta OS=Arabidopsis thaliana GN=IPK2b PE=1 SV=1
Q9LSW8	AT5G43430	Electron transfer flavoprotein subunit beta, mitochondrial OS=Arabidopsis thaliana GN=ETFB PE=1 SV=1
Q8LBB2	AT3G48530	SNF1-related protein kinase regulatory subunit gamma-1 OS=Arabidopsis thaliana GN=KING1 PE=1 SV=2
Q39255	AT1G75950	SKP1-like protein 1A OS=Arabidopsis thaliana GN=SKP1A PE=1 SV=1
O23144	AT4G27500	Proton pump-interactor 1 OS=Arabidopsis thaliana GN=PPI1 PE=1 SV=2
Q9C9P4	AT1G74960	3-oxoacyl-[acyl-carrier-protein] synthase II, chloroplastic OS=Arabidopsis thaliana GN=KAS2 PE=1 SV=1
Q8LDW8	AT1G06130	Probable hydroxyacylglutathione hydrolase 2, chloroplast OS=Arabidopsis thaliana GN=GLX2-4 PE=2 SV=1
Q8GXR5	AT1G12350	Phosphopantothenate--cysteine ligase 1 OS=Arabidopsis thaliana GN=PPCS1 PE=2 SV=1
Q8VZ49	AT1G64710	Alcohol dehydrogenase-like 4 OS=Arabidopsis thaliana GN=At1g64710 PE=2 SV=1
O81742	AT4G23460	Beta-adaptin-like protein C OS=Arabidopsis thaliana GN=BETAC-AD PE=1 SV=2
Q9LPT6	AT1G50670	F11F12.1 protein OS=Arabidopsis thaliana GN=F11F12.1 PE=2 SV=1
Q8RX69	AT1G15060	At1g15070/F9L1_1 OS=Arabidopsis thaliana GN=At1g15060 PE=2 SV=1
Q8VZW3	AT5G05270	Probable chalcone--flavonone isomerase 3 OS=Arabidopsis thaliana GN=CHI3 PE=1 SV=1
Q9FJ41	AT5G45950	GDSL esterase/lipase At5g45950 OS=Arabidopsis thaliana GN=At5g45950 PE=2 SV=1
Q9LV60	AT5G48540	Cysteine-rich repeat secretory protein 55 OS=Arabidopsis thaliana GN=CRRSP55 PE=2 SV=1
Q9SU40	AT4G12420	Monocopper oxidase-like protein SKU5 OS=Arabidopsis thaliana GN=SKU5 PE=1 SV=1
Q8VYM4	AT3G52150	Putative uncharacterized protein At3g52150 OS=Arabidopsis thaliana GN=At3g52150 PE=2 SV=1
Q9LJN4	AT3G19620	Probable beta-D-xylosidase 5 OS=Arabidopsis thaliana GN=BXL5 PE=2 SV=2
F4JPD8	AT4G23895	Nucleoside diphosphate kinase OS=Arabidopsis thaliana GN=At4g23895 PE=3 SV=1
O80480	AT1G09270	Importin subunit alpha-4 OS=Arabidopsis thaliana GN=IMPA4 PE=1 SV=1
Q9ZV52	AT2G18660	EG45-like domain containing protein 2 OS=Arabidopsis thaliana GN=EGC2 PE=2 SV=2
F4JAF3	AT3G53460	Chloroplast RNA-binding protein 29 OS=Arabidopsis thaliana GN=CP29 PE=4 SV=1
Q9SQZ9	AT3G04780	PITH domain-containing protein At3g04780 OS=Arabidopsis thaliana GN=At3g04780 PE=1 SV=2
O22827	AT2G43760	Molybdopterin synthase catalytic subunit OS=Arabidopsis thaliana GN=MOCS2 PE=2 SV=1
Q9SVA6	AT4G39520	Developmentally-regulated G-protein 3 OS=Arabidopsis thaliana GN=DRG3 PE=1 SV=1
Q9SA78	AT1G30630	Coatomer subunit epsilon-1 OS=Arabidopsis thaliana GN=At1g30630 PE=2 SV=1
O04373	AT1G51760	IAA-amino acid hydrolase ILR1-like 4 OS=Arabidopsis thaliana GN=ILL4 PE=1 SV=2
O80713	AT2G47130	Short-chain dehydrogenase reductase 3a OS=Arabidopsis thaliana GN=SDR3a PE=2 SV=1
Q9MAB5	AT3G01010	Putative UDP-glucose 6-dehydrogenase OS=Arabidopsis thaliana GN=T4P13.31 PE=4 SV=1
Q9FHE1	AT5G41220	Glutathione S-transferase T3 OS=Arabidopsis thaliana GN=GSTT3 PE=2 SV=1
Q9FJ82	AT5G52100	Putative 4-hydroxy-tetrahydrodipicolinate reductase 3, chloroplastic OS=Arabidopsis thaliana GN=DAPB3 PE=2 SV=1
F4J9W8	AT3G18860	Transducin family protein / WD-40 repeat family protein OS=Arabidopsis thaliana GN=At3g18860 PE=4 SV=1
Q9C5C5	AT1G07700	Isoform 2 of Thioredoxin-like 4, chloroplastic OS=Arabidopsis thaliana GN=At1g07700
Q9SVM9	AT4G13840	Protein ECERIFERUM 26 OS=Arabidopsis thaliana GN=CER26 PE=2 SV=1
Q9FND9	AT5G40390	Probable galactinol--sucrose galactosyltransferase 5 OS=Arabidopsis thaliana GN=RFS5 PE=1 SV=1
P42798	AT1G07770	40S ribosomal protein S15a-1 OS=Arabidopsis thaliana GN=RPS15AA PE=2 SV=2
F4HUX0	AT1G34220	Regulator of Vps4 activity in the MVB pathway protein OS=Arabidopsis thaliana GN=At1g34220 PE=1 SV=1
F4JML5	AT4G16800	ATP-dependent caseinolytic (Clp) protease/crotonase family protein OS=Arabidopsis thaliana GN=At4g16800 PE=3 SV=1
Q9LZX4	AT3G60900	Fasciclin-like arabinogalactan protein 10 OS=Arabidopsis thaliana GN=FLA10 PE=1 SV=1
Q9ZUC2	AT1G23730	Beta carbonic anhydrase 3 OS=Arabidopsis thaliana GN=BCA3 PE=2 SV=1
Q9XIW1	AT5G13870	Probable xyloglucan endotransglucosylase/hydrolase protein 5 OS=Arabidopsis thaliana GN=XTH5 PE=2 SV=1
Q8H0S3	AT1G05520	At1g05520/T25N20_16 OS=Arabidopsis thaliana GN=At1g05520 PE=2 SV=1
Q8VYV2	AT1G56000	AT1G56000 protein OS=Arabidopsis thaliana GN=At1g56000 PE=2 SV=1
Q9CAK8	AT1G63970	Isoform 2 of 2-C-methyl-D-erythritol 2,4-cyclodiphosphate synthase, chloroplastic OS=Arabidopsis thaliana GN=ISPF
F4IZI7	AT3G62770	Transducin/WD40 domain-containing protein OS=Arabidopsis thaliana GN=AtATG18a PE=4 SV=1
Q9ZV85	AT1G78670	Probable gamma-glutamyl hydrolase 3 OS=Arabidopsis thaliana GN=GGH3 PE=2 SV=1
F4I3I1	AT1G55980	FAD/NAD(P)-binding oxidoreductase domain-containing protein OS=Arabidopsis thaliana GN=At1g55980 PE=4 SV=1
O23443	AT4G15940	Fumarylacetoacetate hydrolase-like protein OS=Arabidopsis thaliana GN=dl4011w PE=4 SV=2
Q56XE2	AT1G77122	At1g77122 OS=Arabidopsis thaliana GN=At1g77122 PE=2 SV=1
Q9SK69	AT2G20330	At2g20330/F11A3.12 OS=Arabidopsis thaliana GN=At2g20330 PE=1 SV=1
Q9LIN3	AT3G26420	Glycine-rich RNA-binding protein RZ1A OS=Arabidopsis thaliana GN=RZ1A PE=1 SV=1
Q94JQ4	AT3G20390	Reactive Intermediate Deaminase A, chloroplastic OS=Arabidopsis thaliana GN=RIDA PE=1 SV=1
Q66GI4	AT2G32230	Proteinaceous RNase P 1, chloroplastic/mitochondrial OS=Arabidopsis thaliana GN=PRORP1 PE=1 SV=1
F4I9M3	AT1G51690	Serine/threonine-protein phosphatase 2A 55 kDa regulatory subunit B OS=Arabidopsis thaliana GN=B ALPHA PE=1 SV=1
Q6XJG8	AT4G28470	26S proteasome non-ATPase regulatory subunit 2 homolog B OS=Arabidopsis thaliana GN=RPN1B PE=1 SV=1
Q9LXA8	AT5G10560	Probable beta-D-xylosidase 6 OS=Arabidopsis thaliana GN=BXL6 PE=2 SV=1
Q9SU94	AT4G29510	Protein arginine N-methyltransferase 1.1 OS=Arabidopsis thaliana GN=PRMT11 PE=1 SV=1
Q9SEL7	AT4G18370	Protease Do-like 5, chloroplastic OS=Arabidopsis thaliana GN=DEGP5 PE=1 SV=3
F4JWV5	AT5G34940	Glucuronidase 3 OS=Arabidopsis thaliana GN=GUS3 PE=4 SV=1
Q8LAR0	AT4G32460	At4g32460 OS=Arabidopsis thaliana GN=At4g32460 PE=2 SV=1
Q9SU88	AT4G29590	Methyltransferase OS=Arabidopsis thaliana GN=T16L4.100 PE=4 SV=1
Q94BN2	AT5G53120	Spermine synthase OS=Arabidopsis thaliana GN=SPMS PE=1 SV=1
O23717	AT1G13060	Proteasome subunit beta type-5-A OS=Arabidopsis thaliana GN=PBE1 PE=1 SV=1
O04196	AT2G39930	Isoamylase 1, chloroplastic OS=Arabidopsis thaliana GN=ISA1 PE=1 SV=1
P24704	AT1G08830	Superoxide dismutase [Cu-Zn] 1 OS=Arabidopsis thaliana GN=CSD1 PE=1 SV=2
Q9C942	AT1G52760	Caffeoylshikimate esterase OS=Arabidopsis thaliana GN=CSE PE=1 SV=1
F4J0N1	AT3G50500	Serine/threonine-protein kinase SRK2D OS=Arabidopsis thaliana GN=SNRK2.2 PE=4 SV=1
F4JKF3	AT4G27960	Ubiquitin conjugating enzyme 9 OS=Arabidopsis thaliana GN=UBC9 PE=3 SV=1
Q9MAT5	AT1G04870	Protein arginine N-methyltransferase PRMT10 OS=Arabidopsis thaliana GN=PRMT10 PE=1 SV=1
Q93WH0	AT4G08280	AT4g08280/T12G13_120 OS=Arabidopsis thaliana GN=At4g08280 PE=2 SV=1
C0Z2J1	AT1G11360	AT1G11360 protein OS=Arabidopsis thaliana GN=At1g11360 PE=1 SV=1
F4JQE2	AT4G30720	Putative oxidoreductase/electron carrier OS=Arabidopsis thaliana GN=At4g30720 PE=4 SV=1
Q9LYS0	AT5G13360	Auxin-responsive GH3 family protein OS=Arabidopsis thaliana GN=At5g13360 PE=4 SV=1
B9DGK2	AT2G35830	AT2G35830 protein OS=Arabidopsis thaliana GN=At2g35830 PE=2 SV=1
Q56Y11	AT5G58770	Dehydrodolichyl diphosphate synthase 2 OS=Arabidopsis thaliana GN=At5g58770 PE=2 SV=2
Q9SW33	AT4G24930	Thylakoid lumenal 17.9 kDa protein, chloroplastic OS=Arabidopsis thaliana GN=At4g24930 PE=1 SV=1
A8MR85	AT5G48370	Thioesterase family protein OS=Arabidopsis thaliana GN=At5g48370 PE=4 SV=1
Q9SJL0	AT2G36970	UDP-glycosyltransferase 86A1 OS=Arabidopsis thaliana GN=UGT86A1 PE=2 SV=1
Q8VXY9	AT5G43600	Ureidoglycolate hydrolase OS=Arabidopsis thaliana GN=UAH PE=1 SV=1
Q9LIG6	AT3G20970	NifU-like protein 4, mitochondrial OS=Arabidopsis thaliana GN=NIFU4 PE=2 SV=1
O23365	AT4G15110	Cytochrome P450 97B3, chloroplastic OS=Arabidopsis thaliana GN=CYP97B3 PE=2 SV=2
Q38868	AT3G20410	Calcium-dependent protein kinase 9 OS=Arabidopsis thaliana GN=CPK9 PE=1 SV=1
Q682S0	AT2G30520	Root phototropism protein 2 OS=Arabidopsis thaliana GN=RPT2 PE=4 SV=1
F4HYF4	AT1G48430	Dihydroxyacetone kinase OS=Arabidopsis thaliana GN=At1g48430 PE=4 SV=1
Q9FHY8	AT5G41950	At5g41950 OS=Arabidopsis thaliana GN=At5g41950 PE=1 SV=1
Q9SSP5	AT1G72810	Threonine synthase 2, chloroplastic OS=Arabidopsis thaliana GN=TS2 PE=1 SV=1
Q940S3	AT1G31070	UDP-N-acetylglucosamine diphosphorylase 1 OS=Arabidopsis thaliana GN=GLCNAC1PUT1 PE=1 SV=1
F4IZR5	AT3G03110	Protein EXPORTIN 1B OS=Arabidopsis thaliana GN=XPO1B PE=2 SV=1
F4K4D5	AT5G27640	Eukaryotic translation initiation factor 3 subunit B OS=Arabidopsis thaliana GN=TIF3B1 PE=1 SV=1
O22683	AT3G23490	Cyanate hydratase OS=Arabidopsis thaliana GN=CYN PE=2 SV=1
A8MR76	AT5G38470	Putative DNA repair protein RAD23-4 OS=Arabidopsis thaliana GN=RAD23D PE=4 SV=1
O80925	AT2G37550	ADP-ribosylation factor GTPase-activating protein AGD7 OS=Arabidopsis thaliana GN=AGD7 PE=1 SV=1
Q9LTH7	AT5G59540	1-aminocyclopropane-1-carboxylate oxidase homolog 12 OS=Arabidopsis thaliana GN=At5g59540 PE=2 SV=1
Q8LBN7	AT4G33640	Costars family protein At4g33640 OS=Arabidopsis thaliana GN=At4g33640 PE=1 SV=1
Q9SW43	AT4G34920	AT4g34920/F11I11_160 OS=Arabidopsis thaliana GN=T11I11.160 PE=2 SV=1
Q9LXQ2	AT3G44100	At3g44100 OS=Arabidopsis thaliana GN=F26G5_50 PE=2 SV=1
Q9C8F1	AT1G36730	Probable eukaryotic translation initiation factor 5-1 OS=Arabidopsis thaliana GN=At1g36730 PE=2 SV=1
Q9LZ97	AT5G02280	Putative uncharacterized protein At5g02280 OS=Arabidopsis thaliana GN=T1E22_40 PE=2 SV=1
Q8GY91	AT4G32320	Putative L-ascorbate peroxidase 6 OS=Arabidopsis thaliana GN=APX6 PE=2 SV=1
P31168	AT1G20440	Dehydrin COR47 OS=Arabidopsis thaliana GN=COR47 PE=1 SV=2
Q8LDP4	AT2G29960	Isoform 2 of Peptidyl-prolyl cis-trans isomerase CYP19-4 OS=Arabidopsis thaliana GN=CYP19-4
Q9C8M2	AT1G53670	Isoform 2 of Peptide methionine sulfoxide reductase B1, chloroplastic OS=Arabidopsis thaliana GN=MSRB1
P25702	AT1G54630	Acyl carrier protein 3, chloroplastic OS=Arabidopsis thaliana GN=ACP3 PE=1 SV=2
Q1PF50	AT2G18080	Probable serine protease EDA2 OS=Arabidopsis thaliana GN=EDA2 PE=2 SV=2
F4JDC2	AT3G13460	CIPK1 interacting protein ECT2 OS=Arabidopsis thaliana GN=ECT2 PE=1 SV=1
Q9C5M8	AT4G24780	Probable pectate lyase 18 OS=Arabidopsis thaliana GN=At4g24780 PE=2 SV=2
Q9C5W6	AT1G26480	14-3-3-like protein GF14 iota OS=Arabidopsis thaliana GN=GRF12 PE=2 SV=1
F4IWK4	AT3G27570	Sucrase/ferredoxin-like protein OS=Arabidopsis thaliana GN=At3g27570 PE=4 SV=1
Q9S831	AT4G28750	Photosystem I reaction center subunit IV A, chloroplastic OS=Arabidopsis thaliana GN=PSAE1 PE=1 SV=1
Q9LF68	AT5G17560	Protein BOLA4, chloroplastic/mitochondrial OS=Arabidopsis thaliana GN=BOLA4 PE=1 SV=1
P0C026	AT5G19470	Nudix hydrolase 24, chloroplastic OS=Arabidopsis thaliana GN=NUDT24 PE=2 SV=1
P57741	AT5G49510	Probable prefoldin subunit 3 OS=Arabidopsis thaliana GN=At5g49510 PE=1 SV=1
P93047	AT1G20696	Isoform 2 of High mobility group B protein 3 OS=Arabidopsis thaliana GN=HMGB3
Q42589	AT2G38540	Non-specific lipid-transfer protein 1 OS=Arabidopsis thaliana GN=LTP1 PE=2 SV=1
O49596	AT1G20693	Isoform 2 of High mobility group B protein 2 OS=Arabidopsis thaliana GN=HMGB2
Q9C4Z6	AT1G48630	Receptor for activated C kinase 1B OS=Arabidopsis thaliana GN=RACK1B PE=1 SV=1
B3H5M0	AT3G09940	Monodehydroascorbate reductase (NADH) OS=Arabidopsis thaliana GN=MDHAR PE=4 SV=1
Q9LVM5	AT5G58220	Uric acid degradation bifunctional protein TTL OS=Arabidopsis thaliana GN=TTL PE=1 SV=2
Q6DBI9	AT5G10460	At5g10460 OS=Arabidopsis thaliana GN=At5g10460 PE=2 SV=1
Q9LPL6	AT1G21380	F24J8.3 protein OS=Arabidopsis thaliana GN=F24J8.3 PE=1 SV=1
Q9SL42	AT2G18040	Peptidyl-prolyl cis-trans isomerase Pin1 OS=Arabidopsis thaliana GN=PIN1 PE=1 SV=1
F4JET6	AT3G20810	2-oxoglutarate (2OG) and Fe(II)-dependent oxygenase superfamily protein OS=Arabidopsis thaliana GN=At3g20810 PE=4 SV=1
Q9ZPS4	AT2G02000	Glutamate decarboxylase 3 OS=Arabidopsis thaliana GN=GAD3 PE=2 SV=1
O81716	AT2G25070	Probable protein phosphatase 2C 21 OS=Arabidopsis thaliana GN=PPC4-2 PE=1 SV=1
O22149	AT2G45220	Probable pectinesterase/pectinesterase inhibitor 17 OS=Arabidopsis thaliana GN=PME17 PE=2 SV=2
Q9MAA1	AT3G05180	GDSL esterase/lipase At3g05180 OS=Arabidopsis thaliana GN=At3g05180 PE=2 SV=1
Q9LU41	AT3G21180	Calcium-transporting ATPase 9, plasma membrane-type OS=Arabidopsis thaliana GN=ACA9 PE=2 SV=2
F4JAB9	AT3G47050	Glycosyl hydrolase family protein OS=Arabidopsis thaliana GN=At3g47050 PE=4 SV=1
F4HPY8	AT1G60750	Probable aldo-keto reductase 6 OS=Arabidopsis thaliana GN=At1g60750 PE=3 SV=1
Q93YQ0	AT1G53120	At1g53120 OS=Arabidopsis thaliana GN=F10L8.3 PE=2 SV=1
Q8W4S6	AT5G11920	Beta-fructofuranosidase, insoluble isoenzyme CWINV6 OS=Arabidopsis thaliana GN=cwINV6 PE=3 SV=1
Q84P23	AT5G63380	4-coumarate--CoA ligase-like 9 OS=Arabidopsis thaliana GN=4CLL9 PE=1 SV=2
Q9ZSP5	AT2G04160	Subtilisin-like protease SBT5.3 OS=Arabidopsis thaliana GN=AIR3 PE=2 SV=1
Q8W3M6	AT4G06599	Ubiquitin-like domain-containing CTD phosphatase OS=Arabidopsis thaliana GN=At4g06599 PE=2 SV=1
Q9LNI1	AT1G01420	UDP-glycosyltransferase 72B3 OS=Arabidopsis thaliana GN=UGT72B3 PE=2 SV=1
Q9M354	AT3G53710	Probable ADP-ribosylation factor GTPase-activating protein AGD6 OS=Arabidopsis thaliana GN=AGD6 PE=1 SV=1
Q9M2S0	AT3G55590	Probable mannose-1-phosphate guanylyltransferase 2 OS=Arabidopsis thaliana GN=At3g55590 PE=2 SV=1
Q93Z34	AT2G24280	Alpha/beta-Hydrolases superfamily protein OS=Arabidopsis thaliana GN=At2g24280 PE=2 SV=1
Q9XI22	AT1G15470	F9L1.42 protein OS=Arabidopsis thaliana GN=F9L1.42 PE=2 SV=1
F4J8E4	AT3G05540	Methionine sulfoxide reductase (MSS4-like) protein OS=Arabidopsis thaliana GN=At3g05540 PE=4 SV=1
Q94BT9	AT1G66240	Copper transport protein ATX1 OS=Arabidopsis thaliana GN=ATX1 PE=1 SV=1
F4JRT7	AT4G25050	Acyl carrier protein OS=Arabidopsis thaliana GN=ACP4 PE=4 SV=1
Q9SRZ4	AT1G65970	Peroxiredoxin-2C OS=Arabidopsis thaliana GN=PRXIIC PE=1 SV=1
B3H4N7	AT5G57290	60S acidic ribosomal protein P3-2 OS=Arabidopsis thaliana GN=At5g57290 PE=3 SV=1
F4I6V2	AT1G70650	Zinc finger (Ran-binding) domain-containing protein OS=Arabidopsis thaliana GN=At1g70650 PE=4 SV=1
O64757	AT2G34930	Disease resistance-like protein/LRR domain-containing protein OS=Arabidopsis thaliana GN=At2g34930 PE=2 SV=1
Q9LDD8	AT4G34030	Methylcrotonoyl-CoA carboxylase beta chain, mitochondrial OS=Arabidopsis thaliana GN=MCCB PE=2 SV=1
Q9LFT3	AT5G15870	Glycosyl hydrolase family 81 protein OS=Arabidopsis thaliana GN=F1N13_10 PE=4 SV=1
Q94JX5	AT1G10200	LIM domain-containing protein WLIM1 OS=Arabidopsis thaliana GN=WLIM1 PE=1 SV=1
Q9S829	AT1G74880	NAD(P)H-quinone oxidoreductase subunit O, chloroplastic OS=Arabidopsis thaliana GN=ndhO PE=2 SV=1
Q9FZD1	AT1G26460	Pentatricopeptide repeat-containing protein At1g26460, mitochondrial OS=Arabidopsis thaliana GN=At1g26460 PE=2 SV=1
Q8RWV9	AT5G08450	Putative uncharacterized protein At5g08450 OS=Arabidopsis thaliana GN=At5g08450 PE=2 SV=1
Q9ZVS2	AT1G03210	F15K9.19 protein OS=Arabidopsis thaliana GN=F15K9.19 PE=2 SV=1
Q9ZNV8	AT3G29350	Histidine-containing phosphotransfer protein 2 OS=Arabidopsis thaliana GN=AHP2 PE=1 SV=1
Q9LS02	AT3G25770	Allene oxide cyclase 2, chloroplastic OS=Arabidopsis thaliana GN=AOC2 PE=1 SV=1
F4KC30	AT5G57700	BNR/Asp-box repeat family protein OS=Arabidopsis thaliana GN=At5g57700 PE=4 SV=1
Q9SZI2	AT4G26110	Nucleosome assembly protein 1;1 OS=Arabidopsis thaliana GN=NAP1;1 PE=1 SV=1
Q9SP02	AT5G58710	Peptidyl-prolyl cis-trans isomerase CYP20-1 OS=Arabidopsis thaliana GN=CYP20-1 PE=1 SV=1
P19171	AT3G12500	Basic endochitinase B OS=Arabidopsis thaliana GN=CHI-B PE=1 SV=3
Q84Y95	AT3G54900	Monothiol glutaredoxin-S14, chloroplastic OS=Arabidopsis thaliana GN=GRXS14 PE=1 SV=2
Q9SV64	AT4G13050	Oleoyl-acyl carrier protein thioesterase 2, chloroplastic OS=Arabidopsis thaliana GN=FATA2 PE=2 SV=1
Q42479	AT4G23650	Calcium-dependent protein kinase 3 OS=Arabidopsis thaliana GN=CPK3 PE=1 SV=1
O23299	AT4G14430	Enoyl-CoA delta isomerase 2, peroxisomal OS=Arabidopsis thaliana GN=ECI2 PE=1 SV=1
Q9LD47	AT1G12520	Copper chaperone for superoxide dismutase, chloroplastic/cytosolic OS=Arabidopsis thaliana GN=CCS PE=1 SV=1
Q94K88	AT4G37210	Tetratricopeptide repeat domain-containing protein OS=Arabidopsis thaliana GN=At4g37210 PE=4 SV=2
P47924	AT5G64300	Bifunctional riboflavin biosynthesis protein RIBA 1, chloroplastic OS=Arabidopsis thaliana GN=RIBA1 PE=1 SV=2
P55230	AT1G27680	Glucose-1-phosphate adenylyltransferase large subunit 2, chloroplastic OS=Arabidopsis thaliana GN=APL2 PE=2 SV=2
O65469	AT4G23170	Putative cysteine-rich receptor-like protein kinase 9 OS=Arabidopsis thaliana GN=CRK9 PE=5 SV=1
A0JQ12	AT1G76020	At1g76020 OS=Arabidopsis thaliana GN=At1g76020 PE=2 SV=1
Q9CA23	AT1G77710	Ubiquitin-fold modifier 1 OS=Arabidopsis thaliana GN=At1g77710 PE=3 SV=1
Q84WM9	AT5G12110	Elongation factor 1-beta 1 OS=Arabidopsis thaliana GN=At5g12110 PE=2 SV=2
Q94A09	AT1G36310	AT1G36310 protein OS=Arabidopsis thaliana GN=At1g36310 PE=1 SV=1
Q8VZT6	AT5G04260	Thioredoxin-like 3-2, chloroplastic OS=Arabidopsis thaliana GN=WCRKC2 PE=2 SV=1
O48711	AT2G26440	Probable pectinesterase/pectinesterase inhibitor 12 OS=Arabidopsis thaliana GN=PME12 PE=2 SV=1
Q0WMN5	AT3G49140	Uncharacterized protein At3g49140 OS=Arabidopsis thaliana GN=At3g49140 PE=1 SV=2
Q9FYK3	AT1G24610	F21J9.27 OS=Arabidopsis thaliana GN=At1g24610 PE=4 SV=1
Q9SXC8	AT1G27530	Ubiquitin-fold modifier-conjugating enzyme 1 OS=Arabidopsis thaliana GN=At1g27530 PE=2 SV=1
Q9LVV5	AT5G52970	Thylakoid lumenal 15.0 kDa protein 2, chloroplastic OS=Arabidopsis thaliana GN=At5g52970 PE=1 SV=2
Q8RY79	AT2G20340	Tyrosine decarboxylase 1 OS=Arabidopsis thaliana GN=ELI5 PE=2 SV=1
P43082	AT3G04720	Hevein-like preproprotein OS=Arabidopsis thaliana GN=HEL PE=1 SV=1
Q9LYF8	AT5G11720	AT5g11720/T22P22_110 OS=Arabidopsis thaliana GN=T22P22_110 PE=2 SV=1
P31169	AT5G15970	Stress-induced protein KIN2 OS=Arabidopsis thaliana GN=KIN2 PE=2 SV=1
Q9ZU34	AT2G01330	Nucleotide binding protein OS=Arabidopsis thaliana GN=At2g01330 PE=4 SV=1
A8MR97	AT3G60240	Eukaryotic translation initiation factor 4G OS=Arabidopsis thaliana GN=EIF4G PE=1 SV=1
P48529	AT4G26720	Serine/threonine-protein phosphatase PP-X isozyme 1 OS=Arabidopsis thaliana GN=PPX1 PE=2 SV=1
Q8S9J6	AT5G10770	AT5g10770/T30N20_40 OS=Arabidopsis thaliana GN=At5g10770 PE=2 SV=1
Q6ICX4	AT1G43190	Polypyrimidine tract-binding protein homolog 3 OS=Arabidopsis thaliana GN=At1g43190 PE=2 SV=1
Q9LXV0	AT5G12890	UDP-glycosyltransferase 92A1 OS=Arabidopsis thaliana GN=UGT92A1 PE=2 SV=1
Q94JV5	AT4G08790	Nitrilase-like protein 2 OS=Arabidopsis thaliana GN=NLP2 PE=2 SV=1
Q9S7D8	AT5G43780	ATP sulfurylase 4, chloroplastic OS=Arabidopsis thaliana GN=APS4 PE=2 SV=1
Q8RWU7	AT4G04210	Plant UBX domain-containing protein 4 OS=Arabidopsis thaliana GN=PUX4 PE=1 SV=1
Q9LX31	AT3G59400	Tetrapyrrole-binding protein, chloroplastic OS=Arabidopsis thaliana GN=GUN4 PE=1 SV=1
O64764	AT2G35010	Thioredoxin O1, mitochondrial OS=Arabidopsis thaliana GN=At2g35010 PE=2 SV=1
F4JVC5	AT4G39280	Probable phenylalanine--tRNA ligase alpha subunit OS=Arabidopsis thaliana GN=At4g39280 PE=3 SV=1
Q9SGA6	AT3G02080	40S ribosomal protein S19-1 OS=Arabidopsis thaliana GN=RPS19A PE=2 SV=1
A0NAB2	AT5G59440	Protein ZEU1 (ZEUS1) OS=Arabidopsis thaliana GN=ZEU1 PE=3 SV=1
Q9FE63	AT5G56600	Isoform 2 of Profilin-5 OS=Arabidopsis thaliana GN=PRO5
Q9ZR03	AT4G03280	Isoform 2 of Cytochrome b6-f complex iron-sulfur subunit, chloroplastic OS=Arabidopsis thaliana GN=petC
Q8VY91	AT1G64510	30S ribosomal protein S6 alpha, chloroplastic OS=Arabidopsis thaliana GN=RPS6 PE=2 SV=1
Q8RYC3	AT2G33845	Expressed protein OS=Arabidopsis thaliana GN=At2g33845 PE=2 SV=1
Q9M1C2	AT3G60210	At3g60210 OS=Arabidopsis thaliana GN=T2O9.190 PE=2 SV=1
Q9MAT3	AT1G04850	F13M7.16 protein OS=Arabidopsis thaliana GN=F13M7.16 PE=2 SV=1
Q8H100	AT4G17890	Isoform 2 of Probable ADP-ribosylation factor GTPase-activating protein AGD8 OS=Arabidopsis thaliana GN=AGD8
P56797	ATCG00160	30S ribosomal protein S2, chloroplastic OS=Arabidopsis thaliana GN=rps2 PE=3 SV=1
Q9T0J6	AT4G38890	tRNA-dihydrouridine(47) synthase [NAD(P)(+)]-like OS=Arabidopsis thaliana GN=At4g38890 PE=1 SV=2
Q9FK59	AT5G18110	Eukaryotic translation initiation factor NCBP OS=Arabidopsis thaliana GN=NCBP PE=2 SV=1
Q9LW20	AT3G26900	Probable inactive shikimate kinase like 1, chloroplastic OS=Arabidopsis thaliana GN=SKL1 PE=2 SV=1
Q8VYN2	AT4G21450	PapD-like superfamily protein OS=Arabidopsis thaliana GN=At4g21450 PE=1 SV=1
Q9SK39	AT2G24940	Probable steroid-binding protein 3 OS=Arabidopsis thaliana GN=MP3 PE=1 SV=1
O22841	AT2G43620	Chitinase OS=Arabidopsis thaliana GN=At2g43620 PE=4 SV=1
Q8L7Z3	AT5G18400	Isoform 2 of Anamorsin homolog OS=Arabidopsis thaliana GN=At5g18400
Q9SRK5	AT3G10940	Phosphoglucan phosphatase LSF2, chloroplastic OS=Arabidopsis thaliana GN=LSF2 PE=1 SV=1
Q9FK51	AT5G18200	ADP-glucose phosphorylase OS=Arabidopsis thaliana GN=At5g18200 PE=1 SV=1
Q9FG33	AT5G06740	Probable L-type lectin-domain containing receptor kinase S.5 OS=Arabidopsis thaliana GN=LECRKS5 PE=2 SV=1
Q9SGI3	AT3G01920	At3g1920/F28J7.25 OS=Arabidopsis thaliana GN=F28J7.25 PE=2 SV=1
Q94BR1	AT5G63190	MA3 domain-containing protein OS=Arabidopsis thaliana GN=At5g63190 PE=2 SV=1
Q8W4A0	AT3G02200	Eukaryotic translation initiation factor 3 subunit M OS=Arabidopsis thaliana GN=F14P3.15 PE=2 SV=1
F4KJ98	AT5G59730	Exocyst subunit exo70 family protein H7 OS=Arabidopsis thaliana GN=EXO70H7 PE=4 SV=1
Q9FIJ5	AT5G47860	AT5g47860/MCA23_20 OS=Arabidopsis thaliana GN=At5g47860 PE=2 SV=1
O64768	AT2G35050	Protein kinase family protein OS=Arabidopsis thaliana GN=At2g35050 PE=1 SV=1
Q8S528	AT1G23800	Aldehyde dehydrogenase family 2 member B7, mitochondrial OS=Arabidopsis thaliana GN=ALDH2B7 PE=2 SV=2
Q8VXZ9	AT5G19350	Isoform 2 of Polyadenylate-binding protein RBP47B~ OS=Arabidopsis thaliana GN=RBP47B~
Q9SVD1	AT3G52500	Aspartyl protease family protein OS=Arabidopsis thaliana GN=F22O6_120 PE=2 SV=1
Q8VZP3	AT2G35810	Putative uncharacterized protein At2g35810 OS=Arabidopsis thaliana GN=At2g35810 PE=2 SV=1
Q9LHQ4	AT3G20680	AT3g20680/F3H11_7 OS=Arabidopsis thaliana GN=At3g20680 PE=2 SV=1
Q94K07	AT5G56950	Nucleosome assembly protein 1;3 OS=Arabidopsis thaliana GN=NAP1;3 PE=1 SV=1
O48721	AT2G26540	Uroporphyrinogen-III synthase, chloroplastic OS=Arabidopsis thaliana GN=UROS PE=2 SV=2
Q9FIQ0	AT5G46750	Probable ADP-ribosylation factor GTPase-activating protein AGD9 OS=Arabidopsis thaliana GN=AGD9 PE=1 SV=1
Q8L7S9	AT1G43560	Thioredoxin Y2, chloroplastic OS=Arabidopsis thaliana GN=At1g43560 PE=2 SV=1
Q9MAC9	AT3G01200	Pyruvate, phosphate dikinase regulatory protein 2 OS=Arabidopsis thaliana GN=RP2 PE=1 SV=1
Q93ZC9	AT3G01640	Glucuronokinase 1 OS=Arabidopsis thaliana GN=GLCAK1 PE=1 SV=1
F4I9J7	AT1G51510	Exon junction complex protein OS=Arabidopsis thaliana GN=Y14 PE=1 SV=1
Q9LSQ5	AT5G54500	NAD(P)H dehydrogenase (quinone) FQR1 OS=Arabidopsis thaliana GN=FQR1 PE=1 SV=1
Q93WL3	AT4G25370	Double Clp-N motif protein OS=Arabidopsis thaliana GN=At4g25370 PE=2 SV=1
Q9C8J2	AT1G51390	NifU-like protein 5, mitochondrial OS=Arabidopsis thaliana GN=NIFU5 PE=2 SV=1
F4K658	AT5G49555	FAD/NAD(P)-binding oxidoreductase family protein OS=Arabidopsis thaliana GN=At5g49555 PE=4 SV=1
B3H6N1	AT1G02880	Thiamin pyrophosphokinase1 OS=Arabidopsis thaliana GN=TPK1 PE=4 SV=1
Q9SQR4	AT3G03980	NAD(P)-binding Rossmann-fold superfamily protein OS=Arabidopsis thaliana GN=T11I18.9 PE=3 SV=1
P42744	AT1G05180	NEDD8-activating enzyme E1 regulatory subunit OS=Arabidopsis thaliana GN=AXR1 PE=1 SV=1
Q8RWB6	AT4G17100	Putative serine protease-like protein OS=Arabidopsis thaliana GN=At4g17100 PE=2 SV=1
F4JNZ8	AT4G11380	Beta-adaptin-like protein B OS=Arabidopsis thaliana GN=At4g11380 PE=1 SV=1
B9DHA5	AT3G28760	AT3G28760 protein OS=Arabidopsis thaliana GN=At3g28760 PE=2 SV=1
Q9ZPE7	AT4G08950	Protein EXORDIUM OS=Arabidopsis thaliana GN=EXO PE=2 SV=1
F4IHW4	AT2G34470	Urease accessory protein G OS=Arabidopsis thaliana GN=UREG PE=3 SV=1
Q94FY7	AT4G32770	Tocopherol cyclase, chloroplastic OS=Arabidopsis thaliana GN=VTE1 PE=2 SV=1
Q9XI84	AT1G14030	[Fructose-bisphosphate aldolase]-lysine N-methyltransferase, chloroplastic OS=Arabidopsis thaliana GN=LSMT-L PE=1 SV=1
Q940Z5	AT5G39050	Phenolic glucoside malonyltransferase 1 OS=Arabidopsis thaliana GN=PMAT1 PE=1 SV=1
Q8RXK6	AT4G00660	DEAD-box ATP-dependent RNA helicase 8 OS=Arabidopsis thaliana GN=RH8 PE=2 SV=1
Q9LNJ3	AT1G01300	Aspartyl protease family protein OS=Arabidopsis thaliana GN=F6F3.10 PE=2 SV=1
O65390	AT1G11910	Aspartic proteinase A1 OS=Arabidopsis thaliana GN=APA1 PE=1 SV=1
Q94AG1	AT3G07470	AT3g07470/F21O3_18 OS=Arabidopsis thaliana GN=At3g07470 PE=2 SV=1
Q8LGG0	AT5G64350	Peptidyl-prolyl cis-trans isomerase FKBP12 OS=Arabidopsis thaliana GN=FKBP12 PE=1 SV=2
O81439	AT4G04020	Probable plastid-lipid-associated protein 1, chloroplastic OS=Arabidopsis thaliana GN=PAP1 PE=1 SV=1
Q9ZPY1	AT2G46580	Pyridoxine/pyridoxamine 5~-phosphate oxidase 2 OS=Arabidopsis thaliana GN=PPOX2 PE=1 SV=2
Q84WU5	AT5G14720	Protein kinase family protein OS=Arabidopsis thaliana GN=At5g14720 PE=1 SV=1
Q8VWG7	AT3G17880	TPR repeat-containing thioredoxin TDX OS=Arabidopsis thaliana GN=TDX PE=1 SV=1
Q9LMI7	AT1G06310	Putative acyl-coenzyme A oxidase 3.2, peroxisomal OS=Arabidopsis thaliana GN=ACX3.2 PE=3 SV=1
Q9LEY9	AT5G08180	H/ACA ribonucleoprotein complex subunit 2-like protein OS=Arabidopsis thaliana GN=At5g08180 PE=1 SV=1
F4K1G7	AT5G35970	P-loop containing nucleoside triphosphate hydrolases superfamily protein OS=Arabidopsis thaliana GN=At5g35970 PE=4 SV=1
O82290	AT2G35500	Probable inactive shikimate kinase like 2, chloroplastic OS=Arabidopsis thaliana GN=SKL2 PE=2 SV=2
Q93Z66	AT1G10700	Ribose-phosphate pyrophosphokinase 3, chloroplastic OS=Arabidopsis thaliana GN=PRS3 PE=2 SV=1
F4K6X0	AT5G20935	Uncharacterized protein OS=Arabidopsis thaliana GN=At5g20935 PE=4 SV=1
O22765	AT4G02610	Tryptophan synthase alpha chain OS=Arabidopsis thaliana GN=TRPA1 PE=1 SV=2
Q9M9T1	AT1G14310	F14L17.7 protein OS=Arabidopsis thaliana GN=F14L17.7 PE=4 SV=1
Q9SSK9	AT1G70830	MLP-like protein 28 OS=Arabidopsis thaliana GN=MLP28 PE=1 SV=1
Q9FV50	AT4G37040	Methionine aminopeptidase 1D, chloroplastic/mitochondrial OS=Arabidopsis thaliana GN=MAP1D PE=2 SV=1
Q9FF98	AT5G23820	AT5g23820/MRO11_14 OS=Arabidopsis thaliana GN=UQI3 PE=2 SV=1
A8MQP6	AT4G10480	Nascent polypeptide-associated complex subunit alpha-like protein 4 OS=Arabidopsis thaliana GN=At4g10480 PE=4 SV=1
Q9MBA2	AT5G24020	Putative septum site-determining protein minD homolog, chloroplastic OS=Arabidopsis thaliana GN=MIND1 PE=1 SV=1
F4INW2	AT2G30620	Histone H1.2 OS=Arabidopsis thaliana GN=At2g30620 PE=1 SV=1
F4JQU1	AT4G18330	Putative translation elongation factor 2EF1A / eIF-2-gamma OS=Arabidopsis thaliana GN=At4g18330 PE=4 SV=1
Q2V3E2	AT4G27740	Protein yippee-like At4g27740 OS=Arabidopsis thaliana GN=At4g27740 PE=3 SV=1
Q9LIG0	AT3G21360	Clavaminate synthase-like protein At3g21360 OS=Arabidopsis thaliana GN=At3g21360 PE=1 SV=1
Q8LG98	AT1G28120	Ubiquitin thioesterase otubain-like OS=Arabidopsis thaliana GN=At1g28120 PE=2 SV=2
P0DI78	AT3G28290	UPF0496 protein At3g28290 OS=Arabidopsis thaliana GN=At3g28290 PE=2 SV=1
F4IAX1	AT1G31710	Putative copper amine oxidase OS=Arabidopsis thaliana GN=At1g31710 PE=3 SV=1
Q9LXK7	AT3G43270	Probable pectinesterase/pectinesterase inhibitor 32 OS=Arabidopsis thaliana GN=PME32 PE=2 SV=1
Q9LEW8	AT3G61080	Protein-ribulosamine 3-kinase, chloroplastic OS=Arabidopsis thaliana GN=At3g61080 PE=1 SV=2
Q9FZ48	AT1G16890	Ubiquitin-conjugating enzyme E2 36 OS=Arabidopsis thaliana GN=UBC36 PE=1 SV=1
Q8LF28	AT1G28680	Anthranilate N-hydroxycinnamoyl/benzoyltransferase, putative OS=Arabidopsis thaliana GN=At1g28680 PE=2 SV=1
Q8H1F4	AT4G08520	Coatomer subunit zeta-3 OS=Arabidopsis thaliana GN=At4g08520 PE=2 SV=1
Q9FVV7	AT1G71310	Organellar dna-binding protein OS=Arabidopsis thaliana GN=F3I17.4 PE=2 SV=1
Q9SVM4	AT4G13890	Serine hydroxymethyltransferase 5 OS=Arabidopsis thaliana GN=SHM5 PE=3 SV=1
Q93Z51	AT3G16190	Probable inactive nicotinamidase At3g16190 OS=Arabidopsis thaliana GN=At3g16190 PE=2 SV=1
Q9FH04	AT5G42250	Alcohol dehydrogenase-like 7 OS=Arabidopsis thaliana GN=At5g42250 PE=2 SV=1
Q8W456	AT1G20225	Putative uncharacterized protein At1g20220 OS=Arabidopsis thaliana GN=T20H2.2 PE=2 SV=1
Q9FE18	AT1G26550	Peptidyl-prolyl cis-trans isomerase NIMA-interacting 4 OS=Arabidopsis thaliana GN=T1K7.8 PE=2 SV=1
Q9T0A7	AT4G23920	UDP-glucose 4-epimerase 2 OS=Arabidopsis thaliana GN=UGE2 PE=1 SV=1
Q93V62	AT4G27450	AT4g27450/F27G19_50 OS=Arabidopsis thaliana GN=At4g27450 PE=1 SV=1
P82715	AT5G11450	PsbP domain-containing protein 5, chloroplastic OS=Arabidopsis thaliana GN=PPD5 PE=1 SV=3
F4K5T6	AT5G28050	Cytidine/deoxycytidylate deaminase family protein OS=Arabidopsis thaliana GN=At5g28050 PE=4 SV=1
Q8L9X1	AT5G20060	Phospholipase/carboxylesterase family protein OS=Arabidopsis thaliana GN=At5g20060 PE=2 SV=1
Q8H124	AT2G34460	Uncharacterized protein At2g34460, chloroplastic OS=Arabidopsis thaliana GN=At2g34460 PE=2 SV=1
Q8LFQ6	AT5G20500	Glutaredoxin-C4 OS=Arabidopsis thaliana GN=GRXC4 PE=2 SV=2
Q8L733	AT4G12130	At4g12130 OS=Arabidopsis thaliana GN=At4g12130 PE=2 SV=1
P11832	AT1G77760	Nitrate reductase [NADH] 1 OS=Arabidopsis thaliana GN=NIA1 PE=1 SV=3
Q9FEF8	AT5G52470	Probable mediator of RNA polymerase II transcription subunit 36b OS=Arabidopsis thaliana GN=MED36B PE=1 SV=1
Q9C667	AT1G26230	Chaperonin 60 subunit beta 4, chloroplastic OS=Arabidopsis thaliana GN=CPN60B4 PE=1 SV=1
O22769	AT4G02580	NADH dehydrogenase [ubiquinone] flavoprotein 2, mitochondrial OS=Arabidopsis thaliana GN=At4g02580 PE=2 SV=3
Q94A68	AT1G06690	Uncharacterized oxidoreductase At1g06690, chloroplastic OS=Arabidopsis thaliana GN=At1g06690 PE=2 SV=1
F4K1D3	AT5G35680	Nucleic acid-binding, OB-fold-like protein OS=Arabidopsis thaliana GN=At5g35680 PE=3 SV=1
Q39218	AT3G13110	Serine acetyltransferase 3, mitochondrial OS=Arabidopsis thaliana GN=SAT3 PE=1 SV=3
O49841	AT5G03530	Ras-related protein RABC2a OS=Arabidopsis thaliana GN=RABC2A PE=1 SV=1
O82263	AT2G47960	At2g47960/T9J23.10 OS=Arabidopsis thaliana GN=At2g47960 PE=2 SV=2
Q9SNC6	AT3G46510	U-box domain-containing protein 13 OS=Arabidopsis thaliana GN=PUB13 PE=1 SV=1
Q6DBH4	AT2G23820	At2g23820 OS=Arabidopsis thaliana GN=At2g23820 PE=2 SV=1
Q84W92	AT3G06930	Isoform 2 of Probable histone-arginine methyltransferase 1.3 OS=Arabidopsis thaliana GN=PRMT13
Q9LKA4	AT3G15010	UBP1-associated protein 2C OS=Arabidopsis thaliana GN=UBA2C PE=2 SV=1
Q9SCV9	AT4G36360	Isoform 2 of Beta-galactosidase 3 OS=Arabidopsis thaliana GN=BGAL3
F4K330	AT5G42770	Maf-like protein OS=Arabidopsis thaliana GN=At5g42770 PE=4 SV=1
Q9FPJ8	AT5G54900	Polyadenylate-binding protein RBP45A OS=Arabidopsis thaliana GN=RBP45A PE=2 SV=1
Q9FN94	AT5G59670	Receptor-like protein kinase At5g59670 OS=Arabidopsis thaliana GN=At5g59670 PE=1 SV=1
Q9M9S3	AT1G14410	Single-stranded DNA-binding protein WHY1, chloroplastic OS=Arabidopsis thaliana GN=WHY1 PE=1 SV=1
P47996	AT1G79470	Inosine-5~-monophosphate dehydrogenase 1 OS=Arabidopsis thaliana GN=IMPDH PE=2 SV=1
F4IRR2	AT2G31660	Importin beta-like SAD2 OS=Arabidopsis thaliana GN=SAD2 PE=1 SV=1
Q8H151	AT3G16170	Malonate--CoA ligase OS=Arabidopsis thaliana GN=AAE13 PE=1 SV=1
F4ICX0	AT1G52360	Coatomer subunit beta~-2 OS=Arabidopsis thaliana GN=At1g52360 PE=4 SV=1
Q4F883	AT5G14930	Senescence-associated carboxylesterase 101 OS=Arabidopsis thaliana GN=SAG101 PE=1 SV=1
Q6IDC7	AT1G77550	At1g77550 OS=Arabidopsis thaliana GN=At1g77550 PE=2 SV=1
Q944S2	AT2G47790	At2g47790/F17A22.18 OS=Arabidopsis thaliana GN=At2g47790 PE=2 SV=1
Q9M2P7	AT3G58010	Probable plastid-lipid-associated protein 9, chloroplastic OS=Arabidopsis thaliana GN=PAP9 PE=2 SV=1
Q94K48	AT3G62530	E-Z type HEAT repeat-containing protein OS=Arabidopsis thaliana GN=At3g62530 PE=2 SV=1
F4JZY1	AT5G41790	COP1-interactive protein 1 OS=Arabidopsis thaliana GN=CIP1 PE=4 SV=1
Q9SRM5	AT3G11210	GDSL esterase/lipase CPRD49 OS=Arabidopsis thaliana GN=CPRD49 PE=2 SV=1
Q84K35	AT1G50510	Indigoidine synthase A-like protein OS=Arabidopsis thaliana GN=At1g50510 PE=2 SV=1
F4JAB7	AT3G47040	Glycosyl hydrolase family protein OS=Arabidopsis thaliana GN=At3g47040 PE=3 SV=1
Q8GWQ6	AT5G63440	Isoform 2 of UPF0235 protein At5g63440 OS=Arabidopsis thaliana GN=At5g63440
Q9FKA5	AT5G39570	Uncharacterized protein At5g39570 OS=Arabidopsis thaliana GN=At5g39570 PE=1 SV=1
O82762	AT2G25970	F17H15.1/F17H15.1 OS=Arabidopsis thaliana GN=At2g25970 PE=2 SV=1
Q9C8I1	AT1G51730	Putative uncharacterized protein At1g51730 OS=Arabidopsis thaliana GN=F19C24.6 PE=2 SV=1
Q8H107	AT4G26910	Isoform 2 of Dihydrolipoyllysine-residue succinyltransferase component of 2-oxoglutarate dehydrogenase complex 2, mitochondrial OS=Arabidopsis thaliana GN=At4g26910
Q9SU81	AT4G29700	Alkaline-phosphatase-like protein OS=Arabidopsis thaliana GN=T16L4.210 PE=2 SV=1
Q9FVR6	AT1G32220	Uncharacterized protein At1g32220, chloroplastic OS=Arabidopsis thaliana GN=At1g32220 PE=2 SV=1
B5X565	AT3G12080	GTP-binding protein OS=Arabidopsis thaliana GN=emb2738 PE=3 SV=0
F4K4A6	AT5G27390	Mog1/PsbP/DUF1795-like photosystem II reaction center PsbP family protein OS=Arabidopsis thaliana GN=At5g27390 PE=4 SV=1
O80831	AT2G45880	Beta-amylase 7 OS=Arabidopsis thaliana GN=BAM7 PE=2 SV=2
Q9LPC3	AT1G01980	F22M8.11 protein OS=Arabidopsis thaliana GN=F22M8.11 PE=4 SV=1
Q9SIF5	AT2G03980	GDSL esterase/lipase At2g03980 OS=Arabidopsis thaliana GN=At2g03980 PE=2 SV=1
Q9FMX0	AT5G23310	Superoxide dismutase [Fe] 3, chloroplastic OS=Arabidopsis thaliana GN=FSD3 PE=1 SV=1
Q9LMR3	AT1G15710	Arogenate dehydrogenase 2, chloroplastic OS=Arabidopsis thaliana GN=TYRAAT2 PE=1 SV=1
O49326	AT2G33070	Nitrile-specifier protein 2 OS=Arabidopsis thaliana GN=NSP2 PE=2 SV=1
Q9FGS0	AT5G50250	RNA-binding protein CP31B, chloroplastic OS=Arabidopsis thaliana GN=CP31B PE=1 SV=1
Q0WW21	AT4G14090	UDP-glycosyltransferase 75C1 OS=Arabidopsis thaliana GN=UGT75C1 PE=2 SV=2
O81488	AT5G26210	PHD finger protein ALFIN-LIKE 4 OS=Arabidopsis thaliana GN=AL4 PE=1 SV=2
Q94A78	AT1G03400	1-aminocyclopropane-1-carboxylate oxidase homolog 4 OS=Arabidopsis thaliana GN=At1g03400 PE=2 SV=1
B3H6T0	AT2G32160	AT2G32160 protein OS=Arabidopsis thaliana GN=At2g32160 PE=2 SV=1
F4IYR7	AT3G15410	Leucine-rich repeat-containing protein OS=Arabidopsis thaliana GN=At3g15410 PE=4 SV=1
O81862	AT4G19810	At4g19810 OS=Arabidopsis thaliana GN=T16H5.170 PE=1 SV=1
O49653	AT4G22720	Actin-like ATPase superfamily protein OS=Arabidopsis thaliana GN=T12H17.110 PE=2 SV=1
Q9LYG2	AT5G11680	Putative uncharacterized protein At5g11680 OS=Arabidopsis thaliana GN=T22P22_70 PE=2 SV=1
Q9SSN2	AT1G72940	At1g72940/F3N23_14 OS=Arabidopsis thaliana GN=F3N23.14 PE=2 SV=1
O82772	AT3G03640	Probable inactive beta-glucosidase 25 OS=Arabidopsis thaliana GN=BGLU25 PE=2 SV=1
Q9FJ62	AT5G55480	Glycerophosphodiester phosphodiesterase GDPDL4 OS=Arabidopsis thaliana GN=GDPDL4 PE=1 SV=1
F4IFA9	AT2G04690	Pyridoxamine 5~-phosphate oxidase family protein OS=Arabidopsis thaliana GN=At2g04690 PE=4 SV=1
Q8W035	AT3G55630	Isoform 2 of Folylpolyglutamate synthase OS=Arabidopsis thaliana GN=FPGS3
Q8GWD0	AT5G16810	Protein kinase family protein OS=Arabidopsis thaliana GN=At5g16810 PE=2 SV=1
C0SUW8	AT1G21160	Eukaryotic translation initiation factor 2 (EIF-2) family protein (Fragment) OS=Arabidopsis thaliana GN=At1g21160 PE=2 SV=1
Q9XF19	AT5G44110	ABC transporter I family member 21 OS=Arabidopsis thaliana GN=ABCI21 PE=2 SV=1
Q9C9M1	AT1G66680	Pheromone receptor, putative (AR401) OS=Arabidopsis thaliana GN=F4N21_18 PE=1 SV=1
F4JBP8	AT3G53970	Probable proteasome inhibitor OS=Arabidopsis thaliana GN=At3g53970 PE=1 SV=1
P56793	ATCG00790	50S ribosomal protein L16, chloroplastic OS=Arabidopsis thaliana GN=rpl16 PE=3 SV=1
Q84K16	AT1G23900	AP-1 complex subunit gamma-1 OS=Arabidopsis thaliana GN=GAMMA-ADR PE=1 SV=1
Q2V3X5	AT3G08780	AT3G08780 protein OS=Arabidopsis thaliana GN=At3g08780 PE=2 SV=1
Q8L601	AT2G22400	Putative uncharacterized protein At2g22400 OS=Arabidopsis thaliana GN=At2g22400 PE=1 SV=1
Q6NKQ6	AT3G16220	At3g16220 OS=Arabidopsis thaliana GN=At3g16220 PE=2 SV=1
F4K329	AT5G42765	Uncharacterized protein OS=Arabidopsis thaliana GN=At5g42765 PE=4 SV=1
Q38936	AT5G48580	Peptidyl-prolyl cis-trans isomerase FKBP15-2 OS=Arabidopsis thaliana GN=FKBP15-2 PE=2 SV=2
Q9LHG0	AT3G12480	At3g12480/MQC3.32 OS=Arabidopsis thaliana GN=NF-YC11 PE=1 SV=1
Q9LNU3	AT1G20190	Expansin-A11 OS=Arabidopsis thaliana GN=EXPA11 PE=2 SV=1
Q9SYD8	AT1G51360	At1g51360 OS=Arabidopsis thaliana GN=F11M15.22 PE=2 SV=1
Q84WT8	AT4G16500	Cysteine proteinase inhibitor 4 OS=Arabidopsis thaliana GN=CYS4 PE=3 SV=2
Q9SAD7	AT1G13020	Eukaryotic initiation factor 4B2 OS=Arabidopsis thaliana GN=F3F19.4 PE=1 SV=1
Q9SF35	AT3G09680	40S ribosomal protein S23-1 OS=Arabidopsis thaliana GN=RPS23A PE=2 SV=2
F4IB63	AT1G51805	Leucine-rich repeat protein kinase family protein OS=Arabidopsis thaliana GN=At1g51805 PE=3 SV=1
Q9SJ68	AT2G35820	At2g35820 OS=Arabidopsis thaliana GN=At2g35820 PE=2 SV=2
Q93ZU3	AT4G23050	PAS domain-containing protein tyrosine kinase family protein OS=Arabidopsis thaliana GN=At4g23050 PE=2 SV=1
F4IM97	AT2G01220	Nucleotidyl transferase domain-containing protein OS=Arabidopsis thaliana GN=At2g01220 PE=4 SV=1
Q07488	AT5G20230	Blue copper protein OS=Arabidopsis thaliana GN=BCB PE=1 SV=2
Q940H6	AT4G33950	Serine/threonine-protein kinase SRK2E OS=Arabidopsis thaliana GN=SRK2E PE=1 SV=1
P25865	AT1G14400	Ubiquitin-conjugating enzyme E2 1 OS=Arabidopsis thaliana GN=UBC1 PE=1 SV=1
Q9LPU1	AT1G21065	Putative uncharacterized protein At1g21065 OS=Arabidopsis thaliana GN=T22I11.11 PE=2 SV=1
O80575	AT2G44050	6,7-dimethyl-8-ribityllumazine synthase, chloroplastic OS=Arabidopsis thaliana GN=At2g44050 PE=2 SV=1
Q9LSU9	AT3G25545	AT3g25550/MWL2_17 OS=Arabidopsis thaliana GN=At3g25545 PE=2 SV=1
F4J6X3	AT3G52390	TatD related DNase OS=Arabidopsis thaliana GN=At3g52390 PE=4 SV=1
Q9LFM3	AT5G11340	At5g11340 OS=Arabidopsis thaliana GN=F2I11_230 PE=2 SV=1
F4KC80	AT5G64040	Photosystem I reaction center subunit N OS=Arabidopsis thaliana GN=PSAN PE=1 SV=1
Q84WC6	AT3G21280	Ubiquitin carboxyl-terminal hydrolase 7 OS=Arabidopsis thaliana GN=UBP7 PE=1 SV=1
Q42545	AT5G55280	Cell division protein FtsZ homolog 1, chloroplastic OS=Arabidopsis thaliana GN=FTSZ1 PE=1 SV=2
F4K020	AT5G42100	Glucan endo-1,3-beta-glucosidase 10 OS=Arabidopsis thaliana GN=BG_PPAP PE=3 SV=1
Q9XIA9	AT1G49430	Long chain acyl-CoA synthetase 2 OS=Arabidopsis thaliana GN=LACS2 PE=2 SV=1
F4IPT2	AT2G30880	Pleckstrin homology (PH) domain-containing protein OS=Arabidopsis thaliana GN=At2g30880 PE=4 SV=1
Q94KD8	AT1G02640	Probable beta-D-xylosidase 2 OS=Arabidopsis thaliana GN=BXL2 PE=2 SV=1
Q9ZTW3	AT1G04750	Vesicle-associated membrane protein 721 OS=Arabidopsis thaliana GN=VAMP721 PE=1 SV=1
F4I1B4	AT1G22280	Phytochrome-associated protein phosphatase type 2C OS=Arabidopsis thaliana GN=PAPP2C PE=1 SV=1
Q9MAP5	AT1G32960	Subtilisin-like protease SBT3.3 OS=Arabidopsis thaliana GN=SBT3.3 PE=2 SV=1
Q9C8K8	AT1G51560	Putative uncharacterized protein At1g51560 OS=Arabidopsis thaliana GN=F5D21.3 PE=2 SV=1
Q9C891	AT1G55210	Dirigent protein 20 OS=Arabidopsis thaliana GN=DIR20 PE=2 SV=1
Q9ZVV4	AT1G55570	At1g55570/T5A14_1 OS=Arabidopsis thaliana GN=T5A14.1 PE=2 SV=1
Q9SGW5	AT1G64500	F1N19.7 OS=Arabidopsis thaliana GN=At1g64500 PE=1 SV=1
Q9C787	AT1G69510	Putative uncharacterized protein At1g69510 OS=Arabidopsis thaliana GN=F10D13_16 PE=1 SV=1
Q9CAU3	AT1G73300	Serine carboxypeptidase-like 2 OS=Arabidopsis thaliana GN=SCPL2 PE=2 SV=1
Q9C9T0	AT1G73820	Putative uncharacterized protein At1g73820 OS=Arabidopsis thaliana GN=F25P22.24 PE=2 SV=1
Q9C9B0	AT1G73880	UDP-glycosyltransferase 89B1 OS=Arabidopsis thaliana GN=UGT89B1 PE=2 SV=2
P42730	AT1G74310	Chaperone protein ClpB1 OS=Arabidopsis thaliana GN=CLPB1 PE=1 SV=2
P11490	AT1G76100	Plastocyanin minor isoform, chloroplastic OS=Arabidopsis thaliana GN=PETE PE=1 SV=2
Q8LG89	AT2G02850	Basic blue protein OS=Arabidopsis thaliana GN=ARPN PE=2 SV=2
Q9SKI0	AT2G10940	At2g10940/F15K19.1 OS=Arabidopsis thaliana GN=At2g10940 PE=2 SV=1
Q9ZW12	AT2G29260	Tropinone reductase homolog At2g29260, chloroplastic OS=Arabidopsis thaliana GN=At2g29260 PE=2 SV=1
Q9ST43	AT2G29700	Pleckstrin homology domain-containing protein 1 OS=Arabidopsis thaliana GN=PH1 PE=2 SV=2
O64583	AT2G34740	Probable protein phosphatase 2C 28 OS=Arabidopsis thaliana GN=At2g34740 PE=2 SV=2
Q8VXY0	AT2G36145	Expressed protein OS=Arabidopsis thaliana GN=At2g36145 PE=2 SV=1
O22824	AT2G43800	Formin-like protein 2 OS=Arabidopsis thaliana GN=FH2 PE=3 SV=1
Q94L32	AT2G44170	Putative glycylpeptide N-tetradecanoyltransferase 2 OS=Arabidopsis thaliana GN=NMT2 PE=5 SV=1
O80517	AT2G44790	Uclacyanin-2 OS=Arabidopsis thaliana GN=At2g44790 PE=1 SV=1
Q9CAW4	AT3G05000	Putative uncharacterized protein At3g05000 OS=Arabidopsis thaliana GN=T9J14.5 PE=2 SV=1
Q0WUY5	AT3G07660	Putative uncharacterized protein At3g07660 OS=Arabidopsis thaliana GN=At3g07660 PE=1 SV=1
F4J2K2	AT3G10160	Folylpolyglutamate synthase OS=Arabidopsis thaliana GN=FPGS2 PE=1 SV=1
Q9LVZ8	AT3G15810	Protein LURP-one-related 12 OS=Arabidopsis thaliana GN=At3g15810 PE=2 SV=1
Q8H0U5	AT3G18890	Protein TIC 62, chloroplastic OS=Arabidopsis thaliana GN=TIC62 PE=1 SV=1
F4J6I7	AT3G24210	Ankyrin repeat family protein OS=Arabidopsis thaliana GN=At3g24210 PE=4 SV=1
Q42561	AT3G25110	Oleoyl-acyl carrier protein thioesterase 1, chloroplastic OS=Arabidopsis thaliana GN=FATA PE=1 SV=1
Q9XFS7	AT3G51600	Non-specific lipid-transfer protein 5 OS=Arabidopsis thaliana GN=LTP5 PE=1 SV=1
Q9SZA3	AT4G33250	Eukaryotic translation initiation factor 3 subunit K OS=Arabidopsis thaliana GN=TIF3K1 PE=2 SV=1
B3H700	AT4G38600	HECT ubiquitin protein ligase family protein OS=Arabidopsis thaliana GN=KAK PE=1 SV=1
Q41188	AT4G38680	Isoform 2 of Cold shock protein 2 OS=Arabidopsis thaliana GN=CSP2
F4KI46	AT5G04050	RNA-directed DNA polymerase (Reverse transcriptase) OS=Arabidopsis thaliana GN=At5g04050 PE=4 SV=1
Q9FFG6	AT5G05480	AT5g05480/MOP10_2 OS=Arabidopsis thaliana GN=At5g05480 PE=2 SV=1
Q9LEV2	AT5G10880	Putative uncharacterized protein T30N20_150 OS=Arabidopsis thaliana GN=T30N20_150 PE=4 SV=1
Q9FLU8	AT5G24550	Beta-glucosidase 32 OS=Arabidopsis thaliana GN=BGLU32 PE=2 SV=2
Q948K6	AT5G39620	Ras-related protein RABG1 OS=Arabidopsis thaliana GN=RABG1 PE=2 SV=1
Q3E8H7	AT5G44316	Putative UPF0051 protein ABCI9 OS=Arabidopsis thaliana GN=ABCI9 PE=3 SV=1
Q9FJL3	AT5G48570	Peptidyl-prolyl cis-trans isomerase FKBP65 OS=Arabidopsis thaliana GN=FKBP65 PE=1 SV=1
Q9FKT5	AT5G56130	THO complex subunit 3 OS=Arabidopsis thaliana GN=THO3 PE=1 SV=1
F4K1Y4	AT5G60980	Nuclear transport factor 2 and RNA recognition motif domain-containing protein OS=Arabidopsis thaliana GN=At5g60980 PE=1 SV=1
Q4PSA3	AT5G62250	65-kDa microtubule-associated protein 9 OS=Arabidopsis thaliana GN=MAP65-9 PE=2 SV=1
Q9LVA5	AT5G62340	At5g62340 OS=Arabidopsis thaliana GN=At5g62340 PE=2 SV=1
Q9SNY3	AT5G66280	GDP-mannose 4,6 dehydratase 1 OS=Arabidopsis thaliana GN=GMD1 PE=1 SV=1
P56754	ATCG00420	NAD(P)H-quinone oxidoreductase subunit J, chloroplastic OS=Arabidopsis thaliana GN=ndhJ PE=3 SV=1
Q95748	ATMG00070	NADH dehydrogenase [ubiquinone] iron-sulfur protein 3 OS=Arabidopsis thaliana GN=NAD9 PE=2 SV=2
F4I901	AT1G17600	TIR-NBS-LRR class disease resistance protein OS=Arabidopsis thaliana GN=At1g17600 PE=4 SV=1
F4HR53	AT1G27170	Transmembrane receptors / ATP binding protein OS=Arabidopsis thaliana GN=At1g27170 PE=4 SV=1
F4HYA7	AT1G35220	Uncharacterized protein OS=Arabidopsis thaliana GN=At1g35220 PE=1 SV=1
F4IF00	AT1G72860	TIR-NBS-LRR class disease resistance protein OS=Arabidopsis thaliana GN=At1g72860 PE=4 SV=1
O64518	AT1G79330	Metacaspase-5 OS=Arabidopsis thaliana GN=AMC5 PE=1 SV=1
Q9SI17	AT2G18140	Peroxidase 14 OS=Arabidopsis thaliana GN=PER14 PE=3 SV=1
Q9SLA0	AT2G25630	Beta-glucosidase 14 OS=Arabidopsis thaliana GN=BGLU14 PE=3 SV=2
Q9LKB2	AT3G14920	Genomic DNA, chromosome 3, TAC clone:K15M2 OS=Arabidopsis thaliana GN=At3g14920 PE=4 SV=1
Q9LFF9	AT3G53620	Soluble inorganic pyrophosphatase 4 OS=Arabidopsis thaliana GN=PPA4 PE=1 SV=1
Q9LYX1	AT5G03140	L-type lectin-domain containing receptor kinase VIII.2 OS=Arabidopsis thaliana GN=LECRK82 PE=2 SV=1
Q9LXD6	AT5G09730	Beta-D-xylosidase 3 OS=Arabidopsis thaliana GN=BXL3 PE=1 SV=1
Q9FH03	AT5G42260	Beta-glucosidase 12 OS=Arabidopsis thaliana GN=BGLU12 PE=2 SV=1
Q9FIU7	AT5G54570	Putative beta-glucosidase 41 OS=Arabidopsis thaliana GN=BGLU41 PE=3 SV=2
Q9SYG5	AT1G54090	At1g54090 OS=Arabidopsis thaliana GN=F15I1.17 PE=2 SV=1
Q9LHF0	AT3G28920	Zinc-finger homeodomain protein 9 OS=Arabidopsis thaliana GN=ZHD9 PE=1 SV=1
F4JCN3	AT3G47660	Regulator of chromosome condensation (RCC1) family protein OS=Arabidopsis thaliana GN=At3g47660 PE=4 SV=1
Q9LFQ9	AT5G14960	E2F transcription factor-like E2FD OS=Arabidopsis thaliana GN=E2FD PE=1 SV=1
Q9FL13	AT5G40190	At5g40190 OS=Arabidopsis thaliana GN=At5g40190 PE=2 SV=1
Q9XI93	AT1G13930	At1g13930/F16A14.27 OS=Arabidopsis thaliana GN=F7A19.2 PE=2 SV=1
Q9C9U4	AT1G73670	Mitogen-activated protein kinase 15 OS=Arabidopsis thaliana GN=MPK15 PE=1 SV=4
B3LFB7	AT1G75290	At1g75290 OS=Arabidopsis thaliana GN=At1g75290 PE=2 SV=1
Q8H136	AT3G01540	Isoform 2 of DEAD-box ATP-dependent RNA helicase 14 OS=Arabidopsis thaliana GN=RH14
Q9LKA5	AT3G15000	Multiple organellar RNA editing factor 8, chloroplastic/mitochondrial OS=Arabidopsis thaliana GN=MORF8 PE=1 SV=1
Q8LG58	AT3G23730	Probable xyloglucan endotransglucosylase/hydrolase protein 16 OS=Arabidopsis thaliana GN=XTH16 PE=2 SV=2
Q8VZ56	AT4G25000	Alpha-amylase 1 OS=Arabidopsis thaliana GN=AMY1 PE=2 SV=1
Q9M0E2	AT4G29410	60S ribosomal protein L28-2 OS=Arabidopsis thaliana GN=RPL28C PE=2 SV=1
F4KEY9	AT5G58450	Tetratricopeptide repeat-containing protein OS=Arabidopsis thaliana GN=At5g58450 PE=4 SV=1
Q9LXJ0	AT3G52750	Cell division protein FtsZ homolog 2-2, chloroplastic OS=Arabidopsis thaliana GN=FTSZ2-2 PE=1 SV=1
P38666	AT3G53020	60S ribosomal protein L24-2 OS=Arabidopsis thaliana GN=RPL24B PE=2 SV=2
Q9M1Z3	AT3G59810	Sm-like protein LSM6A OS=Arabidopsis thaliana GN=LSM6A PE=1 SV=1
P21276	AT4G25100	Superoxide dismutase [Fe] 1, chloroplastic OS=Arabidopsis thaliana GN=FSD1 PE=1 SV=4
Q9SU80	AT4G29710	Alkaline-phosphatase-like family protein OS=Arabidopsis thaliana GN=T16L4.220 PE=4 SV=1
Q9LXD9	AT5G09760	Probable pectinesterase/pectinesterase inhibitor 51 OS=Arabidopsis thaliana GN=PME51 PE=2 SV=1
Q8LAY8	AT5G10740	Probable protein phosphatase 2C 69 OS=Arabidopsis thaliana GN=At5g10740 PE=2 SV=1
Q8GY46	AT5G13560	At5g13560 OS=Arabidopsis thaliana GN=At5g13560 PE=1 SV=1
Q9LTC0	AT5G47070	Probable receptor-like protein kinase At5g47070 OS=Arabidopsis thaliana GN=At5g47070 PE=1 SV=1
F4KBV2	AT5G51120	Polyadenylate-binding protein 1 OS=Arabidopsis thaliana GN=PABN1 PE=4 SV=1
P48528	AT5G55260	Serine/threonine-protein phosphatase PP-X isozyme 2 OS=Arabidopsis thaliana GN=PPX2 PE=2 SV=2
F4I181	AT1G15860	Defective in cullin neddylation protein OS=Arabidopsis thaliana GN=At1g15860 PE=4 SV=1
Q9C8E7	AT1G42540	Glutamate receptor 3.3 OS=Arabidopsis thaliana GN=GLR3.3 PE=2 SV=1
Q9C7X5	AT1G56430	Probable nicotianamine synthase 4 OS=Arabidopsis thaliana GN=NAS4 PE=2 SV=1
Q9ZQ19	AT2G24490	Replication protein A 32 kDa subunit A OS=Arabidopsis thaliana GN=RPA2A PE=1 SV=2
Q9ZUT9	AT2G37270	40S ribosomal protein S5-1 OS=Arabidopsis thaliana GN=RPS5A PE=1 SV=1
P51427	AT3G11940	40S ribosomal protein S5-2 OS=Arabidopsis thaliana GN=RPS5B PE=1 SV=2
Q9FI99	AT5G05870	UDP-glycosyltransferase 76C1 OS=Arabidopsis thaliana GN=UGT76C1 PE=1 SV=1
F4JE02	AT3G54670	Structural maintenance of chromosomes protein OS=Arabidopsis thaliana GN=TTN8 PE=3 SV=1
Q8GYA3	AT1G09400	Putative 12-oxophytodienoate reductase-like protein 1 OS=Arabidopsis thaliana GN=At1g09400 PE=2 SV=2
Q9SA96	AT1G11790	Isoform 2 of Arogenate dehydratase/prephenate dehydratase 1, chloroplastic OS=Arabidopsis thaliana GN=ADT1
F4I0D4	AT1G62800	Aspartate aminotransferase OS=Arabidopsis thaliana GN=ASP4 PE=3 SV=1
Q9CAG1	AT1G67580	Protein kinase-like protein OS=Arabidopsis thaliana GN=F12B7.13 PE=1 SV=1
Q8GW92	AT1G67660	Restriction endonuclease, type II-like protein OS=Arabidopsis thaliana GN=At1g67660 PE=4 SV=1
Q84MD7	AT1G72880	At1g72880 OS=Arabidopsis thaliana GN=At1g72880 PE=2 SV=1
Q9SID3	AT2G31350	Isoform 2 of Hydroxyacylglutathione hydrolase 2, mitochondrial OS=Arabidopsis thaliana GN=At2g31350
B9DH97	AT2G33120	AT2G33120 protein OS=Arabidopsis thaliana GN=SAR1 PE=2 SV=1
Q9SJG9	AT2G42880	Mitogen-activated protein kinase 20 OS=Arabidopsis thaliana GN=MPK20 PE=1 SV=2
Q9LK57	AT3G13160	Pentatricopeptide repeat-containing protein At3g13160, mitochondrial OS=Arabidopsis thaliana GN=At3g13160 PE=2 SV=1
Q9LS39	AT3G18500	Isoform 2 of Carbon catabolite repressor protein 4 homolog 3 OS=Arabidopsis thaliana GN=CCR4-3
F4J376	AT3G44740	Class II aaRS and biotin synthetases superfamily protein OS=Arabidopsis thaliana GN=At3g44740 PE=4 SV=1
Q9ZRT1	AT3G52115	Protein gamma response 1 OS=Arabidopsis thaliana GN=GR1 PE=1 SV=2
B3H4D0	AT5G44990	Glutathione S-transferase family protein OS=Arabidopsis thaliana GN=At5g44990 PE=4 SV=1
P49209	AT1G33120	60S ribosomal protein L9-1 OS=Arabidopsis thaliana GN=RPL9B PE=1 SV=3
Q2V465	AT2G22970	Serine carboxypeptidase-like 11 OS=Arabidopsis thaliana GN=SCPL11 PE=2 SV=3
Q9SX73	AT1G48405	Kinase-interacting family protein OS=Arabidopsis thaliana GN=At1g48405 PE=2 SV=1
Q9SLI2	AT1G54510	Serine/threonine-protein kinase Nek1 OS=Arabidopsis thaliana GN=NEK1 PE=2 SV=2
Q42344	AT2G17560	Isoform 2 of High mobility group B protein 4 OS=Arabidopsis thaliana GN=HMGB4
B3H7C2	AT2G41460	Apurinic endonuclease-redox protein OS=Arabidopsis thaliana GN=ARP PE=4 SV=1
O23569	AT4G17260	L-lactate dehydrogenase OS=Arabidopsis thaliana GN=dl4665w PE=2 SV=1
Q9LSW7	AT5G43440	1-aminocyclopropane-1-carboxylate oxidase homolog 9 OS=Arabidopsis thaliana GN=At5g43440 PE=2 SV=1
P32826	AT3G10410	Serine carboxypeptidase-like 49 OS=Arabidopsis thaliana GN=SCPL49 PE=2 SV=2
F4K7E0	AT5G43960	Nuclear transport factor 2 and RNA recognition motif domain-containing protein OS=Arabidopsis thaliana GN=At5g43960 PE=4 SV=1
Q9LHA7	AT3G28200	Peroxidase 31 OS=Arabidopsis thaliana GN=PER31 PE=2 SV=1
Q9SD66	AT3G47070	Putative uncharacterized protein At3g47070 OS=Arabidopsis thaliana GN=F13I12.120 PE=1 SV=1
Q9M236	AT3G43540	Uncharacterized protein OS=Arabidopsis thaliana GN=At3g43540 PE=4 SV=1
Q9FFF6	AT5G05600	AT5g05600/MOP10_14 OS=Arabidopsis thaliana GN=At5g05600 PE=2 SV=1
Q9CAF2	AT3G10620	Nudix hydrolase 26, chloroplastic OS=Arabidopsis thaliana GN=NUDT26 PE=1 SV=1
Q9S9N6	AT1G15980	Photosynthetic NDH subunit of subcomplex B 1, chloroplastic OS=Arabidopsis thaliana GN=PNSB1 PE=2 SV=1
O24520	AT2G16060	Non-symbiotic hemoglobin 1 OS=Arabidopsis thaliana GN=AHB1 PE=1 SV=1
O48549	AT4G31700	40S ribosomal protein S6-1 OS=Arabidopsis thaliana GN=RPS6A PE=1 SV=2
Q8L9J9	AT4G34215	Probable carbohydrate esterase At4g34215 OS=Arabidopsis thaliana GN=At4g34215 PE=1 SV=2
Q9FMP3	AT5G12200	Dihydropyrimidinase OS=Arabidopsis thaliana GN=PYD2 PE=1 SV=1
Q8LLD4	AT3G06540	Rab escort protein OS=Arabidopsis thaliana GN=REP PE=2 SV=2
Q94CB1	AT3G10720	Probable pectinesterase/pectinesterase inhibitor 25 OS=Arabidopsis thaliana GN=PME25 PE=2 SV=1
Q05762	AT2G16370	Bifunctional dihydrofolate reductase-thymidylate synthase 1 OS=Arabidopsis thaliana GN=THY-1 PE=1 SV=2
Q96242	AT5G42650	Allene oxide synthase, chloroplastic OS=Arabidopsis thaliana GN=CYP74A PE=1 SV=3
Q9LM90	AT1G20600	B3 domain-containing protein At1g20600 OS=Arabidopsis thaliana GN=At1g20600 PE=2 SV=1
Q6NPF9	AT1G76760	Thioredoxin Y1, chloroplastic OS=Arabidopsis thaliana GN=At1g76760 PE=2 SV=1
Q9ZW04	AT2G29170	Tropinone reductase homolog At2g29170 OS=Arabidopsis thaliana GN=At2g29170 PE=3 SV=1
Q8LC99	AT3G53990	Adenine nucleotide alpha hydrolases-like superfamily protein OS=Arabidopsis thaliana GN=At3g53990 PE=2 SV=1
Q9M1X0	AT3G63190	Ribosome-recycling factor, chloroplastic OS=Arabidopsis thaliana GN=RRF PE=2 SV=2
Q944B0	AT4G26555	Peptidyl-prolyl cis-trans isomerase FKBP16-1, chloroplastic OS=Arabidopsis thaliana GN=FKBP16-1 PE=2 SV=1
Q93W34	AT4G27000	Polyadenylate-binding protein RBP45C OS=Arabidopsis thaliana GN=RBP45C PE=2 SV=1
Q9C5D0	AT4G34120	CBS domain-containing protein CBSX2, chloroplastic OS=Arabidopsis thaliana GN=CBSX2 PE=1 SV=1
Q9STF2	AT3G46780	Protein plastid transcriptionally active 16 OS=Arabidopsis thaliana GN=T6H20.190 PE=1 SV=1
Q9S714	AT2G20260	Photosystem I reaction center subunit IV B, chloroplastic OS=Arabidopsis thaliana GN=PSAE2 PE=2 SV=1
Q8RX60	AT1G79720	At1g79720 OS=Arabidopsis thaliana GN=At1g79720 PE=2 SV=1
A8MRD7	AT3G15640	Cytochrome c oxidase subunit 5b-1 OS=Arabidopsis thaliana GN=At3g15640 PE=4 SV=1
Q9LES2	AT3G56860	UBP1-associated protein 2A OS=Arabidopsis thaliana GN=UBA2A PE=1 SV=1
B6EUA5	AT1G12250	Pentapeptide repeat-containing protein OS=Arabidopsis thaliana GN=At1g12250 PE=4 SV=1
Q8L4A7	AT1G79210	Proteasome subunit alpha type-2-B OS=Arabidopsis thaliana GN=PAB2 PE=1 SV=1
O04202	AT2G39990	Eukaryotic translation initiation factor 3 subunit F OS=Arabidopsis thaliana GN=TIF3F1 PE=1 SV=1
Q9SRX5	AT1G02816	F22D16.19 protein OS=Arabidopsis thaliana GN=F22D16.19 PE=2 SV=1
Q9T0A4	AT4G23890	NAD(P)H-quinone oxidoreductase subunit S, chloroplastic OS=Arabidopsis thaliana GN=ndhS PE=1 SV=1
F4K6Z4	AT5G21105	L-ascorbate oxidase OS=Arabidopsis thaliana GN=At5g21105 PE=4 SV=1
Q9FZ76	AT1G18540	60S ribosomal protein L6-1 OS=Arabidopsis thaliana GN=RPL6A PE=2 SV=1
Q9M9H4	AT1G71720	F14O23.10 protein OS=Arabidopsis thaliana GN=F14O23.10 PE=4 SV=1
Q8LPI0	AT4G11521	Putative cysteine-rich receptor-like protein kinase 34 OS=Arabidopsis thaliana GN=CRK34 PE=5 SV=1
Q84W89	AT2G42520	DEAD-box ATP-dependent RNA helicase 37 OS=Arabidopsis thaliana GN=RH37 PE=2 SV=2
Q8RWM2	AT4G36940	Nicotinate phosphoribosyltransferase 1 OS=Arabidopsis thaliana GN=NAPRT1 PE=2 SV=1
Q9CAI1	AT1G72660	Developmentally-regulated G-protein 2 OS=Arabidopsis thaliana GN=DRG2 PE=2 SV=1
Q9STY6	AT3G47370	40S ribosomal protein S20-2 OS=Arabidopsis thaliana GN=RPS20B PE=2 SV=1
O64688	AT2G34590	Pyruvate dehydrogenase E1 component subunit beta-3, chloroplastic OS=Arabidopsis thaliana GN=E1-BETA-2 PE=2 SV=1
D7SFH9	AT1G66980	Glycerophosphodiester phosphodiesterase protein kinase domain-containing GDPDL2 OS=Arabidopsis thaliana GN=GDPDL2 PE=1 SV=1
P50287	AT5G08100	Isoaspartyl peptidase/L-asparaginase 1 OS=Arabidopsis thaliana GN=At5g08100 PE=1 SV=2
Q8H1B3	AT1G09080	Isoform 2 of Probable mediator of RNA polymerase II transcription subunit 37b OS=Arabidopsis thaliana GN=MED37B
O04846	AT3G52720	Alpha carbonic anhydrase 1, chloroplastic OS=Arabidopsis thaliana GN=ACA1 PE=1 SV=2
Q9FNF6	AT5G24260	Dipeptidyl peptidase IV-like protein OS=Arabidopsis thaliana GN=At5g24260 PE=2 SV=1
Q43125	AT4G08920	Cryptochrome-1 OS=Arabidopsis thaliana GN=CRY1 PE=1 SV=2
Q9FJT8	AT5G56740	Histone acetyltransferase type B catalytic subunit OS=Arabidopsis thaliana GN=HAG2 PE=2 SV=1
Q9LYV6	AT5G13200	GEM-like protein 5 OS=Arabidopsis thaliana GN=At5g13200 PE=1 SV=1
Q56Y42	AT5G53580	Pyridoxal reductase, chloroplastic OS=Arabidopsis thaliana GN=PLR1 PE=1 SV=1
Q9SU79	AT4G29720	Probable polyamine oxidase 5 OS=Arabidopsis thaliana GN=PAO5 PE=2 SV=1
Q9SFF6	AT3G05910	Pectin acetylesterase 12 OS=Arabidopsis thaliana GN=PAE12 PE=2 SV=1
O49543	AT5G65720	Cysteine desulfurase, mitochondrial OS=Arabidopsis thaliana GN=NIFS1 PE=1 SV=1
Q8VY70	AT1G62780	Putative uncharacterized protein At1g62780 OS=Arabidopsis thaliana GN=At1g62780 PE=2 SV=1
Q9FN05	AT5G63840	Probable glucan 1,3-alpha-glucosidase OS=Arabidopsis thaliana GN=PSL5 PE=1 SV=1
Q9SCX8	AT3G17790	Purple acid phosphatase 17 OS=Arabidopsis thaliana GN=PAP17 PE=2 SV=1
Q9SKL6	AT2G15220	At2g15220/F15A23.4 OS=Arabidopsis thaliana GN=At2g15220 PE=2 SV=1
F4IC59	AT1G12230	Transaldolase-like protein OS=Arabidopsis thaliana GN=At1g12230 PE=3 SV=1
Q93Z25	AT5G63180	Probable pectate lyase 22 OS=Arabidopsis thaliana GN=At5g63180 PE=2 SV=1
Q9SIJ8	AT2G21620	Dessication responsive protein OS=Arabidopsis thaliana GN=RD2 PE=2 SV=2
Q9LYM8	AT3G56130	Biotin/lipoyl attachment domain-containing protein OS=Arabidopsis thaliana GN=F18O21_90 PE=4 SV=1
Q8LCW9	AT1G01100	60S acidic ribosomal protein P1-1 OS=Arabidopsis thaliana GN=RPP1A PE=2 SV=2
Q9SLJ2	AT1G54410	At1g54410 OS=Arabidopsis thaliana GN=F20D21.23 PE=2 SV=1
F4JGB9	AT4G04320	Malonyl-CoA decarboxylase OS=Arabidopsis thaliana GN=At4g04320 PE=4 SV=1
Q9FZE0	AT1G26560	Beta-glucosidase 40 OS=Arabidopsis thaliana GN=BGLU40 PE=2 SV=1
Q94BV5	AT1G62600	Flavin-containing monooxygenase FMO GS-OX-like 4 OS=Arabidopsis thaliana GN=At1g62600 PE=2 SV=1
F4IA25	AT1G71750	Hypoxanthine phosphoribosyltransferase OS=Arabidopsis thaliana GN=HGPT PE=4 SV=1
Q9LHK1	AT3G12600	Isoform 2 of Nudix hydrolase 16, mitochondrial OS=Arabidopsis thaliana GN=NUDT16
A8MS13	AT4G10550	Subtilisin-like protease OS=Arabidopsis thaliana GN=At4g10550 PE=4 SV=1
Q9LF66	AT5G17580	BTB/POZ domain-containing protein At5g17580 OS=Arabidopsis thaliana GN=At5g17580 PE=2 SV=1
O48724	AT2G26570	Protein WEAK CHLOROPLAST MOVEMENT UNDER BLUE LIGHT 1 OS=Arabidopsis thaliana GN=WEB1 PE=1 SV=1
O23673	AT1G02020	Nitroreductase family protein OS=Arabidopsis thaliana GN=T7I23.2 PE=2 SV=1
Q9SU13	AT4G12730	Fasciclin-like arabinogalactan protein 2 OS=Arabidopsis thaliana GN=FLA2 PE=1 SV=1
Q8VZ68	AT1G52670	Is a member of the PF|00364 Biotin-requiring enzymes family OS=Arabidopsis thaliana GN=At1g52670 PE=2 SV=1
Q9ZU38	AT2G01290	Probable ribose-5-phosphate isomerase 2 OS=Arabidopsis thaliana GN=RPI2 PE=1 SV=1
F4IMK2	AT2G23550	Isoform 2 of Putative methylesterase 6 OS=Arabidopsis thaliana GN=MES6
Q9STM6	AT3G48460	GDSL esterase/lipase At3g48460 OS=Arabidopsis thaliana GN=At3g48460 PE=2 SV=1
Q8RXT8	AT3G60910	Putative uncharacterized protein At3g60910 OS=Arabidopsis thaliana GN=At3g60910 PE=2 SV=1
F4K0R0	AT5G05570	Transducin family protein / WD-40 repeat family protein OS=Arabidopsis thaliana GN=At5g05570 PE=4 SV=1
Q8LG92	AT3G51660	LS1-like protein OS=Arabidopsis thaliana GN=At3g51660 PE=2 SV=1
Q94F40	AT1G28600	GDSL esterase/lipase At1g28600 OS=Arabidopsis thaliana GN=At1g28600 PE=2 SV=1
Q9FVR1	AT1G32160	At1g32160/F3C3_6 OS=Arabidopsis thaliana GN=F3C3.6 PE=2 SV=1
Q8VYP7	AT3G62560	Putative Sar1 GTP binding protein OS=Arabidopsis thaliana GN=At3g62560 PE=2 SV=1
Q9SCV0	AT4G26140	Beta-galactosidase 12 OS=Arabidopsis thaliana GN=BGAL12 PE=2 SV=1
P93014	AT2G33800	30S ribosomal protein S5, chloroplastic OS=Arabidopsis thaliana GN=rps5 PE=2 SV=1
O22960	AT2G34070	Protein trichome birefringence-like 37 OS=Arabidopsis thaliana GN=TBL37 PE=2 SV=2
Q9SUP5	AT4G23820	Glycoside hydrolase family 28 protein / polygalacturonase (Pectinase) family protein OS=Arabidopsis thaliana GN=F9D16.290 PE=2 SV=1
Q9FLQ4	AT5G55070	Dihydrolipoyllysine-residue succinyltransferase component of 2-oxoglutarate dehydrogenase complex 1, mitochondrial OS=Arabidopsis thaliana GN=At5g55070 PE=2 SV=1
Q56WF8	AT3G45010	Serine carboxypeptidase-like 48 OS=Arabidopsis thaliana GN=SCPL48 PE=2 SV=2
Q9M5J9	AT5G06860	Polygalacturonase inhibitor 1 OS=Arabidopsis thaliana GN=PGIP1 PE=2 SV=1
Q8VYW6	AT4G39640	Gamma-glutamyltranspeptidase 1 OS=Arabidopsis thaliana GN=GGT1 PE=2 SV=1
F4HWE6	AT1G21170	Exocyst complex component SEC5B OS=Arabidopsis thaliana GN=SEC5B PE=1 SV=1
Q9C6L2	AT1G25420	At1g25420/F2J7_16 OS=Arabidopsis thaliana GN=F2J7.16 PE=2 SV=1
Q93ZV1	AT1G26160	Metal-dependent phosphohydrolase OS=Arabidopsis thaliana GN=At1g26160 PE=2 SV=1
Q9C685	AT1G51100	At1g51100 OS=Arabidopsis thaliana GN=F23H24.6 PE=2 SV=1
Q9C909	AT1G74230	Glycine-rich RNA-binding protein 5, mitochondrial OS=Arabidopsis thaliana GN=RBG5 PE=2 SV=1
O82233	AT2G24050	Eukaryotic translation initiation factor isoform 4G-2 OS=Arabidopsis thaliana GN=EIF(ISO)4G2 PE=1 SV=1
Q9LTV9	AT3G12760	Defective in cullin neddylation protein OS=Arabidopsis thaliana GN=At3g12760 PE=2 SV=1
Q9LUR6	AT3G16670	AT3g16670/MGL6_12 OS=Arabidopsis thaliana GN=At3g16670 PE=2 SV=1
Q8LB47	AT4G26780	GrpE protein homolog OS=Arabidopsis thaliana GN=AR192 PE=2 SV=1
Q949Q7	AT4G30810	Serine carboxypeptidase-like 29 OS=Arabidopsis thaliana GN=SCPL29 PE=2 SV=1
Q42440	AT1G07780	N-(5~-phosphoribosyl)anthranilate isomerase 1, chloroplastic OS=Arabidopsis thaliana GN=PAI1 PE=2 SV=1
P51407	AT2G27720	60S acidic ribosomal protein P2-1 OS=Arabidopsis thaliana GN=RPP2A PE=2 SV=2
Q9SSB8	AT1G80230	Cytochrome c oxidase subunit 5b-2, mitochondrial OS=Arabidopsis thaliana GN=COX5B-2 PE=2 SV=1
F4JLJ2	AT4G10060	Non-lysosomal glucosylceramidase OS=Arabidopsis thaliana GN=At4g10060 PE=3 SV=1
Q9LEQ9	AT5G14790	ARM repeat superfamily protein OS=Arabidopsis thaliana GN=T9L3_90 PE=2 SV=1
Q9ZTZ7	AT1G01790	K(+) efflux antiporter 1, chloroplastic OS=Arabidopsis thaliana GN=KEA1 PE=1 SV=2
Q8VY22	AT1G29050	Protein trichome birefringence-like 38 OS=Arabidopsis thaliana GN=TBL38 PE=2 SV=1
A8MS41	AT1G31500	Isoform 2 of Carbon catabolite repressor protein 4 homolog 4 OS=Arabidopsis thaliana GN=CCR4-4
F4ICK7	AT1G32130	Transcription elongation factor (TFIIS) family protein OS=Arabidopsis thaliana GN=IWS1 PE=1 SV=1
B3H607	AT1G44770	Uncharacterized protein OS=Arabidopsis thaliana GN=At1g44770 PE=4 SV=1
Q8VY52	AT2G28605	PsbP domain-containing protein 2, chloroplastic OS=Arabidopsis thaliana GN=PPD2 PE=1 SV=1
O80567	AT2G43970	Isoform 2 of La-related protein 6B OS=Arabidopsis thaliana GN=LARP6B
O80731	AT2G46930	Pectin acetylesterase 3 OS=Arabidopsis thaliana GN=PAE3 PE=2 SV=1
Q9SR13	AT3G04610	Flowering locus K homology domain OS=Arabidopsis thaliana GN=FLK PE=1 SV=1
F4J8I3	AT3G05760	C2H2 and C2HC zinc fingers superfamily protein OS=Arabidopsis thaliana GN=At3g05760 PE=4 SV=1
Q9M3B0	AT3G49220	Probable pectinesterase/pectinesterase inhibitor 34 OS=Arabidopsis thaliana GN=PME34 PE=2 SV=1
Q9LFE0	AT5G16780	SART-1 family protein DOT2 OS=Arabidopsis thaliana GN=DOT2 PE=1 SV=1
Q9LTF2	AT5G52650	40S ribosomal protein S10-3 OS=Arabidopsis thaliana GN=RPS10C PE=2 SV=2
Q9LIE9	AT3G22120	At3g22120 OS=Arabidopsis thaliana GN=CWLP PE=2 SV=1
Q9LW52	AT3G23450	Genomic DNA, chromosome 3, P1 clone: MLM24 OS=Arabidopsis thaliana GN=At3g23450 PE=4 SV=1
P92549	ATMG01190	ATP synthase subunit alpha, mitocho...
P49209	AT1G33140	60S ribosomal protein L9-1
P42798	AT5G59850	40S ribosomal protein S15a-1
P49200	AT5G62300	40S ribosomal protein S20-1
Q9SAC4	AT1G10780	F-box protein At1g10780
B9DGT7	AT1G50010	Tubulin alpha-2 chain
P50883	AT2G37190	60S ribosomal protein L12-1
P57691	AT3G11250	60S acidic ribosomal protein P0-3
Q9LK39	AT3G23790	Probable acyl-activating enzyme 16,...
Q3E902	AT5G27700	40S ribosomal protein S21-2
Q9FGC4	AT5G35950	Jacalin-related lectin 42
