# Supplementary material for: Persulfidation proteome reveals the regulation of protein function by hydrogen sulfide in diverse biological processes in Arabidopsis
Source: J Exp Bot. 2017 Aug 24;68(17):4915–27. doi: 10.1093/jxb/erx294 (PMC5853657; doi:10.1093/jxb/erx294)
Supplement: supplementary_data_S1 [file erx294_suppl_supplementary_data_set_s1.xlsx]

## Sheet: Identification WT
Data set 1. List of identified proteins in wild type (WT) samples (FDR <1%).
Uniprot_Acc	AGI_acc	Description	MW (Da)	pI	Sample: WT1			Sample: WT2			Sample: WT3
					Protein score	Num. Pept	Coverage	Protein score	Num. Pept	Coverage	Protein score	Num. Pept	Coverage
O03042	ATCG00490	Ribulose bisphosphate carboxylase large chain OS=Arabidopsis thaliana GN=rbcL PE=1 SV=1	52922	5.88	9025.26	132	93.5	8789.13	126	93.5	8776.77	125	94.2
Q9ZNZ7	AT5G04140	Ferredoxin-dependent glutamate synthase 1, chloroplastic/mitochondrial OS=Arabidopsis thaliana GN=GLU1 PE=1 SV=3	176640	5.94	7722.46	108	70.5	7953.66	109	71.8	7661.45	101	68.7
Q9ASR1	AT1G56070	At1g56070/T6H22_13 OS=Arabidopsis thaliana GN=T6H22.13 PE=1 SV=1	93830	5.89	5819.19	82	76.3	6849.53	89	74.7	4122.08	55	71.4
P19366	ATCG00480	ATP synthase subunit beta, chloroplastic OS=Arabidopsis thaliana GN=atpB PE=1 SV=2	53900	5.38	6465.05	80	89.8	6151.07	73	86.1	5819.56	73	85.7
Q94B78	AT4G33010	Glycine dehydrogenase (decarboxylating) 1, mitochondrial OS=Arabidopsis thaliana GN=GLDP1 PE=1 SV=2	112853	6.51	5836.12	74	62.4	6152.15	79	66.2	2913.98	33	61.4
Q5GM68	AT2G42600	Phosphoenolpyruvate carboxylase 2 OS=Arabidopsis thaliana GN=PPC2 PE=1 SV=2	109684	5.57	4860.22	73	73	5400.36	79	78.2	5336.08	82	78.6
O50008	AT5G17920	5-methyltetrahydropteroyltriglutamate--homocysteine methyltransferase 1 OS=Arabidopsis thaliana GN=MS1 PE=1 SV=1	84304	6.09	5404.53	73	71.5	5458.86	72	72.3	5896.88	75	79.1
Q9LR30	AT1G23310	Glutamate--glyoxylate aminotransferase 1 OS=Arabidopsis thaliana GN=GGAT1 PE=1 SV=1	53136	6.49	4710.53	67	91	5135.88	68	91	4940.32	68	89.8
Q8RWV0	AT3G60750	Transketolase-1, chloroplastic OS=Arabidopsis thaliana GN=TKL-1 PE=1 SV=1	79918	5.94	5324.07	67	75.4	5203.3	66	71.4	4391.25	55	70.4
Q944G9	AT4G38970	Probable fructose-bisphosphate aldolase 2, chloroplastic OS=Arabidopsis thaliana GN=FBA2 PE=1 SV=2	42961	6.78	4985.91	64	87.9	4701.68	59	85.2	4719.93	66	86.7
P10896	AT2G39730	Ribulose bisphosphate carboxylase/oxygenase activase, chloroplastic OS=Arabidopsis thaliana GN=RCA PE=1 SV=2	51948	5.87	5495.62	63	78.5	6343.68	75	75.7	5439.92	68	76.4
O80988	AT2G26080	Glycine dehydrogenase (decarboxylating) 2, mitochondrial OS=Arabidopsis thaliana GN=GLDP2 PE=2 SV=1	113703	6.18	4365.59	58	48.1	4490.43	62	53.5	4466.76	60	50.3
Q9SZJ5	AT4G37930	Serine hydroxymethyltransferase 1, mitochondrial OS=Arabidopsis thaliana GN=SHM1 PE=1 SV=1	57364	8.13	4154.57	58	79.9	4086.61	56	77.9	2363.06	29	80.9
Q8H0S9	AT1G63770	Puromycin-sensitive aminopeptidase OS=Arabidopsis thaliana GN=MPA1 PE=2 SV=1	99096	5.43	3732.65	55	67.6	3492.81	55	69.9	3599.24	56	68.9
P22953	AT5G02500	Probable mediator of RNA polymerase II transcription subunit 37e OS=Arabidopsis thaliana GN=MED37E PE=1 SV=3	71313	5.03	4047.2	54	75.9	4073.09	51	74	2564.27	32	70
Q9SRV5	AT3G03780	5-methyltetrahydropteroyltriglutamate--homocysteine methyltransferase 2 OS=Arabidopsis thaliana GN=MS2 PE=1 SV=1	84531	6.09	3770.61	52	61.8	3688.86	50	63.5	1514.55	20	67.1
P42737	AT5G14740	Carbonic anhydrase OS=Arabidopsis thaliana GN=CA2 PE=1 SV=2	28326	5.36	3519.46	52	84.2	3500.86	48	90.7	2094.58	28	93.4
Q9SJU4	AT2G21330	Probable fructose-bisphosphate aldolase 1, chloroplastic OS=Arabidopsis thaliana GN=FBA1 PE=1 SV=2	42904	6.18	4104.63	52	84.5	3684.65	48	84.5	1818.99	23	82.2
Q9LJL3	AT3G19170	Presequence protease 1, chloroplastic/mitochondrial OS=Arabidopsis thaliana GN=PREP1 PE=1 SV=2	120939	5.48	3290.24	51	54.4	4347.47	66	63.1	2723.07	40	66.6
Q9C9W5	AT1G68010	Glycerate dehydrogenase HPR, peroxisomal OS=Arabidopsis thaliana GN=HPR PE=1 SV=1	42221	6.68	3456.62	48	84.7	3193.22	46	86	2971.5	43	80.3
P25696	AT2G36530	Bifunctional enolase 2/transcriptional activator OS=Arabidopsis thaliana GN=ENO2 PE=1 SV=1	47689	5.54	3634.48	47	86.3	3590.23	48	85.8	3258.46	44	86.9
Q9SZD6	AT4G29060	Elongation factor Ts OS=Arabidopsis thaliana GN=F19B15.90 PE=2 SV=1	103718	4.95	3013.44	46	54.2	3171.13	51	51.3	2993.82	45	57.6
O65396	AT1G11860	Aminomethyltransferase, mitochondrial OS=Arabidopsis thaliana GN=GDCST PE=2 SV=1	44417	8.55	3227.79	46	78.9	3442.16	48	75.5	3428.25	49	78.7
P21240	AT1G55490	Chaperonin 60 subunit beta 1, chloroplastic OS=Arabidopsis thaliana GN=CPN60B1 PE=1 SV=3	63770	6.21	3472.55	45	65.7	3580.48	50	58.8	1905.83	24	63
Q9SRZ6	AT1G65930	Cytosolic isocitrate dehydrogenase [NADP] OS=Arabidopsis thaliana GN=CICDH PE=2 SV=1	45717	6.13	3140.67	45	67.6	3226.63	43	74.4	2800.9	40	67.1
P21238	AT2G28000	Chaperonin 60 subunit alpha 1, chloroplastic OS=Arabidopsis thaliana GN=CPN60A1 PE=1 SV=2	62034	5.09	3390.92	45	65	3255.9	41	66.4	3206.83	41	65.2
Q9MAH0	AT1G53310	Phosphoenolpyruvate carboxylase 1 OS=Arabidopsis thaliana GN=PPC1 PE=1 SV=1	110217	5.72	3002.4	44	51.8	3248.89	53	53.4	781.84	13	56.6
Q9C5C2	AT5G25980	Myrosinase 2 OS=Arabidopsis thaliana GN=TGG2 PE=1 SV=1	62692	7.14	3500.53	44	61.6	3682.36	47	60.9	2863.4	37	62.5
O23654	AT1G78900	V-type proton ATPase catalytic subunit A OS=Arabidopsis thaliana GN=VHA-A PE=1 SV=1	68769	5.11	3211.71	44	67.7	3303.72	46	77.8	3344.51	46	72.2
O65719	AT3G09440	Heat shock 70 kDa protein 3 OS=Arabidopsis thaliana GN=HSP70-3 PE=1 SV=1	71103	4.97	3218.73	44	65.5	3270.97	44	65.8	2816.97	39	60.7
P27140	AT3G01500	Beta carbonic anhydrase 1, chloroplastic OS=Arabidopsis thaliana GN=BCA1 PE=1 SV=2	37426	5.74	3068.1	43	70.3	3181.38	43	67.1	3403.26	48	71.8
Q9LD57	AT3G12780	Phosphoglycerate kinase 1, chloroplastic OS=Arabidopsis thaliana GN=PGK1 PE=1 SV=1	49982	5.91	3115.94	42	74.8	3647.62	45	77.5	3406.97	45	75.8
P0DKC3	AT5G36700	Phosphoglycolate phosphatase 1A, chloroplastic OS=Arabidopsis thaliana GN=PGLP1A PE=1 SV=1	39736	6.89	3091.54	42	66	3433.3	43	69.9	2831.02	35	63.5
Q9S7E9	AT1G70580	Glutamate--glyoxylate aminotransferase 2 OS=Arabidopsis thaliana GN=GGAT2 PE=1 SV=1	53279	6.21	2942.02	42	63.5	3214.57	41	76	694.69	11	61.5
Q9LYG3	AT5G11670	NADP-dependent malic enzyme 2 OS=Arabidopsis thaliana GN=NADP-ME2 PE=1 SV=1	64372	6.01	3229.44	41	85.4	3825.46	51	85.5	3202.87	42	81
P55737	AT5G56030	Heat shock protein 90-2 OS=Arabidopsis thaliana GN=HSP90-2 PE=1 SV=1	80014	4.95	2817.37	41	59.8	3242.13	46	60.2	278.04	4	56.5
P37702	AT5G26000	Myrosinase 1 OS=Arabidopsis thaliana GN=TGG1 PE=1 SV=1	61023	5.61	3053.78	41	51.3	3014.83	44	49.8	2724.17	38	54.8
Q9LJE4	AT3G13470	Chaperonin 60 subunit beta 2, chloroplastic OS=Arabidopsis thaliana GN=CPN60B2 PE=1 SV=1	63302	5.6	3107.19	41	65.6	3163.14	43	65.3	465.35	6	65.4
Q9C5A9	AT5G08680	ATP synthase subunit beta-3, mitochondrial OS=Arabidopsis thaliana GN=At5g08680 PE=2 SV=1	59822	6.06	3063.07	41	69.6	3044.59	39	70.8	2816.27	36	70.8
Q9STW6	AT4G24280	Heat shock 70 kDa protein 6, chloroplastic OS=Arabidopsis thaliana GN=HSP70-6 PE=1 SV=1	76461	5.07	2794.19	41	50.3	2680.94	39	47.9	1124.12	15	47.4
Q9M5K3	AT1G48030	Dihydrolipoyl dehydrogenase 1, mitochondrial OS=Arabidopsis thaliana GN=LPD1 PE=1 SV=2	53954	6.96	2864.69	41	70.2	2801.99	36	66.3	1902.34	25	69.6
P51818	AT5G56010	Heat shock protein 90-3 OS=Arabidopsis thaliana GN=HSP90-3 PE=1 SV=2	80002	4.95	2681.8	40	59.8	3274.97	47	60.2	721.98	13	56.5
Q9S7C0	AT1G79930	Isoform 2 of Heat shock 70 kDa protein 14 OS=Arabidopsis thaliana GN=HSP70-14	87262	5.19	2398.03	40	55.3	3009.31	43	64.5	417.74	6	50.6
Q9LRS0	AT3G14415	Peroxisomal (S)-2-hydroxy-acid oxidase GLO2 OS=Arabidopsis thaliana GN=GLO2 PE=1 SV=1	40281	8.99	2979.73	39	83.9	2748.46	38	85.8	847.94	14	85.6
Q9FX54	AT1G13440	Glyceraldehyde-3-phosphate dehydrogenase GAPC2, cytosolic OS=Arabidopsis thaliana GN=GAPC2 PE=1 SV=1	36890	6.67	2824.19	39	79.6	2546.97	34	77.8	428.39	5	76.9
F4HQD4	AT1G79920	Heat shock 70 kDa protein 15 OS=Arabidopsis thaliana GN=HSP70-15 PE=1 SV=1	91623	5.09	2411	38	51.9	3086.81	44	60.5	2810.03	41	53.3
Q43127	AT5G35630	Glutamine synthetase, chloroplastic/mitochondrial OS=Arabidopsis thaliana GN=GLN2 PE=1 SV=1	47381	6.43	2822.42	38	65.1	3131.16	40	64.7	3165.99	42	65.1
P25858	AT3G04120	Glyceraldehyde-3-phosphate dehydrogenase GAPC1, cytosolic OS=Arabidopsis thaliana GN=GAPC1 PE=1 SV=2	36891	6.62	2661.82	37	80.5	2364.34	31	74.6	2184.92	29	77.8
Q9FVT2	AT1G57720	Probable elongation factor 1-gamma 2 OS=Arabidopsis thaliana GN=At1g57720 PE=2 SV=1	46370	5.55	2754.1	36	62.5	2731.37	36	57.9	1172.82	15	62.2
Q9LTX9	AT5G49910	Heat shock 70 kDa protein 7, chloroplastic OS=Arabidopsis thaliana GN=HSP70-7 PE=2 SV=1	76950	5.17	2253.38	36	45.7	2213.19	35	59.1	1986.38	29	44.6
P30184	AT2G24200	Leucine aminopeptidase 1 OS=Arabidopsis thaliana GN=PM25 PE=1 SV=1	54475	5.66	2810.34	35	71.7	3216.42	39	81.9	2917.59	36	78.7
Q8VZH2	AT4G33090	Aminopeptidase M1 OS=Arabidopsis thaliana GN=APM1 PE=1 SV=1	98117	5.34	2205.79	35	48.4	2165.81	34	59.3	2261.99	36	55.5
Q9SJQ9	AT2G36460	Fructose-bisphosphate aldolase OS=Arabidopsis thaliana GN=At2g36460 PE=2 SV=1	38363	7.01	2514.11	35	84.9	2324.93	31	84.9	1250.91	17	84.9
Q9SE60	AT3G59970	Methylenetetrahydrofolate reductase 1 OS=Arabidopsis thaliana GN=MTHFR1 PE=1 SV=1	66246	5.56	2294.81	34	75	2657.67	40	79.7	2486.5	34	76
Q9LRR9	AT3G14420	Peroxisomal (S)-2-hydroxy-acid oxidase GLO1 OS=Arabidopsis thaliana GN=GLO1 PE=1 SV=1	40316	9.16	2659.19	34	81.5	2783.13	36	83.4	2733.75	34	83.1
P25697	AT1G32060	Phosphoribulokinase, chloroplastic OS=Arabidopsis thaliana GN=At1g32060 PE=2 SV=1	44436	5.71	2532.33	34	70.4	2512.67	35	70.4	2696.97	38	74.9
P10795	AT1G67090	Ribulose bisphosphate carboxylase small chain 1A, chloroplastic OS=Arabidopsis thaliana GN=RBCS-1A PE=1 SV=2	20203	7.59	2653.16	34	64.4	2598.68	35	64.4	2729.13	36	64.4
Q9LF98	AT3G52930	Fructose-bisphosphate aldolase OS=Arabidopsis thaliana GN=F8J2_100 PE=2 SV=1	38516	6.05	2535.52	34	80.7	2386.85	32	79.6	2250.95	30	80.7
Q9SIB9	AT2G05710	Aconitate hydratase 2, mitochondrial OS=Arabidopsis thaliana GN=ACO2 PE=1 SV=2	108133	6.72	2078.74	33	50.7	2611.31	40	52.9	1511.7	24	52.6
Q9SI75	AT1G62750	Elongation factor G, chloroplastic OS=Arabidopsis thaliana GN=CPEFG PE=1 SV=1	86003	5.43	2128.72	33	55.4	2587.5	36	64.6	2363.05	35	60.2
Q9SUR6	AT4G23600	Cystine lyase CORI3 OS=Arabidopsis thaliana GN=CORI3 PE=1 SV=1	47009	5.89	2453.6	33	79.1	2602.48	35	76.8	2205.99	31	73.7
P25857	AT1G42970	Glyceraldehyde-3-phosphate dehydrogenase GAPB, chloroplastic OS=Arabidopsis thaliana GN=GAPB PE=1 SV=2	47630	6.33	2551.4	33	58.6	2649.47	35	57.3	1794.62	26	56.6
P25851	AT3G54050	Fructose-1,6-bisphosphatase, chloroplastic OS=Arabidopsis thaliana GN=FBP PE=2 SV=2	45134	5.25	2457.57	33	50.8	2711.81	34	50.6	2586.89	33	50.8
O04499	AT1G09780	2,3-bisphosphoglycerate-independent phosphoglycerate mutase 1 OS=Arabidopsis thaliana GN=PGM1 PE=2 SV=3	60542	5.32	2067.75	33	70.2	2033.24	29	70.6	2229.46	33	72.4
P0DH99	AT1G07940	Elongation factor 1-alpha 1 OS=Arabidopsis thaliana GN=A1 PE=1 SV=1	49471	9.19	2140.56	33	59.5	2012.88	29	57.2	2087.14	30	57.2
Q8VZF3	AT2G47390	Isoform 2 of Probable glutamyl endopeptidase, chloroplastic OS=Arabidopsis thaliana GN=GEP	106087	6	2169.44	32	53.9	2604.68	36	53.4	2354.54	34	53
P48491	AT3G55440	Triosephosphate isomerase, cytosolic OS=Arabidopsis thaliana GN=CTIMC PE=1 SV=2	27152	5.39	2398.78	32	90.6	2541.57	35	90.6	2363.38	31	90.6
Q9XI01	AT1G21750	Protein disulfide isomerase-like 1-1 OS=Arabidopsis thaliana GN=PDIL1-1 PE=1 SV=1	55567	4.81	2263.27	32	61.1	2028.98	29	54.1	1773.13	24	54.9
Q05758	AT3G58610	Ketol-acid reductoisomerase, chloroplastic OS=Arabidopsis thaliana GN=At3g58610 PE=2 SV=2	63772	6.36	2346.33	31	57.7	3030.12	35	71.2	2534.3	32	55.8
Q84VW9	AT3G14940	Phosphoenolpyruvate carboxylase 3 OS=Arabidopsis thaliana GN=PPC3 PE=2 SV=2	110091	5.73	1915.42	31	34.6	2057.68	35	36.1	1029.1	15	37.4
P46283	AT3G55800	Sedoheptulose-1,7-bisphosphatase, chloroplastic OS=Arabidopsis thaliana GN=At3g55800 PE=2 SV=1	42388	6.17	2106.37	31	55.2	2185.63	32	58	2028.88	29	52.7
Q9M5K2	AT3G17240	Dihydrolipoyl dehydrogenase 2, mitochondrial OS=Arabidopsis thaliana GN=LPD2 PE=1 SV=1	53952	6.55	2026.08	31	72	2152.51	31	66.7	1990.73	32	71
Q9LFA3	AT3G52880	Probable monodehydroascorbate reductase, cytoplasmic isoform 3 OS=Arabidopsis thaliana GN=At3g52880 PE=1 SV=1	46458	6.41	2373.98	31	73.5	2203.48	30	76.3	2331.32	32	77.2
O04487	AT1G09640	Probable elongation factor 1-gamma 1 OS=Arabidopsis thaliana GN=At1g09640 PE=2 SV=1	46631	5.36	2180.8	31	54.6	2119.45	30	47.3	2004.01	28	60.6
O03986	AT5G56000	Heat shock protein 90-4 OS=Arabidopsis thaliana GN=HSP90-4 PE=2 SV=1	80091	4.96	2150.67	30	46.8	2668.28	37	47.8	2443.14	34	44.3
Q9M9P3	AT3G03250	Probable UTP--glucose-1-phosphate uridylyltransferase 2 OS=Arabidopsis thaliana GN=At3g03250 PE=1 SV=1	51706	5.8	2005.89	30	72.9	2461.37	37	78.9	1183.11	16	78.9
Q6ZY51	AT5G26570	Phosphoglucan, water dikinase, chloroplastic OS=Arabidopsis thaliana GN=GWD3 PE=1 SV=1	131241	5.85	1872.38	30	36.8	2341.16	36	39.9	2241.45	34	39.7
P55229	AT5G19220	Glucose-1-phosphate adenylyltransferase large subunit 1, chloroplastic OS=Arabidopsis thaliana GN=ADG2 PE=1 SV=3	57638	8.03	2230.05	30	68.2	2586.6	35	66.7	2547.55	38	64.8
F4JTH0	AT4G31990	Aspartate aminotransferase OS=Arabidopsis thaliana GN=ASP5 PE=3 SV=1	49293	7.67	1880.72	30	75.7	2151.77	35	76.3	1788.44	29	76.3
Q94C74	AT5G26780	Serine hydroxymethyltransferase 2, mitochondrial OS=Arabidopsis thaliana GN=SHM2 PE=2 SV=2	57305	8.81	1969.76	30	45.3	2184.05	34	48.4	1897.51	29	59.2
P93819	AT1G04410	Malate dehydrogenase, cytoplasmic 1 OS=Arabidopsis thaliana GN=MDH1 PE=1 SV=2	35548	6.11	2206.2	30	69.6	2603.39	32	71.4	881.55	13	71.4
Q9SIF2	AT2G04030	At2g04030/F3C11.14 OS=Arabidopsis thaliana GN=CR88 PE=1 SV=1	88608	4.93	2056.29	30	51.7	2312.85	31	55.4	1919.64	28	54.9
Q42560	AT4G35830	Aconitate hydratase 1 OS=Arabidopsis thaliana GN=ACO1 PE=1 SV=2	98090	5.98	1754.29	30	43.4	1940.21	30	42.8	1955.67	33	51.8
P36428	AT1G50200	Alanine--tRNA ligase OS=Arabidopsis thaliana GN=ALATS PE=1 SV=3	110420	6.05	1638.98	30	41	1658.31	29	39.8	1638.57	30	42.6
P53492	AT5G09810	Actin-7 OS=Arabidopsis thaliana GN=ACT7 PE=1 SV=1	41709	5.31	2086.03	30	83.8	2140.07	29	79.8	1113.92	16	75.9
Q9LV33	AT3G18080	Beta-glucosidase 44 OS=Arabidopsis thaliana GN=BGLU44 PE=2 SV=1	58946	9.44	1738.79	30	56.1	1621.03	28	56.1	1184.64	20	47.1
Q9LF37	AT5G15450	Chaperone protein ClpB3, chloroplastic OS=Arabidopsis thaliana GN=CLPB3 PE=2 SV=1	108876	5.93	1694.94	30	47.2	1689.49	27	43.8	1445.07	23	39.3
P10797	AT5G38420	Ribulose bisphosphate carboxylase small chain 2B, chloroplastic OS=Arabidopsis thaliana GN=RBCS-2B PE=2 SV=2	20266	7.59	2268.48	30	58.9
F4I3L1	AT1G56190	Phosphoglycerate kinase OS=Arabidopsis thaliana GN=At1g56190 PE=3 SV=1	42589	5.39	2182.72	29	83.2	2685.64	35	87.2	1145.58	14	87.2
Q9M9K1	AT3G08590	Probable 2,3-bisphosphoglycerate-independent phosphoglycerate mutase 2 OS=Arabidopsis thaliana GN=At3g08590 PE=1 SV=1	60726	5.53	1847.06	29	74.1	2279.4	34	75	1511.88	26	82.3
Q9LYA9	AT3G63140	Chloroplast stem-loop binding protein of 41 kDa a, chloroplastic OS=Arabidopsis thaliana GN=CSP41A PE=1 SV=1	43903	8.54	2122.61	29	68.5	2198.4	32	68.5	2134.65	31	69.7
P55228	AT5G48300	Glucose-1-phosphate adenylyltransferase small subunit, chloroplastic OS=Arabidopsis thaliana GN=APS1 PE=2 SV=2	56615	6.13	1807.66	29	56.2	2050.64	31	63.5	1809.44	28	56.9
P10796	AT5G38430	Ribulose bisphosphate carboxylase small chain 1B, chloroplastic OS=Arabidopsis thaliana GN=RBCS-1B PE=2 SV=1	20202	7.59	2143.65	29	58.9	2072.94	30	58.9	1020.68	15	58.9
Q39161	AT2G15620	Ferredoxin--nitrite reductase, chloroplastic OS=Arabidopsis thaliana GN=NIR1 PE=1 SV=1	65464	5.95	1779.95	29	53.4	1517.25	26	41	1651.23	24	51.9
P22954	AT5G02490	Probable mediator of RNA polymerase II transcription subunit 37c OS=Arabidopsis thaliana GN=MED37D PE=1 SV=2	71342	5.03	2086.71	28	48.1	2401.43	31	56.8	202.23	4	50.4
Q8S9L5	AT5G55220	Trigger factor-like protein TIG, Chloroplastic OS=Arabidopsis thaliana GN=TIG PE=2 SV=1	61695	5.25	1713.88	28	53	1857.84	30	56.1	1790.47	30	56.9
Q56WK6	AT1G72150	Patellin-1 OS=Arabidopsis thaliana GN=PATL1 PE=1 SV=2	64007	4.82	1839.97	28	59.3	1879.77	30	53.9	1825.18	29	54.8
Q8W4E2	AT1G20260	V-type proton ATPase subunit B3 OS=Arabidopsis thaliana GN=VHA-B3 PE=2 SV=1	54278	4.99	1960.31	28	72.7	1917.47	30	60.2	1707.5	26	72.7
Q9SA52	AT1G09340	Chloroplast stem-loop binding protein of 41 kDa b, chloroplastic OS=Arabidopsis thaliana GN=CSP41B PE=1 SV=1	42593	8.19	2019.65	28	73.8	2084.37	29	72.2	1972.98	31	74.6
Q9FLT0	AT5G61780	100 kDa coactivator-like protein OS=Arabidopsis thaliana GN=Tudor2 PE=2 SV=1	107675	6.2	1925.33	28	41.4	1715.05	29	46.6	1700.11	24	43.2
Q9SAK4	AT1G79440	Succinate-semialdehyde dehydrogenase, mitochondrial OS=Arabidopsis thaliana GN=ALDH5F1 PE=1 SV=2	56523	6.51	1820.98	28	58.7	1749.61	28	57.6	1594.01	26	58.1
Q39043	AT5G42020	Mediator of RNA polymerase II transcription subunit 37f OS=Arabidopsis thaliana GN=MED37F PE=1 SV=2	73516	5.11	1770.98	28	42.4	1749.97	28	44.8	1561.39	26	42.4
O23627	AT1G29880	Isoform Cytoplasmic of Glycine--tRNA ligase 1, mitochondrial OS=Arabidopsis thaliana GN=GLYRS-1	77182	6.04	1585.24	28	49.1	1427.64	26	47.4	1814.97	30	50.9
Q9LKR3	AT5G28540	Mediator of RNA polymerase II transcription subunit 37a OS=Arabidopsis thaliana GN=MED37A PE=1 SV=1	73584	5.08	1778.5	28	43.2	1694.56	26	47.2	44.95	1	43.2
F4HS63	AT1G80380	D-glycerate 3-kinase OS=Arabidopsis thaliana GN=At1g80380 PE=4 SV=1	50228	6.27	1822.54	28	63.3	1605.9	23	59.8	1862.48	27	59.8
Q9S726	AT3G04790	Probable ribose-5-phosphate isomerase 3, chloroplastic OS=Arabidopsis thaliana GN=RPI3 PE=1 SV=1	29287	5.72	2082.81	28	77.9	1622.45	22	77.9	1603.9	21	77.9
P93292	ATMG00280	Putative uncharacterized mitochondrial protein AtMg00280 OS=Arabidopsis thaliana GN=AtMg00280 PE=5 SV=1	12656	9.14	1956.68	28	40.9
O23255	AT4G13940	Adenosylhomocysteinase 1 OS=Arabidopsis thaliana GN=SAHH1 PE=1 SV=1	53344	5.66	1605.66	27	66.4	2112.24	33	75.3	1722.72	29	66.2
F4K6N0	AT5G07350	TUDOR-SN protein 1 OS=Arabidopsis thaliana GN=Tudor1 PE=1 SV=1	109980	7.21	1601.84	27	44.1	2085.29	32	45	1957.11	31	46.7
Q1WIQ6	AT2G24270	NADP-dependent glyceraldehyde-3-phosphate dehydrogenase OS=Arabidopsis thaliana GN=ALDH11A3 PE=1 SV=2	53026	6.23	1827.18	27	61.5	2020.02	32	71	1476.7	26	54
Q94A28	AT4G26970	Aconitate hydratase 3, mitochondrial OS=Arabidopsis thaliana GN=ACO3 PE=2 SV=3	108413	6.71	1618.24	27	45.9	1977.62	31	46.3	1887.07	28	46.8
P57751	AT5G17310	UTP--glucose-1-phosphate uridylyltransferase 1 OS=Arabidopsis thaliana GN=At5g17310 PE=2 SV=1	51887	5.73	1866.92	27	62.6	2037.03	30	67	1972.5	30	70.2
Q8W493	AT1G20020	Ferredoxin--NADP reductase, leaf isozyme 2, chloroplastic OS=Arabidopsis thaliana GN=LFNR2 PE=1 SV=1	41142	8.51	2039.56	27	71	2321.29	30	64	2264.29	29	71.8
Q8H103	AT4G24620	Glucose-6-phosphate isomerase 1, chloroplastic OS=Arabidopsis thaliana GN=PGI1 PE=1 SV=1	67006	5.47	1932.7	27	59.5	2190.37	30	59.5	1859.78	25	52
Q42472	AT1G65960	Glutamate decarboxylase 2 OS=Arabidopsis thaliana GN=GAD2 PE=1 SV=1	56105	5.3	1785.86	27	63.2	1806.58	28	60.9	2130.32	32	78.3
Q9SAJ4	AT1G79550	Phosphoglycerate kinase OS=Arabidopsis thaliana GN=T8K14.3 PE=1 SV=1	42105	5.49	2071.58	27	76.1	2310.11	28	76.1	1562.9	21	69.6
Q944P7	AT4G30920	Leucine aminopeptidase 3, chloroplastic OS=Arabidopsis thaliana GN=At4g30920 PE=2 SV=2	61268	6.62	2021.16	27	51.3	2265.1	28	69.3	713.68	10	55.1
Q944H0	AT1G48600	Isoform 2 of Phosphomethylethanolamine N-methyltransferase OS=Arabidopsis thaliana GN=NMT2	53984	5.04	1698.26	27	57.5	1719.32	26	62.7	1679.18	26	60.4
O23404	AT4G15530	Pyruvate, phosphate dikinase 1, chloroplastic OS=Arabidopsis thaliana GN=PPDK PE=1 SV=3	104138	5.82	1724.5	26	39.3	2041.53	30	43.6	2367.63	37	44.8
Q43316	AT5G08280	Porphobilinogen deaminase, chloroplastic OS=Arabidopsis thaliana GN=HEMC PE=1 SV=1	41017	8.75	1599.9	26	50	1645.99	27	59.4	1769	28	67.3
F4KDZ4	AT5G09660	Malate dehydrogenase OS=Arabidopsis thaliana GN=PMDH2 PE=3 SV=1	34953	7.56	2222.03	26	73.9	2139.2	26	73.9	1786.76	23	73.9
F4JTQ0	AT4G38510	V-type proton ATPase subunit B2 OS=Arabidopsis thaliana GN=At4g38510 PE=1 SV=1	55143	5.14	1848.65	26	68.6	1708.27	26	53.6	38.63	1	67.8
F4JB05	AT3G12915	Ribosomal protein S5/Elongation factor G/III/V family protein OS=Arabidopsis thaliana GN=At3g12915 PE=4 SV=1	90936	5.78	1718.12	26	32.2	1763.31	25	31.1	1704.33	27	30.4
P47998	AT4G14880	Cysteine synthase 1 OS=Arabidopsis thaliana GN=OASA1 PE=1 SV=2	33784	5.91	1895.16	26	72.7	1815.32	25	72.7	1565.41	23	75.5
P48641	AT3G24170	Glutathione reductase, cytosolic OS=Arabidopsis thaliana GN=At3g24170 PE=2 SV=1	53837	6.36	1882.07	26	54.7	1839.11	23	56.1	1761.95	23	57.7
Q56YU0	AT3G24503	Aldehyde dehydrogenase family 2 member C4 OS=Arabidopsis thaliana GN=ALDH2C4 PE=1 SV=2	54325	5.47	1622.34	25	65.1	2089.5	31	78.6	1633.49	26	66.3
P92947	AT1G63940	Monodehydroascorbate reductase, chloroplastic OS=Arabidopsis thaliana GN=At1g63940 PE=2 SV=3	53269	8.11	1852.61	25	67.1	2134.98	30	67.7	1872.06	24	67.7
Q9FI56	AT5G50920	Chaperone protein ClpC1, chloroplastic OS=Arabidopsis thaliana GN=CLPC1 PE=1 SV=1	103388	6.36	1628.77	25	42.7	1809.56	27	39.6	1759.37	28	40.2
P23321	AT5G66570	Oxygen-evolving enhancer protein 1-1, chloroplastic OS=Arabidopsis thaliana GN=PSBO1 PE=1 SV=2	35121	5.55	1723.84	25	58.4	1900.19	27	58.4	1639.32	23	51.5
Q42601	AT1G29900	Carbamoyl-phosphate synthase large chain, chloroplastic OS=Arabidopsis thaliana GN=CARB PE=1 SV=1	129874	5.53	1524.24	25	32.6	1472.1	25	35.2	1648.67	28	30.9
B3H5S2	AT5G38410	Ribulose bisphosphate carboxylase small chain OS=Arabidopsis thaliana GN=At5g38410 PE=3 SV=1	20826	8.53	1819.91	25	57	1826.73	25	57	139.19	3	57
F4IX26	AT3G62030	Peptidyl-prolyl cis-trans isomerase CYP20-3 OS=Arabidopsis thaliana GN=ROC4 PE=4 SV=1	34296	9.24	1738.45	25	47.3	1698.61	24	49.5	1690.98	25	48.6
Q96291	AT3G11630	2-Cys peroxiredoxin BAS1, chloroplastic OS=Arabidopsis thaliana GN=BAS1 PE=1 SV=2	29074	6.92	2138.45	25	62.4	2051.05	23	62	1691.43	21	64.3
Q9LHA8	AT3G12580	Probable mediator of RNA polymerase II transcription subunit 37c OS=Arabidopsis thaliana GN=MED37C PE=1 SV=1	71057	5.14	1847.03	25	35.8	1779.38	22	42.8	43.42	1	39.4
Q9SF85	AT3G09820	Adenosine kinase 1 OS=Arabidopsis thaliana GN=ADK1 PE=1 SV=1	37812	5.29	1876.58	24	58.1	2500.99	33	77.6	941.72	13	73
Q56YA5	AT2G13360	Serine--glyoxylate aminotransferase OS=Arabidopsis thaliana GN=AGT1 PE=1 SV=2	44180	7.69	1931.35	24	80.8	2359.66	32	79.3	2330.5	28	87.8
Q96533	AT5G43940	Alcohol dehydrogenase class-3 OS=Arabidopsis thaliana GN=ADH2 PE=1 SV=2	40673	6.51	1521.28	24	61.2	2205.9	29	74.9	1684.52	25	69.1
O81645	AT3G57410	Villin-3 OS=Arabidopsis thaliana GN=VLN3 PE=1 SV=2	106283	5.6	1401.41	24	36.2	1819.02	27	39.2	1434.74	23	42.3
P41376	AT3G13920	Eukaryotic initiation factor 4A-1 OS=Arabidopsis thaliana GN=TIF4A-1 PE=1 SV=1	46675	5.47	1467.45	24	67.2	1533.27	25	69.4	1414.35	24	69.4
Q9SGC1	AT1G70730	Probable phosphoglucomutase, cytoplasmic 2 OS=Arabidopsis thaliana GN=At1g70730 PE=2 SV=1	63442	5.56	1462.2	24	60.4	1676.18	25	64.4	994.76	17	65
Q9FFN4	AT5G63800	Beta-galactosidase 6 OS=Arabidopsis thaliana GN=BGAL6 PE=2 SV=1	79708	8.97	1471.63	24	50.6	1412.32	23	50.3	1494.66	23	51.5
Q9XI10	AT1G21680	DPP6 N-terminal domain-like protein OS=Arabidopsis thaliana GN=F8K7.10 PE=2 SV=1	78393	6.3	1337.03	24	49.2	1163.59	19	39.4	1167.09	21	41.8
Q9LR75	AT1G03475	Coproporphyrinogen-III oxidase 1, chloroplastic OS=Arabidopsis thaliana GN=CPX1 PE=2 SV=1	43769	6.24	1434.92	24	67.9	1087.37	18	66.1	1161.09	19	62.2
Q9LZG0	AT5G03300	Adenosine kinase 2 OS=Arabidopsis thaliana GN=ADK2 PE=1 SV=1	37822	5.14	1704.9	23	58.3	2099.22	31	71.6	1844.66	27	66.1
O23254	AT4G13930	Serine hydroxymethyltransferase 4 OS=Arabidopsis thaliana GN=SHM4 PE=1 SV=1	51685	6.8	1514.43	23	54.4	1906.83	29	66.7	1546.21	25	66.9
P93028	AT2G30110	Ubiquitin-activating enzyme E1 1 OS=Arabidopsis thaliana GN=UBA1 PE=1 SV=1	120175	5.11	1516.71	23	41.1	1687.14	27	40.6	1506.98	24	45.8
Q8L7K9	AT4G00570	NAD-dependent malic enzyme 2, mitochondrial OS=Arabidopsis thaliana GN=NAD-ME2 PE=1 SV=1	66598	6.62	1556.87	23	54.9	1864.86	26	57.7	1716	25	64.3
Q9SMT7	AT3G48990	Oxalate--CoA ligase OS=Arabidopsis thaliana GN=AAE3 PE=1 SV=1	55510	6.08	1605.75	23	68.3	1920.7	26	78.4	1426.93	20	74.5
P25856	AT3G26650	Glyceraldehyde-3-phosphate dehydrogenase GAPA1, chloroplastic OS=Arabidopsis thaliana GN=GAPA1 PE=1 SV=3	42463	7.62	1864.24	23	48.5	1966.99	25	51	2043.88	26	50.3
Q42522	AT3G48730	Glutamate-1-semialdehyde 2,1-aminomutase 2, chloroplastic OS=Arabidopsis thaliana GN=GSA2 PE=2 SV=2	50109	7.01	1664.11	23	64	1542.89	23	55.9	772.12	10	63.8
C0Z361	AT5G56500	Chaperonin 60 subunit beta 3, chloroplastic OS=Arabidopsis thaliana GN=CPN60B3 PE=1 SV=1	63285	5.73	1557.84	23	30	1429.91	22	30	1515.83	23	32.2
Q05431	AT1G07890	L-ascorbate peroxidase 1, cytosolic OS=Arabidopsis thaliana GN=APX1 PE=1 SV=2	27544	5.72	1760.56	23	88	1718.37	22	80	1667.28	22	84.4
Q8LCE1	AT1G66200	Glutamine synthetase cytosolic isozyme 1-2 OS=Arabidopsis thaliana GN=GLN1-2 PE=1 SV=2	39183	5.14	1608.91	23	71.9	1523.65	22	69.1	590.57	9	78.1
Q9MA79	AT1G43670	Fructose-1,6-bisphosphatase, cytosolic OS=Arabidopsis thaliana GN=At1g43670 PE=2 SV=1	37264	5.28	1608.68	23	62.8	1637.32	21	62.5	1453.95	21	59.8
Q9FFC7	AT5G22800	Probable alanine--tRNA ligase, chloroplastic OS=Arabidopsis thaliana GN=EMB86 PE=1 SV=2	107764	5.42	1452.61	23	38.8	1265.43	17	32.5	1345.74	20	30.9
Q949U7	AT3G52960	Peroxiredoxin-2E, chloroplastic OS=Arabidopsis thaliana GN=PRXIIE PE=1 SV=2	24669	9.12	1542.88	23	53.4	1208.8	15	65.4	1259.73	19	54.3
Q8H1E2	AT5G58330	Lactate/malate dehydrogenase family protein OS=Arabidopsis thaliana GN=At5g58330 PE=2 SV=1	48286	5.81	1803.51	22	50.3	2127.12	27	52.4	1943.33	26	50.8
P47999	AT2G43750	Cysteine synthase, chloroplastic/chromoplastic OS=Arabidopsis thaliana GN=OASB PE=1 SV=2	41630	8.13	1695.53	22	65.6	1998.65	25	54.6	1768.27	24	60.5
Q9SDS7	AT1G12840	V-type proton ATPase subunit C OS=Arabidopsis thaliana GN=VHA-C PE=1 SV=1	42593	5.4	1283.71	22	65.1	1420.37	25	69.1	1335.24	20	64.8
P32961	AT3G44310	Nitrilase 1 OS=Arabidopsis thaliana GN=NIT1 PE=1 SV=2	38128	5.84	1475.65	22	57.2	1472.87	24	57.2	1500.96	23	53.5
P42643	AT4G09000	14-3-3-like protein GF14 chi OS=Arabidopsis thaliana GN=GRF1 PE=1 SV=3	29913	4.68	1353.55	22	73.4	1703.13	24	79.4	719.8	10	58.8
O82662	AT2G20420	Succinyl-CoA ligase [ADP-forming] subunit beta, mitochondrial OS=Arabidopsis thaliana GN=At2g20420 PE=1 SV=1	45180	6.21	1477.55	22	59.8	1622.87	23	59.5	1635.39	23	62.9
Q9SKP6	AT2G21170	Triosephosphate isomerase, chloroplastic OS=Arabidopsis thaliana GN=TIM PE=1 SV=1	33325	7.67	1511.39	22	67	1539.81	23	58.7	1205.73	17	67.9
P41377	AT1G54270	Eukaryotic initiation factor 4A-2 OS=Arabidopsis thaliana GN=TIF4A-2 PE=1 SV=1	46733	5.45	1315.88	22	64.1	1408.64	23	68.2
Q94KE3	AT3G52990	Pyruvate kinase OS=Arabidopsis thaliana GN=At3g52990 PE=2 SV=1	57459	6.66	1330.07	22	58.8	1492.8	22	62.4	1488.75	24	64.9
Q9XFS9	AT5G62790	1-deoxy-D-xylulose 5-phosphate reductoisomerase, chloroplastic OS=Arabidopsis thaliana GN=DXR PE=2 SV=2	51931	6.58	1266.22	22	59.5	1495.22	22	54.1	1426.31	21	62.1
Q9C7X7	AT1G56410	Heat shock 70 kDa protein 18 OS=Arabidopsis thaliana GN=HSP70-18 PE=2 SV=1	68314	5.22	1725.24	22	40.2	1816.32	22	39.1
Q9S9M7	AT1G16080	Putative uncharacterized protein At1g16080 OS=Arabidopsis thaliana GN=T24D18.18 PE=2 SV=1	34108	6.38	1443.46	22	65.2	1251.67	20	71.6	1265.51	19	73.5
Q93WJ8	AT5G03630	Probable monodehydroascorbate reductase, cytoplasmic isoform 4 OS=Arabidopsis thaliana GN=At5g03630 PE=2 SV=1	47450	5.24	1445.51	22	69.2	1295.14	19	62.3	1407.75	22	75.6
Q9LF46	AT5G17380	2-hydroxyacyl-CoA lyase OS=Arabidopsis thaliana GN=HACL PE=1 SV=1	61432	5.74	1230.83	22	49.3	1195.96	19	49.5	1307.44	22	58.7
Q9SW96	AT5G56680	Asparagine--tRNA ligase, cytoplasmic 1 OS=Arabidopsis thaliana GN=SYNC1 PE=1 SV=1	63743	5.4	1318.31	22	48.8	1157.14	19	43.5	1013.96	17	47.9
Q01525	AT1G78300	14-3-3-like protein GF14 omega OS=Arabidopsis thaliana GN=GRF2 PE=2 SV=2	29144	4.71	1323.19	22	78	1270.9	19	81.9	790.47	12	69.5
Q8L831	AT1G79690	Nudix hydrolase 3 OS=Arabidopsis thaliana GN=NUDT3 PE=1 SV=1	86802	5.27	1218.79	21	42.9	1401.34	25	48.1	1448.91	25	45.3
Q9SYI0	AT4G01800	Protein translocase subunit SECA1, chloroplastic OS=Arabidopsis thaliana GN=SECA1 PE=2 SV=2	115112	6.07	1072	21	29.5	1497.97	25	43	1436.67	25	31.7
Q56ZI2	AT1G22530	Patellin-2 OS=Arabidopsis thaliana GN=PATL2 PE=1 SV=2	75962	4.92	1288.48	21	48.5	1409.46	25	45.7	1269.75	21	43.5
Q9ZUC1	AT1G23740	Quinone oxidoreductase-like protein At1g23740, chloroplastic OS=Arabidopsis thaliana GN=At1g23740 PE=2 SV=2	40961	8.46	1327.01	21	62.4	1684.16	25	66.3	1375.96	20	51
F4ISU2	AT2G32240	Uncharacterized protein OS=Arabidopsis thaliana GN=At2g32240 PE=1 SV=1	148525	4.74	1418.83	21	28.5	1288.64	23	24.4	1398.81	24	27.8
Q9LUT2	AT3G17390	S-adenosylmethionine synthase 4 OS=Arabidopsis thaliana GN=METK4 PE=1 SV=1	42769	5.51	1576.99	21	73.3	1630.95	23	75.1	926.61	14	74.8
Q9S841	AT3G50820	Oxygen-evolving enhancer protein 1-2, chloroplastic OS=Arabidopsis thaliana GN=PSBO2 PE=1 SV=1	34998	5.92	1484.34	21	63.4	1541.04	23	63.4	679.28	9	63.4
O80585	AT2G44160	Methylenetetrahydrofolate reductase 2 OS=Arabidopsis thaliana GN=MTHFR2 PE=1 SV=2	66759	5.33	1168.57	21	59.6	1377.68	22	50.5	1682.34	29	58.4
F4I7I0	AT1G17290	Alanine aminotransferase 1, mitochondrial OS=Arabidopsis thaliana GN=ALAAT1 PE=1 SV=1	59783	6	1502.42	21	43.6	1505.73	21	49	1425.1	21	45.9
Q93VR3	AT5G28840	GDP-mannose 3,5-epimerase OS=Arabidopsis thaliana GN=At5g28840 PE=1 SV=1	42731	5.85	1176.29	21	66	1156.65	21	75.3	1174.91	20	61.8
Q9C522	AT3G06650	ATP-citrate synthase beta chain protein 1 OS=Arabidopsis thaliana GN=ACLB-1 PE=2 SV=1	65772	7.92	1227.4	21	54.6	1319.66	21	43.6	1235.62	19	45.6
Q9C5R8	AT5G06290	2-Cys peroxiredoxin BAS1-like, chloroplastic OS=Arabidopsis thaliana GN=At5g06290 PE=2 SV=3	29761	5.55	1796.45	21	60.8	1856.58	21	60.4	326.85	4	61.2
Q9SCY0	AT5G51820	Phosphoglucomutase, chloroplastic OS=Arabidopsis thaliana GN=PGMP PE=1 SV=2	67946	5.48	1245.72	21	49.8	1281.44	20	46.7	1201.89	19	42.1
Q9ZP06	AT1G53240	Malate dehydrogenase 1, mitochondrial OS=Arabidopsis thaliana GN=At1g53240 PE=1 SV=1	35782	8.54	1637.05	21	73.9	1717.05	20	63	950.64	12	73
Q93ZT6	AT5G57870	Eukaryotic translation initiation factor isoform 4G-1 OS=Arabidopsis thaliana GN=EIF(ISO)4G1 PE=1 SV=1	85518	8.43	1206.65	21	37.4	1170.23	19	35.1	1254.1	22	40.5
Q9FLG1	AT5G64570	Beta-D-xylosidase 4 OS=Arabidopsis thaliana GN=BXL4 PE=1 SV=1	84255	7.76	1439.68	21	37	1303.03	19	36.1	1103.82	17	37
F4J270	AT3G57240	Beta-1,3-glucanase 3 OS=Arabidopsis thaliana GN=BG3 PE=3 SV=1	37608	8.45	1625.39	21	79.8	1346.88	18	75.4	1496.93	20	75.4
P56757	ATCG00120	ATP synthase subunit alpha, chloroplastic OS=Arabidopsis thaliana GN=atpA PE=1 SV=1	55294	5.19	1565.08	21	44.4	1223.82	17	44.4	957.93	15	42.2
F4JT64	AT4G19410	Pectinacetylesterase family protein OS=Arabidopsis thaliana GN=At4g19410 PE=4 SV=1	55797	9.23	1277.94	21	37.9	971.61	14	31.5	873.14	14	37.9
Q9SSA5	AT3G01480	Peptidyl-prolyl cis-trans isomerase CYP38, chloroplastic OS=Arabidopsis thaliana GN=CYP38 PE=1 SV=1	47952	5.06	1555.63	20	60.6	1997.38	25	58.8	1809.98	23	60.4
O81644	AT2G41740	Villin-2 OS=Arabidopsis thaliana GN=VLN2 PE=1 SV=2	107776	5.18	1300.88	20	32.9	1755.38	25	34.9	1411.87	20	32.5
Q8GTR4	AT5G04360	Pullulanase 1, chloroplastic OS=Arabidopsis thaliana GN=PU1 PE=2 SV=2	107000	5.94	1128.56	20	36.3	1471.04	23	40.8	1123.55	20	42.5
Q9SD76	AT3G46970	Alpha-glucan phosphorylase 2, cytosolic OS=Arabidopsis thaliana GN=PHS2 PE=1 SV=1	95002	5.79	1388.56	20	42.5	1658.12	22	45.1	1551.53	23	50.6
Q42547	AT1G20620	Catalase-3 OS=Arabidopsis thaliana GN=CAT3 PE=1 SV=3	56660	7.31	1198.23	20	46.1	1335.32	21	53.4	943.94	15	51.8
Q94CE5	AT3G22200	Gamma-aminobutyrate transaminase POP2, mitochondrial OS=Arabidopsis thaliana GN=POP2 PE=1 SV=1	55152	8.01	1310.76	20	63.7	1441.89	20	61.3	1002.73	15	55.4
Q9SRG3	AT1G77510	Protein disulfide isomerase-like 1-2 OS=Arabidopsis thaliana GN=PDIL1-2 PE=2 SV=1	56329	4.9	1270.8	20	45.3	1118.78	19	49	1312.68	19	50.6
Q39230	AT5G27470	Serine--tRNA ligase OS=Arabidopsis thaliana GN=At5g27470 PE=2 SV=1	51596	6.27	1119.3	20	42.4	1138.27	19	44.3	1067.54	17	41
Q9LDZ0	AT5G09590	Heat shock 70 kDa protein 10, mitochondrial OS=Arabidopsis thaliana GN=HSP70-10 PE=2 SV=1	72946	5.63	1360.52	20	41.8	1358.14	19	40.3	1034.48	14	31.2
O22886	AT2G40490	Uroporphyrinogen decarboxylase 2, chloroplastic OS=Arabidopsis thaliana GN=HEME2 PE=2 SV=1	43553	8.29	1310.04	20	67	1299.64	18	67.5	1454.49	22	69.8
Q9M1R2	AT3G62120	Class II aaRS and biotin synthetases superfamily protein OS=Arabidopsis thaliana GN=T17J13.80 PE=2 SV=1	60717	6.09	1079.57	20	36.8	1021.45	18	47	995.51	18	46.4
Q42029	AT1G06680	Isoform 2 of Oxygen-evolving enhancer protein 2-1, chloroplastic OS=Arabidopsis thaliana GN=PSBP1	23744	7.71	1610.48	20	70.3	1467.51	17	70.3	1312.44	15	70.3
F4JQ55	AT4G24190	HSP90-like protein GRP94 OS=Arabidopsis thaliana GN=SHD PE=3 SV=1	94091	4.92	1110.12	20	31	988.99	17	30.5	847.8	15	31.6
Q9T0A0	AT4G23850	Long chain acyl-CoA synthetase 4 OS=Arabidopsis thaliana GN=LACS4 PE=2 SV=1	74460	5.64	1075.01	20	39.9	1008.21	16	39.2	1099.14	20	34.8
Q9SAC6	AT1G10760	Alpha-glucan water dikinase 1, chloroplastic OS=Arabidopsis thaliana GN=GWD1 PE=1 SV=2	156485	5.66	1101.87	19	26.9	1336.47	26	29.9	1330.26	22	30
P42644	AT5G38480	14-3-3-like protein GF14 psi OS=Arabidopsis thaliana GN=GRF3 PE=1 SV=2	28588	4.75	1208.16	19	64.3	1513.12	24	73.7	994.16	15	65.5
Q9LPW0	AT1G12900	Glyceraldehyde-3-phosphate dehydrogenase GAPA2, chloroplastic OS=Arabidopsis thaliana GN=GAPA2 PE=2 SV=1	42820	8.16	1633.49	19	58.9	1856.8	24	63.1	309.54	4	49.1
Q9LK36	AT3G23810	Adenosylhomocysteinase 2 OS=Arabidopsis thaliana GN=SAHH2 PE=1 SV=1	53125	5.49	1168.18	19	50.3	1381.64	23	54.4	212.77	4	67.2
Q9M8D3	AT1G74260	Probable phosphoribosylformylglycinamidine synthase, chloroplastic/mitochondrial OS=Arabidopsis thaliana GN=At1g74260 PE=2 SV=3	153856	5.21	1276.44	19	23.8	1494.55	22	28.9	1793.63	26	29.8
Q96529	AT3G57610	Adenylosuccinate synthetase, chloroplastic OS=Arabidopsis thaliana GN=PURA PE=1 SV=1	52931	6.68	1442.78	19	45.7	1528.3	22	48.6	1179.89	15	44.3
Q9LV03	AT5G53460	Glutamate synthase 1 [NADH], chloroplastic OS=Arabidopsis thaliana GN=GLT1 PE=2 SV=2	241745	5.97	1078.09	19	16.1	1269.97	21	21.6	1201.29	21	20.2
Q9LZ66	AT5G04590	Sulfite reductase [ferredoxin], chloroplastic OS=Arabidopsis thaliana GN=SIR PE=1 SV=1	71905	8.51	1172.8	19	34	1257.89	21	37.4	1262.97	21	34.4
Q9M084	AT4G31180	AT4G31180 protein OS=Arabidopsis thaliana GN=At4g31180 PE=2 SV=1	62878	5.91	1250.71	19	44.8	1417.75	21	51.4	1080.44	16	47.5
O82660	AT5G23120	Photosystem II stability/assembly factor HCF136, chloroplastic OS=Arabidopsis thaliana GN=HCF136 PE=1 SV=1	44076	6.79	1222.1	19	63.8	1405.26	20	57.3	832.17	14	51.1
Q9S795	AT1G74920	Betaine aldehyde dehydrogenase 1, chloroplastic OS=Arabidopsis thaliana GN=ALDH10A8 PE=2 SV=1	54397	5.18	1348.3	19	56.1	1401.97	19	60.5	1407.09	19	60.7
O80934	AT2G37660	Uncharacterized protein At2g37660, chloroplastic OS=Arabidopsis thaliana GN=At2g37660 PE=2 SV=2	34858	8.37	1549.79	19	59.1	1435.98	19	58.8	1427.74	18	58.2
Q9FMT1	AT5G14200	3-isopropylmalate dehydrogenase 3, chloroplastic OS=Arabidopsis thaliana GN=IMDH3 PE=1 SV=1	44134	5.75	1410.15	19	60.6	1293.98	19	61.9	727.68	10	52.1
Q9S757	AT3G61440	Bifunctional L-3-cyanoalanine synthase/cysteine synthase C1, mitochondrial OS=Arabidopsis thaliana GN=CYSC1 PE=1 SV=1	39902	8.71	1085.5	19	46.7	993.12	18	41	953.61	17	36.7
Q56WN1	AT5G37600	Glutamine synthetase cytosolic isozyme 1-1 OS=Arabidopsis thaliana GN=GLN1-1 PE=1 SV=2	39090	5.28	1158.05	19	50.3	1198.62	18	64	1065.98	16	43.3
Q7Y208	AT1G66970	Glycerophosphodiester phosphodiesterase GDPDL1 OS=Arabidopsis thaliana GN=GDPDL1 PE=1 SV=2	83736	5	1398.23	19	31.6	1321.62	18	35	1196.28	16	33.2
F4HWQ5	AT1G35160	14-3-3-like protein GF14 phi OS=Arabidopsis thaliana GN=GF14 PHI PE=1 SV=1	33336	4.72	1168.83	19	48.1	1307.53	18	50.8	575.91	8	51.2
Q8GUM2	AT4G37910	Heat shock 70 kDa protein 9, mitochondrial OS=Arabidopsis thaliana GN=HSP70-9 PE=2 SV=1	73030	5.51	1274.34	19	38	1222.15	17	41.8	812.53	12	36.7
Q9SFB1	AT3G08030	F17A17.37 protein OS=Arabidopsis thaliana GN=F17A17.37 PE=2 SV=1	39041	7.17	1401.03	19	72.9	1139.35	16	69.3	1202.5	16	70.4
Q9ZRW8	AT1G78380	Glutathione S-transferase U19 OS=Arabidopsis thaliana GN=GSTU19 PE=2 SV=1	25634	5.8	1000.06	19	68.5	895.22	16	87.2	796.02	13	68.5
Q8VYA4	AT4G18810	NAD(P)-binding Rossmann-fold superfamily protein OS=Arabidopsis thaliana GN=At4g18810 PE=4 SV=2	65427	8.17	1095.24	19	49.2	802	13	38.1	788.79	14	36.8
Q9SA73	AT1G30580	Obg-like ATPase 1 OS=Arabidopsis thaliana GN=T5I8.3 PE=2 SV=1	44443	6.35	1059.12	18	70.6	1377.57	23	70.6	1255.64	22	68.3
O49299	AT1G23190	Probable phosphoglucomutase, cytoplasmic 1 OS=Arabidopsis thaliana GN=At1g23190 PE=2 SV=2	63131	5.92	1105.56	18	48.9	1313.33	23	58	1166.35	21	51.1
P42799	AT5G63570	Glutamate-1-semialdehyde 2,1-aminomutase 1, chloroplastic OS=Arabidopsis thaliana GN=GSA1 PE=2 SV=1	50337	6.43	1197.31	18	43	1501.8	23	56.8	1294.5	19	57
P57106	AT5G43330	Malate dehydrogenase, cytoplasmic 2 OS=Arabidopsis thaliana GN=MDH2 PE=1 SV=1	35652	6.33	1466.06	18	47.3	1792.02	21	48.2	1386.75	18	49.4
F4HR88	AT1G33590	Leucine-rich repeat (LRR) family protein OS=Arabidopsis thaliana GN=At1g33590 PE=4 SV=1	51709	9.11	1179.36	18	55.3	1393.97	21	52.6	1178.41	18	54.7
F4IWV2	AT3G55410	2-oxoglutarate dehydrogenase, E1 component OS=Arabidopsis thaliana GN=At3g55410 PE=4 SV=1	115091	6.47	1093.8	18	31.6	1234.76	20	24.4	1468.51	23	32.3
Q9LV35	AT3G18060	WD40 domain-containing protein OS=Arabidopsis thaliana GN=At3g18060 PE=2 SV=1	66000	5.61	1109.93	18	46.3	1268.31	20	53.7	1011.37	15	40.2
P23686	AT1G02500	S-adenosylmethionine synthase 1 OS=Arabidopsis thaliana GN=SAM1 PE=1 SV=2	43131	5.51	1200.43	18	60.3	1448.29	20	56.2	446.16	8	56
Q94K71	AT3G48420	Haloacid dehalogenase-like hydrolase domain-containing protein At3g48420 OS=Arabidopsis thaliana GN=At3g48420 PE=1 SV=1	34224	8.31	1099.35	18	58.3	1200.62	19	56.4	1052.04	18	56.7
P11035	AT1G37130	Nitrate reductase [NADH] 2 OS=Arabidopsis thaliana GN=NIA2 PE=1 SV=1	102778	6.09	1044.44	18	35.3	1055.41	18	36	1191.41	22	41.8
Q9FKW6	AT5G66190	Ferredoxin--NADP reductase, leaf isozyme 1, chloroplastic OS=Arabidopsis thaliana GN=LFNR1 PE=1 SV=1	40301	8.32	1114.11	18	55.3	1181.4	18	54.4	1051.31	15	55.8
Q93WN0	AT4G14040	Selenium-binding protein 2 OS=Arabidopsis thaliana GN=SBP2 PE=1 SV=1	53903	5.75	1230.15	18	67.4	1316.76	18	61.8	804.21	11	56.1
Q9SJQ0	AT2G36580	Pyruvate kinase OS=Arabidopsis thaliana GN=At2g36580 PE=2 SV=2	57472	5.96	1059.39	18	60.5	1193.62	18	54.1	261.9	5	53.9
Q9SIV0	AT2G20610	S-alkyl-thiohydroximate lyase SUR1 OS=Arabidopsis thaliana GN=SUR1 PE=1 SV=1	51055	5.63	1161.38	18	53.7	1068.96	17	57.8	1216.2	20	61
Q9SN86	AT3G47520	Malate dehydrogenase, chloroplastic OS=Arabidopsis thaliana GN=At3g47520 PE=1 SV=1	42379	8.66	1291.45	18	61.3	1405.08	17	53.6	1261.52	15	68
O04151	AT1G56340	Calreticulin-1 OS=Arabidopsis thaliana GN=CRT1 PE=1 SV=1	48497	4.46	1091.07	18	53.4	1092.17	17	48	974.83	15	41.4
F4K2Y3	AT5G36210	Putative S9 Tyrosyl aminopeptidase OS=Arabidopsis thaliana GN=At5g36210 PE=4 SV=1	81255	5.57	1247.63	18	37.4	1106.1	15	31.8	1270.96	18	38.1
Q8RY94	AT4G18440	Adenylosuccinate lyase OS=Arabidopsis thaliana GN=At4g18440 PE=2 SV=1	59720	5.89	1134.49	18	44.6	870.53	14	42.9	741.36	12	44.4
Q8L835	AT1G18070	At1g18070 OS=Arabidopsis thaliana GN=At1g18070 PE=2 SV=1	59205	5.19	936	18	37.8	673.65	12	32	952.98	17	33.6
P54609	AT3G09840	Cell division control protein 48 homolog A OS=Arabidopsis thaliana GN=CDC48A PE=1 SV=1	89337	5.13	964.28	17	39.9	1434.13	26	48.8	1326.78	21	46.4
Q9FWR4	AT1G19570	Glutathione S-transferase DHAR1, mitochondrial OS=Arabidopsis thaliana GN=DHAR1 PE=1 SV=1	23626	5.56	1191.49	17	90.6	1470.48	21	90.6	1239.33	20	90.6
P82281	AT4G09010	Thylakoid lumenal 29 kDa protein, chloroplastic OS=Arabidopsis thaliana GN=TL29 PE=1 SV=2	37911	8.59	1403.7	17	52.7	1765.52	21	52.7	1471.06	20	52.7
Q96255	AT4G35630	Phosphoserine aminotransferase 1, chloroplastic OS=Arabidopsis thaliana GN=PSAT1 PE=1 SV=1	47329	8.25	1056.11	17	44.4	1180.5	21	47.2	1046.11	19	47.2
Q9LIA8	AT3G29360	UDP-glucose 6-dehydrogenase 2 OS=Arabidopsis thaliana GN=UGD2 PE=1 SV=1	53139	5.69	1105.47	17	44.6	1341.04	21	51	682.45	10	46
Q9FJ95	AT5G51970	Sorbitol dehydrogenase OS=Arabidopsis thaliana GN=SDH PE=1 SV=1	39230	5.67	1068.5	17	64	1249.14	19	62.4	1371.24	20	58.2
Q9SUR0	AT4G23670	AT4G23670 protein OS=Arabidopsis thaliana GN=F9D16.140 PE=2 SV=1	17507	5.91	1258.17	17	88.7	1197.95	19	88.7	1097.14	14	84.1
Q9FNF2	AT5G24300	Starch synthase 1, chloroplastic/amyloplastic OS=Arabidopsis thaliana GN=SS1 PE=2 SV=1	72053	6.01	1076.66	17	39.9	1150.19	19	35	784.94	14	37.6
Q8VZ23	AT1G04420	NAD(P)-linked oxidoreductase superfamily protein OS=Arabidopsis thaliana GN=At1g04420 PE=2 SV=1	46398	8.7	1088.31	17	44.7	1102.7	18	49.5	1173.16	19	49.3
Q39172	AT5G16970	NADP-dependent alkenal double bond reductase P1 OS=Arabidopsis thaliana GN=P1 PE=1 SV=1	38109	5.81	1172.32	17	62.9	1137.73	18	62	1165.97	18	74.8
Q9SIU0	AT2G13560	NAD-dependent malic enzyme 1, mitochondrial OS=Arabidopsis thaliana GN=NAD-ME1 PE=1 SV=1	69611	5.31	1132.56	17	42.4	1203.18	18	43.2	1069.55	17	35.8
Q9LSV0	AT3G25530	Glyoxylate/succinic semialdehyde reductase 1 OS=Arabidopsis thaliana GN=GLYR1 PE=1 SV=1	30672	5.88	1140.91	17	70.6	1285.56	18	71.6	1222.66	17	79.9
Q9SZ83	AT4G09670	Uncharacterized oxidoreductase At4g09670 OS=Arabidopsis thaliana GN=At4g09670 PE=1 SV=1	39537	5.62	993.59	17	43.6	1161.11	17	62.2	1048.45	17	58.8
Q9ZU52	AT2G01140	Probable fructose-bisphosphate aldolase 3, chloroplastic OS=Arabidopsis thaliana GN=FBA3 PE=1 SV=1	42301	8.19	1248.82	17	40.9	1302.15	17	57.3	1235.18	15	67.5
Q8VZC3	AT5G62530	Delta-1-pyrroline-5-carboxylate dehydrogenase 12A1, mitochondrial OS=Arabidopsis thaliana GN=ALDH12A1 PE=2 SV=1	61734	6.26	833.32	17	51.3	856.61	17	50.5	661.5	13	43.3
B9DHQ0	AT5G19780	Tubulin alpha-5 chain OS=Arabidopsis thaliana GN=TUBA5 PE=1 SV=2	49622	4.95	1084.31	17	41.8	995.14	16	43.3	1327.47	21	46.7
Q9LYR4	AT5G13420	Aldolase-type TIM barrel family protein OS=Arabidopsis thaliana GN=T22N19_70 PE=2 SV=1	47670	6.08	1157.38	17	46.1	1072.46	16	50.5	1072.11	17	56.2
Q9MBH2	AT3G28940	AIG2 protein-like OS=Arabidopsis thaliana GN=At3g28940 PE=2 SV=1	19453	4.95	1208.94	17	82.8	1176.39	16	86.4	955.14	14	90.5
Q9SJV2	AT2G21250	Putative NADPH dependent mannose 6-phosphate reductase OS=Arabidopsis thaliana GN=At2g21250 PE=2 SV=1	34988	6.16	895.45	17	58.9	966.08	16	54.4	788.51	12	46.3
Q42406	AT4G34870	Peptidyl-prolyl cis-trans isomerase CYP18-4 OS=Arabidopsis thaliana GN=CYP18-4 PE=1 SV=1	18366	8.9	1037.67	17	75	1066.52	16	75	920.96	11	75
P42645	AT5G16050	14-3-3-like protein GF14 upsilon OS=Arabidopsis thaliana GN=GRF5 PE=1 SV=2	30163	4.73	1085.8	17	73.5	1053.08	16	63.8	527.61	7	65.3
P53496	AT3G12110	Actin-11 OS=Arabidopsis thaliana GN=ACT11 PE=1 SV=1	41648	5.23	1041.61	17	50.9	1121.97	16	47.7	46.8	1	43.2
P38418	AT3G45140	Lipoxygenase 2, chloroplastic OS=Arabidopsis thaliana GN=LOX2 PE=1 SV=1	101982	5.43	765.25	17	28.2	761.32	15	29.5	820.45	16	29.4
Q9SA14	AT1G31180	3-isopropylmalate dehydrogenase 1, chloroplastic OS=Arabidopsis thaliana GN=IMDH1 PE=2 SV=2	43820	5.6	1213.11	17	49	1054.88	15	53	530.41	7	42.8
Q8VZJ2	AT4G16260	AT4g16260/dl4170c OS=Arabidopsis thaliana GN=At4g16260 PE=2 SV=1	37688	6.43	1135.01	17	75	970.89	14	69.8	898.17	14	60.5
Q0WV25	AT1G04820	Tubulin alpha-4 chain OS=Arabidopsis thaliana GN=TUBA4 PE=2 SV=2	49509	4.93	1099.31	17	42.4	854.98	14	42.2
Q8VYV7	AT5G66120	3-dehydroquinate synthase, chloroplastic OS=Arabidopsis thaliana GN=DHQS PE=2 SV=1	48034	7.05	1008.36	17	41.4	881.88	13	36.7	1173.11	19	46.6
Q96327	AT3G51800	Isoform 4 of ERBB-3 BINDING PROTEIN 1 OS=Arabidopsis thaliana GN=EBP1	42269	5.84	929.72	17	48.3	664.91	13	34.7	1053.1	18	69.6
Q9C524	AT1G66430	Probable fructokinase-6, chloroplastic OS=Arabidopsis thaliana GN=At1g66430 PE=2 SV=1	41445	5.54	999.85	17	47.1	706.11	12	43	720.68	11	56.8
Q96293	AT1G49240	Actin-8 OS=Arabidopsis thaliana GN=ACT8 PE=1 SV=2	41836	5.37	1399.65	17	72.7
Q9T0P4	AT2G41220	Ferredoxin-dependent glutamate synthase 2, chloroplastic OS=Arabidopsis thaliana GN=GLU2 PE=1 SV=2	177640	6.57	1008.04	16	18.6	1362.67	23	20.7	1340.71	22	24.6
Q9SGE0	AT1G08200	UDP-D-apiose/UDP-D-xylose synthase 2 OS=Arabidopsis thaliana GN=AXS2 PE=2 SV=1	43762	5.58	1030.48	16	64.8	1465.77	21	64	1228.73	19	51.4
O65581	AT4G26530	Fructose-bisphosphate aldolase OS=Arabidopsis thaliana GN=M3E9.40 PE=2 SV=1	38270	5.65	1438.6	16	58.4	1608.17	20	69.3	1481.95	18	69.3
Q9LIB2	AT3G29320	Alpha-glucan phosphorylase 1 OS=Arabidopsis thaliana GN=PHS1 PE=2 SV=1	108517	5.36	941.69	16	28.1	1177	19	36.4	1124.56	18	32.1
Q8H126	AT5G13030	Putative uncharacterized protein At5g13030 OS=Arabidopsis thaliana GN=At5g13030 PE=2 SV=1	71052	6.27	1065.15	16	36.2	1291.2	19	34.3	1224.33	17	35.9
O65258	AT4G00490	Beta-amylase 2, chloroplastic OS=Arabidopsis thaliana GN=BAM2 PE=1 SV=2	61359	4.89	1157.36	16	43.9	1195.53	18	41.5	1389.28	21	47.4
P16127	AT4G18480	Magnesium-chelatase subunit ChlI-1, chloroplastic OS=Arabidopsis thaliana GN=CHLI1 PE=1 SV=1	46241	6.08	855.37	16	37.7	1016.01	18	41.3	1033.68	18	43.4
Q8VZB5	AT5G14260	Putative uncharacterized protein At5g14260 OS=Arabidopsis thaliana GN=F18O22_50 PE=2 SV=1	57548	6.38	1243	16	48.6	1336.93	18	53.5	1357.58	18	41.2
P25819	AT4G35090	Catalase-2 OS=Arabidopsis thaliana GN=CAT2 PE=2 SV=3	56895	6.63	1014.15	16	56.7	1140.69	18	44.1	1021.39	17	64.6
Q9SJL8	AT2G36880	S-adenosylmethionine synthase 3 OS=Arabidopsis thaliana GN=METK3 PE=1 SV=1	42471	5.76	1222.52	16	59	1401.34	18	63.6	436.03	6	54.6
P0CJ46	AT2G37620	Actin-1 OS=Arabidopsis thaliana GN=ACT1 PE=1 SV=1	41771	5.31	905.1	16	61.3	1059.44	17	62.3	1100.19	18	57.8
Q93ZN9	AT4G33680	LL-diaminopimelate aminotransferase, chloroplastic OS=Arabidopsis thaliana GN=DAP PE=1 SV=1	50364	7.03	1185.71	16	51.4	1297.43	17	46.4	1306.19	17	48.2
Q9LXC9	AT5G09650	Soluble inorganic pyrophosphatase 6, chloroplastic OS=Arabidopsis thaliana GN=PPA6 PE=1 SV=1	33359	5.71	1145.08	16	53.3	1194.93	16	60	1371.14	19	53.3
Q9M8M7	AT1G80600	Acetylornithine aminotransferase, chloroplastic/mitochondrial OS=Arabidopsis thaliana GN=WIN1 PE=1 SV=1	48797	6.37	1046.54	16	53.2	1022.62	16	55.6	1183.71	18	49.5
Q9S7B5	AT4G29840	Threonine synthase 1, chloroplastic OS=Arabidopsis thaliana GN=TS1 PE=1 SV=1	57740	7.12	937.53	16	40.3	1058.69	16	46.2	1107.1	17	49.2
Q94F20	AT5G25460	At5g25460 OS=Arabidopsis thaliana GN=At5g25460 PE=2 SV=1	39953	6.92	949.85	16	41.7	866.96	16	43.6	966.79	16	43.4
Q8RY11	AT3G05350	AT3g05350/T12H1_32 OS=Arabidopsis thaliana GN=At3g05350 PE=2 SV=1	78660	6.08	1207.89	16	35.4	1127.85	16	45.4	995.16	15	35.9
Q9FJY6	AT5G66530	Aldose 1-epimerase family protein OS=Arabidopsis thaliana GN=At5g66530 PE=2 SV=1	33671	5.64	1142.71	16	67.8	1149.94	16	66.1	1094.56	15	71.3
Q9SFH9	AT1G69740	Delta-aminolevulinic acid dehydratase 1, chloroplastic OS=Arabidopsis thaliana GN=HEMB1 PE=2 SV=1	46661	6.96	1167.27	16	35.1	1164.45	15	38.8	1172.58	18	45.1
Q56WD9	AT2G33150	3-ketoacyl-CoA thiolase 2, peroxisomal OS=Arabidopsis thaliana GN=PED1 PE=1 SV=2	48548	8.62	1058.34	16	47.6	1053.83	15	49.4	1108.72	16	47.2
O04496	AT1G09750	Aspartyl protease-like protein OS=Arabidopsis thaliana GN=F21M12.13 PE=2 SV=1	47631	7.48	1194.43	16	35	995.34	15	35	915.13	16	35
Q9FR37	AT1G08980	Amidase 1 OS=Arabidopsis thaliana GN=AMI1 PE=1 SV=1	45028	5.83	1086.96	16	54.6	1224.64	15	61.2	1073.16	15	57.2
Q8L7C9	AT1G78370	Glutathione S-transferase U20 OS=Arabidopsis thaliana GN=GSTU20 PE=1 SV=1	24991	5.63	880.94	16	62.7	837.23	15	65.9	749.34	13	45.6
Q38858	AT1G09210	Calreticulin-2 OS=Arabidopsis thaliana GN=CRT2 PE=1 SV=3	48127	4.37	824.35	16	41.7	893.78	15	34.9	570.7	9	41
Q9SRT9	AT3G02230	UDP-arabinopyranose mutase 1 OS=Arabidopsis thaliana GN=RGP1 PE=1 SV=1	40602	5.61	892.38	16	65.5	795.6	15	59.1	344.09	6	66.4
P53494	AT5G59370	Actin-4 OS=Arabidopsis thaliana GN=ACT4 PE=1 SV=1	41752	5.37	948.28	16	51.5	1003.22	15	48.3
B9DG17	AT1G72370	40S ribosomal protein SA OS=Arabidopsis thaliana GN=P40 PE=2 SV=1	31961	5.05	1069.85	16	51.4	920.19	14	42.2	986.02	15	51.4
Q96254	AT2G44100	Isoform 2 of Guanosine nucleotide diphosphate dissociation inhibitor 1 OS=Arabidopsis thaliana GN=GDI1	48407	6.03	1047.04	16	44.5	930.34	14	47.1	574.7	9	52.4
Q9CAI7	AT1G72730	Eukaryotic initiation factor 4A-3 OS=Arabidopsis thaliana GN=TIF4A-3 PE=1 SV=1	46741	5.16	995.36	16	43	903.18	14	42.5
Q39041	AT1G12240	Acid beta-fructofuranosidase 4, vacuolar OS=Arabidopsis thaliana GN=BFRUCT4 PE=2 SV=2	73798	5.39	878.89	16	38.9	900.27	13	31.8	971.4	17	34.9
Q8LDU4	AT4G37000	Red chlorophyll catabolite reductase, chloroplastic OS=Arabidopsis thaliana GN=RCCR PE=1 SV=2	36426	5.71	1006.21	16	63.9	849.43	13	51.7	878.01	14	52
P29511	AT4G14960	Tubulin alpha-6 chain OS=Arabidopsis thaliana GN=TUBA6 PE=1 SV=1	49506	4.93	1027.3	16	42.4	768.65	13	42.2	493.47	7	47.1
P93832	AT1G80560	3-isopropylmalate dehydrogenase 2, chloroplastic OS=Arabidopsis thaliana GN=IMDH2 PE=1 SV=1	43344	5.8	1016.22	16	49.6	827.34	11	43.5	810.55	12	44.2
Q9FGX1	AT5G49460	ATP-citrate synthase beta chain protein 2 OS=Arabidopsis thaliana GN=ACLB-2 PE=1 SV=1	65786	7.54	910.41	15	43.4	1343.81	21	44.9	253.82	4	40.5
Q9LFW1	AT5G15650	UDP-arabinopyranose mutase 2 OS=Arabidopsis thaliana GN=RGP2 PE=1 SV=1	40864	5.76	901.36	15	58.9	1163.61	20	68.6	1070.82	18	65.6
Q9SZX3	AT4G24830	Argininosuccinate synthase, chloroplastic OS=Arabidopsis thaliana GN=At4g24830 PE=2 SV=3	53812	6.25	926.95	15	42.5	1208	20	53.6	1083.05	17	47.8
Q9FG67	AT5G23010	Methylthioalkylmalate synthase 1, chloroplastic OS=Arabidopsis thaliana GN=MAM1 PE=1 SV=1	55091	6.84	922.4	15	49.8	1020.32	19	47.6	949.49	14	50.2
O49485	AT4G34200	D-3-phosphoglycerate dehydrogenase 1, chloroplastic OS=Arabidopsis thaliana GN=PGDH1 PE=1 SV=1	63286	6.16	993.16	15	36.2	1313.67	19	41.6	883.68	13	39.5
Q9ZUY6	AT2G27860	UDP-D-apiose/UDP-D-xylose synthase 1 OS=Arabidopsis thaliana GN=AXS1 PE=1 SV=1	43610	5.49	916.68	15	53.7	1337.13	19	62	272.49	4	47.3
Q8W593	AT1G67280	Probable lactoylglutathione lyase, chloroplast OS=Arabidopsis thaliana GN=At1g67280 PE=1 SV=1	39142	6.97	966.01	15	44.3	1070.12	18	49.1	983.6	15	44.3
P48347	AT1G22300	Isoform 2 of 14-3-3-like protein GF14 epsilon OS=Arabidopsis thaliana GN=GRF10	28882	4.73	1010.36	15	57.1	1215.12	18	53.9	796.93	12	56.7
Q38900	AT2G16600	Peptidyl-prolyl cis-trans isomerase CYP19-1 OS=Arabidopsis thaliana GN=CYP19-1 PE=1 SV=1	18480	8.65	950.66	15	77.5	1186.76	17	75.1	1019.47	15	77.5
Q9FNN1	AT5G08570	Pyruvate kinase OS=Arabidopsis thaliana GN=At5g08570 PE=2 SV=1	54941	5.93	841.84	15	32.9	1008.56	17	38	352.99	5	39.8
F4IW47	AT2G45290	Transketolase-2, chloroplastic OS=Arabidopsis thaliana GN=TKL-2 PE=2 SV=1	79872	6.12	1055.68	15	30.2	982.56	16	28.5	985.14	16	20.1
Q9LF33	AT5G15490	UDP-glucose 6-dehydrogenase 3 OS=Arabidopsis thaliana GN=UGD3 PE=1 SV=1	53083	5.76	931.96	15	43.5	1020.24	16	41.3	631.89	10	45.8
F4JF64	AT3G48870	Clp ATPase OS=Arabidopsis thaliana GN=HSP93-III PE=3 SV=1	102179	5.91	1009.65	15	30.1	1063.77	16	25.4	107.13	1	29.3
Q8LPJ5	AT5G14590	Isocitrate dehydrogenase [NADP], chloroplastic/mitochondrial OS=Arabidopsis thaliana GN=At5g14590 PE=2 SV=1	54162	8.05	877.12	15	40.2	958.39	15	40	1023.82	18	43.7
F4JKH6	AT4G28080	Tetratricopeptide repeat domain protein OS=Arabidopsis thaliana GN=At4g28080 PE=1 SV=1	198992	5.81	717.2	15	12.7	796.55	15	13.3	567.76	10	15.2
P46643	AT2G30970	Aspartate aminotransferase, mitochondrial OS=Arabidopsis thaliana GN=ASP1 PE=1 SV=1	47727	8.36	1016.59	15	53	870.04	14	50.5	1142.47	17	49.8
F4HYF3	AT1G48420	Bifunctional D-cysteine desulfhydrase/1-aminocyclopropane-1-carboxylate deaminase, mitochondrial OS=Arabidopsis thaliana GN=DCD PE=1 SV=1	43873	6.87	1100.93	15	48.1	1085.01	14	52.6	988.77	13	45.1
P34790	AT4G38740	Peptidyl-prolyl cis-trans isomerase CYP18-3 OS=Arabidopsis thaliana GN=CYP18-3 PE=1 SV=1	18361	7.68	872.34	15	87.8	867.46	14	72.1	782.27	13	87.8
Q9ZPF5	AT4G08870	Arginase 2, mitochondrial OS=Arabidopsis thaliana GN=ARGAH2 PE=2 SV=1	37957	5.9	1014.81	15	62.5	832.53	14	64.8	772.13	11	56.1
P46422	AT4G02520	Glutathione S-transferase F2 OS=Arabidopsis thaliana GN=GSTF2 PE=1 SV=3	24114	5.92	1066.92	15	83.5	891.32	14	73.1	813.82	11	78.3
P55826	AT4G01690	Protoporphyrinogen oxidase 1, chloroplastic OS=Arabidopsis thaliana GN=PPOX1 PE=1 SV=1	57659	9.13	844.47	15	52.9	854.12	14	47.7	601.9	10	35.9
Q96300	AT3G02520	14-3-3-like protein GF14 nu OS=Arabidopsis thaliana GN=GRF7 PE=1 SV=1	29806	4.74	1009.07	15	55.5	1004.9	14	48.3	197.08	2	48.3
O65282	AT5G20720	20 kDa chaperonin, chloroplastic OS=Arabidopsis thaliana GN=CPN21 PE=1 SV=2	26785	8.86	1122.29	15	61.3	959.74	13	61.3	1233.91	17	64.4
Q01908	AT4G04640	ATP synthase gamma chain 1, chloroplastic OS=Arabidopsis thaliana GN=ATPC1 PE=1 SV=1	40886	8.13	936.11	15	37.5	923.55	13	54.2	915.29	14	37.5
Q8LER3	AT4G37800	Probable xyloglucan endotransglucosylase/hydrolase protein 7 OS=Arabidopsis thaliana GN=XTH7 PE=2 SV=2	33659	7	997.02	15	64.8	907.1	13	62.1	890.4	13	59.7
Q9C8E6	AT1G42550	Plastid movement impaired1 OS=Arabidopsis thaliana GN=T8D8.2 PE=1 SV=1	93816	5.24	936	15	28.2	861.99	12	28.2	891	15	27.8
B9DFR6	AT3G59760	Cysteine synthase OS=Arabidopsis thaliana GN=OASC PE=2 SV=1	46086	8.59	1015.72	15	44.3	876.84	12	39.7	882.15	14	47.3
Q9FWA3	AT3G02360	6-phosphogluconate dehydrogenase, decarboxylating 3 OS=Arabidopsis thaliana GN=At3g02360 PE=2 SV=1	53544	7.02	836.23	14	48.6	1052.2	18	49.8	819.5	14	51
P17562	AT4G01850	S-adenosylmethionine synthase 2 OS=Arabidopsis thaliana GN=SAM2 PE=1 SV=1	43228	5.67	994.2	14	49.1	1243.18	18	52.4	1039.32	14	44.8
Q9SHP0	AT2G17630	Phosphoserine aminotransferase 2, chloroplastic OS=Arabidopsis thaliana GN=PSAT2 PE=2 SV=1	46604	8.26	717.14	14	40.5	941.74	18	38.4	241.49	4	42.9
P20115	AT2G44350	Isoform 2 of Citrate synthase 4, mitochondrial OS=Arabidopsis thaliana GN=CSY4	52621	6.41	858.6	14	40.4	1025.83	17	49.3	1197.96	19	60
P46309	AT4G23100	Glutamate--cysteine ligase, chloroplastic OS=Arabidopsis thaliana GN=GSH1 PE=1 SV=2	58525	6.16	766.82	14	46	949.69	17	51.3	953.26	16	55
Q9SSL0	AT1G70820	At1g70820 OS=Arabidopsis thaliana GN=F15H11.7 PE=2 SV=1	67270	5.62	798.82	14	40.5	923.99	17	36.4	831.81	14	35
Q8W112	AT5G20950	Beta-D-glucan exohydrolase-like protein OS=Arabidopsis thaliana GN=At5g20950 PE=2 SV=1	67883	9.23	1003.56	14	38.8	1240.82	17	46.5	861.24	13	35.1
F4KGV2	AT5G10450	14-3-3-like protein GF14 lambda OS=Arabidopsis thaliana GN=GRF6 PE=3 SV=1	27701	4.81	925.25	14	53.3	1225.06	17	66.7	836.77	13	58.9
Q9S7E4	AT5G14780	Formate dehydrogenase, mitochondrial OS=Arabidopsis thaliana GN=FDH1 PE=1 SV=1	42383	7.12	775.75	14	46.1	927.62	17	54.7	625.62	12	50
Q94AM1	AT5G65620	Organellar oligopeptidase A, chloroplastic/mitochondrial OS=Arabidopsis thaliana GN=OOP PE=1 SV=1	88701	5.9	890.79	14	28.8	1031.29	17	34.3	657.65	11	38.4
Q9FFP6	AT5G63680	Pyruvate kinase OS=Arabidopsis thaliana GN=At5g63680 PE=3 SV=1	54982	6.24	812.57	14	34.1	1026.06	16	43.7	1178.33	18	49.2
O24653	AT3G59920	Guanosine nucleotide diphosphate dissociation inhibitor 2 OS=Arabidopsis thaliana GN=GDI2 PE=2 SV=1	49507	5.49	873.57	14	43.7	1005.05	16	54.1	938.21	16	53.4
Q39258	AT4G11150	V-type proton ATPase subunit E1 OS=Arabidopsis thaliana GN=VHA-E1 PE=1 SV=2	26044	6.04	784.07	14	68.3	788.25	16	51.3	751.52	13	65.7
O22263	AT2G47470	AT2G47470 protein OS=Arabidopsis thaliana GN=UNE5 PE=2 SV=1	36542	5.49	778.72	14	47.5	841.4	15	48.4	705.66	12	44.7
Q38814	AT5G54770	Thiamine thiazole synthase, chloroplastic OS=Arabidopsis thaliana GN=THI1 PE=1 SV=1	36641	5.82	994.77	14	60.5	1230.53	15	63.9	661.74	8	36.8
P93033	AT2G47510	Fumarate hydratase 1, mitochondrial OS=Arabidopsis thaliana GN=FUM1 PE=2 SV=2	52966	8.01	920.05	14	43.3	965.27	14	42.1	1191.06	18	45.5
Q9SQT8	AT3G06350	Bifunctional 3-dehydroquinate dehydratase/shikimate dehydrogenase, chloroplastic OS=Arabidopsis thaliana GN=EMB3004 PE=1 SV=1	65755	6.41	871.25	14	36.3	709.68	14	27.2	1037.04	17	39.1
Q9SLA8	AT2G05990	Enoyl-[acyl-carrier-protein] reductase [NADH], chloroplastic OS=Arabidopsis thaliana GN=MOD1 PE=1 SV=1	41188	9.1	896.09	14	45.1	1027.5	14	59.2	921.32	16	57.2
Q9FV81	AT1G48520	Glutamyl-tRNA(Gln) amidotransferase subunit B, chloroplastic/mitochondrial OS=Arabidopsis thaliana GN=GATB PE=2 SV=1	60902	7.52	718.63	14	38.2	752.63	14	41.6	761.33	15	43.8
Q94CE4	AT1G70410	Beta carbonic anhydrase 4 OS=Arabidopsis thaliana GN=BCA4 PE=1 SV=1	30816	6.66	905.05	14	79.1	879.25	14	75.4	996.65	15	69.6
Q9LT39	AT3G20820	Leucine-rich repeat-containing protein OS=Arabidopsis thaliana GN=At3g20820 PE=2 SV=1	39837	8.77	843.38	14	44.9	868.51	14	51.8	1137.23	14	47.1
Q9FYR6	AT5G52520	At5g52520 OS=Arabidopsis thaliana GN=OVA6 PE=2 SV=1	60709	6.56	871.02	14	44.2	892.58	14	43.8	817.74	14	43.8
Q9ZPI1	AT3G11710	Lysine--tRNA ligase OS=Arabidopsis thaliana GN=At3g11710 PE=1 SV=1	70843	5.9	686.72	14	26.8	786.77	14	35.3	717.9	12	34.2
Q9SID0	AT2G31390	Probable fructokinase-1 OS=Arabidopsis thaliana GN=At2g31390 PE=2 SV=1	35253	5.31	844.66	14	59.7	1058.22	14	70.5	521.05	8	48.3
Q9LJ65	AT3G19010	2-oxoglutarate (2OG) and Fe(II)-dependent oxygenase superfamily protein OS=Arabidopsis thaliana GN=At3g19010 PE=2 SV=1	40670	5.27	877.77	14	61	794.71	13	41.4	931.9	15	46.7
O48917	AT4G33030	UDP-sulfoquinovose synthase, chloroplastic OS=Arabidopsis thaliana GN=SQD1 PE=1 SV=1	53080	8.42	850.22	14	37.1	784.28	13	38.2	974.46	15	47.6
P48523	AT3G19450	Cinnamyl alcohol dehydrogenase 4 OS=Arabidopsis thaliana GN=CAD4 PE=1 SV=1	39073	5.33	943.77	14	55.6	1042.5	13	43	1080.3	14	50.7
Q9SGS4	AT1G76080	Thioredoxin-like protein CDSP32, chloroplastic OS=Arabidopsis thaliana GN=CDSP32 PE=1 SV=1	33663	8.65	811.24	14	49	879.39	13	56.6	938.95	14	52
F4JBC9	AT3G26060	Peroxiredoxin Q OS=Arabidopsis thaliana GN=ATPRX Q PE=4 SV=1	23791	9.53	1069.91	14	49.8	921.24	13	49.8	710.71	12	49.8
Q9FR44	AT3G18000	Phosphoethanolamine N-methyltransferase 1 OS=Arabidopsis thaliana GN=NMT1 PE=1 SV=1	56067	5.39	651.85	14	27.7	700.95	13	31.2	47.35	1	27.1
P33157	AT3G57260	Glucan endo-1,3-beta-glucosidase, acidic isoform OS=Arabidopsis thaliana GN=BG2 PE=1 SV=2	37316	4.85	1071.54	14	57.2	994.04	12	55.5	1116.44	14	55.5
Q9FW48	AT1G33600	Leucine-rich repeat-containing protein OS=Arabidopsis thaliana GN=T1E4.2 PE=4 SV=1	52437	9.17	720.97	14	46	680.18	12	39.7	765.26	13	46
Q9LHG9	AT3G12390	Nascent polypeptide-associated complex subunit alpha-like protein 1 OS=Arabidopsis thaliana GN=At3g12390 PE=1 SV=1	21969	4.3	1025.05	14	66	1044.99	12	65	575.81	7	65
P82658	AT3G63540	Thylakoid lumenal 19 kDa protein, chloroplastic OS=Arabidopsis thaliana GN=At3g63540 PE=1 SV=2	24964	6.92	879.43	14	62	931.63	11	55.5	1160.19	14	62.4
P31265	AT3G16640	Translationally-controlled tumor protein homolog OS=Arabidopsis thaliana GN=TCTP PE=2 SV=2	18898	4.52	900.1	14	88.7	781.4	11	85.1	765.79	11	85.1
Q9FF55	AT5G60640	Protein disulfide isomerase-like 1-4 OS=Arabidopsis thaliana GN=PDIL1-4 PE=1 SV=1	66316	4.48	695.51	14	30.3	769.41	11	29.8	553.34	11	22.4
Q949Y3	AT5G34850	Bifunctional purple acid phosphatase 26 OS=Arabidopsis thaliana GN=PAP26 PE=1 SV=1	54975	6.8	836.22	14	49.5	592.75	9	31.6	388.29	7	28.6
Q9LZF6	AT5G03340	Cell division control protein 48 homolog E OS=Arabidopsis thaliana GN=CDC48E PE=1 SV=2	89902	5.08	767.59	14	34.1
Q8VY06	AT1G49630	Presequence protease 2, chloroplastic/mitochondrial OS=Arabidopsis thaliana GN=PREP2 PE=1 SV=1	121055	5.33	784.79	13	24	1150.61	20	24.4	1185.52	18	28.1
Q949W8	AT5G49650	Putative xylulose kinase OS=Arabidopsis thaliana GN=XK-2 PE=2 SV=1	61256	5.38	808.21	13	36.7	1085.7	18	49.3	993.22	16	45.5
O23264	AT4G14030	Selenium-binding protein 1 OS=Arabidopsis thaliana GN=SBP1 PE=1 SV=1	54023	5.37	921.18	13	55.5	1214.07	18	69.4	764.34	12	41.4
P29513	AT1G20010	Tubulin beta-5 chain OS=Arabidopsis thaliana GN=TUBB5 PE=2 SV=1	50310	4.66	851.74	13	36.7	1119.61	18	47.4	309.68	4	44.3
Q9FPF0	AT3G14990	Protein DJ-1 homolog A OS=Arabidopsis thaliana GN=DJ1A PE=1 SV=1	41831	5.31	996.32	13	52.8	1342.72	17	69.1	1020.4	15	65.1
P49572	AT2G04400	Indole-3-glycerol phosphate synthase, chloroplastic OS=Arabidopsis thaliana GN=At2g04400 PE=2 SV=2	44549	6.99	902.6	13	47	978.27	16	48.8	905.55	15	41.3
P17745	AT4G20360	Elongation factor Tu, chloroplastic OS=Arabidopsis thaliana GN=TUFA PE=1 SV=1	51598	5.84	1025.58	13	50.4	1057.18	16	50	855.85	14	48.3
Q9MAH3	AT1G53280	Protein DJ-1 homolog B OS=Arabidopsis thaliana GN=DJ1B PE=1 SV=1	46961	7.98	952.4	13	47.5	1265.5	16	45.2	995.13	14	47.9
Q9SGZ5	AT1G78060	Probable beta-D-xylosidase 7 OS=Arabidopsis thaliana GN=BXL7 PE=2 SV=2	83839	8.3	765.03	13	24.5	1054.74	16	33.5	873.23	14	30.5
Q43314	AT5G18170	Glutamate dehydrogenase 1 OS=Arabidopsis thaliana GN=GDH1 PE=2 SV=1	44496	6.38	735.54	13	40.1	956.6	16	43.1	725.27	13	54.5
Q0WP12	AT2G43910	Isoform 2 of Thiocyanate methyltransferase 1 OS=Arabidopsis thaliana GN=HOL1	25273	4.75	1110.51	13	84.1	1139.26	16	84.1	1106.72	13	69.2
Q8GZQ3	AT3G03710	Polyribonucleotide nucleotidyltransferase 1, chloroplastic OS=Arabidopsis thaliana GN=PNP1 PE=1 SV=1	99504	5.4	812.02	13	28.6	973.52	15	27.4	1016.16	15	28.7
O80448	AT2G38230	Pyridoxal 5~-phosphate synthase subunit PDX1.1 OS=Arabidopsis thaliana GN=PDX11 PE=1 SV=1	32841	5.75	869.65	13	41.4	989.2	15	45	838.52	13	45
Q9SIU8	AT2G20630	Probable protein phosphatase 2C 20 OS=Arabidopsis thaliana GN=PPC3-1.2 PE=1 SV=3	30478	5.74	908.91	13	67.7	924.33	15	65.2	806.39	13	76
Q9LK23	AT3G27300	Glucose-6-phosphate 1-dehydrogenase, cytoplasmic isoform 1 OS=Arabidopsis thaliana GN=ACG9 PE=2 SV=1	59120	8.38	671.27	13	35.7	811.45	15	45.5	589.92	9	40.5
F4KHY7	AT5G65430	14-3-3-like protein GF14 kappa OS=Arabidopsis thaliana GN=GRF8 PE=3 SV=1	29512	5.27	776.94	13	50.4	1030.02	15	50.4	441.57	6	43.1
Q9S7W4	AT3G07720	AT3g07720/F17A17_6 OS=Arabidopsis thaliana GN=F17A17.6 PE=2 SV=1	35663	5.07	858.06	13	52.9	922.83	14	56.8	938.56	14	55.6
P42734	AT4G39330	Probable cinnamyl alcohol dehydrogenase 9 OS=Arabidopsis thaliana GN=CAD9 PE=2 SV=2	38909	6.21	891.07	13	60.3	978.3	14	48.9	955.11	14	54.7
F4JQH3	AT4G36760	Aminopeptidase P1 OS=Arabidopsis thaliana GN=APP1 PE=1 SV=1	71948	5.15	827.83	13	40.3	898.17	14	50.2	841.21	12	45.9
F4JW99	AT5G04430	TOMV RNA binding protein OS=Arabidopsis thaliana GN=BTR1L PE=1 SV=1	35996	5.78	836.85	13	66.2	838.36	14	59	726.24	12	50.9
Q8RU07	AT2G30200	Putative malonyl-CoA OS=Arabidopsis thaliana GN=At2g30200 PE=2 SV=1	41497	8.72	805.69	13	46.1	974.46	14	34.6	747.65	11	34.6
Q9SDM9	AT3G16400	Nitrile-specifier protein 1 OS=Arabidopsis thaliana GN=NSP1 PE=2 SV=2	51638	5.31	710.99	13	36.2	935.04	14	40.4	580.26	9	42.6
Q5XF33	AT5G45930	Magnesium-chelatase subunit ChlI-2, chloroplastic OS=Arabidopsis thaliana GN=CHLI2 PE=1 SV=1	46069	5.36	607.34	13	31.8	724.06	14	40.9	251.13	5	35.9
Q9ZPI6	AT4G29010	Peroxisomal fatty acid beta-oxidation multifunctional protein AIM1 OS=Arabidopsis thaliana GN=AIM1 PE=1 SV=1	77696	9.36	719.27	13	29.3	841.5	13	27.1	828.56	14	34.7
Q04836	AT4G24770	Isoform 2 of 31 kDa ribonucleoprotein, chloroplastic OS=Arabidopsis thaliana GN=CP31A	34380	4.55	1067.44	13	42.5	1129.99	13	42.5	977.1	13	42.5
Q42403	AT5G42980	Thioredoxin H3 OS=Arabidopsis thaliana GN=TRX3 PE=1 SV=1	13101	5.06	823.1	13	72	882.75	13	72	841.27	13	72
P29197	AT3G23990	Chaperonin CPN60, mitochondrial OS=Arabidopsis thaliana GN=CPN60 PE=2 SV=2	61242	5.66	819.12	13	32.9	863.92	13	38.1	693.77	11	32.2
O49006	AT3G14310	Pectinesterase/pectinesterase inhibitor 3 OS=Arabidopsis thaliana GN=PME3 PE=2 SV=2	64216	9.03	983.87	13	34.3	908.46	13	28.4	838.99	11	24.8
F4JLP5	AT4G16155	Dihydrolipoyl dehydrogenase 2, chloroplastic OS=Arabidopsis thaliana GN=LPD2 PE=2 SV=2	60107	7.29	811.64	13	36.5	916.79	13	37	452.84	6	35.8
Q0WW26	AT4G34450	Coatomer subunit gamma OS=Arabidopsis thaliana GN=At4g34450 PE=1 SV=2	98429	5.06	735.27	13	26.4	792.35	12	24.5	1066.12	17	33.2
Q00218	AT4G33510	Phospho-2-dehydro-3-deoxyheptonate aldolase 2, chloroplastic OS=Arabidopsis thaliana GN=DHS2 PE=2 SV=2	56114	8.93	752.23	13	40.2	704.03	12	44.6	674.06	11	35.3
Q9LIK0	AT3G22960	Plastidial pyruvate kinase 1, chloroplastic OS=Arabidopsis thaliana GN=PKP1 PE=1 SV=1	65090	5.64	846.26	13	30.5	695.43	12	25	658.64	10	28.2
Q9SF16	AT3G11830	T-complex protein 1 subunit eta OS=Arabidopsis thaliana GN=CCT7 PE=1 SV=1	59739	6.03	583.22	13	34.8	598.91	12	24.8	352.46	8	28.7
F4KHD5	AT5G40450	Uncharacterized protein OS=Arabidopsis thaliana GN=At5g40450 PE=1 SV=1	322814	4.23	783.49	13	10.2	560.25	12	8.8	374.48	7	3.8
Q945K7	AT5G03290	Isocitrate dehydrogenase [NAD] catalytic subunit 5, mitochondrial OS=Arabidopsis thaliana GN=IDH5 PE=2 SV=1	40599	6.33	934.8	13	46.8	809.13	12	32.6	531.76	6	46.3
Q9SGR6	AT1G76160	AT1G76160 protein OS=Arabidopsis thaliana GN=sks5 PE=2 SV=1	59890	8.49	876.66	13	47.6	872.43	12	36.5	405.46	4	32.4
Q9XI11	AT1G21670	F8K7.9 OS=Arabidopsis thaliana GN=F8K7.9 PE=2 SV=1	77240	9.33	771.05	13	31.9	620.95	11	34.1	795.44	13	36.8
Q9LHT0	AT5G06060	Tropinone reductase homolog At5g06060 OS=Arabidopsis thaliana GN=At5g06060 PE=2 SV=1	28275	7.6	903.95	13	59.8	800.79	11	56.1	761.8	11	59.8
Q9LYE7	AT5G11420	Putative uncharacterized protein At5g11420 OS=Arabidopsis thaliana GN=F15N18_10 PE=2 SV=1	39615	7.57	771.53	13	32	693.89	11	31.1	262.75	5	31.1
P52901	AT1G59900	Pyruvate dehydrogenase E1 component subunit alpha-1, mitochondrial OS=Arabidopsis thaliana GN=E1 ALPHA PE=2 SV=2	43032	7.16	696.4	13	40.1	586.02	10	40.1	810.13	15	29.6
Q94BR2	AT5G19140	Aluminum induced protein with YGL and LRDR motifs OS=Arabidopsis thaliana GN=AILP1 PE=2 SV=1	25000	5.82	966.64	13	64.5	873.05	10	60.7	771.78	9	64.5
P46421	AT2G29450	Glutathione S-transferase U5 OS=Arabidopsis thaliana GN=GSTU5 PE=2 SV=1	25984	5.44	853.96	13	45.5	568.02	10	40.2	557.79	9	42
Q9FZ80	AT1G18590	Cytosolic sulfotransferase 17 OS=Arabidopsis thaliana GN=SOT17 PE=1 SV=1	39887	6.04	641.34	13	54	583.25	10	53.2	388.82	7	54.6
Q42546	AT5G63980	SAL1 phosphatase OS=Arabidopsis thaliana GN=SAL1 PE=1 SV=1	37541	5.03	910.72	13	56.4	783.96	9	52.7	954.97	13	53
Q9M7T0	AT3G06050	Peroxiredoxin-2F, mitochondrial OS=Arabidopsis thaliana GN=PRXIIF PE=1 SV=2	21432	8.99	796.06	13	61.2	605.18	9	61.2	705.8	12	61.7
P42801	AT4G39800	Inositol-3-phosphate synthase isozyme 1 OS=Arabidopsis thaliana GN=IPS1 PE=1 SV=3	56479	5.36	820.75	13	31.7	535.85	9	32.9	645.27	10	35.2
Q41932	AT4G05180	Oxygen-evolving enhancer protein 3-2, chloroplastic OS=Arabidopsis thaliana GN=PSBQ2 PE=1 SV=2	24628	9.72	854.19	13	43.9	666.44	9	46.1	626.43	10	44.8
P93736	AT1G14610	Valine--tRNA ligase OS=Arabidopsis thaliana GN=VALRS PE=2 SV=2	125846	6.69	612.1	12	19.5	1099.33	20	34.7	1555.75	26	37
O04983	AT5G35360	Biotin carboxylase, chloroplastic OS=Arabidopsis thaliana GN=CAC2 PE=1 SV=1	58350	6.85	634.64	12	33.9	1070.65	19	40.2	976.69	18	42.6
O23553	AT4G17090	Beta-amylase 3, chloroplastic OS=Arabidopsis thaliana GN=BAM3 PE=1 SV=3	61314	6.59	792.41	12	48.5	1261.46	18	46.7	1116.84	16	41.2
Q8L7R2	AT2G17265	Homoserine kinase OS=Arabidopsis thaliana GN=HSK PE=1 SV=1	38504	8.51	827.85	12	52.4	1076.01	18	69.5	1138.28	16	69.5
Q93ZN2	AT1G60710	Probable aldo-keto reductase 4 OS=Arabidopsis thaliana GN=At1g60710 PE=2 SV=1	37901	5.92	714.41	12	40.9	981.53	17	51.6	321.8	7	39.7
A8MS49	AT5G58140	Phototropin 2 OS=Arabidopsis thaliana GN=PHOT2 PE=1 SV=1	100726	8.72	827.02	12	20.6	1180.59	16	28.7	906.39	13	30
Q9SX53	AT1G50380	At1g50380/F14I3_27 OS=Arabidopsis thaliana GN=F14I3.4 PE=2 SV=1	80887	5.54	665.42	12	31	1081.17	16	36.6	761.21	12	26.9
P24636	AT5G44340	Tubulin beta-4 chain OS=Arabidopsis thaliana GN=TUBB4 PE=2 SV=2	49791	4.76	782.85	12	35.8	1059.71	16	43.2	428.12	6	40.5
Q9XGZ0	AT5G25880	NADP-dependent malic enzyme 3 OS=Arabidopsis thaliana GN=NADP-ME3 PE=1 SV=1	64569	6.55	808.05	12	32.7	970.05	16	27.6
Q9ZUX0	AT2G27680	At2g27680/F15K20.22 OS=Arabidopsis thaliana GN=At2g27680 PE=2 SV=1	43127	8.21	781.94	12	54.4	978.56	15	57.6	1033.51	16	61.5
Q680K2	AT4G39970	Haloacid dehalogenase-like hydrolase domain-containing protein At4g39970 OS=Arabidopsis thaliana GN=At4g39970 PE=2 SV=1	34633	5.4	743.53	12	38.6	1017.46	15	49.1	1028.66	15	55.7
O65570	AT4G30160	Isoform 2 of Villin-4 OS=Arabidopsis thaliana GN=VLN4	110363	5.95	759.33	12	21.9	736.9	14	21.2	810.78	14	19.6
Q9FGY1	AT5G49360	Beta-D-xylosidase 1 OS=Arabidopsis thaliana GN=BXL1 PE=1 SV=1	83471	8.79	830.14	12	26	948.02	14	27.1	811.73	13	25.8
O24457	AT1G01090	Pyruvate dehydrogenase E1 component subunit alpha-3, chloroplastic OS=Arabidopsis thaliana GN=PDH-E1 ALPHA PE=2 SV=1	47144	7.16	768.86	12	51.2	941.47	14	55.6	918.42	13	50.2
Q8RX72	AT4G30910	Leucine aminopeptidase 2, chloroplastic OS=Arabidopsis thaliana GN=At4g30910 PE=2 SV=1	61251	6.26	800.67	12	26.3	985.97	14	37	787.1	11	38.4
Q9SVG4	AT4G20830	Isoform 2 of Reticuline oxidase-like protein OS=Arabidopsis thaliana GN=At4g20830	60249	9.55	637.99	12	30.9	671.77	14	31.9	558.28	11	28.5
Q8GSJ1	AT1G09795	ATP phosphoribosyltransferase 2, chloroplastic OS=Arabidopsis thaliana GN=HISN1B PE=1 SV=1	44728	6.35	857.04	12	50.6	1033.3	14	52.5	811.34	11	40.7
Q9FLW9	AT5G52920	Plastidial pyruvate kinase 2 OS=Arabidopsis thaliana GN=PKP2 PE=1 SV=1	63481	6.56	718.69	12	36.3	952.35	14	34.2	606.29	8	26.3
Q9C9C9	AT1G74090	Cytosolic sulfotransferase 18 OS=Arabidopsis thaliana GN=SOT18 PE=1 SV=1	40439	5.52	800.53	12	58	861.56	13	52.3	1030.02	17	57.4
Q93ZB6	AT3G14930	Uroporphyrinogen decarboxylase 1, chloroplastic OS=Arabidopsis thaliana GN=HEME1 PE=2 SV=2	46225	6.64	934.92	12	48.6	1005.58	13	51.7	838.75	14	48.8
Q8L7U5	AT4G03080	Serine/threonine-protein phosphatase BSL1 OS=Arabidopsis thaliana GN=BSL1 PE=1 SV=2	96085	5.92	692.92	12	21.7	760.76	13	27.6	850.65	14	24.1
Q94BS2	AT1G55480	GAN OS=Arabidopsis thaliana GN=ZKT PE=2 SV=1	37387	8.19	672.52	12	48.1	748.33	13	51	755.96	13	49.9
Q9LZ06	AT5G02790	Glutathione S-transferase L3 OS=Arabidopsis thaliana GN=GSTL3 PE=2 SV=1	27073	5.07	746.75	12	66.4	780.72	13	73.6	723.06	13	77
P42770	AT3G54660	Glutathione reductase, chloroplastic OS=Arabidopsis thaliana GN=EMB2360 PE=2 SV=1	60814	7.97	709.93	12	40.4	737.32	13	35.2	744.53	12	34.3
Q9LIR4	AT3G23940	Isoform 2 of Dihydroxy-acid dehydratase, chloroplastic OS=Arabidopsis thaliana GN=DHAD	64672	5.85	609.05	12	29.9	835.17	13	30.4	676.55	12	28.1
P68209	AT5G08300	Succinyl-CoA ligase [ADP-forming] subunit alpha-1, mitochondrial OS=Arabidopsis thaliana GN=At5g08300 PE=1 SV=1	36129	8.55	762.07	12	29.1	848.68	13	49.3	824.79	12	41.2
O64530	AT1G79230	Thiosulfate/3-mercaptopyruvate sulfurtransferase 1, mitochondrial OS=Arabidopsis thaliana GN=STR1 PE=1 SV=1	41867	5.95	879.39	12	42.2	941.06	13	42	798.07	11	34.3
Q39242	AT2G17420	Thioredoxin reductase 2 OS=Arabidopsis thaliana GN=NTR2 PE=2 SV=2	40610	6.26	1000.55	12	47.3	982.96	13	48.6	735.36	10	42.3
F4IVR2	AT2G33210	Heat shock protein 60-2 OS=Arabidopsis thaliana GN=HSP60-2 PE=3 SV=1	61439	6.08	785.32	12	30.2	838.06	13	32.1	344.34	6	32.6
F4KHU8	AT5G59290	UDP-glucuronic acid decarboxylase 3 OS=Arabidopsis thaliana GN=UXS3 PE=4 SV=1	40172	8.52	592.95	12	54.3	830.72	13	52.9	89.7	2	49.6
Q9S850	AT3G01910	Sulfite oxidase OS=Arabidopsis thaliana GN=SOX PE=1 SV=1	43302	8.8	727.38	12	45	722.52	12	50.9	787.54	15	52.2
Q8RWT5	AT2G35040	AICARFT/IMPCHase bienzyme family protein OS=Arabidopsis thaliana GN=At2g35040 PE=2 SV=1	64866	6.46	588.03	12	40.6	799.08	12	43.1	905.81	14	46.3
Q9SHI1	AT1G17220	Translation initiation factor IF-2, chloroplastic OS=Arabidopsis thaliana GN=At1g17220 PE=2 SV=2	109679	7.15	824.27	12	17.4	715.95	12	20.5	837.29	13	21.2
Q9XI55	AT1G15140	F9L1.8 protein OS=Arabidopsis thaliana GN=F9L1.8 PE=2 SV=1	31903	7.79	689.05	12	40.7	820.7	12	54.9	670.34	11	34.2
B3H581	AT2G47940	DegP2 protease OS=Arabidopsis thaliana GN=DEGP2 PE=4 SV=1	66632	5.63	705.31	12	33.2	743.36	12	30.7	658.15	10	30.9
Q9LUG8	AT3G23600	AT3g23600/MDB19_9 OS=Arabidopsis thaliana GN=At3g23600 PE=2 SV=1	25845	5.17	921.15	12	75.7	927.81	12	68.2	808.85	10	53.1
Q9LIN0	AT3G26450	Major latex protein, putative OS=Arabidopsis thaliana GN=At3g26450 PE=2 SV=1	17780	5.01	705.84	12	82.2	686.6	12	61.8	611.61	9	82.2
Q9C9D0	AT1G74100	Cytosolic sulfotransferase 16 OS=Arabidopsis thaliana GN=SOT16 PE=1 SV=1	39194	5.42	682.9	12	50	697.25	12	54.4	498.16	9	57.7
Q9SSK5	AT1G70890	MLP-like protein 43 OS=Arabidopsis thaliana GN=MLP43 PE=1 SV=1	17878	5.54	663.62	12	80.4	635.84	12	80.4	537.95	8	56.3
F4I035	AT1G48860	3-phosphoshikimate 1-carboxyvinyltransferase OS=Arabidopsis thaliana GN=At1g48860 PE=3 SV=1	52374	5.71	739.37	12	35.9	804.91	12	40.1	188.47	3	29.4
F4JQ90	AT4G30310	FGGY family of carbohydrate kinase OS=Arabidopsis thaliana GN=At4g30310 PE=1 SV=1	62512	5.73	731.26	12	35.2	709.22	11	36.3	855.94	13	41.1
Q9SN95	AT3G46440	UDP-glucuronic acid decarboxylase 5 OS=Arabidopsis thaliana GN=UXS5 PE=2 SV=1	38365	7.1	613.56	12	43.1	727.59	11	45.7	654.73	11	48.1
Q9ASS6	AT5G13120	Isoform 2 of Photosynthetic NDH subunit of lumenal location 5, chloroplastic OS=Arabidopsis thaliana GN=PNSL5	27862	9.3	691.32	12	50.2	703.32	11	50.2	649.08	11	51.4
Q9FT97	AT5G08380	Alpha-galactosidase 1 OS=Arabidopsis thaliana GN=AGAL1 PE=2 SV=1	45680	6.19	680.75	12	39.5	688.03	11	36.3	502.18	9	29.3
O22229	AT2G41680	NADPH-dependent thioredoxin reductase 3 OS=Arabidopsis thaliana GN=NTRC PE=1 SV=2	57913	6.31	902.23	12	33.5	916.08	11	30.8	651.25	8	22.7
Q9LK72	AT3G16530	Lectin-like protein At3g16530 OS=Arabidopsis thaliana GN=At3g16530 PE=1 SV=1	30490	6.97	676.57	12	55.4	768.62	11	55.4	460.48	8	55.1
F4HS76	AT1G80460	Glycerol kinase-like protein OS=Arabidopsis thaliana GN=NHO1 PE=3 SV=1	52450	6.11	617.92	12	42.7	522.44	10	39	742.47	12	41.3
Q06588	AT1G05010	1-aminocyclopropane-1-carboxylate oxidase 4 OS=Arabidopsis thaliana GN=ACO4 PE=1 SV=2	36654	5.24	794.43	12	44.3	644.46	10	40.2	651.51	9	41.8
Q9LTX3	AT5G49970	Pyridoxine/pyridoxamine 5~-phosphate oxidase 1, chloroplastic OS=Arabidopsis thaliana GN=PPOX1 PE=1 SV=1	59338	6.91	626.37	12	30.4	550.89	9	24.5	636.18	10	30.6
P39207	AT4G09320	Nucleoside diphosphate kinase 1 OS=Arabidopsis thaliana GN=NDK1 PE=1 SV=1	16490	6.3	898.27	12	67.1	691.77	9	63.8	490.72	7	56.4
Q9LMU0	AT1G17890	Putative GDP-L-fucose synthase 2 OS=Arabidopsis thaliana GN=GER2 PE=1 SV=1	36204	6.26	686.5	12	56.7	481.88	8	33.5	515.74	9	46
P25853	AT4G15210	Beta-amylase 5 OS=Arabidopsis thaliana GN=BAM5 PE=2 SV=1	56027	5.2	608.59	12	37.8	559.67	8	28.3	510.86	8	30.5
F4I3J0	AT1G56050	Obg-like ATPase 1 OS=Arabidopsis thaliana GN=At1g56050 PE=3 SV=1	45501	5.73	760.09	12	48.3	533.75	7	22.6	676.36	10	43.3
Q38882	AT3G15730	Phospholipase D alpha 1 OS=Arabidopsis thaliana GN=PLDALPHA1 PE=1 SV=2	91790	5.53	711.68	11	27	1049.61	17	39.3	860.74	15	29
F4JVN6	AT4G20850	Tripeptidyl-peptidase 2 OS=Arabidopsis thaliana GN=TPP2 PE=1 SV=1	152273	5.77	651.09	11	16.8	930.41	16	23.1	905.62	18	25.8
F4I403	AT1G76680	12-oxophytodienoate reductase 1 OS=Arabidopsis thaliana GN=OPR1 PE=4 SV=1	43987	7.14	523.88	11	40.6	777.47	16	55.4	616.17	11	46.9
Q0WNZ5	AT5G20980	5-methyltetrahydropteroyltriglutamate--homocysteine methyltransferase 3, chloroplastic OS=Arabidopsis thaliana GN=MS3 PE=1 SV=1	90537	8.17	848.91	11	16.7	1068.11	16	29.8	203.71	4	28.9
Q9LEU8	AT5G10920	Argininosuccinate lyase, chloroplastic OS=Arabidopsis thaliana GN=At5g10920 PE=2 SV=1	57476	5.6	762.43	11	39.1	846.28	15	44.5	1121	16	46.8
Q9SU63	AT3G48000	Aldehyde dehydrogenase family 2 member B4, mitochondrial OS=Arabidopsis thaliana GN=ALDH2B4 PE=2 SV=1	58552	7.11	573.8	11	35.7	829.38	14	38.8	972.37	15	45.9
Q8LAS8	AT2G41530	S-formylglutathione hydrolase OS=Arabidopsis thaliana GN=SFGH PE=1 SV=2	31635	5.91	914.61	11	48.9	938.13	14	71.5	975.72	14	62
Q9FVR9	AT1G57770	FAD/NAD(P)-binding oxidoreductase domain-containing protein OS=Arabidopsis thaliana GN=F12K22.18 PE=2 SV=1	61685	6.51	589.89	11	33.4	1000.57	14	32.4	658.64	11	33.8
Q93YR3	AT4G22670	FAM10 family protein At4g22670 OS=Arabidopsis thaliana GN=At4g22670 PE=1 SV=1	46591	4.83	912.51	11	27	1079.94	14	36.5	865.18	11	27.7
Q94JQ3	AT4G32520	Serine hydroxymethyltransferase 3, chloroplastic OS=Arabidopsis thaliana GN=SHM3 PE=1 SV=2	57946	9.03	668.65	11	40.1	819.84	14	39.9	647.64	10	36.7
Q9FG81	AT5G43830	Aluminium induced protein with YGL and LRDR motifs OS=Arabidopsis thaliana GN=At5g43830 PE=1 SV=1	27492	6.38	609.45	11	53	848.9	14	74.9	522.69	10	54.2
P32068	AT5G05730	Anthranilate synthase alpha subunit 1, chloroplastic OS=Arabidopsis thaliana GN=ASA1 PE=1 SV=1	66269	6.09	644.56	11	23.4	836.7	14	36.3	609.58	9	29.9
O04630	AT5G26830	Threonine--tRNA ligase, mitochondrial OS=Arabidopsis thaliana GN=THRRS PE=2 SV=4	77288	6.15	603.73	11	28.6	768.04	13	34.6	759.9	13	26.2
O65902	AT4G34490	Cyclase-associated protein 1 OS=Arabidopsis thaliana GN=CAP1 PE=2 SV=1	50938	6.23	622.41	11	44.7	828.69	13	43.5	792.67	13	42.4
P92549	ATMG01190	ATP synthase subunit alpha, mitochondrial OS=Arabidopsis thaliana GN=ATPA PE=1 SV=2	55011	6.23	631.87	11	24.9	842.35	13	33.1	786.37	12	36.1
Q9C5C4	AT4G17830	Acetylornithine deacetylase OS=Arabidopsis thaliana GN=At4g17830 PE=2 SV=1	48186	5.16	780.43	11	41.4	975.37	13	44.5	848.28	12	42.7
Q9SKK4	AT2G25450	Probable 2-oxoacid dependent dioxygenase OS=Arabidopsis thaliana GN=GSL-OH PE=2 SV=1	40325	5.86	886.86	11	39	954.73	13	47.6	776.24	11	43.7
Q9LK73	AT3G16520	UDP-glycosyltransferase 88A1 OS=Arabidopsis thaliana GN=UGT88A1 PE=2 SV=1	51172	5.61	677.1	11	52.4	759.49	13	38.7	716.03	11	32.9
Q9XEX2	AT1G65980	Peroxiredoxin-2B OS=Arabidopsis thaliana GN=PRXIIB PE=1 SV=1	17417	5.17	813.36	11	82.7	909.41	13	82.7	638.81	9	82.1
O22173	AT2G23350	Polyadenylate-binding protein 4 OS=Arabidopsis thaliana GN=PAB4 PE=1 SV=1	71607	6.41	601.14	11	19.6	740.76	13	26.4	548.42	9	20.2
Q39099	AT2G06850	Xyloglucan endotransglucosylase/hydrolase protein 4 OS=Arabidopsis thaliana GN=XTH4 PE=1 SV=1	34269	9.03	646.43	11	45.3	700.67	12	44.9	695.75	13	48.3
Q9SIP1	AT2G31670	At2g31670 OS=Arabidopsis thaliana GN=At2g31670 PE=2 SV=1	28847	6.45	681.54	11	48.7	760.57	12	48.7	762.71	12	48.3
Q8LG77	AT3G09810	Isocitrate dehydrogenase [NAD] catalytic subunit 6, mitochondrial OS=Arabidopsis thaliana GN=IDH6 PE=2 SV=2	40550	6.71	683.45	11	40.6	696.53	12	40.1	643.28	10	40.1
O65398	AT1G11840	Lactoylglutathione lyase OS=Arabidopsis thaliana GN=F12F1.32 PE=2 SV=1	31908	5.19	734.15	11	44.5	791.21	12	44.2	611.83	9	44.5
Q9C6B9	AT1G73600	Isoform 2 of Phosphoethanolamine N-methyltransferase 3 OS=Arabidopsis thaliana GN=NMT3	57807	5.44	621.6	11	27.4	740.19	12	26.8	514.55	8	28.6
F4KH14	AT5G17530	Phosphoglucosamine mutase family protein OS=Arabidopsis thaliana GN=At5g17530 PE=4 SV=1	66945	6.1	739.49	11	34.7	726.46	12	40.4	547.44	8	31.9
Q8LFC0	AT4G35260	Isocitrate dehydrogenase [NAD] regulatory subunit 1, mitochondrial OS=Arabidopsis thaliana GN=IDH1 PE=2 SV=2	39602	8.36	759.46	11	45.5	725.54	12	50.4	493.66	7	44.4
Q9LE06	AT3G19710	Methionine aminotransferase BCAT4 OS=Arabidopsis thaliana GN=BCAT4 PE=1 SV=1	38994	5.9	680.88	11	41.8	598.27	11	38.7	671	13	39.8
Q9LFN6	AT5G11200	DEAD-box ATP-dependent RNA helicase 56 OS=Arabidopsis thaliana GN=RH56 PE=1 SV=2	48307	5.42	593.64	11	34	573.39	11	41.9	575.58	12	38.2
Q9S7Z3	AT5G44070	Glutathione gamma-glutamylcysteinyltransferase 1 OS=Arabidopsis thaliana GN=PCS1 PE=1 SV=1	54439	6.18	731.86	11	29.5	702.09	11	34.4	776.74	12	36.7
Q94EG6	AT5G02240	Uncharacterized protein At5g02240 OS=Arabidopsis thaliana GN=At5g02240 PE=1 SV=1	27086	6.19	923.72	11	71.5	939.74	11	70.4	785.49	11	74.7
Q9ZVA4	AT1G78850	Curculin-like (Mannose-binding) lectin family protein OS=Arabidopsis thaliana GN=F9K20.10 PE=2 SV=1	49020	7.82	682.29	11	37.6	696.5	11	40.1	747.54	11	38.8
Q94CC6	AT4G36195	Prolyl carboxypeptidase like protein OS=Arabidopsis thaliana GN=At4g36195 PE=2 SV=1	54739	6.07	596.49	11	33.8	626.22	11	34.4	614.36	11	37.3
Q42529	AT3G54640	Tryptophan synthase alpha chain, chloroplastic OS=Arabidopsis thaliana GN=TSA1 PE=1 SV=1	33179	6.77	711.5	11	66.3	763.87	11	56.1	734.08	11	56.1
P42731	AT4G34110	Polyadenylate-binding protein 2 OS=Arabidopsis thaliana GN=PAB2 PE=1 SV=1	68629	8.19	655.49	11	30	627.46	11	30	662.99	10	31.6
Q0WM29	AT2G14170	Methylmalonate-semialdehyde dehydrogenase [acylating], mitochondrial OS=Arabidopsis thaliana GN=ALDH6B2 PE=2 SV=2	65885	8.83	743.75	11	32.1	781.4	11	26.5	687.14	10	27.3
A8MRC4	AT1G30230	Elongation factor 1B beta OS=Arabidopsis thaliana GN=At1g30230 PE=1 SV=1	28758	4.62	702.19	11	56.2	776.57	11	56.5	494.67	6	56.5
Q9LQ04	AT1G63000	Bifunctional dTDP-4-dehydrorhamnose 3,5-epimerase/dTDP-4-dehydrorhamnose reductase OS=Arabidopsis thaliana GN=NRS/ER PE=1 SV=1	33505	5.73	733.46	11	49.7	776.54	10	57	725.27	12	49.7
F4I116	AT1G09620	ATP binding/leucine-tRNA ligases/aminoacyl-tRNA ligases OS=Arabidopsis thaliana GN=At1g09620 PE=1 SV=1	123372	5.74	616.47	11	20.2	461.48	10	20.1	650.11	11	18.9
Q9LHH7	AT3G12290	Bifunctional protein FolD 2 OS=Arabidopsis thaliana GN=FOLD2 PE=2 SV=1	31570	8.27	601.64	11	45.8	594.18	10	57.2	697.13	11	50.2
Q9T0K7	AT4G13360	3-hydroxyisobutyryl-CoA hydrolase-like protein 3, mitochondrial OS=Arabidopsis thaliana GN=At4g13360 PE=2 SV=2	46123	6.23	740.12	11	41.9	613.73	10	33.1	751.65	11	42.4
Q9FH82	AT5G45280	Pectin acetylesterase 11 OS=Arabidopsis thaliana GN=PAE11 PE=2 SV=1	41982	8.96	649.04	11	36.1	749.8	10	36.8	731.42	11	36.3
P55217	AT3G01120	Cystathionine gamma-synthase 1, chloroplastic OS=Arabidopsis thaliana GN=CGS1 PE=1 SV=3	59881	6.41	781.19	11	31.3	757.81	10	30.4	738.72	10	32.3
Q9M2U7	AT3G54400	AT3g54400/T12E18_90 OS=Arabidopsis thaliana GN=T12E18_90 PE=2 SV=1	45446	9.31	564.29	11	31.3	678.17	10	31.3	532.83	8	24.5
P53780	AT3G57050	Cystathionine beta-lyase, chloroplastic OS=Arabidopsis thaliana GN=At3g57050 PE=1 SV=2	48798	7.19	636.98	11	33.6	563.2	10	28.1	463.87	8	31
Q9SYG7	AT1G54100	Aldehyde dehydrogenase family 7 member B4 OS=Arabidopsis thaliana GN=ALDH7B4 PE=2 SV=3	54174	5.45	566.08	11	33.1	497.31	9	34.4	574	10	31.1
A7WM73	AT3G55260	Beta-hexosaminidase 1 OS=Arabidopsis thaliana GN=HEXO1 PE=1 SV=1	61063	5.88	675.68	11	31.7	545.94	9	25	541.87	9	25.4
Q9SMM7	AT3G48720	HXXXD-type acyl-transferase family protein OS=Arabidopsis thaliana GN=T8P19.230 PE=2 SV=1	47974	5.51	561.07	11	31.6	513.44	9	31.2	469.01	8	37.2
Q9S6Z7	AT3G04940	Bifunctional L-3-cyanoalanine synthase/cysteine synthase D1 OS=Arabidopsis thaliana GN=CYSD1 PE=1 SV=1	34273	5.23	535.43	11	43.5	497.31	9	37.3	153.52	3	35.8
Q9FN41	AT5G53850	Probable bifunctional methylthioribulose-1-phosphate dehydratase/enolase-phosphatase E1 OS=Arabidopsis thaliana GN=At5g53850 PE=1 SV=1	56485	5.8	687.37	11	32.5	524.65	8	21.7	484.89	10	42.6
B3H658	AT3G49680	Branched-chain-amino-acid aminotransferase OS=Arabidopsis thaliana GN=BCAT3 PE=3 SV=1	44703	8.33	656.36	11	33.3	510.21	8	26.5	576.72	8	36.7
Q9SZE1	AT4G29120	Probable 3-hydroxyisobutyrate dehydrogenase-like 1, mitochondrial OS=Arabidopsis thaliana GN=At4g29120 PE=2 SV=1	35349	8.59	654.3	11	44.6	522.33	8	46.4	514.4	8	38.9
Q6STH5	AT3G24430	Fe-S cluster assembly factor HCF101, chloroplastic OS=Arabidopsis thaliana GN=HCF101 PE=1 SV=1	57728	5.91	635.74	11	28.4	441.23	7	30.3	522.85	9	29.9
Q8VZ57	AT1G52510	Putative hydrolase OS=Arabidopsis thaliana GN=At1g52510 PE=2 SV=1	41813	6.56	825.64	11	36.8	446.58	6	41.3	711.48	10	27.6
P29517	AT4G20890	Tubulin beta-9 chain OS=Arabidopsis thaliana GN=TUBB9 PE=1 SV=1	49626	4.69	681.91	10	33.8	1045.07	16	43.2	119.67	2	40.5
Q42586	AT3G54470	Uridine 5~-monophosphate synthase OS=Arabidopsis thaliana GN=PYRE-F PE=2 SV=2	51817	6.77	694.95	10	39.1	908.64	15	46.6	990.31	15	50.8
O48661	AT1G70310	Spermidine synthase 2 OS=Arabidopsis thaliana GN=SPDSYN2 PE=1 SV=2	37116	4.72	751.18	10	44.4	1054.83	15	52.4	891.41	12	52.4
Q9S7Y7	AT1G68560	Alpha-xylosidase 1 OS=Arabidopsis thaliana GN=XYL1 PE=1 SV=1	102333	6.31	517.1	10	26.6	815.38	15	27.3	583.34	11	27.8
Q9SH69	AT1G64190	6-phosphogluconate dehydrogenase, decarboxylating 1, chloroplastic OS=Arabidopsis thaliana GN=At1g64190 PE=1 SV=1	53344	5.34	496.07	10	43.1	842.66	15	47.6	240.18	5	49.3
B3H746	AT3G25230	Rotamase FKBP 1 OS=Arabidopsis thaliana GN=ROF1 PE=1 SV=1	62872	5.47	597.64	10	39.3	750	14	35.9	596.35	11	37.4
Q6NMA9	AT5G45170	At5g45170 OS=Arabidopsis thaliana GN=At5g45170 PE=2 SV=1	40715	8.03	664.49	10	37.9	937.18	14	48.4	613.37	10	34.1
Q9LTR9	AT5G57020	Glycylpeptide N-tetradecanoyltransferase 1 OS=Arabidopsis thaliana GN=NMT1 PE=1 SV=2	49767	6.34	558.27	10	44.9	802.05	14	44	458.82	9	44.2
Q39173	AT5G16990	NADP-dependent alkenal double bond reductase P2 OS=Arabidopsis thaliana GN=P2 PE=2 SV=2	37964	8.09	679.6	10	48.4	763.91	14	56.6	342.34	7	56.6
Q8RXD9	AT2G40840	4-alpha-glucanotransferase DPE2 OS=Arabidopsis thaliana GN=DPE2 PE=1 SV=1	109707	5.54	601.82	10	27.7	794.72	13	30.1	853.77	13	31.4
Q8VYI4	AT1G14810	Aspartate semialdehyde dehydrogenase OS=Arabidopsis thaliana GN=At1g14810 PE=2 SV=1	40720	6.52	668.16	10	31.7	863.91	13	40	802.21	12	44.5
Q9SAU2	AT5G61410	D-ribulose-5-phosphate-3-epimerase OS=Arabidopsis thaliana GN=RPE PE=2 SV=1	29990	8.24	927.19	10	67.6	992.43	13	68	1036.89	12	67.6
O50039	AT1G75330	Ornithine carbamoyltransferase, chloroplastic OS=Arabidopsis thaliana GN=OTC PE=2 SV=2	40976	7.17	585.28	10	36	713.53	13	39.7	594	10	42.9
Q8L940	AT5G01410	Pyridoxal 5~-phosphate synthase subunit PDX1.3 OS=Arabidopsis thaliana GN=PDX13 PE=1 SV=2	33195	5.79	674.95	10	32.4	775.39	13	35.6	274.71	5	41.7
Q9LK47	AT3G23700	AT3g23700/MYM9_3 OS=Arabidopsis thaliana GN=At3g23700 PE=2 SV=1	42724	5.39	807	10	40.6	960.91	12	51	916.64	13	50.8
Q9C9P3	AT1G74910	ADP-glucose pyrophosphorylase family protein OS=Arabidopsis thaliana GN=F9E10.24 PE=1 SV=1	45535	6.76	594.17	10	35.2	863.69	12	46.3	906.56	12	51.1
Q9SZ11	AT4G26690	Glycerophosphodiester phosphodiesterase GDPDL3 OS=Arabidopsis thaliana GN=GDPDL3 PE=1 SV=3	82510	5.31	536.58	10	19	731.06	12	21.9	319.76	6	18.2
P27323	AT5G52640	Heat shock protein 90-1 OS=Arabidopsis thaliana GN=HSP90-1 PE=1 SV=3	80585	4.97	653.87	10	19.9	786.15	12	25	156.47	3	25.4
F4IMB5	AT2G07698	ATP synthase subunit alpha OS=Arabidopsis thaliana GN=At2g07698 PE=3 SV=1	85879	5.44	544.95	10	13.6	737.57	12	17.8	45.22	1	20.5
Q94AI7	AT1G15750	Protein TOPLESS OS=Arabidopsis thaliana GN=TPL PE=1 SV=1	124220	6.8	426.96	10	14.4	687.84	12	17	34.62	1	17.9
Q9ASR0	AT5G62700	Tubulin beta-3 chain OS=Arabidopsis thaliana GN=TUBB3 PE=2 SV=2	50701	4.7	672.35	10	24.9	791.95	12	26.9
Q9FPT1	AT5G06600	Isoform 2 of Ubiquitin carboxyl-terminal hydrolase 12 OS=Arabidopsis thaliana GN=UBP12	130397	5.51	587.22	10	19.3	696.14	11	24.5	908.97	15	23.9
O82399	AT2G22780	Probable malate dehydrogenase, glyoxysomal OS=Arabidopsis thaliana GN=At2g22780 PE=2 SV=1	37442	8.11	649.07	10	42.4	741.78	11	41.8	803.03	13	37.9
P37107	AT5G03940	Signal recognition particle 54 kDa protein, chloroplastic OS=Arabidopsis thaliana GN=FFC PE=1 SV=1	61193	9.47	574.76	10	35.6	753.64	11	38.8	672.8	12	32.3
P14671	AT5G54810	Tryptophan synthase beta chain 1, chloroplastic OS=Arabidopsis thaliana GN=TSB1 PE=2 SV=1	50894	6.36	617.39	10	32.3	698.76	11	44.7	613.31	11	40.9
Q9C5F4	AT1G70570	Putative anthranilate phosphoribosyltransferase OS=Arabidopsis thaliana GN=At1g70570 PE=2 SV=1	65183	6.44	480.94	10	23	597.13	11	31.8	540.83	11	29.1
P05466	AT2G45300	3-phosphoshikimate 1-carboxyvinyltransferase, chloroplastic OS=Arabidopsis thaliana GN=At2g45300 PE=2 SV=3	55699	6.3	581.76	10	33.1	667.48	11	39.4	637.77	11	27.7
Q9FUP0	AT2G06050	12-oxophytodienoate reductase 3 OS=Arabidopsis thaliana GN=OPR3 PE=1 SV=2	42664	7.71	562.69	10	54.5	647.34	11	51.9	632.94	11	40.2
Q9LV21	AT3G18190	T-complex protein 1 subunit delta OS=Arabidopsis thaliana GN=CCT4 PE=1 SV=1	57739	7.57	494.73	10	29.3	568.12	11	37.7	542.39	10	28.2
P42761	AT2G30870	Glutathione S-transferase F10 OS=Arabidopsis thaliana GN=GSTF10 PE=1 SV=3	24215	5.49	651.21	10	60.5	716.63	11	56.3	598.57	9	56.3
Q1EBV4	AT3G13235	At3g13235 OS=Arabidopsis thaliana GN=At3g13235 PE=1 SV=1	45331	4.83	785.24	10	36.5	733.62	11	46.1	577.99	9	42.3
P46416	AT5G27380	Glutathione synthetase, chloroplastic OS=Arabidopsis thaliana GN=GSH2 PE=2 SV=3	60233	6.07	541.78	10	29.7	502.73	11	30.1	359.91	7	23.6
Q9SKQ0	AT2G21130	Peptidyl-prolyl cis-trans isomerase CYP19-2 OS=Arabidopsis thaliana GN=CYP19-2 PE=1 SV=1	18452	8.33	548.15	10	51.7	661.38	11	51.7	62.75	1	50
Q9FFR3	AT5G41670	6-phosphogluconate dehydrogenase, decarboxylating 2, chloroplastic OS=Arabidopsis thaliana GN=At5g41670 PE=1 SV=1	53284	5.62	510.31	10	38.8	573.72	10	35.5	640.03	12	43.5
O80840	AT2G45790	Phosphomannomutase OS=Arabidopsis thaliana GN=PMM PE=1 SV=1	27744	5.33	635.71	10	50.8	614.06	10	52	798.84	12	63.4
Q8W1X2	AT5G37850	Pyridoxal kinase OS=Arabidopsis thaliana GN=PK PE=1 SV=2	34022	5.55	691.12	10	38.5	839.09	10	42.7	767.36	11	38.5
Q94F00	AT1G31190	Phosphatase IMPL1, chloroplastic OS=Arabidopsis thaliana GN=IMPL1 PE=1 SV=2	40420	6.76	744.43	10	38	749.95	10	44.2	589.29	10	32.1
Q9LXX5	AT3G56650	PsbP domain-containing protein 6, chloroplastic OS=Arabidopsis thaliana GN=PPD6 PE=1 SV=1	28612	9.3	687.96	10	51.1	712.8	10	51.1	693.44	10	48.5
Q9FM01	AT5G39320	UDP-glucose 6-dehydrogenase 4 OS=Arabidopsis thaliana GN=UGD4 PE=1 SV=1	53063	5.6	626.79	10	21.7	698.04	10	30.4	592.9	10	26
Q93Y22	AT5G05010	Coatomer subunit delta OS=Arabidopsis thaliana GN=At5g05010 PE=1 SV=2	57682	5.63	712.25	10	27.1	712.58	10	34.2	478.13	8	31.3
Q9LMK7	AT1G07140	Ran-binding protein 1 homolog a OS=Arabidopsis thaliana GN=RANBP1A PE=1 SV=1	25586	4.91	682.74	10	57.9	687.96	10	60.5	506.16	7	58.8
O48588	AT5G44720	Molybdenum cofactor sulfurase family protein OS=Arabidopsis thaliana GN=T19K24.17 PE=2 SV=1	34777	5.51	528.9	10	45.1	643.01	10	47.7	391.95	6	52.6
Q9SXS7	AT5G28020	Bifunctional L-3-cyanoalanine synthase/cysteine synthase D2 OS=Arabidopsis thaliana GN=CYSD2 PE=1 SV=1	34296	5.49	511.63	10	41.2	513.27	10	48	323.67	5	42.4
O82291	AT2G35490	Probable plastid-lipid-associated protein 3, chloroplastic OS=Arabidopsis thaliana GN=PAP3 PE=2 SV=1	40481	4.45	698.18	10	44.1	612.8	10	38.3	354.31	5	27.7
F4K5B9	AT5G07030	Aspartyl protease family protein OS=Arabidopsis thaliana GN=At5g07030 PE=4 SV=1	48663	9.73	645.87	10	29.9	574.14	9	32.1	723	11	40.9
O65423	AT4G21580	AT4g21580/F18E5_200 OS=Arabidopsis thaliana GN=F18E5.200 PE=2 SV=1	34443	6.46	658.84	10	42.5	584.75	9	37.8	745.31	11	49.5
O64490	AT1G04170	F20D22.6 protein OS=Arabidopsis thaliana GN=F20D22.6 PE=2 SV=1	50821	8.96	531.38	10	38.7	511.33	9	34.2	600.05	11	41.1
Q9T076	AT4G27520	Early nodulin-like protein 2 OS=Arabidopsis thaliana GN=At4g27520 PE=1 SV=1	35042	9.35	721.21	10	26.6	686.8	9	26.4	678.52	9	26.6
Q6ICZ8	AT5G13850	Nascent polypeptide-associated complex subunit alpha-like protein 3 OS=Arabidopsis thaliana GN=At5g13850 PE=1 SV=1	22044	4.41	685.72	10	59.3	754.75	9	65.7	632.26	8	39.7
Q8VZW6	AT3G08740	Elongation factor EF-P OS=Arabidopsis thaliana GN=At3g08740 PE=1 SV=1	26211	8.61	602.54	10	41.9	564.36	9	52.5	518.38	8	37.3
Q9SVD7	AT3G52560	Ubiquitin-conjugating enzyme E2 variant 1D OS=Arabidopsis thaliana GN=UEV1D PE=1 SV=1	16522	6.2	556.49	10	84.9	504.27	9	78.1	247.18	6	88.4
O82790	AT2G45990	AT2G45990 protein OS=Arabidopsis thaliana GN=At2g45990 PE=1 SV=1	30094	5.05	582.16	10	48.9	454.73	8	48.9	494.01	9	46.6
Q9SCX3	AT5G19510	Elongation factor 1-beta 2 OS=Arabidopsis thaliana GN=At5g19510 PE=1 SV=1	24186	4.42	622.19	10	42.9	545.34	8	42.9	443.28	7	42.9
Q9SU14	AT4G12720	Nudix hydrolase 7 OS=Arabidopsis thaliana GN=NUDT7 PE=1 SV=1	31864	5.32	584.06	10	57.4	513.78	8	34.8	443.57	7	37.6
Q94JX9	AT3G49470	Nascent polypeptide-associated complex subunit alpha-like protein 2 OS=Arabidopsis thaliana GN=At3g49470 PE=2 SV=2	23698	4.37	735.62	10	49.3	649.04	8	49.3	399.99	6	36.9
Q8H0V3	AT1G08110	Lactoylglutathione lyase OS=Arabidopsis thaliana GN=At1g08110 PE=2 SV=1	20835	5.14	470.33	10	55.1	401.67	8	61.1	214.4	5	33.5
P25855	AT2G35370	Glycine cleavage system H protein 1, mitochondrial OS=Arabidopsis thaliana GN=GDH1 PE=1 SV=1	17936	5.24	791.39	10	54.5	549.05	7	33.3	858.76	11	54.5
P52420	AT1G09830	Phosphoribosylamine--glycine ligase, chloroplastic OS=Arabidopsis thaliana GN=PUR2 PE=2 SV=2	56437	5.5	652.15	10	25.9	494.99	7	27.3	550.92	11	28.2
Q9S9P8	AT1G30510	Isoform 3 of Ferredoxin--NADP reductase, root isozyme 2, chloroplastic OS=Arabidopsis thaliana GN=RFNR2	35649	6.67	473.75	10	41	356.74	7	42.9	331.07	6	49.8
Q8GUN7	AT1G36280	Adenylosuccinate lyase OS=Arabidopsis thaliana GN=At1g36280 PE=2 SV=1	58778	7.01	534.26	10	29.6	308.75	5	27.5	418.18	8	33.8
Q9LUB2	AT5G48220	AT5g48220/MIF21_11 OS=Arabidopsis thaliana GN=At5g48220 PE=2 SV=1	41942	5.78	533.55	9	43.5	841.35	15	56.5	826.28	14	51.2
F4JLM5	AT4G10320	Isoleucyl-tRNA synthetase OS=Arabidopsis thaliana GN=At4g10320 PE=3 SV=1	135399	5.94	479.69	9	13.9	760.87	14	22.6	718.33	14	17.3
Q9XEA0	AT4G04350	AT4g04350/T19B17_7 OS=Arabidopsis thaliana GN=T19B17.7 PE=2 SV=1	110963	5.92	431.19	9	21.2	883.4	14	30.4	775.36	14	29.4
O48593	AT4G17300	Asparagine--tRNA ligase, chloroplastic/mitochondrial OS=Arabidopsis thaliana GN=SYNO PE=2 SV=3	63658	5.79	462.08	9	22.2	791.65	14	33.2	682.95	12	26.5
Q9FLH2	AT5G65750	2-oxoglutarate dehydrogenase, E1 component OS=Arabidopsis thaliana GN=At5g65750 PE=2 SV=1	116326	6.9	541.7	9	19.7	826.11	14	27.4	407.31	9	27.8
O65202	AT4G16760	Peroxisomal acyl-coenzyme A oxidase 1 OS=Arabidopsis thaliana GN=ACX1 PE=1 SV=1	74255	7.58	484.03	9	29.7	737.55	13	34.2	874.86	16	35.4
Q9ZUB3	AT1G23820	Spermidine synthase 1 OS=Arabidopsis thaliana GN=SPDSYN1 PE=1 SV=1	36530	4.72	703.03	9	39.2	946.38	13	43.1	365.49	6	38.9
Q9FI53	AT5G50950	Fumarate hydratase 2, chloroplastic OS=Arabidopsis thaliana GN=FUM2 PE=2 SV=1	54049	5.93	716.82	9	34.5	871.04	13	39.7	306.87	3	41.1
P12411	AT1G75780	Tubulin beta-1 chain OS=Arabidopsis thaliana GN=TUBB1 PE=2 SV=1	50185	4.68	526.57	9	22.6	745.14	12	30.6	720.21	12	29.5
F4JL11	AT4G16143	Importin subunit alpha-2 OS=Arabidopsis thaliana GN=IMPA2 PE=1 SV=1	58870	5	521.75	9	32.3	781.56	12	35.5	860.71	12	36.3
Q9SKT0	AT2G20890	Protein THYLAKOID FORMATION 1, chloroplastic OS=Arabidopsis thaliana GN=THF1 PE=1 SV=1	33775	9.2	673.38	9	45.3	817.75	12	51.3	661.48	11	51.7
Q94B35	AT4G34350	4-hydroxy-3-methylbut-2-enyl diphosphate reductase, chloroplastic OS=Arabidopsis thaliana GN=ISPH PE=2 SV=1	52748	5.76	441.74	9	37.3	707.64	12	34.3	540.65	11	51.3
Q9LVJ1	AT3G14067	At3g14067 OS=Arabidopsis thaliana GN=At3g14067 PE=2 SV=1	81766	6.29	723.08	9	31.3	903.34	12	24.3	787.6	10	28.1
Q9ZPZ4	AT1G09310	Putative uncharacterized protein At1g09310 OS=Arabidopsis thaliana GN=T31J12.3 PE=2 SV=1	19935	5.37	648.24	9	57.5	772.35	12	64.8	737.41	10	48.6
Q9T074	AT4G37870	Phosphoenolpyruvate carboxykinase [ATP] OS=Arabidopsis thaliana GN=PCKA PE=1 SV=1	73359	6.61	507.68	9	27.6	561.91	12	27	536.16	10	27.7
P34795	AT5G42740	Glucose-6-phosphate isomerase, cytosolic OS=Arabidopsis thaliana GN=PGIC PE=1 SV=1	61679	6.19	575.21	9	34.3	678.29	12	41.1	441.74	8	30.2
Q41931	AT1G62380	1-aminocyclopropane-1-carboxylate oxidase 2 OS=Arabidopsis thaliana GN=ACO2 PE=2 SV=2	36160	4.98	688.89	9	29.1	797.25	12	47.5	621.43	8	40.9
O23016	AT1G04690	Probable voltage-gated potassium channel subunit beta OS=Arabidopsis thaliana GN=KAB1 PE=1 SV=1	36516	6.97	517.61	9	27.4	767.82	12	52.4	402.68	6	24.1
Q680A5	AT2G42910	Ribose-phosphate pyrophosphokinase 4 OS=Arabidopsis thaliana GN=PRS4 PE=1 SV=2	37536	6.01	503.85	9	34.4	709.74	11	51.3	876.92	13	51.3
Q8VYN6	AT2G22480	ATP-dependent 6-phosphofructokinase 5, chloroplastic OS=Arabidopsis thaliana GN=PFK5 PE=1 SV=1	58578	6.81	557.01	9	26.8	734.17	11	32	790.25	12	33.7
B9DGD6	AT5G36880	Isoform 2 of Acetyl-coenzyme A synthetase, chloroplastic/glyoxysomal OS=Arabidopsis thaliana GN=ACS	76684	5.41	611.16	9	21.6	680.11	11	22.4	657.78	12	26
P33207	AT1G24360	3-oxoacyl-[acyl-carrier-protein] reductase, chloroplastic OS=Arabidopsis thaliana GN=At1g24360 PE=2 SV=2	33527	9.46	588.14	9	38.2	775.95	11	41.1	747.45	11	38.2
Q38946	AT5G07440	Glutamate dehydrogenase 2 OS=Arabidopsis thaliana GN=GDH2 PE=1 SV=1	44671	6.07	496.93	9	29	662.63	11	38.4	646.86	11	42.6
Q38799	AT5G50850	Pyruvate dehydrogenase E1 component subunit beta-1, mitochondrial OS=Arabidopsis thaliana GN=PDH2 PE=1 SV=2	39151	5.67	672.59	9	32	833.61	11	35	740.29	10	33.1
Q84WW2	AT5G24400	Probable 6-phosphogluconolactonase 5, chloroplastic OS=Arabidopsis thaliana GN=EMB2024 PE=2 SV=1	35622	7.64	531.58	9	36.9	705.65	11	44.6	564.07	10	30.2
Q9LXZ4	AT3G56460	GroES-like zinc-binding alcohol dehydrogenase family protein OS=Arabidopsis thaliana GN=T5P19_110 PE=2 SV=1	37242	9.31	543.32	9	43.7	569.52	11	42	570.44	10	47.4
Q9M876	AT3G02660	Tyrosine--tRNA ligase OS=Arabidopsis thaliana GN=F16B3.29 PE=2 SV=1	56583	6.02	474.18	9	28.2	618.46	11	35.6	497.75	9	25.2
Q9LFJ8	AT5G17050	UDP-glycosyltransferase 78D2 OS=Arabidopsis thaliana GN=UGT78D2 PE=2 SV=1	50454	5.67	478.75	9	36.1	583.31	11	38.3	530.48	9	27.8
Q8L493	AT5G57850	D-amino-acid transaminase, chloroplastic OS=Arabidopsis thaliana GN=DAAT PE=1 SV=1	41038	8.64	472.41	9	31.9	593.7	11	37	456.18	9	34.3
Q42112	AT3G09200	60S acidic ribosomal protein P0-2 OS=Arabidopsis thaliana GN=RPP0B PE=1 SV=2	34112	5	560.68	9	49.7	711.22	11	60.3	456.11	9	46.6
Q0WV90	AT1G80490	Isoform 1 of Topless-related protein 1 OS=Arabidopsis thaliana GN=TPR1	123939	6.68	379.78	9	11.1	632.72	11	13.7	421.2	8	15.1
P81760	AT5G53490	Thylakoid lumenal protein-17.4 OS=Arabidopsis thaliana GN=At5g53490 PE=4 SV=1	27208	6.6	630.18	9	49.6	801.28	11	54	594.96	8	50.8
Q9LV77	AT5G65010	Isoform 2 of Asparagine synthetase [glutamine-hydrolyzing] 2 OS=Arabidopsis thaliana GN=ASN2	65117	6.01	554.35	9	31.1	616.65	10	33	584.4	11	30.2
Q9STS1	AT3G48170	Betaine aldehyde dehydrogenase 2, mitochondrial OS=Arabidopsis thaliana GN=ALDH10A9 PE=2 SV=1	54883	5.39	533.88	9	42.3	566.06	10	33.4	667.21	10	40.2
O48676	AT1G24100	UDP-glycosyltransferase 74B1 OS=Arabidopsis thaliana GN=UGT74B1 PE=1 SV=1	50970	4.9	554.14	9	22.2	527.82	10	37	534.92	9	30
P41916	AT5G20010	GTP-binding nuclear protein Ran-1 OS=Arabidopsis thaliana GN=RAN1 PE=1 SV=1	25260	6.38	608.48	9	56.6	653.56	10	55.7	624.29	8	56.1
Q42449	AT2G19760	Profilin-1 OS=Arabidopsis thaliana GN=PRO1 PE=1 SV=1	14257	4.7	508.09	9	62.6	595.27	10	62.6	464.77	8	62.6
Q9XFT3	AT4G21280	Isoform 2 of Oxygen-evolving enhancer protein 3-1, chloroplastic OS=Arabidopsis thaliana GN=PSBQ1	23781	9.64	558.3	9	48.4	628.94	10	48	566.38	8	46.2
Q9SR19	AT3G04550	Rubisco accumulation factor 2, chloroplastic OS=Arabidopsis thaliana GN=RAF2 PE=2 SV=1	50168	5.78	492.78	9	37.4	664.15	10	31.8	408.02	6	20.7
Q949P2	AT5G10540	Probable cytosolic oligopeptidase A OS=Arabidopsis thaliana GN=CYOP PE=1 SV=1	78994	5.45	513.16	9	23.8	432.05	9	26.5	534.86	13	24.7
Q43307	AT1G32200	Glycerol-3-phosphate acyltransferase, chloroplastic OS=Arabidopsis thaliana GN=ATS1 PE=2 SV=2	50389	6.11	598.99	9	30.9	605.83	9	30.1	677.81	10	33.1
O82299	AT2G35410	Putative chloroplast RNA binding protein OS=Arabidopsis thaliana GN=At2g35410 PE=1 SV=1	33765	5.55	661.16	9	41.2	605.59	9	38.3	668.16	10	44.2
Q8S9M1	AT2G42130	Probable plastid-lipid-associated protein 13, chloroplastic OS=Arabidopsis thaliana GN=PAP13 PE=2 SV=2	32965	6.1	437.94	9	41.5	398.26	9	46.8	467.47	9	46.5
Q8RUF8	AT5G12040	Omega-amidase,chloroplastic OS=Arabidopsis thaliana GN=NLP3 PE=1 SV=1	40305	8.79	521.45	9	36.9	675.07	9	41.2	533.89	9	32.5
Q9LS40	AT3G18490	Protein ASPARTIC PROTEASE IN GUARD CELL 1 OS=Arabidopsis thaliana GN=ASPG1 PE=1 SV=1	53201	5.27	599.64	9	17.8	471.25	9	30.8	562.4	9	21.8
Q9SW18	AT4G25080	Magnesium protoporphyrin IX methyltransferase, chloroplastic OS=Arabidopsis thaliana GN=CHLM PE=1 SV=2	27131	6.47	456.12	9	43.7	568.71	9	38.5	440.17	9	46.9
Q501F7	AT1G21440	At1g21440 OS=Arabidopsis thaliana GN=At1g21440 PE=2 SV=1	36284	6.67	617.26	9	44	597.31	9	40.2	572.11	7	36
Q949P3	AT2G17340	Uncharacterized protein At2g17340 OS=Arabidopsis thaliana GN=At2g17340 PE=1 SV=1	40832	4.79	597.68	9	50.1	689.48	9	54.5	581.3	7	49.9
B3H6E4	AT4G14710	1,2-dihydroxy-3-keto-5-methylthiopentene dioxygenase OS=Arabidopsis thaliana GN=ATARD2 PE=3 SV=1	23469	4.99	475.75	9	51	480.91	9	47.5	315.56	6	36.5
F4I2A0	AT1G76140	Prolyl oligopeptidase OS=Arabidopsis thaliana GN=At1g76140 PE=4 SV=1	89348	5.52	484.98	9	18.9	415.38	8	21.3	457.47	9	19.2
Q9SJI7	AT2G42690	Phospholipase A1-IIdelta OS=Arabidopsis thaliana GN=At2g42690 PE=1 SV=1	46028	5.11	489.58	9	41.3	456.27	8	36.4	581.24	9	29.4
Q9LEV3	AT5G10860	CBS domain-containing protein CBSX3, mitochondrial OS=Arabidopsis thaliana GN=CBSX3 PE=1 SV=1	22715	9.1	698.69	9	56.3	572.04	8	54.4	608.44	8	54.4
F4K000	AT5G41970	Metal-dependent protein hydrolase OS=Arabidopsis thaliana GN=At5g41970 PE=1 SV=1	42272	5.88	389.65	9	41.8	398.17	8	33.5	416.12	8	35.1
Q8RW90	AT1G12050	At1g12050/F12F1_8 OS=Arabidopsis thaliana GN=At1g12050 PE=2 SV=1	45969	5.31	493.2	9	31.2	502.64	8	31.2	422.15	8	32.9
Q3EBW0	AT2G22990	Serine carboxypeptidase-like 8 OS=Arabidopsis thaliana GN=SNG1 PE=4 SV=2	36777	6.45	488.87	9	21.3	514.2	8	21.3	508.48	7	21.3
F4IS32	AT2G43710	Acyl-[acyl-carrier-protein] desaturase OS=Arabidopsis thaliana GN=SSI2 PE=3 SV=1	45622	6.19	555.28	9	30.4	483.65	8	32.9	383.86	6	33.2
Q9CA83	AT1G79750	NADP-dependent malic enzyme 4, chloroplastic OS=Arabidopsis thaliana GN=NADP-ME4 PE=1 SV=1	71116	6.14	564.72	9	16.7	534.3	8	22.6	72.11	2	18.3
O24456	AT1G18080	Receptor for activated C kinase 1A OS=Arabidopsis thaliana GN=RACK1A PE=1 SV=2	35725	7.62	529.77	9	48.9	379.78	7	43.1	635.64	11	58.1
O48832	AT2G17840	Probable senescence related protein OS=Arabidopsis thaliana GN=ERD7 PE=1 SV=1	48970	5.3	599.49	9	38.5	427.76	7	27	673.43	11	38.5
Q9SUT5	AT4G11260	Protein SGT1 homolog B OS=Arabidopsis thaliana GN=SGT1B PE=1 SV=1	39737	5.03	544.31	9	45	682.96	7	34.6	480.27	8	45.8
O80504	AT2G44650	Chloroplast chaperonin 10 OS=Arabidopsis thaliana GN=CHL-CPN10 PE=2 SV=1	15040	8.75	784.99	9	46.8	643.65	7	40.3	697.74	8	46.8
F4JFN3	AT3G07770	HEAT SHOCK PROTEIN 89.1 OS=Arabidopsis thaliana GN=Hsp89.1 PE=3 SV=1	90510	5.26	520.08	9	10.9	473.2	7	9.6	480.6	8	10.5
F4JE70	AT3G61220	(+)-neomenthol dehydrogenase OS=Arabidopsis thaliana GN=At3g61220 PE=3 SV=1	33620	5.5	533.25	9	55.4	373.35	7	38	419.6	7	38.3
F4HS98	AT1G01320	Tetratricopeptide repeat-containing protein OS=Arabidopsis thaliana GN=At1g01320 PE=1 SV=1	197377	5.88	449.83	9	10.4	436.29	7	10.8	411.02	7	9.5
P55034	AT4G38630	26S proteasome non-ATPase regulatory subunit 4 homolog OS=Arabidopsis thaliana GN=RPN10 PE=1 SV=1	40732	4.47	530	9	22.5	497.54	7	25.6	452.77	7	25.4
O80574	AT2G44040	4-hydroxy-tetrahydrodipicolinate reductase 1, chloroplastic OS=Arabidopsis thaliana GN=DAPB1 PE=2 SV=2	37526	6.02	539.24	9	32.6	428.93	7	32.6	406.27	7	32.6
O81146	AT5G35590	Proteasome subunit alpha type-6-A OS=Arabidopsis thaliana GN=PAA1 PE=1 SV=2	27277	5.6	488.97	9	43.5	429.57	7	40.7	320.8	6	30.5
P94040	AT1G72610	Germin-like protein subfamily 3 member 1 OS=Arabidopsis thaliana GN=GLP1 PE=1 SV=1	21545	9.3	361.1	9	63	385.48	7	63	263.89	6	34.1
Q9SZ30	AT4G26900	Imidazole glycerol phosphate synthase hisHF, chloroplastic OS=Arabidopsis thaliana GN=HISN4 PE=2 SV=1	64153	6.31	493.44	9	34.1	363.72	7	24.7	270.8	5	16.9
Q9FYC4	AT3G44860	AtPP-like protein OS=Arabidopsis thaliana GN=F28D10_50 PE=2 SV=1	38491	5.68	630.8	9	41.4	480.99	7	34.5	259.6	4	40.8
Q9LPR4	AT1G18500	2-isopropylmalate synthase 1, chloroplastic OS=Arabidopsis thaliana GN=IPMS1 PE=1 SV=2	68633	6.15	515.79	9	23.1	479.54	7	18.5	169.64	2	23.6
Q9C7N4	AT1G29670	GDSL esterase/lipase At1g29670 OS=Arabidopsis thaliana GN=At1g29670 PE=2 SV=1	39847	8.85	643.37	9	37.2	455.46	6	27.5	608.18	9	32.5
O80526	AT1G09430	ATP-citrate synthase alpha chain protein 3 OS=Arabidopsis thaliana GN=ACLA-3 PE=2 SV=1	46916	5.16	459.85	9	25.2	336.56	6	28.5	447.04	8	23.1
P46645	AT5G19550	Aspartate aminotransferase, cytoplasmic isozyme 1 OS=Arabidopsis thaliana GN=ASP2 PE=1 SV=2	44239	6.8	405.83	9	37.3	342.32	6	38.8	281.29	5	30.4
F4J7I2	AT3G11910	Ubiquitin carboxyl-terminal hydrolase OS=Arabidopsis thaliana GN=UBP13 PE=3 SV=1	130439	5.38	489.02	9	13.8	410.17	6	15.1	48.71	1	13.8
Q9LSY9	AT3G21750	UDP-glycosyltransferase 71B1 OS=Arabidopsis thaliana GN=UGT71B1 PE=2 SV=1	52633	5.33	640.26	9	32.3	352.68	5	20.5	670.55	10	29.2
Q9SGY2	AT1G10670	ATP-citrate synthase alpha chain protein 1 OS=Arabidopsis thaliana GN=ACLA-1 PE=1 SV=1	46649	5.39	559.57	9	27.9	290.98	5	19.6	251.44	4	31.2
Q9SRY5	AT1G02920	Glutathione S-transferase F7 OS=Arabidopsis thaliana GN=GSTF7 PE=2 SV=3	23583	6.14	440.96	9	54.5	253.15	5	41.1	159.49	3	47.4
Q8VZF1	AT3G16910	Acetate/butyrate--CoA ligase AAE7, peroxisomal OS=Arabidopsis thaliana GN=AAE7 PE=1 SV=1	62916	8.34	454.2	8	34.8	842.68	15	39.7	670.71	11	33
Q9FM97	AT5G56350	Pyruvate kinase OS=Arabidopsis thaliana GN=At5g56350 PE=2 SV=1	54376	6.43	495.15	8	35.1	896.74	14	41.8	475.94	9	32.1
Q9C5U8	AT5G63890	Histidinol dehydrogenase, chloroplastic OS=Arabidopsis thaliana GN=HISN8 PE=2 SV=1	50291	5.8	546.89	8	46.8	873.09	13	42.9	912.45	16	50.2
F4K4Q2	AT5G49030	Isoleucyl-tRNA synthetase OS=Arabidopsis thaliana GN=OVA2 PE=3 SV=1	143300	8.59	434.44	8	14.2	759.93	13	16.4	401.38	7	12.2
Q9LVW7	AT3G27740	Carbamoyl-phosphate synthase small chain, chloroplastic OS=Arabidopsis thaliana GN=CARA PE=1 SV=1	47029	5.68	543.24	8	22.6	649.85	12	35.1	500.53	9	30.9
F4I3C3	AT1G49670	Uncharacterized protein OS=Arabidopsis thaliana GN=NQR PE=4 SV=1	70497	9.12	505.5	8	23	630.8	11	25.3	1057.44	17	37.7
Q84P21	AT1G20510	4-coumarate--CoA ligase-like 5 OS=Arabidopsis thaliana GN=4CLL5 PE=1 SV=2	59337	8.51	415.91	8	31.1	616.29	11	32.1	640.25	13	36.4
Q9SIE1	AT2G22250	Isoform 2 of Bifunctional aspartate aminotransferase and glutamate/aspartate-prephenate aminotransferase OS=Arabidopsis thaliana GN=PAT	46010	6.18	488.01	8	34.3	774.56	11	33.2	718.83	11	40.9
Q02166	AT5G17990	Anthranilate phosphoribosyltransferase, chloroplastic OS=Arabidopsis thaliana GN=PAT1 PE=2 SV=1	46491	6.9	505.8	8	25.2	826.5	11	38.1	699.49	10	30.9
Q9CA90	AT1G79870	Glyoxylate/hydroxypyruvate reductase A HPR2 OS=Arabidopsis thaliana GN=HPR2 PE=1 SV=1	34140	5.62	534.81	8	40.3	634.63	11	54	547.14	10	44.4
Q84WV1	AT5G26360	T-complex protein 1 subunit gamma OS=Arabidopsis thaliana GN=CCT3 PE=1 SV=1	60301	5.56	459.53	8	25.2	626.87	11	35.3	328.26	6	26.5
O82663	AT5G66760	Succinate dehydrogenase [ubiquinone] flavoprotein subunit 1, mitochondrial OS=Arabidopsis thaliana GN=SDH1-1 PE=1 SV=1	69612	5.86	477.32	8	24.1	559.67	10	18.9	796.17	13	28.4
Q42566	AT2G26740	ATsEH OS=Arabidopsis thaliana GN=ATsEH PE=2 SV=1	36401	5.28	588.69	8	43	566.82	10	44.2	581.08	10	42.1
Q84W65	AT4G26500	SufE-like protein 1, chloroplastic/mitochondrial OS=Arabidopsis thaliana GN=SUFE1 PE=1 SV=2	40808	5.46	433.99	8	32.9	587.04	10	34.8	534.23	9	32.9
Q9M0A7	AT4G30530	AT4g30530/F17I23_130 OS=Arabidopsis thaliana GN=At4g30530 PE=2 SV=1	28367	5.46	493.33	8	39.6	663.82	10	58.8	586.06	9	56.4
Q93VP3	AT1G26630	Eukaryotic translation initiation factor 5A-2 OS=Arabidopsis thaliana GN=ELF5A-2 PE=1 SV=1	17129	5.55	606.14	8	70.4	696.92	10	70.4	651.56	9	70.4
Q96299	AT2G42590	14-3-3-like protein GF14 mu OS=Arabidopsis thaliana GN=GRF9 PE=1 SV=2	29502	4.86	524.55	8	57	575.51	10	43.5	342.52	7	37.7
O24603	AT2G43570	Chitinase class 4-like protein OS=Arabidopsis thaliana GN=CHI PE=2 SV=1	29756	5.78	468.56	8	44.8	517.44	10	53.4	389.44	7	45.1
Q8RWP0	AT3G20790	NAD(P)-binding Rossmann-fold superfamily protein OS=Arabidopsis thaliana GN=At3g20790 PE=2 SV=1	38554	5.57	572.16	8	39.4	563.54	10	51.3	467.09	7	44.2
F4I907	AT1G17650	Glyoxylate/succinic semialdehyde reductase 2, chloroplastic OS=Arabidopsis thaliana GN=GLYR2 PE=1 SV=1	37756	8.68	517.31	8	46.9	606.97	9	50.6	793.45	12	46.9
Q56Z59	AT1G72160	Patellin-3 OS=Arabidopsis thaliana GN=PATL3 PE=1 SV=2	56070	5.21	510.44	8	33.7	541.6	9	35.7	508.62	10	24.7
Q9LX99	AT5G10470	Kinesin-like protein KCA1 OS=Arabidopsis thaliana GN=KCA1 PE=1 SV=2	141036	5.87	391.76	8	10.3	606.55	9	15.1	589.77	10	14.4
Q94K73	AT3G58140	Phenylalanine--tRNA ligase, chloroplastic/mitochondrial OS=Arabidopsis thaliana GN=At3g58140 PE=2 SV=1	49221	5.98	497.3	8	33.3	453.96	9	31.9	551.21	9	31.7
Q9M1H3	AT3G54540	ABC transporter F family member 4 OS=Arabidopsis thaliana GN=ABCF4 PE=2 SV=1	80431	5.94	478.22	8	18.8	533.94	9	25	480.03	9	28.9
Q9FLY0	AT5G52810	At5g52810 OS=Arabidopsis thaliana GN=At5g52810 PE=2 SV=1	35201	6.3	563.31	8	42.2	647.62	9	44	548.11	9	40
Q94AR8	AT4G13430	3-isopropylmalate dehydratase large subunit OS=Arabidopsis thaliana GN=IIL1 PE=1 SV=1	54979	8.08	512.97	8	28.3	557.66	9	30.3	443.59	8	26.1
P93732	AT2G14260	Proline iminopeptidase OS=Arabidopsis thaliana GN=PIP PE=2 SV=3	43031	5.88	536.9	8	39.7	613.68	9	37.9	510	8	30.8
Q9LVI9	AT3G17810	Dihydropyrimidine dehydrogenase (NADP(+)), chloroplastic OS=Arabidopsis thaliana GN=PYD1 PE=1 SV=1	46816	6.37	520.75	8	30.5	607.46	9	30.8	591.66	8	30.3
Q8LE52	AT5G16710	Glutathione S-transferase DHAR3, chloroplastic OS=Arabidopsis thaliana GN=DHAR3 PE=1 SV=1	28496	7.59	445.25	8	42.6	539.83	9	42.6	453.91	8	42.6
O22607	AT2G19520	WD-40 repeat-containing protein MSI4 OS=Arabidopsis thaliana GN=MSI4 PE=1 SV=3	55725	5.81	507.21	8	24.9	615.1	9	24.7	595.85	8	28.4
O80476	AT2G23600	Methylesterase 2 OS=Arabidopsis thaliana GN=MES2 PE=1 SV=1	29647	5.17	536.64	8	29.7	654.96	9	41.8	456.47	7	36.1
Q39108	AT4G38460	Heterodimeric geranylgeranyl pyrophosphate synthase small subunit, chloroplastic OS=Arabidopsis thaliana GN=GGR PE=1 SV=2	35166	5.74	550.34	8	41.4	601.95	9	38.3	433.23	6	40.5
Q9SLK0	AT1G54340	Peroxisomal isocitrate dehydrogenase [NADP] OS=Arabidopsis thaliana GN=ICDH PE=1 SV=1	47204	7.58	420.33	8	18.5	492.32	9	17.5	251.63	5	19.5
F4J043	AT3G15880	WUS-interacting protein 2 OS=Arabidopsis thaliana GN=WSIP2 PE=4 SV=1	122849	7.02	373.02	8	12	514.84	9	11.1	90.97	2	9.4
Q9FNB0	AT5G13630	Magnesium-chelatase subunit ChlH, chloroplastic OS=Arabidopsis thaliana GN=CHLH PE=1 SV=1	153322	5.76	333.8	8	11	334.99	8	14.6	628.43	14	15.8
O22957	AT2G34040	Apoptosis inhibitory protein 5 (API5) OS=Arabidopsis thaliana GN=At2g34040 PE=2 SV=2	61606	8.05	402.3	8	27.7	463.51	8	29.1	717.07	11	36.9
Q38893	AT3G04870	Zeta-carotene desaturase, chloroplastic/chromoplastic OS=Arabidopsis thaliana GN=ZDS1 PE=1 SV=3	61595	7.04	365.73	8	20.3	501.74	8	25.1	520.86	11	28.5
Q9SMN0	AT3G48690	Probable carboxylesterase 12 OS=Arabidopsis thaliana GN=CXE12 PE=1 SV=1	35545	5.23	573.1	8	35.2	625.18	8	33.6	747.9	10	39.5
F4IBT7	AT1G78680	Gamma-glutamyl hydrolase 2 OS=Arabidopsis thaliana GN=GGH2 PE=4 SV=1	36934	6.67	454.69	8	29.4	542.22	8	39.6	658.91	10	41.7
P59232	AT2G47110	Ubiquitin-40S ribosomal protein S27a-2 OS=Arabidopsis thaliana GN=RPS27AB PE=1 SV=2	17801	9.83	477.32	8	38.9	577.8	8	38.9	646.48	10	40.1
Q9LST0	AT5G60160	AT5g60160/f15l12_20 OS=Arabidopsis thaliana GN=At5g60160 PE=2 SV=1	52392	6.29	568.16	8	28.9	635.62	8	33.1	593.21	10	26.8
Q9LI77	AT3G25660	Glutamyl-tRNA(Gln) amidotransferase subunit A, chloroplastic/mitochondrial OS=Arabidopsis thaliana GN=GATA PE=2 SV=1	57145	6.16	564.25	8	28.9	510.33	8	23.1	497.51	10	27.6
Q9FKK7	AT5G57655	Xylose isomerase OS=Arabidopsis thaliana GN=XYLA PE=2 SV=2	53686	5.59	447.1	8	34.2	413.34	8	28.3	527.78	9	29.1
O82656	AT1G71860	Protein-tyrosine-phosphatase PTP1 OS=Arabidopsis thaliana GN=PTP1 PE=1 SV=1	37775	5.85	489.49	8	36.8	522.08	8	32.4	562.52	9	33.2
Q9FFT4	AT5G54960	Pyruvate decarboxylase 2 OS=Arabidopsis thaliana GN=PDC2 PE=2 SV=1	65776	5.63	497.2	8	20.4	499.65	8	16.5	559.6	9	17.5
Q94K05	AT3G03960	T-complex protein 1 subunit theta OS=Arabidopsis thaliana GN=CCT8 PE=1 SV=1	58902	5.25	453.2	8	25.5	456.96	8	20.8	589.72	8	19.3
Q9FUS8	AT1G10370	Glutathione S-transferase U17 OS=Arabidopsis thaliana GN=GSTU17 PE=2 SV=1	25291	6.19	524.72	8	66.1	479.59	8	41	494.46	8	48
Q9LNB6	AT1G12270	Hsp70-Hsp90 organizing protein 1 OS=Arabidopsis thaliana GN=HOP1 PE=2 SV=1	64544	5.94	486.42	8	33.9	381.22	8	32.5	464.25	8	33.2
Q9SEU8	AT4G03520	Thioredoxin M2 OS=Arabidopsis thaliana GN=ATHM2 PE=4 SV=1	7921	7.98	505.09	8	93.1	449.21	8	45.7	445.12	7	91.7
Q9FEB5	AT3G52180	Phosphoglucan phosphatase DSP4, chloroplastic OS=Arabidopsis thaliana GN=DSP4 PE=1 SV=1	42599	6.12	453.22	8	27.2	505.96	8	33.2	342.85	6	25.1
Q9LNE6	AT1G06000	UDP-glycosyltransferase 89C1 OS=Arabidopsis thaliana GN=UGT89C1 PE=2 SV=1	48092	5.77	475.01	8	33.1	402.65	8	29	369.56	6	26.7
Q39243	AT4G35460	Thioredoxin reductase 1 OS=Arabidopsis thaliana GN=NTR1 PE=1 SV=3	39601	6.96	466.07	8	42.9	474.51	8	27.7	173.45	3	27.7
Q9LQL0	AT1G32470	Glycine cleavage system H protein 3, mitochondrial OS=Arabidopsis thaliana GN=GDH3 PE=1 SV=1	17886	5.11	576.93	8	53.6	672.67	8	53.6	323.92	3	53.6
Q8RUC6	AT2G35635	Ubiquitin-NEDD8-like protein RUB2 OS=Arabidopsis thaliana GN=RUB2 PE=1 SV=3	17139	5.77	491.21	8	43.5	582.95	8	43.5	65.03	1	44.8
Q96528	AT1G20630	Catalase-1 OS=Arabidopsis thaliana GN=CAT1 PE=2 SV=3	56726	6.95	435.26	8	20.3	501.29	8	18.5	36.27	1	21.1
Q9M0V6	AT4G05390	Ferredoxin--NADP reductase, root isozyme 1, chloroplastic OS=Arabidopsis thaliana GN=RFNR1 PE=2 SV=2	42369	8.77	480.65	8	35.2	423.94	7	36.5	673.47	11	40.2
P28493	AT1G75040	Pathogenesis-related protein 5 OS=Arabidopsis thaliana GN=At1g75040 PE=1 SV=1	25236	4.75	527.62	8	45.2	500.65	7	33.5	760.81	11	51.9
Q93VS8	AT5G19820	Protein EMBRYO DEFECTIVE 2734 OS=Arabidopsis thaliana GN=emb2734 PE=2 SV=1	123746	4.77	474.03	8	13.4	423.87	7	14.2	575.38	9	16
P38025	AT3G21110	Phosphoribosylaminoimidazole-succinocarboxamide synthase, chloroplastic OS=Arabidopsis thaliana GN=PUR7 PE=2 SV=2	46035	6.06	525.68	8	35.3	320.42	7	25.8	584.56	9	29.2
Q9FJI5	AT5G40760	Glucose-6-phosphate 1-dehydrogenase, cytoplasmic isoform 2 OS=Arabidopsis thaliana GN=ACG12 PE=2 SV=1	59079	6.03	416.66	8	30.1	389.15	7	22.1	371.87	8	34.2
Q9FV52	AT1G13270	Methionine aminopeptidase 1B, chloroplastic OS=Arabidopsis thaliana GN=MAP1B PE=2 SV=2	40398	7.14	507.53	8	35.5	493.38	7	29.5	546.23	8	29.5
Q93YW5	AT4G28400	Probable protein phosphatase 2C 58 OS=Arabidopsis thaliana GN=At4g28400 PE=2 SV=1	30999	7.79	544.36	8	34.6	482.73	7	44.9	508.86	8	37.1
Q94C59	AT1G30690	Patellin-4 OS=Arabidopsis thaliana GN=PATL4 PE=1 SV=2	61152	4.9	479.77	8	22.6	370.31	7	25.4	460.95	8	25.2
Q9M5J8	AT5G06870	Polygalacturonase inhibitor 2 OS=Arabidopsis thaliana GN=PGIP2 PE=2 SV=2	37044	9.02	489.08	8	35.5	414.52	7	50	470.87	8	44.5
P49077	AT3G20330	Aspartate carbamoyltransferase, chloroplastic OS=Arabidopsis thaliana GN=PYRB PE=2 SV=2	43139	6.21	419.76	8	30.8	371.71	7	31.5	384.74	7	21.5
P42742	AT3G60820	Proteasome subunit beta type-1 OS=Arabidopsis thaliana GN=PBF1 PE=1 SV=2	24628	6.95	491.49	8	53.4	456.43	7	45.7	483.65	7	45.3
Q8GYZ0	AT4G31530	At4g31530 OS=Arabidopsis thaliana GN=At4g31530 PE=2 SV=1	35206	7.67	505.82	8	30.6	470.25	7	32.7	413.38	7	38.6
Q9FLP0	AT5G55230	65-kDa microtubule-associated protein 1 OS=Arabidopsis thaliana GN=MAP65-1 PE=1 SV=1	65744	4.97	451.29	8	24.7	388.76	7	16.5	368.42	7	26.4
O22609	AT3G27925	Protease Do-like 1, chloroplastic OS=Arabidopsis thaliana GN=DEGP1 PE=1 SV=2	46645	6	588.79	8	28.9	561.95	7	26.2	446.39	6	22.6
Q9FF10	AT5G07830	Heparanase-like protein 1 OS=Arabidopsis thaliana GN=At5g07830 PE=2 SV=1	60212	9.08	474.27	8	22.1	503.51	7	21.5	578.59	6	22.5
Q3E8E5	AT5G48375	Putative myrosinase 3 OS=Arabidopsis thaliana GN=TGG3 PE=5 SV=1	50726	7.99	495.72	8	15.5	422.62	7	15.5	383.14	6	15.5
Q9ZVA2	AT1G78830	At1g78830/F9K20_12 OS=Arabidopsis thaliana GN=F9K20.12 PE=2 SV=1	50311	8.74	515.75	8	27.9	442.31	7	23.3	426.98	6	25.3
F4J1U2	AT3G29185	Uncharacterized protein OS=Arabidopsis thaliana GN=At3g29185 PE=4 SV=1	44648	5.24	531.73	8	32.3	431.77	7	24.5	301.38	4	18.2
Q8LAD2	AT5G23250	Succinyl-CoA ligase [ADP-forming] subunit alpha-2, mitochondrial OS=Arabidopsis thaliana GN=At5g23250 PE=2 SV=2	35294	8.84	484.08	8	16.2	405.1	7	32.8	125.86	2	35.5
F4I7X1	AT1G41830	SKU5 similar 6 OS=Arabidopsis thaliana GN=SKS6 PE=4 SV=1	60540	9.47	540.95	8	26	383.07	6	22	519.97	9	31.7
Q43727	AT5G35790	Glucose-6-phosphate 1-dehydrogenase 1, chloroplastic OS=Arabidopsis thaliana GN=APG1 PE=2 SV=2	65386	7.62	342.73	8	17.9	286.77	6	15.8	431.3	8	23.8
Q84XU2	AT2G42810	Isoform 2 of Serine/threonine-protein phosphatase 5 OS=Arabidopsis thaliana GN=PAPP5	54667	5.88	529.82	8	24.6	446.02	6	23.3	404.5	7	22.7
Q9M1X2	AT3G63170	Fatty-acid-binding protein 1 OS=Arabidopsis thaliana GN=FAP1 PE=1 SV=1	30376	6.97	406.5	8	34.8	338.31	6	30.5	408.73	7	25.1
Q94AJ9	AT1G12800	Nucleic acid-binding, OB-fold-like protein OS=Arabidopsis thaliana GN=At1g12800 PE=2 SV=1	85614	5.31	448.74	8	20.9	255.88	6	16.6	484.81	7	19.3
Q9LZF5	AT5G03350	Lectin-like protein At5g03350 OS=Arabidopsis thaliana GN=At5g03350 PE=1 SV=1	30143	9.39	399.84	8	44.9	470.09	6	36.9	420.95	7	31.8
P56820	AT4G20980	Eukaryotic translation initiation factor 3 subunit D OS=Arabidopsis thaliana GN=TIF3D1 PE=1 SV=1	66683	5.54	449.49	8	24	351.84	6	19.5	413.09	6	21.2
Q9LJG3	AT3G14210	GDSL esterase/lipase ESM1 OS=Arabidopsis thaliana GN=ESM1 PE=1 SV=1	44032	7.59	454.61	8	47.4	411.9	6	36.2	310.97	6	24.7
P42760	AT1G02930	Glutathione S-transferase F6 OS=Arabidopsis thaliana GN=GSTF6 PE=2 SV=2	23471	5.8	386.95	8	56.7	303.3	6	45.7	229.17	5	36.5
Q84W56	AT5G63420	Putative uncharacterized protein At5g63420 OS=Arabidopsis thaliana GN=emb2746 PE=1 SV=1	100490	8.42	412.91	8	19.2	283.32	5	14.5	493.88	9	20.4
Q96262	AT4G20260	Isoform 2 of Plasma membrane-associated cation-binding protein 1 OS=Arabidopsis thaliana GN=PCAP1	24697	4.99	495.83	8	56.2	336.49	5	48.7	378.61	6	48.7
B9DFI3	AT4G37550	AT4G37550 protein OS=Arabidopsis thaliana GN=At4g37550 PE=2 SV=1	49637	5.36	402.37	8	26.8	310.27	5	25.7	320.26	6	25.1
Q9SJ44	AT2G36060	Isoform 3 of Ubiquitin-conjugating enzyme E2 variant 1C OS=Arabidopsis thaliana GN=UEV1C	16371	6.51	384.44	8	59	287.91	5	59	262.52	4	74
Q9FKV6	AT5G44320	Eukaryotic translation initiation factor 3 subunit D OS=Arabidopsis thaliana GN=At5g44320 PE=2 SV=1	66183	5.44	458.38	8	23.5	302.9	5	17.7	54.52	1	15.8
Q9C8L4	AT1G53580	Persulfide dioxygenase ETHE1 homolog, mitochondrial OS=Arabidopsis thaliana GN=GLY3 PE=1 SV=3	32312	6.5	452.89	8	42.9	211.23	4	31.6	397.3	7	35.7
O81149	AT1G53850	Proteasome subunit alpha type-5-A OS=Arabidopsis thaliana GN=PAE1 PE=1 SV=1	25931	4.7	425.06	8	43.5				547.73	8	43.5
O82392	AT2G29630	Phosphomethylpyrimidine synthase, chloroplastic OS=Arabidopsis thaliana GN=THIC PE=1 SV=1	71941	6	470.66	7	17.4	981.9	16	35.9	819.13	14	34.2
Q9LTT8	AT3G13300	Isoform 2 of Enhancer of mRNA-decapping protein 4 OS=Arabidopsis thaliana GN=VCS	141946	5.71	434.18	7	12.8	840.57	14	21.3	627.63	11	12.2
Q9SPK5	AT1G50480	Formate--tetrahydrofolate ligase OS=Arabidopsis thaliana GN=THFS PE=2 SV=1	67759	6.26	378.74	7	19.1	639.82	12	39.7	399.72	6	16.9
Q9M0S5	AT4G09020	Isoamylase 3, chloroplastic OS=Arabidopsis thaliana GN=ISA3 PE=2 SV=2	86267	5.66	510.28	7	15.2	635.1	11	18.8	563.4	10	22.1
Q9SG80	AT3G10740	Alpha-L-arabinofuranosidase 1 OS=Arabidopsis thaliana GN=ASD1 PE=1 SV=1	74997	5.5	511.15	7	24.8	697.35	11	31.3	580.79	10	30.4
Q494P3	AT3G17770	At3g17770 OS=Arabidopsis thaliana GN=At3g17770 PE=2 SV=1	61882	5.03	443.82	7	26.7	640.56	11	26.9	531.4	8	35
Q9SCL7	AT3G57560	Acetylglutamate kinase, chloroplastic OS=Arabidopsis thaliana GN=NAGK PE=1 SV=1	36572	9.04	523.86	7	28.5	745.35	11	47.3	518.55	8	35.7
Q75W54	AT1G09010	Mannosylglycoprotein endo-beta-mannosidase OS=Arabidopsis thaliana GN=EBM PE=1 SV=3	107592	6.01	313.61	7	18	504.02	11	21.1	442.53	7	16.6
Q8VY01	AT2G33530	Serine carboxypeptidase-like 46 OS=Arabidopsis thaliana GN=SCPL46 PE=2 SV=1	51851	8.66	427.3	7	22.4	685.9	11	30.1	416.05	7	18.3
Q9LVC5	AT5G57330	Apospory-associated protein C OS=Arabidopsis thaliana GN=At5g57330 PE=1 SV=1	35425	5.73	507.19	7	42.9	758.62	11	51	368.24	5	30.8
F4JM15	AT4G28706	PfkB-like carbohydrate kinase family protein OS=Arabidopsis thaliana GN=At4g28706 PE=3 SV=1	47323	7.03	422.34	7	24.5	557.7	10	36.1	644.07	10	32.7
Q8W4D6	AT1G16720	High chlorophyll fluorescence phenotype 173 protein OS=Arabidopsis thaliana GN=F17F16.7 PE=2 SV=1	65668	9.15	422.62	7	20.2	558.79	10	24.9	526.81	10	30.4
Q9LFG2	AT3G53580	Diaminopimelate epimerase, chloroplastic OS=Arabidopsis thaliana GN=DAPF PE=1 SV=1	38959	5.45	411.84	7	40.3	500.62	10	38.4	447.5	9	27.6
Q9SR15	AT3G04600	Tryptophanyl-tRNA synthetase-like protein OS=Arabidopsis thaliana GN=At3g04600 PE=3 SV=1	45738	5.88	487.82	7	25.9	633.02	10	36.1	484.29	8	38.1
Q94A41	AT1G69830	Alpha-amylase 3, chloroplastic OS=Arabidopsis thaliana GN=AMY3 PE=2 SV=1	99780	5.73	511.66	7	12.3	624.43	10	17	514.03	7	14.8
Q03250	AT2G21660	Glycine-rich RNA-binding protein 7 OS=Arabidopsis thaliana GN=RBG7 PE=1 SV=1	16880	5.85	492.23	7	39	760.86	10	54	678.23	7	46.6
O22126	AT2G45470	Fasciclin-like arabinogalactan protein 8 OS=Arabidopsis thaliana GN=FLA8 PE=1 SV=1	43048	5.43	584.51	7	29.8	767.19	10	33.6	624.52	7	29.8
Q9FH05	AT5G42240	Serine carboxypeptidase-like 42 OS=Arabidopsis thaliana GN=SCPL42 PE=2 SV=1	52840	6.6	361.32	7	24.9	458.54	10	26.4	363.53	7	25.6
Q93Z72	AT5G17000	AT5g16970/F2K13_120 OS=Arabidopsis thaliana GN=At5g17000 PE=2 SV=1	38091	6.46	430.63	7	31.9	573.54	10	49.9	211.56	4	44.6
Q9ZUF6	AT2G05920	Putative subtilisin serine protease OS=Arabidopsis thaliana GN=At2g05920 PE=2 SV=1	79965	8.58	454.99	7	17.2	694.72	10	29.7	232.85	4	13.4
Q8H1Y0	AT1G24180	Pyruvate dehydrogenase E1 component subunit alpha-2, mitochondrial OS=Arabidopsis thaliana GN=IAR4 PE=1 SV=2	43331	8.03	390.09	7	24.9	556.88	10	33.6	190.01	3	17.8
P32962	AT3G44300	Nitrilase 2 OS=Arabidopsis thaliana GN=NIT2 PE=1 SV=1	37130	5.35	333.73	7	30.7	517.61	10	33.3	119.61	3	30.7
P31165	AT1G27450	Adenine phosphoribosyl transferase 1 OS=Arabidopsis thaliana GN=APT1 PE=3 SV=1	30968	8.13	618.7	7	49.3	761.11	10	49.3	91.85	1	46.8
O49675	AT4G19170	Probable carotenoid cleavage dioxygenase 4, chloroplastic OS=Arabidopsis thaliana GN=CCD4 PE=1 SV=1	65560	6.42	395.46	7	26.4	606.77	9	29.4	607.35	10	32.9
Q8S4Y1	AT5G48230	Acetyl-CoA acetyltransferase, cytosolic 1 OS=Arabidopsis thaliana GN=AAT1 PE=2 SV=1	41385	6.46	433.8	7	29.8	629.34	9	49.4	677.14	10	45.4
Q9SCW1	AT3G13750	Beta-galactosidase 1 OS=Arabidopsis thaliana GN=BGAL1 PE=1 SV=1	93598	8.8	389.32	7	19.5	549.52	9	21.3	568.38	9	24.4
Q5XEP2	AT1G62740	Hsp70-Hsp90 organizing protein 2 OS=Arabidopsis thaliana GN=HOP2 PE=1 SV=1	64479	5.85	353.13	7	37	549.61	9	32.9	477.59	9	32
Q9ZPI5	AT3G06860	Peroxisomal fatty acid beta-oxidation multifunctional protein MFP2 OS=Arabidopsis thaliana GN=MFP2 PE=1 SV=1	78790	9.24	355.89	7	18.6	463.63	9	19.4	421.73	8	19.7
Q02971	AT4G37980	Cinnamyl alcohol dehydrogenase 7 OS=Arabidopsis thaliana GN=CAD7 PE=1 SV=2	38220	6.75	377.76	7	43.1	507.23	9	41.7	456.4	8	47.1
Q9SIZ2	AT2G40290	Eukaryotic translation initiation factor 2 subunit 1 OS=Arabidopsis thaliana GN=At2g40290 PE=2 SV=2	38723	5.08	446.96	7	28.5	577.57	9	34.6	540.74	8	33.4
O04309	AT3G16470	Jacalin-related lectin 35 OS=Arabidopsis thaliana GN=JAL35 PE=1 SV=1	48467	5.12	507.87	7	31.7	711.82	9	43.4	415.46	6	25.3
Q8H1S4	AT1G06650	1-aminocyclopropane-1-carboxylate oxidase homolog 3 OS=Arabidopsis thaliana GN=At1g06650 PE=2 SV=1	41993	6.2	420.18	7	29.8	471.56	8	26.8	628.63	12	38.5
O80852	AT2G30860	Glutathione S-transferase F9 OS=Arabidopsis thaliana GN=GSTF9 PE=1 SV=1	24131	6.17	446.82	7	48.2	508.83	8	58.1	572.04	10	45.1
Q42418	AT4G29350	Profilin-2 OS=Arabidopsis thaliana GN=PRO2 PE=2 SV=1	13989	4.91	515.3	7	58.8	649.05	8	51.9	597.2	9	58
P83291	AT5G20080	NADH-cytochrome b5 reductase-like protein OS=Arabidopsis thaliana GN=CBR2 PE=1 SV=2	35964	8.76	370.79	7	34.8	424.59	8	36.3	479.28	9	38.7
P29976	AT4G39980	Phospho-2-dehydro-3-deoxyheptonate aldolase 1, chloroplastic OS=Arabidopsis thaliana GN=DHS1 PE=2 SV=2	57942	8.28	365.38	7	24.2	439.75	8	22.7	437.84	9	28.8
P0CZ23	AT1G06290	Acyl-coenzyme A oxidase 3, peroxisomal OS=Arabidopsis thaliana GN=ACX3 PE=1 SV=1	75629	8.17	389.53	7	25.8	461.44	8	25	466.47	8	25
F4IDD6	AT1G72550	Probable phenylalanine--tRNA ligase beta subunit OS=Arabidopsis thaliana GN=At1g72550 PE=4 SV=1	65918	5.31	380.62	7	19.9	467	8	24.1	476.39	8	22.8
Q8GWP5	AT4G20960	Riboflavin biosynthesis protein PYRD, chloroplastic OS=Arabidopsis thaliana GN=PYRD PE=1 SV=1	46644	6.04	464.75	7	22.3	519.47	8	26.3	564.6	8	33.1
O23715	AT2G27020	Proteasome subunit alpha type-3 OS=Arabidopsis thaliana GN=PAG1 PE=1 SV=2	27360	5.93	421.73	7	43	433.97	8	44.2	348.8	7	34.5
Q8LCT3	AT4G29670	Isoform 2 of Thioredoxin-like 2-2, chloroplastic OS=Arabidopsis thaliana GN=At4g29670	25827	9.06	451.27	7	37.4	504.59	8	44.3	390.3	7	35.7
Q9S7H1	AT4G02770	Photosystem I reaction center subunit II-1, chloroplastic OS=Arabidopsis thaliana GN=psaD1 PE=1 SV=1	22584	9.78	434.73	7	43.3	455.09	8	61.1	399.82	7	56.3
Q9M8S8	AT3G02870	Inositol-phosphate phosphatase OS=Arabidopsis thaliana GN=VTC4 PE=1 SV=1	29103	5.21	460.99	7	33.9	565.13	8	43.2	482.5	7	36.9
F4JMJ1	AT4G16660	Heat shock 70 kDa protein 17 OS=Arabidopsis thaliana GN=HSP70-17 PE=2 SV=1	96665	5.86	370.01	7	20	392.72	8	14.4	277.21	6	15.6
Q94K30	AT1G01800	AT1G01800 protein OS=Arabidopsis thaliana GN=At1g01800 PE=2 SV=1	31640	5.27	387.64	7	29.5	476.08	8	33.9	336.66	6	24.7
F4JHJ0	AT4G02450	HSP20-like chaperone OS=Arabidopsis thaliana GN=At4g02450 PE=1 SV=1	25325	4.46	506.71	7	35.4	552.59	8	35	464.38	6	35.4
Q9ZVS5	AT1G03230	Aspartyl protease-like protein OS=Arabidopsis thaliana GN=F15K9.16 PE=2 SV=1	46119	9.33	487.71	7	26	555.47	8	28.1	283.7	4	30
Q9ZW35	AT2G29570	Proliferating cell nuclear antigen 2 OS=Arabidopsis thaliana GN=PCNA2 PE=1 SV=1	29203	4.61	437.86	7	39	434.71	8	42	74.03	1	39
Q8H0W0	AT1G73060	Protein LOW PSII ACCUMULATION 3, chloroplastic OS=Arabidopsis thaliana GN=LPA3 PE=1 SV=1	40004	5.12	435.72	7	36	454.77	7	41.9	551.62	9	47.5
Q9SBA5	AT5G16760	Inositol-tetrakisphosphate 1-kinase 1 OS=Arabidopsis thaliana GN=ITPK1 PE=1 SV=1	36197	6.03	418.37	7	27.6	470.28	7	27.6	492.3	8	40.4
P54121	AT3G28930	Protein AIG2 OS=Arabidopsis thaliana GN=AIG2 PE=2 SV=1	19433	4.94	446.09	7	38.2	468.47	7	32.4	524.43	8	32.4
F4JBL2	AT3G47560	Alpha/beta-Hydrolases superfamily protein OS=Arabidopsis thaliana GN=At3g47560 PE=1 SV=1	36046	5.46	298.89	7	28.6	343.94	7	16.7	324.6	7	23.6
Q9M0X9	AT4G05160	4-coumarate--CoA ligase-like 7 OS=Arabidopsis thaliana GN=4CLL7 PE=1 SV=1	59812	8.59	434.2	7	17.3	358.61	7	17.3	371.35	7	17.1
P54150	AT4G25130	Peptide methionine sulfoxide reductase A4, chloroplastic OS=Arabidopsis thaliana GN=MSR4 PE=1 SV=2	28626	8.96	487.9	7	24.4	576.48	7	29.8	527.25	7	27.5
Q9M1G8	AT3G54600	DJ-1 protein homolog F OS=Arabidopsis thaliana GN=DJ1F PE=1 SV=1	43114	5.57	422.72	7	16.5	473.91	7	22.8	394.9	7	16.5
O48737	AT1G03680	Thioredoxin M1, chloroplastic OS=Arabidopsis thaliana GN=At1g03680 PE=2 SV=1	19652	9.14	442.03	7	33.5	407.61	7	43.6	481.72	7	33.5
Q9FH98	AT5G67150	Anthranilate N-hydroxycinnamoyl/benzoyltransferase-like protein OS=Arabidopsis thaliana GN=At5g67150 PE=2 SV=1	49908	5.38	378.4	7	27.5	379.83	7	29.5	464.84	7	26.6
Q9LQF2	AT1G35580	Alkaline/neutral invertase CINV1 OS=Arabidopsis thaliana GN=CINV1 PE=1 SV=1	62794	6.37	438.66	7	20	375.99	7	25.2	328.36	7	22.7
Q94B60	AT5G45390	ATP-dependent Clp protease proteolytic subunit 4, chloroplastic OS=Arabidopsis thaliana GN=CLPP4 PE=1 SV=1	31478	5.37	439.91	7	30.8	518.8	7	48.6	337.09	6	33.2
Q8LF99	AT5G65730	Probable xyloglucan endotransglucosylase/hydrolase protein 6 OS=Arabidopsis thaliana GN=XTH6 PE=2 SV=2	33670	6.65	467.92	7	31.2	473.48	7	35.3	408.94	6	41.1
P93032	AT2G17130	Isoform 2 of Isocitrate dehydrogenase [NAD] regulatory subunit 2, mitochondrial OS=Arabidopsis thaliana GN=IDH2	39124	5.96	500.58	7	32.5	469.53	7	42.4	454.78	6	32.5
P33154	AT2G14610	Pathogenesis-related protein 1 OS=Arabidopsis thaliana GN=At2g14610 PE=1 SV=1	17666	9.08	486.14	7	42.2	528.93	7	37.9	419.85	6	37.9
Q8W4Q1	AT4G35360	At4g35360/F23E12_80 OS=Arabidopsis thaliana GN=At4g35360 PE=2 SV=1	40975	4.79	406.58	7	27.8	381.11	7	45.5	254.46	5	31.1
F4JXD5	AT5G59880	Actin depolymerizing factor 3 OS=Arabidopsis thaliana GN=ADF3 PE=4 SV=1	14115	5.04	573.08	7	78.2	592.37	7	74.2	299.7	4	69.4
Q9ZW19	AT2G29360	Tropinone reductase homolog At2g29360 OS=Arabidopsis thaliana GN=SDR PE=1 SV=1	29167	6.23	461.48	7	29.5	502.2	7	33.2	195.38	4	23.6
Q9SRI1	AT3G01340	Protein transport protein SEC13 homolog A OS=Arabidopsis thaliana GN=SEC13A PE=1 SV=1	32610	5.64	419.18	7	37.4	416.78	7	43	192.11	3	37.4
O81147	AT2G05840	Proteasome subunit alpha type-6-B OS=Arabidopsis thaliana GN=PAA2 PE=1 SV=1	27333	5.75	329.63	7	27.6	304.55	7	40.2	89.03	2	26.4
Q9LZR9	AT5G03690	Fructose-bisphosphate aldolase OS=Arabidopsis thaliana GN=F17C15_110 PE=3 SV=1	38606	7.6	557.44	7	20.9	529.04	7	20.9	64.48	1	20.9
Q8L742	AT4G12290	Amine oxidase OS=Arabidopsis thaliana GN=At4g12290 PE=2 SV=1	83181	5.8	467.81	7	14.7	413.25	6	13	404.43	8	15.1
Q9FEA2	AT5G64050	Glutamate--tRNA ligase, chloroplastic/mitochondrial OS=Arabidopsis thaliana GN=At5g64050 PE=2 SV=1	63426	7.62	395.14	7	24.9	289.35	6	17.5	451.49	8	24.9
P57720	AT1G48850	Chorismate synthase, chloroplastic OS=Arabidopsis thaliana GN=EMB1144 PE=2 SV=2	47288	8.37	491.16	7	25.5	440.35	6	19.5	475.35	7	23.4
Q9LJR2	AT3G15356	Lectin-like protein LEC OS=Arabidopsis thaliana GN=LEC PE=1 SV=1	29731	8.91	432.58	7	38.4	409.82	6	48.7	440.16	7	45.8
Q9C550	AT1G74040	2-isopropylmalate synthase 2, chloroplastic OS=Arabidopsis thaliana GN=IPMS2 PE=1 SV=1	68094	5.95	406.65	7	18.5	421.51	6	18.7	520.22	7	22.2
P42763	AT1G76180	Dehydrin ERD14 OS=Arabidopsis thaliana GN=ERD14 PE=1 SV=1	20774	5.41	473.29	7	49.7	412.84	6	43.2	388.73	6	43.2
P46637	AT4G08900	Arginase 1, mitochondrial OS=Arabidopsis thaliana GN=ARGAH1 PE=2 SV=1	37321	6.11	527.95	7	32.2	355.89	6	32.2	357.37	6	29.2
F4JN13	AT4G35450	Ankyrin repeat domain-containing protein 2 OS=Arabidopsis thaliana GN=AKR2 PE=4 SV=1	38032	4.55	361.17	7	39.7	393.23	6	33.4	367	5	32.3
Q8GUK4	AT4G21650	Subtilase family protein OS=Arabidopsis thaliana GN=At4g21650 PE=2 SV=1	81429	6.99	432.09	7	18	402.86	6	14	379.16	5	13.3
Q84TF0	AT2G37790	Aldo-keto reductase family 4 member C10 OS=Arabidopsis thaliana GN=AKR4C10 PE=1 SV=1	34891	6.19	360.71	7	33.8	326.3	6	36.3	240.97	5	43.6
P49200	AT3G45030	40S ribosomal protein S20-1 OS=Arabidopsis thaliana GN=RPS20A PE=2 SV=2	13870	9.73	352.21	7	47.6	324.14	6	48.4	240.25	4	33.9
P49200	AT5G62300	40S ribosomal protein S20-1 OS=Arabidopsis thaliana GN=RPS20A PE=2 SV=2	13870	9.73	352.21	7	47.6	324.14	6	48.4	240.25	4	33.9
Q9ZW85	AT2G43090	3-isopropylmalate dehydratase small subunit 3 OS=Arabidopsis thaliana GN=At2g43090 PE=1 SV=1	26773	6.33	409.7	7	41.4	386.41	6	37.5	153.17	3	37.5
Q9M8R9	AT3G02770	Putative 4-hydroxy-4-methyl-2-oxoglutarate aldolase 1 OS=Arabidopsis thaliana GN=At3g02770 PE=2 SV=1	17825	5.68	362.91	7	41.6	312.52	6	39.2	150.4	3	39.2
Q9M1Y7	AT3G59870	Putative uncharacterized protein F24G16.140 OS=Arabidopsis thaliana GN=F24G16.140 PE=4 SV=1	32397	6.96	365.44	7	34.7	359.46	6	29.2	116.09	2	42.4
Q93V56	AT1G01050	Soluble inorganic pyrophosphatase 1 OS=Arabidopsis thaliana GN=PPA1 PE=1 SV=1	24469	5.73	461.93	7	38.2	491.18	6	38.7	113.99	2	38.7
Q9M879	AT3G02630	Acyl-[acyl-carrier-protein] desaturase 5, chloroplastic OS=Arabidopsis thaliana GN=S-ACP-DES5 PE=1 SV=1	45274	5.87	424.36	7	27.5	368.91	6	29.8	147.6	2	26.3
Q9S9N1	AT1G16030	Heat shock 70 kDa protein 5 OS=Arabidopsis thaliana GN=HSP70-5 PE=2 SV=1	70870	5.3	557.88	7	13.5	543.91	6	11.6	78.93	1	14.9
Q9SJV1	AT2G21260	At2g21260 OS=Arabidopsis thaliana GN=At2g21260 PE=2 SV=1	34997	5.61	381.29	7	22	356.45	6	24.9
Q9LV34	AT3G18070	Beta-glucosidase 43 OS=Arabidopsis thaliana GN=BGLU43 PE=2 SV=2	57208	6.77	422.48	7	13.2	366.65	6	13.2
P0DKI3	AT1G07440	Tropinone reductase homolog At1g07440 OS=Arabidopsis thaliana GN=At1g07440 PE=1 SV=1	28314	6.52	410.59	7	50	335.74	5	42.1	432.14	8	54.5
Q9MAP3	AT1G32990	50S ribosomal protein L11, chloroplastic OS=Arabidopsis thaliana GN=RPL11 PE=2 SV=1	23134	9.69	354.86	7	37.8	296.86	5	33.3	353.77	6	33.3
O82597	AT4G01480	Soluble inorganic pyrophosphatase 5 OS=Arabidopsis thaliana GN=PPA5 PE=2 SV=1	24694	6.09	422.25	7	27.8	370.86	5	27.8	323.66	5	27.8
Q8GYZ3	AT1G19130	Putative uncharacterized protein At1g19130/F14D16_18 OS=Arabidopsis thaliana GN=At1g19130 PE=2 SV=1	21627	5.51	387.12	7	52.1	327.07	5	38	289.92	5	38
Q05212	AT3G04880	DNA-damage-repair/toleration protein DRT102 OS=Arabidopsis thaliana GN=DRT102 PE=1 SV=2	33212	5.14	442.54	7	30.6	324.94	5	21.3	346.99	5	30
Q9SAB3	AT1G11650	Polyadenylate-binding protein RBP45B OS=Arabidopsis thaliana GN=RBP45B PE=1 SV=1	44087	5.56	374.65	7	33.3	256.53	5	15.3	359.49	5	24.2
O48782	AT2G26670	Heme oxygenase 1, chloroplastic OS=Arabidopsis thaliana GN=HO1 PE=1 SV=2	32671	6.5	318.39	7	33	235.64	5	29.1	220.71	5	41.8
Q9SSS9	AT4G09650	ATP synthase subunit delta, chloroplastic OS=Arabidopsis thaliana GN=ATPD PE=1 SV=1	25653	9.04	381.26	7	27.8	354.9	5	29.1	327.22	5	32.1
Q9FH13	AT5G56260	Putative 4-hydroxy-4-methyl-2-oxoglutarate aldolase 3 OS=Arabidopsis thaliana GN=At5g56260 PE=1 SV=1	17556	5.34	319.22	7	48.2	246.2	5	36.7	200.16	4	36.1
P11139	AT1G64740	Tubulin alpha-1 chain OS=Arabidopsis thaliana GN=TUBA1 PE=2 SV=1	49768	4.92	494.38	7	16	394.93	5	22	46.39	1	22
Q9FMD9	AT5G16570	Glutamine synthetase cytosolic isozyme 1-4 OS=Arabidopsis thaliana GN=GLN1-4 PE=1 SV=1	38962	5.12	389.94	7	22.5	361.16	5	24.7	40.06	1	22.8
Q42134	AT3G14290	Proteasome subunit alpha type-5-B OS=Arabidopsis thaliana GN=PAE2 PE=1 SV=2	25961	4.7	385.32	7	43.5	416.9	5	35.4
F4K9Y6	AT5G22620	Putative 2-carboxy-D-arabinitol 1-phosphate phosphatase OS=Arabidopsis thaliana GN=At5g22620 PE=4 SV=1	50774	7.15	390.22	7	29.8	237.67	4	26.3	534.02	9	36.3
Q9LT75	AT3G19420	Protein phosphatase and tensin homolog deleted on chromosome ten 2A OS=Arabidopsis thaliana GN=PEN2 PE=1 SV=1	66388	5.33	348.65	7	20.3	244.62	4	14.7	363.23	7	22.3
Q8H114	AT2G40600	Appr-1-p processing enzyme family protein OS=Arabidopsis thaliana GN=At2g40600 PE=2 SV=1	27461	8.42	454.01	7	33.5	299.02	4	20.2	378.48	5	33.5
P21218	AT4G27440	Protochlorophyllide reductase B, chloroplastic OS=Arabidopsis thaliana GN=PORB PE=1 SV=3	43332	9.23	419.48	7	20.7	252.73	4	20	278.22	4	17.5
F4K0E8	AT5G60600	4-hydroxy-3-methylbut-2-en-1-yl diphosphate synthase (ferredoxin), chloroplastic OS=Arabidopsis thaliana GN=ISPG PE=1 SV=2	82105	6.01	299.23	7	16.8	155.47	3	7.3	107.18	3	11.2
Q8H1G4	AT4G37560	Acetamidase/formamidase family protein OS=Arabidopsis thaliana GN=At4g37560 PE=2 SV=1	49666	5.54	351.68	7	25.7	180.78	3	12.2	176.26	3	13.3
P25269	AT4G27070	Tryptophan synthase beta chain 2, chloroplastic OS=Arabidopsis thaliana GN=TSB2 PE=2 SV=2	51568	6.2	411.1	7	20.4
F4IYF8	AT3G02760	Histidyl-tRNA synthetase OS=Arabidopsis thaliana GN=At3g02760 PE=3 SV=1	97476	6.1	288.65	6	9.7	680.87	12	27	466.18	8	19.5
F4JI63	AT4G03200	Uncharacterized protein OS=Arabidopsis thaliana GN=At4g03200 PE=4 SV=1	91777	5.92	322.84	6	17.8	598.54	11	21.6	595.65	12	22.9
Q9S762	AT1G58080	ATP phosphoribosyltransferase 1, chloroplastic OS=Arabidopsis thaliana GN=HISN1A PE=1 SV=1	44528	6.04	426.71	6	30.2	829.51	11	42.3	425.34	6	27
Q9LV91	AT5G64860	4-alpha-glucanotransferase DPE1, chloroplastic/amyloplastic OS=Arabidopsis thaliana GN=DPE1 PE=2 SV=1	64372	5.44	317.25	6	26	521.69	10	29.9	600.11	11	39.4
Q9ZV19	AT2G38860	Isoform 2 of DJ-1 protein homolog E OS=Arabidopsis thaliana GN=DJ1E	41641	5.22	306.82	6	14.7	555.66	10	27.5	576.36	9	28
Q9SUQ4	AT4G23730	Apospory-associated protein C OS=Arabidopsis thaliana GN=F9D16.200 PE=2 SV=1	34607	5.88	378.35	6	40.2	543.9	10	52	461.91	8	38.2
O49562	AT4G21210	Pyruvate, phosphate dikinase regulatory protein 1, chloroplastic OS=Arabidopsis thaliana GN=RP1 PE=1 SV=1	43656	6.93	441.95	6	26.6	646.15	10	36.5	481.01	8	39
Q9LDV4	AT1G72330	Alanine aminotransferase 2, mitochondrial OS=Arabidopsis thaliana GN=ALAAT2 PE=2 SV=1	59473	5.95	494.43	6	15.6	736.88	10	26.7	238.78	5	26.5
Q8GWU0	AT5G47760	Phosphoglycolate phosphatase 2 OS=Arabidopsis thaliana GN=PGLP2 PE=1 SV=1	32893	5.05	294.96	6	25.3	538.53	10	32.3	147.46	3	17
P0DH91	AT1G70490	ADP-ribosylation factor 2-B OS=Arabidopsis thaliana GN=ARF2-B PE=2 SV=1	20509	6.43	413.96	6	61.7	572.03	10	68.3
F4HYC8	AT1G35420	Dienelactone hydrolase-like protein OS=Arabidopsis thaliana GN=At1g35420 PE=4 SV=1	34768	5.27	269.66	6	33.3	374.41	9	35.6	360.99	8	35.6
F4K409	AT5G13650	Putative TypA-like translation elongation factor SVR3 OS=Arabidopsis thaliana GN=At5g13650 PE=4 SV=1	74367	6.86	421.05	6	17.6	580.99	9	20.3	430.39	7	25.6
O64903	AT5G63310	Nucleoside diphosphate kinase II, chloroplastic OS=Arabidopsis thaliana GN=NDPK2 PE=1 SV=2	25534	9.14	301.59	6	40.3	501.95	9	45.9	339.87	7	49.4
Q93Z53	AT1G32440	Plastidial pyruvate kinase 3, chloroplastic OS=Arabidopsis thaliana GN=PKP3 PE=1 SV=1	62575	7.68	346.53	6	17.9	415.92	9	23.8	315.01	7	25.9
F4J6A1	AT3G11400	Eukaryotic translation initiation factor 3 subunit G OS=Arabidopsis thaliana GN=EIF3G1 PE=3 SV=1	35641	6.97	248.32	6	29.6	500.84	9	39.3	354.02	6	26.8
Q9SYP2	AT1G20950	Pyrophosphate--fructose 6-phosphate 1-phosphotransferase subunit alpha 1 OS=Arabidopsis thaliana GN=PFP-ALPHA1 PE=2 SV=1	67076	6.53	389.61	6	24.8	481.29	9	27.2	297.26	5	27.5
A8MS68	AT3G16950	Dihydrolipoyl dehydrogenase 1, chloroplastic OS=Arabidopsis thaliana GN=LPD1 PE=2 SV=1	66620	8.56	373.51	6	16.7	523.99	9	27.3	302.13	5	18.3
O65351	AT5G67360	Subtilisin-like protease SBT1.7 OS=Arabidopsis thaliana GN=SBT1.7 PE=1 SV=1	79365	5.91	297.68	6	14.3	536.4	9	25.1	228.23	4	18.6
Q9FJD4	AT5G53480	Importin subunit beta-1 OS=Arabidopsis thaliana GN=KPNB1 PE=1 SV=1	96197	4.71	413.42	6	13.6	469	8	19	572.25	10	19.7
Q9ZPH2	AT4G04950	Monothiol glutaredoxin-S17 OS=Arabidopsis thaliana GN=GRXS17 PE=1 SV=1	53082	5.01	421.25	6	28.9	468.42	8	37.1	462.99	9	36.7
Q9FLH8	AT5G51830	Probable fructokinase-7 OS=Arabidopsis thaliana GN=At5g51830 PE=1 SV=1	37005	4.99	335.64	6	26.8	361.23	8	34.4	396.58	8	42
Q570C8	AT5G48880	3-ketoacyl-CoA thiolase 5, peroxisomal OS=Arabidopsis thaliana GN=KAT5 PE=2 SV=3	43145	6.61	308.31	6	31.9	454.44	8	33.9	459.74	8	38.2
Q39241	AT1G45145	Thioredoxin H5 OS=Arabidopsis thaliana GN=TRX5 PE=1 SV=1	13114	5.19	409.53	6	63.6	478.38	8	63.6	447.41	7	53.4
Q42524	AT1G51680	4-coumarate--CoA ligase 1 OS=Arabidopsis thaliana GN=4CL1 PE=1 SV=1	61015	5.25	311.18	6	14.1	398.33	8	15.9	353.14	7	14.1
Q38867	AT3G56070	Peptidyl-prolyl cis-trans isomerase CYP19-3 OS=Arabidopsis thaliana GN=CYP19-3 PE=2 SV=2	18908	7.68	395.1	6	60.2	450.2	8	65.3	384.35	6	60.2
O49203	AT4G11010	Nucleoside diphosphate kinase III, chloroplastic/mitochondrial OS=Arabidopsis thaliana GN=NDPK3 PE=1 SV=1	25718	9.28	356.71	6	38.2	488.22	8	38.7	286.42	6	21.4
Q38929	AT5G16440	Isopentenyl-diphosphate Delta-isomerase I, chloroplastic OS=Arabidopsis thaliana GN=IPP1 PE=2 SV=3	33193	5.69	292.57	6	23.4	411.03	8	31.3	324.8	6	23.4
P43297	AT1G47128	Cysteine proteinase RD21a OS=Arabidopsis thaliana GN=RD21A PE=1 SV=1	50933	5.27	363.17	6	17.3	503.96	8	18.6	326.61	5	15.2
Q9C958	AT1G60940	Serine/threonine-protein kinase SRK2B OS=Arabidopsis thaliana GN=SRK2B PE=1 SV=1	40927	5.62	372.97	6	25	441.85	8	20.8	180.56	3	32.2
F4IFQ0	AT2G27210	Serine/threonine-protein phosphatase OS=Arabidopsis thaliana GN=BSL3 PE=1 SV=1	106957	5.52	344.78	6	8.2	418.53	8	13.1
Q9SVN5	AT4G13780	Probable methionine--tRNA ligase OS=Arabidopsis thaliana GN=At4g13780 PE=2 SV=1	89796	6.64	376.31	6	15.9	461.97	7	18.9	563.89	10	21
Q9SV91	AT4G10300	At4g10300 OS=Arabidopsis thaliana GN=F24G24.100 PE=2 SV=1	14927	8.9	319.35	6	45.5	344.07	7	49.3	396.05	8	45.5
F4JYX9	AT5G60360	Thiol protease aleurain OS=Arabidopsis thaliana GN=ALP PE=3 SV=1	38877	6.26	299.62	6	28.9	428.39	7	23.8	480.13	8	22.2
O49499	AT4G34050	Caffeoyl-CoA O-methyltransferase 1 OS=Arabidopsis thaliana GN=CCOAOMT1 PE=1 SV=1	29137	5.13	359.42	6	58.3	476.12	7	56.8	466.48	8	44.8
F4IAJ3	AT1G11870	Seryl-tRNA synthetase OS=Arabidopsis thaliana GN=SRS PE=3 SV=1	57145	6.49	303.82	6	23.4	400.86	7	33.6	394.5	8	24.6
F4IT21	AT2G43945	Uncharacterized protein OS=Arabidopsis thaliana GN=At2g43945 PE=4 SV=1	32146	6.25	346.66	6	25.6	428.55	7	32.9	416.11	7	40.1
Q9XJ35	AT1G49970	ATP-dependent Clp protease proteolytic subunit-related protein 1, chloroplastic OS=Arabidopsis thaliana GN=CLPR1 PE=1 SV=1	42600	8.81	361.13	6	19.9	482.81	7	24.8	456.75	7	22.2
Q9LVA4	AT5G62350	Invertase/pectin methylesterase inhibitor family protein / DC 1.2-like protein OS=Arabidopsis thaliana GN=MMI9.18 PE=2 SV=1	22165	9.21	424.7	6	41.6	526.02	7	42.6	351.4	7	42.1
Q9ZVQ3	AT2G02390	Glutathione S-transferase Z1 OS=Arabidopsis thaliana GN=GSTZ1 PE=1 SV=2	25793	5.57	380.95	6	46.1	422.88	7	52.6	358.77	6	51.6
Q9ZVS4	AT1G03220	Aspartyl protease-like protein OS=Arabidopsis thaliana GN=F15K9.17 PE=2 SV=1	45688	8.97	349.34	6	24.7	480.94	7	28.2	441.83	6	26.8
F4ISI7	AT2G19480	Nucleosome assembly protein 12 OS=Arabidopsis thaliana GN=NAP1;2 PE=1 SV=1	42820	4.27	279.1	6	24.7	395.97	7	25.5	268.05	6	28.8
O22870	AT2G43560	Peptidyl-prolyl cis-trans isomerase FKBP16-3, chloroplastic OS=Arabidopsis thaliana GN=FKBP16-3 PE=1 SV=2	23549	8.41	286.89	6	30.9	341.42	7	41.7	294.12	6	30.9
Q84LM4	AT4G14570	Acylamino acid-releasing enzyme OS=Arabidopsis thaliana GN=aare PE=2 SV=1	83885	5.61	290.27	6	13.6	454.9	7	17.8	338.8	5	11.8
Q9LIM9	AT3G26460	Major latex protein-like OS=Arabidopsis thaliana GN=At3g26460 PE=4 SV=1	17762	5.02	329.32	6	38.8	327.57	7	38.8	299.38	5	31.6
F4JJT9	AT4G33760	tRNA synthetase class II (D, K and N) family protein OS=Arabidopsis thaliana GN=At4g33760 PE=3 SV=1	74470	6.73	365.04	6	17.2	395.58	7	21.4	335.84	5	15.8
Q9XI87	AT1G14000	At1g14000 OS=Arabidopsis thaliana GN=F7A19.9 PE=1 SV=1	49304	7.77	306.87	6	23.7	395.13	7	31.7	340.16	5	34.2
Q9FYA6	AT5G65780	Branched-chain-amino-acid aminotransferase 5, chloroplastic OS=Arabidopsis thaliana GN=BCAT5 PE=1 SV=1	45552	8.03	325.69	6	18.1	368.73	7	21.2	296.83	5	20.2
O22809	AT2G33590	Cinnamoyl-CoA:NADP oxidoreductase-like 1 OS=Arabidopsis thaliana GN=At2g33590 PE=2 SV=1	35853	6.47	310.83	6	21.5	346.67	7	30.2	278.9	5	21.8
Q8LPL3	AT5G21100	Ascorbate oxidase-like protein OS=Arabidopsis thaliana GN=At5g21100 PE=2 SV=1	64225	8.45	385.4	6	20.9	377.12	7	24.3	241.03	5	16.9
Q94A52	AT3G19760	DEAD-box ATP-dependent RNA helicase 2 OS=Arabidopsis thaliana GN=RH2 PE=2 SV=2	45815	5.85	329.66	6	23.3	348.12	7	33.3	176.94	3	19.6
Q43348	AT1G62660	Acid beta-fructofuranosidase 3, vacuolar OS=Arabidopsis thaliana GN=BFRUCT3 PE=2 SV=1	72183	5.33	284.79	6	19.4	360.28	7	15.7	145.35	3	19.3
Q03251	AT4G39260	Glycine-rich RNA-binding protein 8 OS=Arabidopsis thaliana GN=RBG8 PE=1 SV=1	16569	5.58	376.33	6	37.9	470.49	7	37.9	172.46	2	37.3
F4INE2	AT2G07732	Ribulose bisphosphate carboxylase large chain, catalytic domain OS=Arabidopsis thaliana GN=At2g07732 PE=3 SV=1	13058	8.73	310.32	6	38.8	359.17	7	31
F4IAX0	AT1G31690	Putative copper amine oxidase OS=Arabidopsis thaliana GN=At1g31690 PE=3 SV=1	76625	6.98	384.44	6	14.2	392.98	6	17.6	446.08	8	18
F4IKM1	AT2G29340	Isoform 3 of Tropinone reductase homolog At2g29340 OS=Arabidopsis thaliana GN=At2g29340	27947	5.43	423.47	6	46.9	401.08	6	52.3	576.76	7	56.1
Q84JZ4	AT5G21060	Homoserine dehydrogenase OS=Arabidopsis thaliana GN=At5g21060 PE=2 SV=1	40387	6.28	299.14	6	25.4	289.82	6	29	298.47	7	28.2
Q94A94	AT5G11880	Diaminopimelate decarboxylase 2, chloroplastic OS=Arabidopsis thaliana GN=LYSA2 PE=2 SV=1	54130	6.21	278.02	6	18	281.54	6	21.5	353.06	7	26.6
Q9FNE2	AT5G40370	Glutaredoxin-C2 OS=Arabidopsis thaliana GN=GRXC2 PE=2 SV=1	11749	6.71	400.92	6	78.4	421.57	6	78.4	450.37	7	78.4
Q9M7Q7	AT1G07370	Proliferating cellular nuclear antigen 1 OS=Arabidopsis thaliana GN=PCNA PE=1 SV=2	29103	4.6	373.21	6	42.6	329.62	6	42.6	320.43	7	49
Q9LSY5	AT3G21790	UDP-glycosyltransferase 71B7 OS=Arabidopsis thaliana GN=UGT71B7 PE=2 SV=2	55592	5.19	317.79	6	21.2	371.93	6	24.4	492.93	7	27.9
F4JKZ9	AT4G16060	Uncharacterized protein OS=Arabidopsis thaliana GN=At4g16060 PE=4 SV=1	32705	6.92	334.3	6	43.9	437.9	6	35.6	334.72	6	37
Q9STG9	AT4G34740	Amidophosphoribosyltransferase 2, chloroplastic OS=Arabidopsis thaliana GN=ASE2 PE=1 SV=1	60992	6.3	320.02	6	18.4	336.48	6	13.5	324.78	6	17.8
Q9FNP9	AT5G61160	Agmatine coumaroyltransferase OS=Arabidopsis thaliana GN=ACT PE=1 SV=1	51043	8.43	251.63	6	22.8	322.27	6	20.1	285.53	6	22.1
F4J5S1	AT3G52140	Isoform 2 of Clustered mitochondria protein OS=Arabidopsis thaliana GN=FMT	153170	5.95	290.15	6	8.5	354.18	6	6.1	295.95	6	9.3
Q9FUS6	AT1G27130	Glutathione S-transferase U13 OS=Arabidopsis thaliana GN=GSTU13 PE=2 SV=1	25115	5.65	286.17	6	30.8	332.21	6	45.4	380.3	6	30.8
O24521	AT3G10520	Non-symbiotic hemoglobin 2 OS=Arabidopsis thaliana GN=AHB2 PE=1 SV=1	17860	5.4	387.74	6	57.6	391.19	6	51.3	396.73	6	51.3
Q39061	AT3G52380	RNA-binding protein CP33, chloroplastic OS=Arabidopsis thaliana GN=CP33 PE=2 SV=1	35722	4.62	388.58	6	23.7	393.06	6	21.9	393.53	6	21.9
A8MS55	AT1G27970	Nuclear transport factor 2B OS=Arabidopsis thaliana GN=NTF2B PE=1 SV=1	14994	5.87	375.62	6	65.7	390.1	6	73.1	353.26	6	60.3
P69834	AT2G02500	2-C-methyl-D-erythritol 4-phosphate cytidylyltransferase, chloroplastic OS=Arabidopsis thaliana GN=ISPD PE=1 SV=1	33916	5.9	376.69	6	25.8	401.11	6	33.8	319.44	5	25.2
O81884	AT4G33670	L-galactose dehydrogenase OS=Arabidopsis thaliana GN=LGALDH PE=1 SV=1	34510	5.49	410.54	6	40.4	423.64	6	36.1	310.01	5	38.2
Q9ZSI0	AT4G01610	Cathepsin B-like cysteine protease OS=Arabidopsis thaliana GN=T15B16.17a PE=3 SV=1	39319	5.93	432.76	6	25.6	364.7	6	19.8	353.05	5	19.8
O23034	AT1G05350	Ubiquitin-like modifier-activating enzyme 5 OS=Arabidopsis thaliana GN=At1g05350 PE=3 SV=2	46990	4.58	325.63	6	19.7	293.44	6	26.2	274.1	5	18.1
O22160	AT2G44920	Thylakoid lumenal 15 kDa protein 1, chloroplastic OS=Arabidopsis thaliana GN=At2g44920 PE=1 SV=2	23764	7.55	398.46	6	42.4	499.97	6	47.3	335.07	5	29.9
F4HR91	AT1G33610	Leucine-rich repeat (LRR) family protein OS=Arabidopsis thaliana GN=At1g33610 PE=4 SV=1	52633	8.79	314.83	6	25.5	250.72	6	22.2	257.49	5	20.3
Q9LFX8	AT1G27090	Putative uncharacterized protein At1g27090 OS=Arabidopsis thaliana GN=At1g27090 PE=2 SV=1	45990	5.26	360.3	6	28.8	412.08	6	16.9	324.67	5	21.7
Q84W89	AT2G42520	DEAD-box ATP-dependent RNA helicase 37 OS=Arabidopsis thaliana GN=RH37 PE=2 SV=2	67585	6.63	305.19	6	15.3	323.87	6	17.9	331.33	5	16.1
Q9C505	AT1G69410	Eukaryotic translation initiation factor 5A-3 OS=Arabidopsis thaliana GN=ELF5A-3 PE=2 SV=1	17197	5.56	460.11	6	38.6	424.79	6	38.6	267.72	4	38.6
Q9LRJ9	AT3G22060	Cysteine-rich repeat secretory protein 38 OS=Arabidopsis thaliana GN=CRRSP38 PE=2 SV=1	27846	9.04	293.81	6	36.1	266.98	6	33.7	200.82	4	32.5
Q940G5	AT4G25900	Aldose 1-epimerase family protein OS=Arabidopsis thaliana GN=F14M19.180 PE=2 SV=1	36229	9.65	447.49	6	28.6	377.97	6	33.6	292.4	4	24.2
Q67XN2	AT3G62750	Beta-glucosidase 8 OS=Arabidopsis thaliana GN=BGLU8 PE=2 SV=1	56143	5.83	318.55	6	29	359.79	6	19.9	265.45	3	14.3
Q8L7S6	AT1G65590	Beta-hexosaminidase 3 OS=Arabidopsis thaliana GN=HEXO3 PE=1 SV=1	59976	8.3	254.43	6	13.3	276.08	6	18.3	130.31	3	13.1
Q9C5J7	AT5G56630	ATP-dependent 6-phosphofructokinase 7 OS=Arabidopsis thaliana GN=PFK7 PE=1 SV=1	53448	6.87	294.4	6	15.7	315.87	6	23.7	105.46	1	15.5
Q9ZVA5	AT1G78860	Curculin-like (Mannose-binding) lectin family protein OS=Arabidopsis thaliana GN=F9K20.9 PE=4 SV=1	49163	5.93	374.03	6	20.3	347.85	6	22.1
Q9S9Z8	AT1G34760	Isoform 2 of 14-3-3-like protein GF14 omicron OS=Arabidopsis thaliana GN=GRF11	27369	4.97	315.83	6	22.1	359.08	6	18.8
Q93XW5	AT5G48180	Nitrile-specifier protein 5 OS=Arabidopsis thaliana GN=NSP5 PE=2 SV=1	35830	5.06	328.6	6	29.8	308	5	28.2	416.9	7	28.2
P17597	AT3G48560	Acetolactate synthase, chloroplastic OS=Arabidopsis thaliana GN=ALS PE=1 SV=1	72539	6.2	311.32	6	14.9	321.81	5	22.4	293.55	6	16
Q76FS5	AT1G17050	Solanesyl diphosphate synthase 2, chloroplastic OS=Arabidopsis thaliana GN=SPS2 PE=1 SV=1	46016	5.44	352.43	6	24.5	287.09	5	20.4	334.45	6	20.9
Q8H121	AT4G19880	Glutathione S-transferase family protein OS=Arabidopsis thaliana GN=At4g19880 PE=1 SV=1	43624	8.01	337.63	6	26.7	286.76	5	29.1	313.08	6	26.7
Q9LKR8	AT5G28500	Rubisco accumulation factor 1, chloroplastic OS=Arabidopsis thaliana GN=RAF1 PE=2 SV=1	48207	4.99	463.78	6	27	448.16	5	26	436.29	6	27
F4K2A1	AT5G05980	Isoform 2 of Folylpolyglutamate synthase OS=Arabidopsis thaliana GN=FPGS1	56602	5.45	294.1	6	18.5	297.48	5	22	293.49	6	23
Q9ZUU4	AT2G37220	RNA-binding protein CP29B, chloroplastic OS=Arabidopsis thaliana GN=CP29B PE=1 SV=1	30699	5.06	382.51	6	52.2	345.88	5	32.5	367.27	5	40.1
Q43295	AT2G14750	Adenylyl-sulfate kinase 1, chloroplastic OS=Arabidopsis thaliana GN=APK1 PE=1 SV=1	29768	8.31	271.52	6	30.1	336.46	5	35.9	312.23	5	25
F4KHG6	AT5G46390	Carboxyl-terminal-processing peptidase 1, chloroplastic OS=Arabidopsis thaliana GN=CTPA1 PE=1 SV=1	53000	5.25	317.09	6	27.2	309.56	5	18.2	288.48	5	13.3
O48802	AT1G62390	Carboxylate clamp-tetratricopeptide repeat protein OS=Arabidopsis thaliana GN=At1g62390 PE=1 SV=1	82657	5.45	298.54	6	11.5	288.41	5	12.9	260.05	5	13
Q9LT69	AT3G19480	D-3-phosphoglycerate dehydrogenase 3, chloroplastic OS=Arabidopsis thaliana GN=PGDH3 PE=1 SV=1	62083	8.41	310.47	6	14.1	302.29	5	14.3	202.48	4	16.8
Q93VC7	AT5G30510	Putative ribosomal protein S1 OS=Arabidopsis thaliana GN=RPS1 PE=2 SV=1	45082	5.13	276.08	6	20.4	263.27	5	19.5	190.94	4	17.3
O78310	AT2G28190	Superoxide dismutase [Cu-Zn] 2, chloroplastic OS=Arabidopsis thaliana GN=CSD2 PE=1 SV=2	22230	6.48	527.04	6	45.8	392.35	5	45.8	307.68	4	29.2
Q9STY6	AT3G47370	40S ribosomal protein S20-2 OS=Arabidopsis thaliana GN=RPS20B PE=2 SV=1	13684	9.73	299.84	6	46.7	262.99	5	47.5	40.03	1	32.8
Q1JPL7	AT1G11580	Pectinesterase/pectinesterase inhibitor 18 OS=Arabidopsis thaliana GN=PME18 PE=1 SV=3	61648	8.94	313.57	6	11.8	235.07	4	14	493.9	8	17.1
Q9SSN3	AT1G72930	Toll/interleukin-1 receptor-like protein OS=Arabidopsis thaliana GN=TIR PE=1 SV=1	20232	6.97	406.26	6	51.1	209.7	4	43.4	361.5	7	51.7
O65271	AT4G00620	Bifunctional protein FolD 4, chloroplastic OS=Arabidopsis thaliana GN=FOLD4 PE=2 SV=1	38717	8.58	474.5	6	40.8	251.35	4	32.8	347.19	6	47.2
Q29Q34	AT5G19440	Alcohol dehydrogenase-like protein OS=Arabidopsis thaliana GN=At5g19440 PE=2 SV=1	35571	6.67	283.14	6	39.9	168.98	4	27.6	316.01	6	35.3
Q9S834	AT1G02560	ATP-dependent Clp protease proteolytic subunit 5, chloroplastic OS=Arabidopsis thaliana GN=CLPP5 PE=1 SV=1	32335	8.35	328.25	6	37.6	227.19	4	23.5	378.9	6	41.9
F4I2F8	AT1G03630	Protochlorophyllide reductase C OS=Arabidopsis thaliana GN=POR C PE=4 SV=1	43598	9.26	387.11	6	28.8	229.55	4	41.1	279.07	5	31.1
Q9FE68	AT1G07240	UDP-glycosyltransferase 71C5 OS=Arabidopsis thaliana GN=UGT71C5 PE=2 SV=1	52613	5.17	400.4	6	28.3	350.1	4	26.5	312.98	5	20.2
Q9ZUR7	AT2G37500	Arginine biosynthesis bifunctional protein ArgJ, chloroplastic OS=Arabidopsis thaliana GN=At2g37500 PE=2 SV=2	48683	6.21	343.15	6	22	231.02	4	21.8	251.52	5	15.9
Q9C8D3	AT1G66130	NAD(P)-binding Rossmann-fold superfamily protein OS=Arabidopsis thaliana GN=F15E12.2 PE=4 SV=1	40072	5.48	283.2	6	22.8	209.99	4	13.7	180.5	4	25.8
F4I5P3	AT1G04510	MOS4-associated complex 3A OS=Arabidopsis thaliana GN=MAC3A PE=4 SV=1	56847	6.16	343.49	6	16.4	259.72	4	13.8	114.68	2	14.7
F4KFK3	AT5G16980	Zinc-binding dehydrogenase family protein OS=Arabidopsis thaliana GN=At5g16980 PE=4 SV=1	34260	8.09	402.71	6	31.5	277.99	4	32.8
Q9SLN5	AT2G45240	Methionine aminopeptidase 1A OS=Arabidopsis thaliana GN=MAP1A PE=1 SV=1	43964	6.7	352.87	6	27.9	165.21	3	19.1	432.62	8	30.4
F4IPY2	AT2G31170	Cysteinyl-tRNA synthetase OS=Arabidopsis thaliana GN=SYCO ARATH PE=3 SV=1	63874	6.75	362.75	6	27.5	132.29	3	13.9	276.05	6	19
Q9ZSK3	AT5G59890	Actin-depolymerizing factor 4 OS=Arabidopsis thaliana GN=ADF4 PE=2 SV=2	16024	6.15	426.01	6	45.3	269.42	3	27.3	185.1	2	36.7
F4JCI4	AT3G26380	Melibiase family protein OS=Arabidopsis thaliana GN=At3g26380 PE=4 SV=1	72297	8.94	283.31	6	17.2	149.9	3	9.6	96.84	2	8.7
Q9FKA5	AT5G39570	Uncharacterized protein At5g39570 OS=Arabidopsis thaliana GN=At5g39570 PE=1 SV=1	43500	4.72	326.55	6	28.1	121.78	2	11.3	102.2	2	15.5
Q9S9P6	AT1G30530	UDP-glycosyltransferase 78D1 OS=Arabidopsis thaliana GN=UGT78D1 PE=2 SV=1	50063	5.44	283.83	5	33.3	555.09	13	41.3	397.43	7	36
O80763	AT1G60420	Probable nucleoredoxin 1 OS=Arabidopsis thaliana GN=At1g60420 PE=1 SV=1	65129	4.89	271.52	5	18.7	483.16	10	35.1	606.7	11	32.7
F4HQH8	AT1G01080	RNA-binding (RRM/RBD/RNP motifs) family protein OS=Arabidopsis thaliana GN=At1g01080 PE=4 SV=1	32655	9.01	328.61	5	32.3	528.46	10	50.2	396.83	7	37.1
Q8H7F6	AT2G38270	Bifunctional monothiol glutaredoxin-S16, chloroplastic OS=Arabidopsis thaliana GN=GRXS16 PE=1 SV=2	32186	7.72	396.7	5	45.1	508.78	10	51.2	375.05	6	32.1
O22785	AT2G33340	U-box protein MAC3B OS=Arabidopsis thaliana GN=MAC3B PE=4 SV=2	56693	5.73	290.42	5	17.3	547.16	9	34.1	529.21	9	26.5
F4ICG2	AT1G25350	Putative tRNA-glutamine ligase OS=Arabidopsis thaliana GN=OVA9 PE=4 SV=1	92064	6.05	349.96	5	16.9	426.5	9	19.5	405.04	7	15.5
Q8RX86	AT5G08370	Alpha-galactosidase 2 OS=Arabidopsis thaliana GN=AGAL2 PE=1 SV=2	41112	7.55	268.22	5	25.8	558.79	9	29.7	320.94	6	23
Q9M2W2	AT3G55040	Glutathione S-transferase L2, chloroplastic OS=Arabidopsis thaliana GN=GSTL2 PE=2 SV=1	33037	6.78	301.57	5	21.6	531.69	9	38.7	287.94	5	25
Q9FJH6	AT5G60790	ABC transporter F family member 1 OS=Arabidopsis thaliana GN=ABCF1 PE=1 SV=1	66843	6.03	235.24	5	11.4	434.23	8	18.7	476.64	10	22.4
Q8LDF2	AT5G64250	2-nitropropane dioxygenase-like protein OS=Arabidopsis thaliana GN=At5g64250 PE=1 SV=1	32071	5.58	274.01	5	33.1	407.89	8	37.2	453.4	9	37.9
F4JYC0	AT5G35170	Adenylate kinase family protein OS=Arabidopsis thaliana GN=At5g35170 PE=3 SV=1	64873	8.84	266.65	5	17.2	398.17	8	24.8	441.89	9	22.4
Q9M356	AT3G61820	Aspartyl protease OS=Arabidopsis thaliana GN=F15G16.210 PE=4 SV=1	51429	8.76	238.04	5	31.9	388.52	8	26.5	451.44	8	36.9
Q9FN03	AT5G63860	Ultraviolet-B receptor UVR8 OS=Arabidopsis thaliana GN=UVR8 PE=1 SV=1	47089	5.42	455.95	5	26.4	482.8	8	30.9	511.82	7	24.5
O81014	AT2G26930	4-diphosphocytidyl-2-C-methyl-D-erythritol kinase, chloroplastic OS=Arabidopsis thaliana GN=ISPE PE=2 SV=1	42016	6.56	404.02	5	29.2	610.43	8	29.2	531.2	6	33.2
P48578	AT3G58500	Serine/threonine-protein phosphatase PP2A-3 catalytic subunit OS=Arabidopsis thaliana GN=PP2A3 PE=2 SV=1	35744	5.06	249.37	5	35.8	414.02	8	35.8	292.77	5	35.8
Q9S7T8	AT1G47710	Serpin-ZX OS=Arabidopsis thaliana GN=At1g47710 PE=1 SV=1	42613	4.97	236.01	5	17.1	464.12	8	25.6	246.46	5	13.8
F4HW26	AT1G08420	Serine/threonine-protein phosphatase OS=Arabidopsis thaliana GN=BSL2 PE=1 SV=1	108013	5.5	269.91	5	9.5	441.18	8	14.8	158.69	3	14.8
O04905	AT5G26667	UMP-CMP kinase 3 OS=Arabidopsis thaliana GN=UMK3 PE=1 SV=1	22468	5.79	256.96	5	38.1	352.41	8	49	141.59	3	44.1
F4I7B6	AT1G10940	Serine/threonine-protein kinase SRK2A OS=Arabidopsis thaliana GN=At1g10940 PE=4 SV=1	42121	5.55	275.14	5	21	429.98	8	18.9	113.81	2	31.5
Q42553	AT3G02780	Isopentenyl-diphosphate Delta-isomerase II, chloroplastic OS=Arabidopsis thaliana GN=IPP2 PE=2 SV=1	32587	6.1	269.4	5	20.4	397.96	8	32	99.66	2	20.4
Q9SKC1	AT2G31790	UDP-glycosyltransferase 74C1 OS=Arabidopsis thaliana GN=UGT74C1 PE=2 SV=1	51599	5.45	252.26	5	18.2	352.73	8	23	160.72	2	16
P52032	AT2G25080	Phospholipid hydroperoxide glutathione peroxidase 1, chloroplastic OS=Arabidopsis thaliana GN=GPX1 PE=2 SV=2	25999	9.42	307.06	5	40.7	428.97	7	34.7	574.59	10	49.2
A1L4Y4	AT5G61510	At5g61510 OS=Arabidopsis thaliana GN=At5g61510 PE=2 SV=1	43995	8.61	277.51	5	39.4	425.45	7	36.7	520.32	9	37.4
Q9SI20	AT2G18110	Elongation factor 1-delta 2 OS=Arabidopsis thaliana GN=At2g18110 PE=1 SV=1	25251	4.49	294.96	5	41.6	415.46	7	45	433.85	8	45
Q9FFD2	AT5G16510	Probable UDP-arabinopyranose mutase 5 OS=Arabidopsis thaliana GN=RGP5 PE=1 SV=1	38560	5.06	264.14	5	25.9	388.86	7	33.6	470.78	8	33.9
Q42605	AT1G12780	Bifunctional UDP-glucose 4-epimerase and UDP-xylose 4-epimerase 1 OS=Arabidopsis thaliana GN=UGE1 PE=1 SV=2	39133	6.14	300.8	5	36.2	473.95	7	26.8	488.81	7	27.4
Q8VZB1	AT2G39080	Putative uncharacterized protein At2g39070:At2g39080; T7F6.24:T7F6.25 OS=Arabidopsis thaliana GN=At2g39070At2g39080 PE=2 SV=1	38186	8.13	241.22	5	25.4	376.33	7	35	339.2	7	36.8
Q9SJE1	AT1G08520	Magnesium-chelatase subunit ChlD, chloroplastic OS=Arabidopsis thaliana GN=CHLD PE=1 SV=3	83232	5.26	230.06	5	14.6	369.8	7	16.3	293.86	6	14.7
Q8H0U4	AT2G16950	Isoform 2 of Transportin-1 OS=Arabidopsis thaliana GN=TRN1	99572	4.81	201.24	5	11.1	399.69	7	12.2	304.68	6	13.1
O65220	AT5G35100	Peptidyl-prolyl cis-trans isomerase CYP28, chloroplastic OS=Arabidopsis thaliana GN=CYP28 PE=1 SV=1	30486	6.82	296.42	5	29.9	364.73	7	42	326.05	6	38.4
P82869	AT3G15520	Peptidyl-prolyl cis-trans isomerase CYP37, chloroplastic OS=Arabidopsis thaliana GN=CYP37 PE=1 SV=3	50451	6.56	372.98	5	14.2	448.79	7	18.2	330.26	6	18.7
O82191	AT2G19900	NADP-dependent malic enzyme 1 OS=Arabidopsis thaliana GN=NADP-ME1 PE=1 SV=1	64238	6.32	371.41	5	7.2	474.53	7	18.1	414.81	6	10.7
P34066	AT5G42790	Proteasome subunit alpha type-1-A OS=Arabidopsis thaliana GN=PAF1 PE=1 SV=3	30457	4.99	390.93	5	32.4	408.06	7	40.3	359.68	6	37.4
Q94K59	AT4G24350	Phosphorylase family protein OS=Arabidopsis thaliana GN=At4g24350 PE=2 SV=1	36673	8.23	317.04	5	25.9	387.39	7	36.3	331.59	6	31
Q94CE3	AT4G33580	Beta carbonic anhydrase 5, chloroplastic OS=Arabidopsis thaliana GN=BCA5 PE=2 SV=2	33518	8.8	228.71	5	24.2	353.22	7	39.1	343.67	6	24.5
F4K3A9	AT5G48960	HAD-superfamily hydrolase, subfamily IG, 5~-nucleotidase OS=Arabidopsis thaliana GN=At5g48960 PE=4 SV=1	72846	5.99	256.91	5	13.7	438.74	7	19	291.36	5	17.6
Q9FIW4	AT5G36890	Beta-glucosidase 42 OS=Arabidopsis thaliana GN=BGLU42 PE=2 SV=1	56042	5.39	295.16	5	14	392.66	7	19.9	255.41	5	16.7
F4JKM2	AT4G34230	Cinnamyl alcohol dehydrogenase 5 OS=Arabidopsis thaliana GN=CAD5 PE=3 SV=1	38691	5.25	229.62	5	28.6	390.08	7	35.9	261.21	5	42.9
Q09152	AT5G47770	Isoform Cytoplasmic of Farnesyl pyrophosphate synthase 1, mitochondrial OS=Arabidopsis thaliana GN=FPS1	39671	5.32	202.54	5	17.2	420.85	7	28.6	244.27	5	21
Q8VX13	AT3G54960	Protein disulfide isomerase-like 1-3 OS=Arabidopsis thaliana GN=PDIL1-3 PE=2 SV=1	64172	4.74	228.01	5	17.4	349.94	7	18.3	269.96	5	13.1
Q9STF2	AT3G46780	Protein plastid transcriptionally active 16 OS=Arabidopsis thaliana GN=T6H20.190 PE=1 SV=1	54325	8.9	294.47	5	20.2	408.64	7	21.6	211.43	5	16.5
P28769	AT3G20050	T-complex protein 1 subunit alpha OS=Arabidopsis thaliana GN=CCT1 PE=1 SV=1	59192	5.93	278.27	5	16.7	391.52	7	27	123.92	3	11.9
Q9M0F9	AT4G29220	ATP-dependent 6-phosphofructokinase 1 OS=Arabidopsis thaliana GN=PFK1 PE=1 SV=1	51958	7.22	201.97	5	14	311.83	7	17.3	54.2	1	14.4
Q9LVI8	AT3G17820	Glutamine synthetase cytosolic isozyme 1-3 OS=Arabidopsis thaliana GN=GLN1-3 PE=1 SV=1	38570	5.72	270.33	5	16.9	440.79	7	19.2
Q9M314	AT3G61540	AT3g61540/F2A19_140 OS=Arabidopsis thaliana GN=F2A19.140 PE=2 SV=1	57549	6.88	248.5	5	18.8	284.24	6	22.1	377.37	7	28.9
Q9FK05	AT5G53370	Probable pectinesterase/pectinesterase inhibitor 61 OS=Arabidopsis thaliana GN=PME61 PE=2 SV=1	64201	7.55	274.11	5	15.3	363.85	6	20.4	417.94	7	17.9
Q9LFL3	AT5G16880	Target of Myb protein 1 OS=Arabidopsis thaliana GN=At5g16880 PE=1 SV=1	33322	4.81	404.98	5	33.3	420.93	6	30.3	486.91	7	27
F4HTT6	AT1G74070	Peptidyl-prolyl cis-trans isomerase CYP26-2, chloroplastic OS=Arabidopsis thaliana GN=CYP26-2 PE=2 SV=1	34353	9.51	332.85	5	28.4	325.13	6	27.1	445.02	7	28.4
P21216	AT2G18230	Soluble inorganic pyrophosphatase 2 OS=Arabidopsis thaliana GN=PPA2 PE=2 SV=2	24656	5.72	373.18	5	47.7	433.55	6	51.8	352.58	6	64.7
P52577	AT1G75280	Isoflavone reductase homolog P3 OS=Arabidopsis thaliana GN=At1g75280 PE=2 SV=1	33716	5.66	354.58	5	27.7	396.35	6	28.1	273.35	6	24.5
Q9LQQ3	AT1G07750	At1g07750/F24B9_13 OS=Arabidopsis thaliana GN=F24B9.13 PE=2 SV=1	38287	5.83	309.4	5	24.7	426.86	6	26.7	379.47	6	23.6
P82538	AT3G55330	PsbP-like protein 1, chloroplastic OS=Arabidopsis thaliana GN=PPL1 PE=1 SV=1	25607	9.37	333.71	5	31.3	332.92	6	37.4	378.27	6	37.4
Q9CAI3	AT1G72680	Probable cinnamyl alcohol dehydrogenase 1 OS=Arabidopsis thaliana GN=CAD1 PE=2 SV=1	38646	6.67	296.18	5	30.1	350.9	6	31	337.16	6	24.8
P41088	AT3G55120	Chalcone--flavonone isomerase 1 OS=Arabidopsis thaliana GN=CHI1 PE=1 SV=2	26579	5.43	336.95	5	30.5	443.66	6	40.7	370.35	6	34.6
Q9SCY2	AT5G45680	Peptidyl-prolyl cis-trans isomerase FKBP13, chloroplastic OS=Arabidopsis thaliana GN=FKBP13 PE=1 SV=2	22025	8.96	240.84	5	26.9	287.24	6	37	277.96	6	37.5
Q9LZ23	AT5G04740	ACT domain-containing protein ACR12 OS=Arabidopsis thaliana GN=ACR12 PE=2 SV=1	33058	5.27	235.79	5	23.3	353.6	6	23.3	270.38	5	27.3
Q9SQI8	AT3G25860	Dihydrolipoyllysine-residue acetyltransferase component 4 of pyruvate dehydrogenase complex, chloroplastic OS=Arabidopsis thaliana GN=LTA2 PE=2 SV=1	50049	8.33	382.95	5	27.5	358.79	6	27.5	284.53	5	29.6
Q9FID2	AT5G39080	Acyltransferase-like protein OS=Arabidopsis thaliana GN=At5g39080 PE=2 SV=1	51452	5.39	287.9	5	14.7	340.92	6	24.6	318.42	5	17.9
P35614	AT3G26618	Eukaryotic peptide chain release factor subunit 1-3 OS=Arabidopsis thaliana GN=ERF1-3 PE=1 SV=1	48977	5.38	260.16	5	14.5	387.21	6	17.5	230.18	5	14.5
O64733	AT2G30140	Isoform 2 of UDP-glycosyltransferase 87A2 OS=Arabidopsis thaliana GN=UGT87A2	51567	5.68	276.63	5	22	306.85	6	17.4	283.47	5	18.5
B3H5L3	AT1G73180	Eukaryotic translation initiation factor eIF2A-like protein OS=Arabidopsis thaliana GN=At1g73180 PE=1 SV=1	53545	8.56	288.46	5	15.3	373.84	6	21.1	239.61	5	21.7
Q8VYN9	AT5G54430	Putative uncharacterized protein At5g54430 OS=Arabidopsis thaliana GN=PHOS32 PE=2 SV=1	26186	6.07	294.35	5	33.5	424.43	6	51.7	304.36	5	31
Q8LCU7	AT3G45770	Probable trans-2-enoyl-CoA reductase, mitochondrial OS=Arabidopsis thaliana GN=At3g45770 PE=2 SV=1	40797	6.77	235.12	5	20.8	286.16	6	31.7	308	5	22.9
F4I420	AT1G76810	Eukaryotic translation initiation factor 2 (EIF-2) family protein OS=Arabidopsis thaliana GN=At1g76810 PE=1 SV=1	142029	5.29	251.95	5	12.8	294.75	6	9.9	294.12	5	9.4
Q42262	AT4G34670	40S ribosomal protein S3a-2 OS=Arabidopsis thaliana GN=RPS3AB PE=2 SV=3	29785	9.75	243.6	5	34	381.82	6	36.3	233.28	5	32.8
Q9M336	AT3G53900	Isoform 2 of Uracil phosphoribosyltransferase, chloroplastic OS=Arabidopsis thaliana GN=UPP	25145	6.31	252.38	5	47.2	232.14	6	40.7	230.59	4	37.7
O82796	AT1G18640	Phosphoserine phosphatase, chloroplastic OS=Arabidopsis thaliana GN=PSP PE=1 SV=2	32298	6.05	302.57	5	21.7	358.04	6	27.1	302.26	4	24.7
Q9SNE0	AT3G50270	Anthranilate N-hydroxycinnamoyl/benzoyltransferase-like protein OS=Arabidopsis thaliana GN=F11C1_110 PE=4 SV=1	49774	5.85	261.76	5	32	288.26	6	32.7	287.55	4	30.2
F4JFY4	AT4G08390	L-ascorbate peroxidase S OS=Arabidopsis thaliana GN=SAPX PE=3 SV=1	37393	9.11	328.46	5	33.2	292.35	6	26.3	211.45	3	22.5
A8MRX1	AT2G01350	Quinolinate phoshoribosyltransferase OS=Arabidopsis thaliana GN=QPT PE=4 SV=1	37101	5.77	200.45	5	18.7	354.77	6	35.7	174.31	3	20.5
Q9LDA7	AT3G15260	Probable protein phosphatase 2C 39 OS=Arabidopsis thaliana GN=At3g15260 PE=2 SV=1	31610	5.51	375.96	5	25.3	478.24	6	26.3	247.26	3	22.8
Q9FI36	AT5G48020	At5g48020 OS=Arabidopsis thaliana GN=At5g48020 PE=2 SV=1	39821	5.4	289.49	5	23.7	363.97	6	35.5	223.2	3	16.9
Q8RYC2	AT2G42100	Putative actin-5 OS=Arabidopsis thaliana GN=ACT5 PE=5 SV=1	42090	5.19	407.21	5	24.9	520.4	6	22.2	121.41	2	22.2
Q8LD27	AT4G31300	Proteasome subunit beta type-6 OS=Arabidopsis thaliana GN=PBA1 PE=1 SV=2	25136	5.31	307.23	5	31.6	354.47	5	28.6	380.84	6	32.5
Q8L794	AT2G21370	Putative xylulose kinase OS=Arabidopsis thaliana GN=XK-1 PE=2 SV=1	52435	6.36	228.26	5	20.9	301.97	5	22.2	233.44	6	18
F4KFV6	AT5G39830	Protease DEG 8 OS=Arabidopsis thaliana GN=DEG8 PE=4 SV=1	46231	8.52	311.79	5	19.8	257.35	5	20.5	310.02	6	17.7
Q9SHG8	AT1G17100	At1g17100 OS=Arabidopsis thaliana GN=F20D23.21 PE=2 SV=1	25372	4.8	426.65	5	37.9	369.95	5	43.1	362.86	6	40.9
P46010	AT3G44320	Nitrilase 3 OS=Arabidopsis thaliana GN=NIT3 PE=1 SV=1	37998	5.62	434.48	5	26.9	409.86	5	26.6	381.5	5	26.9
Q9SIR5	AT2G25280	Expressed protein OS=Arabidopsis thaliana GN=At2g25280 PE=2 SV=1	32623	6.35	220.61	5	24.4	293.65	5	32.3	205.82	5	24.4
O22707	AT1G60690	Probable aldo-keto reductase 3 OS=Arabidopsis thaliana GN=At1g60690 PE=3 SV=1	38137	5.98	332.92	5	20.6	338.97	5	12.5	286.02	5	20.9
Q8RWN9	AT3G13930	Dihydrolipoyllysine-residue acetyltransferase component 2 of pyruvate dehydrogenase complex, mitochondrial OS=Arabidopsis thaliana GN=At3g13930 PE=2 SV=2	58431	7.55	333.09	5	15.2	340.35	5	15.6	376.03	5	14.5
Q93ZG7	AT3G53110	DEAD-box ATP-dependent RNA helicase 38 OS=Arabidopsis thaliana GN=RH38 PE=1 SV=2	55349	5.18	345.53	5	21.4	325.77	5	22.2	431.13	5	18.8
O81283	AT4G02510	Translocase of chloroplast 159, chloroplastic OS=Arabidopsis thaliana GN=TOC159 PE=1 SV=1	160721	4.43	325.37	5	9.5	338.61	5	9.5	345.83	5	9
Q8LC68	AT1G18800	Isoform 2 of NAP1-related protein 2 OS=Arabidopsis thaliana GN=NRP2	29464	4.18	314.1	5	19.5	313.32	5	22.3	245.11	5	22.3
Q9AV97	AT1G79500	2-dehydro-3-deoxyphosphooctonate aldolase 1 OS=Arabidopsis thaliana GN=KDSA1 PE=1 SV=2	31636	6.33	313.83	5	37.6	340.3	5	23.8	196.76	4	31.4
O24496	AT3G10850	Hydroxyacylglutathione hydrolase cytoplasmic OS=Arabidopsis thaliana GN=GLX2-2 PE=1 SV=2	28773	5.93	338.42	5	34.5	320.72	5	34.5	262.44	4	38.4
B3H6B8	AT3G26720	Alpha-mannosidase OS=Arabidopsis thaliana GN=At3g26720 PE=3 SV=1	106394	6.64	271.06	5	11.6	363.09	5	12.5	285.47	4	9.9
O82089	AT3G56240	Copper transport protein CCH OS=Arabidopsis thaliana GN=CCH PE=1 SV=1	12864	4.91	347.42	5	66.7	245.63	5	50	270.23	4	50
P93031	AT3G51160	GDP-mannose 4,6 dehydratase 2 OS=Arabidopsis thaliana GN=MUR1 PE=1 SV=3	41935	5.75	264.75	5	24.7	262.27	5	23.6	230.49	4	12.3
Q9LEY1	AT5G08260	Serine carboxypeptidase-like 35 OS=Arabidopsis thaliana GN=SCPL35 PE=2 SV=1	53574	7.98	289.71	5	24.8	311.53	5	22.1	214.2	3	19.2
F4IUJ0	AT2G26340	Uncharacterized protein OS=Arabidopsis thaliana GN=At2g26340 PE=4 SV=1	27806	6.9	290.8	5	34.4	366.68	5	37.2	178.78	3	26.1
Q9LQK0	AT1G17470	Developmentally-regulated G-protein 1 OS=Arabidopsis thaliana GN=DRG1 PE=1 SV=1	44611	8.85	357.25	5	23.6	306.17	5	32.3	255.13	3	27.1
Q93W28	AT4G15545	Uncharacterized protein At4g15545 OS=Arabidopsis thaliana GN=At4g15545 PE=1 SV=1	37184	4.91	298.53	5	28.5	365.89	5	21.7	250.24	3	14.2
O65896	AT2G19570	Cytidine deaminase 1 OS=Arabidopsis thaliana GN=CDA1 PE=1 SV=1	32490	5.54	369.17	5	30.3	268.31	5	23.7	211.29	3	19.3
F4JE18	AT3G54760	Dentin sialophosphoprotein-related protein OS=Arabidopsis thaliana GN=At3g54760 PE=1 SV=1	82704	4.37	224.42	5	12.7	249.7	5	12.9	153.41	3	5.8
Q9FXA1	AT1G49750	AT1G49750 protein OS=Arabidopsis thaliana GN=F14J22.4 PE=2 SV=1	54373	8.43	232.87	5	14.2	253.55	5	15.2	155.58	3	14.2
O23722	AT2G38700	At2g38700 OS=Arabidopsis thaliana GN=MVD1 PE=2 SV=1	45557	6.33	250.09	5	13.8	304.63	5	20.6	159.9	2	11.7
Q9ZW18	AT2G29350	Senescence-associated protein 13 OS=Arabidopsis thaliana GN=SAG13 PE=1 SV=2	24375	8.9	333.67	5	23.6	360.77	5	23.6	74.82	1	33.8
Q39256	AT3G09790	Polyubiquitin 8 OS=Arabidopsis thaliana GN=UBQ8 PE=3 SV=1	71724	9.1	288.47	5	7.9	383.97	5	10
O23712	AT1G47250	Proteasome subunit alpha type-1-B OS=Arabidopsis thaliana GN=PAF2 PE=1 SV=2	30391	4.97	390.93	5	31.4	306.64	5	25.6
F4KE63	AT5G16715	ATP binding/valine-tRNA ligase/aminoacyl-tRNA ligase OS=Arabidopsis thaliana GN=EMB2247 PE=3 SV=1	110560	5.96	223.4	5	12.5	155.95	4	12.1	295.47	7	14.4
Q9LVY1	AT5G36160	Tyrosine aminotransferase OS=Arabidopsis thaliana GN=TAT PE=2 SV=1	46419	4.89	314.44	5	20.5	255.26	4	17.1	388.48	6	19
B3H4M0	AT3G15840	Post-illumination chlorophyll fluorescence increase protein OS=Arabidopsis thaliana GN=PIFI PE=4 SV=1	29357	5.82	255.75	5	34.7	198.5	4	25.7	298.71	6	40.3
Q9S9N9	AT1G15950	Cinnamoyl-CoA reductase 1 OS=Arabidopsis thaliana GN=CCR1 PE=1 SV=1	37465	6.13	275.83	5	23.5	233.59	4	20.8	289.46	5	18.3
Q9LR44	AT1G05560	UDP-glycosyltransferase 75B1 OS=Arabidopsis thaliana GN=UGT75B1 PE=1 SV=1	52780	5.53	248.84	5	16.6	161.89	4	20.3	279.89	5	13
P49243	AT1G62640	3-oxoacyl-[acyl-carrier-protein] synthase III, chloroplastic OS=Arabidopsis thaliana GN=At1g62640 PE=2 SV=2	42820	7.05	270.56	5	19.6	232.8	4	15.8	264.07	5	34.7
O49453	AT4G28440	Uncharacterized protein At4g28440 OS=Arabidopsis thaliana GN=At4g28440 PE=1 SV=1	16449	9.46	385.14	5	46.4	269.4	4	49	307.73	5	46.4
F4K5T2	AT5G28030	Bifunctional cystathionine gamma-lyase/cysteine synthase OS=Arabidopsis thaliana GN=DES1 PE=1 SV=1	34304	5.62	240.99	5	17.6	184.05	4	20.1	231.37	5	17.6
O81235	AT3G10920	Superoxide dismutase OS=Arabidopsis thaliana GN=MSD1 PE=1 SV=1	25329	8.47	397.63	5	38.7	349.73	4	35.2	247.47	4	29.1
Q8VXZ0	AT5G19460	Nudix hydrolase 20, chloroplastic OS=Arabidopsis thaliana GN=NUDT20 PE=2 SV=1	41896	7.57	288.87	5	34.5	210.2	4	31.6	225.84	4	34.8
Q9FIX1	AT5G39730	AIG2-like protein OS=Arabidopsis thaliana GN=At5g39730 PE=2 SV=1	20005	5.01	308.52	5	41.3	245.67	4	32	252.46	4	33.1
P54873	AT4G11820	Isoform 2 of Hydroxymethylglutaryl-CoA synthase OS=Arabidopsis thaliana GN=HMGS	45177	6.76	266.99	5	19	165.23	4	16	199.66	4	18.7
O49292	AT1G77090	PsbP domain-containing protein 4, chloroplastic OS=Arabidopsis thaliana GN=PPD4 PE=1 SV=2	28484	7.02	290.15	5	33.8	254.51	4	28.5	220.87	4	20
Q9SFB3	AT3G08010	F17A17.35 protein OS=Arabidopsis thaliana GN=F17A17.35 PE=2 SV=1	41891	5.01	296.22	5	23.3	169.39	4	19.5	274.81	4	17.4
Q8LAR0	AT4G32460	At4g32460 OS=Arabidopsis thaliana GN=At4g32460 PE=2 SV=1	39793	8.17	220.26	5	12.3	196.52	4	10.7	157.35	4	10.7
Q9LK96	AT3G15090	AT3g15090/K15M2_24 OS=Arabidopsis thaliana GN=At3g15090 PE=2 SV=1	39370	9.13	250.41	5	28.7	184.03	4	17.5	196.63	4	24.3
Q9SXJ6	AT1G66670	ATP-dependent Clp protease proteolytic subunit 3, chloroplastic OS=Arabidopsis thaliana GN=CLPP3 PE=1 SV=1	33903	7.6	290.92	5	34.3	286.59	4	38.8	175.88	3	34
P92974	AT5G06460	Ubiquitin-activating enzyme E1 2 OS=Arabidopsis thaliana GN=UBA2 PE=1 SV=1	119548	5.13	265.12	5	9.6	174.18	4	7.1	130.57	3	5.6
Q9XQC7	AT5G17710	GrpE protein homolog OS=Arabidopsis thaliana GN=grpE PE=2 SV=1	35699	4.57	292.18	5	21.2	282.17	4	27.9	246.04	3	24.8
P52422	AT1G31220	Phosphoribosylglycinamide formyltransferase, chloroplastic OS=Arabidopsis thaliana GN=PUR3 PE=2 SV=2	32150	8.92	232.28	5	26.7	239.83	4	22.3	172.5	3	22.3
Q9SLF7	AT2G27710	60S acidic ribosomal protein P2-2 OS=Arabidopsis thaliana GN=RPP2B PE=1 SV=1	11437	4.67	412.59	5	67.8	347.33	4	66.1	303.9	3	69.6
O80842	AT2G45770	Cell division protein FtsY homolog, chloroplastic OS=Arabidopsis thaliana GN=CPFTSY PE=1 SV=2	39654	7.59	240.65	5	26.8	178.1	4	16.9	223.48	3	29.5
F4KJA1	AT5G59750	RibA-3-like protein OS=Arabidopsis thaliana GN=At5g59750 PE=3 SV=1	60139	5.8	210.06	5	11.8	175.57	4	16.2	187.89	3	14.4
Q8LA13	AT3G58510	DEAD-box ATP-dependent RNA helicase 11 OS=Arabidopsis thaliana GN=RH11 PE=1 SV=1	65985	6.23	254.28	5	16.5	197.82	4	12.4	76.31	2	21.2
Q8L7W8	AT4G34260	Alpha-L-fucosidase 2 OS=Arabidopsis thaliana GN=FUC95A PE=1 SV=1	93667	6.78	247.14	5	8.1	225.41	4	13	105.65	2	6.6
Q93ZC5	AT1G13280	Allene oxide cyclase 4, chloroplastic OS=Arabidopsis thaliana GN=AOC4 PE=2 SV=1	27792	9.15	224.98	5	22.4	147.33	4	26	87.48	2	11.4
Q9LPT6	AT1G50670	F11F12.1 protein OS=Arabidopsis thaliana GN=F11F12.1 PE=2 SV=1	23411	4.98	236.08	5	29.3	249.51	4	20.7	135.39	2	22.1
Q9S7A0	AT3G03910	Probable glutamate dehydrogenase 3 OS=Arabidopsis thaliana GN=GSH3 PE=3 SV=1	44500	5.75	213.94	5	15.8	194.79	4	13.9
Q0WNW0	AT5G04885	Glycosyl hydrolase family protein OS=Arabidopsis thaliana GN=At5g04885 PE=2 SV=1	72257	6.13	211.85	5	8.1	155.05	3	20.6	289.08	6	12.2
Q9LNU4	AT1G20200	26S proteasome non-ATPase regulatory subunit 3 homolog A OS=Arabidopsis thaliana GN=RPN3A PE=1 SV=3	55548	8.35	200.14	5	19.3	125.4	3	16.4	239.57	5	18.9
Q8H104	AT4G26870	Asx tRNA synthetase (AspRS/AsnRS) class II core domain-contating protein OS=Arabidopsis thaliana GN=At4g26870 PE=2 SV=1	60295	6.21	275.51	5	11.3	171.52	3	7.1	178.99	4	12.8
Q9FFE0	AT5G16450	Putative 4-hydroxy-4-methyl-2-oxoglutarate aldolase 2 OS=Arabidopsis thaliana GN=At5g16450 PE=1 SV=1	17809	5.42	252.85	5	25.9	152.49	3	27.1	176.2	4	27.1
Q9FI78	AT5G48930	Shikimate O-hydroxycinnamoyltransferase OS=Arabidopsis thaliana GN=HST PE=2 SV=1	47944	6.18	200.8	5	21.7	134.86	3	20.8	148.23	4	14.3
P93014	AT2G33800	30S ribosomal protein S5, chloroplastic OS=Arabidopsis thaliana GN=rps5 PE=2 SV=1	32625	8.99	246.64	5	31.4	179.81	3	20.8	249.05	4	28.7
Q8L606	AT3G53560	Putative uncharacterized protein At3g53560 OS=Arabidopsis thaliana GN=At3g53560 PE=2 SV=1	38640	6.58	269.56	5	24.4	195.84	3	23.8	184.17	3	15.3
F4KFD7	AT5G09900	26S proteasome regulatory particle non-ATPase subunit 5A OS=Arabidopsis thaliana GN=EMB2107 PE=4 SV=1	50818	7.55	257.76	5	16.5	155.82	3	13.3	67.4	2	14.5
F4K4D5	AT5G27640	Eukaryotic translation initiation factor 3 subunit B OS=Arabidopsis thaliana GN=TIF3B1 PE=1 SV=1	84861	5.19	228.76	5	17.6	182.97	3	8	79.16	2	3.5
F4JIF9	AT4G14800	Proteasome subunit beta type OS=Arabidopsis thaliana GN=PBD2 PE=3 SV=1	23812	5.74	242.91	5	31.2	178.52	3	42.8	32.16	1	24.7
Q42536	AT5G54190	Protochlorophyllide reductase A, chloroplastic OS=Arabidopsis thaliana GN=PORA PE=1 SV=2	43836	9.42	286.77	5	14.3	193.34	3	16.9
Q9FUZ2	AT5G14660	Peptide deformylase 1B, chloroplastic/mitochondrial OS=Arabidopsis thaliana GN=PDF1B PE=1 SV=2	30591	8.92	223.95	5	15.8	132.47	2	11.7	215.01	4	26
Q9M060	AT3G55620	Eukaryotic translation initiation factor 6-2 OS=Arabidopsis thaliana GN=EIF6-2 PE=2 SV=1	26465	4.63	283.05	5	29.8	111.97	2	18	221.12	4	29.8
Q9LXA8	AT5G10560	Probable beta-D-xylosidase 6 OS=Arabidopsis thaliana GN=BXL6 PE=2 SV=1	87130	5.96	290.19	5	9.1	94.48	2	4.5	237.44	4	9.6
Q7Y175	AT4G15410	Plant UBX domain-containing protein 5 OS=Arabidopsis thaliana GN=PUX5 PE=1 SV=1	44822	5.42	328.95	5	20.5	111.14	2	9.3	105.89	2	6.4
O04663	AT5G35620	Eukaryotic translation initiation factor isoform 4E OS=Arabidopsis thaliana GN=EIF(ISO)4E PE=1 SV=2	22500	5.49	325.72	5	45.5	130.95	2	29.8	35.64	1	35.9
F4JJR0	AT4G27690	Vacuolar protein sorting-associated protein 26B OS=Arabidopsis thaliana GN=VPS26B PE=4 SV=1	32089	6.14	190.76	5	27.3	94.05	2	14.5
O82808	AT2G25950	At2g25950 OS=Arabidopsis thaliana GN=At2g25950 PE=2 SV=2	22675	5.09	289.19	5	52	74.76	1	22.5	169.57	3	33.8
Q8RX69	AT1G15060	At1g15070/F9L1_1 OS=Arabidopsis thaliana GN=At1g15060 PE=2 SV=1	63635	5.52	223.44	5	18.9	91.98	1	9.2	58.83	1	11.9
Q9LPV8	AT1G12920	Eukaryotic peptide chain release factor subunit 1-2 OS=Arabidopsis thaliana GN=ERF1-2 PE=1 SV=1	48911	5.25	253.58	5	14.5				37.11	1	14.5
Q39250	AT3G46010	Actin-depolymerizing factor 1 OS=Arabidopsis thaliana GN=ADF1 PE=1 SV=1	16102	6.73	398.95	5	30.2
Q8LB01	AT3G59890	Isoform 2 of 4-hydroxy-tetrahydrodipicolinate reductase 2, chloroplastic OS=Arabidopsis thaliana GN=DAPB2	37288	6.8	276.95	5	16.3
Q93Z96	AT4G03205	Isoform 2 of Coproporphyrinogen-III oxidase 2, chloroplastic OS=Arabidopsis thaliana GN=CPX2	26914	7.1	248.04	5	32.9
O23247	AT4G26300	Arginyl-tRNA synthetase OS=Arabidopsis thaliana GN=T25K17.110 PE=3 SV=1	72341	6.73	168.28	4	19.3	378.85	9	24.1	418.24	10	20.1
Q9SJU9	AT2G21280	Epimerase family protein SDR39U1 homolog, chloroplastic OS=Arabidopsis thaliana GN=GC1 PE=2 SV=2	37722	9.31	204.95	4	28	465.72	9	30.5	465.67	8	28.2
O04922	AT2G31570	Probable glutathione peroxidase 2 OS=Arabidopsis thaliana GN=GPX2 PE=1 SV=1	18933	5.6	188.46	4	33.1	445.35	9	47.9	351.92	7	33.1
F4JTK8	AT4G38220	Aminoacylase-1 OS=Arabidopsis thaliana GN=At4g38220 PE=3 SV=1	48008	5.93	186.44	4	22.4	422.4	9	38.1	267.96	6	28.2
Q9LFA6	AT3G52840	Beta-galactosidase 2 OS=Arabidopsis thaliana GN=BGAL2 PE=2 SV=2	81962	8.62	169.49	4	9.6	420.13	9	21	201.28	5	11.8
Q9S9P1	AT1G15930	40S ribosomal protein S12-1 OS=Arabidopsis thaliana GN=RPS12A PE=2 SV=1	15367	5.38	252.09	4	34.7	476.09	8	41	406.17	8	72.9
B3LFA4	AT5G38830	At5g38830 OS=Arabidopsis thaliana GN=At5g38830 PE=2 SV=1	57805	5.91	231.44	4	22.3	420.68	8	23.1	415.29	7	30.9
Q9SXE1	AT1G62560	Flavin-containing monooxygenase FMO GS-OX3 OS=Arabidopsis thaliana GN=FMOGS-OX3 PE=2 SV=1	52656	5.64	207.92	4	27.9	372.9	8	27.1	185.37	4	31.2
Q96329	AT3G51840	Acyl-coenzyme A oxidase 4, peroxisomal OS=Arabidopsis thaliana GN=ACX4 PE=1 SV=1	47526	8.59	263.21	4	25.2	551.91	8	36.2	270.21	4	21.6
Q9FZ47	AT1G16880	ACT domain-containing protein ACR11 OS=Arabidopsis thaliana GN=ACR11 PE=1 SV=1	31275	4.98	201.45	4	21	376.93	7	22.8	447.99	8	36.9
Q9ZW15	AT2G29320	Tropinone reductase homolog At2g29320 OS=Arabidopsis thaliana GN=At2g29320 PE=2 SV=1	28759	6.59	256.22	4	21.2	398.92	7	40.5	420.77	6	28.6
Q9SD73	AT3G47000	At3g47000 OS=Arabidopsis thaliana GN=F13I12.50 PE=2 SV=1	66267	5.2	257.23	4	21.5	431.73	7	16.8	217.67	4	18.4
Q682E0	AT2G35450	Catalytic/ hydrolase OS=Arabidopsis thaliana GN=At2g35450 PE=2 SV=1	38138	7.1	237.52	4	43.6	436.56	7	30.1	236.45	4	31.5
Q0WUQ7	AT4G29490	Metallopeptidase M24 family protein OS=Arabidopsis thaliana GN=At4g29490 PE=2 SV=1	54366	5.8	200.98	4	21.4	303.11	7	29.6	166.59	4	28
Q96250	AT2G33040	ATP synthase subunit gamma, mitochondrial OS=Arabidopsis thaliana GN=ATPC PE=2 SV=1	35426	9.01	217.46	4	20.6	423.83	7	34.8	237.81	4	35.4
O82314	AT2G25830	Probable transcriptional regulatory protein At2g25830 OS=Arabidopsis thaliana GN=At2g25830 PE=2 SV=2	36791	6.19	320.01	4	22.1	527.15	7	23	377.33	4	19.9
F4HXZ1	AT1G15130	Endosomal targeting BRO1-like domain-containing protein OS=Arabidopsis thaliana GN=At1g15130 PE=1 SV=1	95149	6.02	225.79	4	7.1	335.88	7	13.8	207.67	4	9.8
Q38871	AT4G35310	Calcium-dependent protein kinase 5 OS=Arabidopsis thaliana GN=CPK5 PE=2 SV=1	62088	5.15	339.5	4	14.4	437.63	7	17.8	263.28	3	18.3
Q9SEU6	AT3G15360	Thioredoxin M4, chloroplastic OS=Arabidopsis thaliana GN=At3g15360 PE=2 SV=2	21159	9.62	224.94	4	21.8	384.1	7	32.6	202.49	3	21.2
O80944	AT2G37760	Aldo-keto reductase family 4 member C8 OS=Arabidopsis thaliana GN=AKR4C8 PE=1 SV=2	34663	6.52	230.45	4	20.6	321.5	7	31.6	133.98	2	27
Q9SQR4	AT3G03980	NAD(P)-binding Rossmann-fold superfamily protein OS=Arabidopsis thaliana GN=T11I18.9 PE=3 SV=1	28129	6.13	204.44	4	33.3	332.46	7	40.4	129.01	2	20.7
Q9SJC4	AT2G04450	Nudix hydrolase 6 OS=Arabidopsis thaliana GN=NUDT6 PE=1 SV=1	31893	5.22	214.64	4	26.9	295.88	6	29.7	331.73	7	35.3
O82768	AT1G31860	Histidine biosynthesis bifunctional protein hisIE, chloroplastic OS=Arabidopsis thaliana GN=HISN2 PE=1 SV=1	31648	5.89	263.65	4	16.7	321.59	6	24.2	400.68	7	29.5
A1A6H3	AT1G17160	At1g17160 OS=Arabidopsis thaliana GN=At1g17160 PE=2 SV=1	40164	6.11	197.41	4	21.4	407.33	6	24.5	309.02	6	19.5
Q9LZE4	AT5G03430	Phosphoadenosine phosphosulfate (PAPS) reductase family protein OS=Arabidopsis thaliana GN=F12E4_190 PE=4 SV=1	55346	5.78	231.23	4	11.9	375.69	6	20.7	348.49	6	21.9
Q9FRL8	AT1G75270	Glutathione S-transferase DHAR2 OS=Arabidopsis thaliana GN=DHAR2 PE=1 SV=1	23392	5.79	209.93	4	33.3	375.42	6	39.9	293.64	5	30
Q0WPR4	AT5G23210	Serine carboxypeptidase-like 34 OS=Arabidopsis thaliana GN=SCPL34 PE=2 SV=2	56293	8.66	246.43	4	22	267.8	6	21.6	276.44	5	20.6
Q8L6Y1	AT3G20630	Ubiquitin carboxyl-terminal hydrolase 14 OS=Arabidopsis thaliana GN=UBP14 PE=1 SV=1	88318	5.06	162.85	4	7.9	403.86	6	10.7	207.22	4	10.8
Q9FXA2	AT1G49760	Polyadenylate-binding protein 8 OS=Arabidopsis thaliana GN=PAB8 PE=1 SV=1	72733	7.13	175.24	4	10.1	363.16	6	13	218.47	4	8.5
Q9LXU4	AT5G12950	Putative uncharacterized protein At5g12950/T24H18_120 OS=Arabidopsis thaliana GN=T24H18_120 PE=2 SV=1	96175	6.67	216.8	4	11.3	353.16	6	21.1	208.55	3	17
O24658	AT2G43590	At2g43590 OS=Arabidopsis thaliana GN=At2g43590 PE=2 SV=1	28334	8.43	283.89	4	20.8	371.58	6	38.3	167.43	3	38.3
F4J4W3	AT3G04770	40S ribosomal protein SA OS=Arabidopsis thaliana GN=RPSAb PE=1 SV=1	37276	9.67	252.16	4	24.1	413.38	6	21.1	169.42	2	21.1
O22810	AT2G33600	At2g33600 OS=Arabidopsis thaliana GN=At2g33600 PE=2 SV=1	35593	8.5	233.67	4	24.6	321.93	6	28.7	33.02	1	22.1
Q84WV8	AT2G23420	Nicotinate phosphoribosyltransferase 2 OS=Arabidopsis thaliana GN=NAPRT2 PE=2 SV=1	62233	5.86	186.67	4	19.4	345.95	5	25.5	379	8	22.3
Q9LXU5	AT5G12940	Leucine-rich repeat-containing protein OS=Arabidopsis thaliana GN=T24H18_110 PE=2 SV=1	39927	9.52	170.07	4	20.8	276.55	5	21.8	368.66	8	26.7
Q9SSK1	AT1G70980	Asparagine--tRNA ligase, cytoplasmic 3 OS=Arabidopsis thaliana GN=SYNC3 PE=1 SV=1	63659	5.45	155.47	4	13.1	227.77	5	14	367.51	7	15.6
Q9M081	AT4G32640	Protein transport protein Sec24-like At4g32640 OS=Arabidopsis thaliana GN=At4g32640 PE=2 SV=3	116247	8.18	206.97	4	9.1	271.77	5	6.9	292.28	6	12.4
Q93V88	AT4G33500	Probable protein phosphatase 2C 62 OS=Arabidopsis thaliana GN=At4g33500 PE=2 SV=1	78875	4.66	245.52	4	6.4	336.14	5	12.4	351.68	6	10.6
Q9FMF1	AT5G64380	AT5g64380/MSJ1_22 OS=Arabidopsis thaliana GN=At5g64380 PE=2 SV=1	43949	6.37	232.57	4	12.1	296.85	5	15.3	240.79	5	18.3
Q2V3Q0	AT3G51260	20S proteasome alpha subunit PAD1 OS=Arabidopsis thaliana GN=PAD1 PE=4 SV=1	26553	6.86	359.06	4	37.4	357.54	5	47.3	392.73	5	46.9
Q9M1X8	AT3G59980	Nucleic acid-binding, OB-fold-like protein OS=Arabidopsis thaliana GN=F24G16.250 PE=2 SV=1	29726	7.71	266.53	4	25.3	285.53	5	31.1	249.13	5	21.6
Q9SCV3	AT2G32810	Beta-galactosidase OS=Arabidopsis thaliana GN=BGAL9 PE=3 SV=1	96453	8.24	150.55	4	14.4	182.85	5	10.3	232.84	5	14.3
Q8VZ10	AT1G56500	Haloacid dehalogenase-like hydrolase family protein OS=Arabidopsis thaliana GN=At1g56500 PE=2 SV=1	114331	5.43	194.23	4	8.2	292.12	5	9.2	330.45	5	15
Q67YE7	AT3G44620	Protein-tyrosine phosphatase OS=Arabidopsis thaliana GN=At3g44620 PE=2 SV=1	26932	8.95	228.42	4	29.4	279.51	5	32.4	247.28	5	35.6
O23138	AT1G22840	Cytochrome c-1 OS=Arabidopsis thaliana GN=CYTC-1 PE=1 SV=1	12386	9.34	237.32	4	46.5	322.2	5	46.5	277.83	5	61.4
O82264	AT2G47970	NPL4-like protein 2 OS=Arabidopsis thaliana GN=At2g47970 PE=1 SV=1	46140	5	275.71	4	29.3	270.52	5	25.7	282.19	5	18.4
Q9FN08	AT5G63810	Beta-galactosidase 10 OS=Arabidopsis thaliana GN=BGAL10 PE=2 SV=1	83048	8.58	221.42	4	12.7	252.86	5	13.2	265.33	5	12.3
O22265	AT2G47450	Signal recognition particle 43 kDa protein, chloroplastic OS=Arabidopsis thaliana GN=CAO PE=1 SV=2	41253	4.52	266.34	4	32.2	338.87	5	30.6	339.37	5	14.7
O80477	AT2G23610	Methylesterase 3 OS=Arabidopsis thaliana GN=MES3 PE=2 SV=1	29804	5.33	260.19	4	28.5	272.62	5	28.9	218.66	4	31.6
Q39024	AT4G01370	Mitogen-activated protein kinase 4 OS=Arabidopsis thaliana GN=MPK4 PE=1 SV=2	42825	5.74	145.76	4	17.8	273.27	5	26.1	176.55	4	19.1
Q9SR70	AT3G10060	Peptidyl-prolyl cis-trans isomerase FKBP16-4, chloroplastic OS=Arabidopsis thaliana GN=FKBP16-4 PE=1 SV=1	24489	9.67	257.81	4	21.7	266.44	5	26.1	236.69	4	18.3
Q05728	AT3G55010	Phosphoribosylformylglycinamidine cyclo-ligase, chloroplastic OS=Arabidopsis thaliana GN=PUR5 PE=1 SV=2	41478	5.31	213.64	4	23.7	242.42	5	25.4	206.36	4	32.4
F4JHW1	AT4G02860	Phenazine biosynthesis PhzC/PhzF protein OS=Arabidopsis thaliana GN=At4g02860 PE=4 SV=1	34294	5.73	248.95	4	15	291.68	5	15	233.75	4	15
O82240	AT2G47710	Adenine nucleotide alpha hydrolases-like protein OS=Arabidopsis thaliana GN=At2g47710 PE=2 SV=1	17290	7.74	266.76	4	42.6	356.76	5	47.5	291.46	4	53.1
F4ISP4	AT2G25840	Protein ovule abortion 4 OS=Arabidopsis thaliana GN=OVA4 PE=3 SV=1	45823	8.01	401.34	4	23.3	243.59	5	15.8	304.98	4	26
O49290	AT1G77060	Carboxyvinyl-carboxyphosphonate phosphorylmutase, chloroplastic OS=Arabidopsis thaliana GN=At1g77060 PE=2 SV=2	36543	6.4	294.12	4	31.6	263.03	5	20.4	270.85	4	26
Q9FIJ7	AT5G47840	Adenylate kinase 2, chloroplastic OS=Arabidopsis thaliana GN=At5g47840 PE=1 SV=1	31432	7.11	202.66	4	33.2	338.85	5	31.8	252.73	4	19.4
Q9XFH8	AT3G02730	Thioredoxin F1, chloroplastic OS=Arabidopsis thaliana GN=At3g02730 PE=1 SV=2	19313	9.12	233.02	4	24.2	276.23	5	24.2	239.56	4	14
F4HST2	AT1G20450	Dehydrin ERD10 OS=Arabidopsis thaliana GN=ERD10 PE=1 SV=1	29425	5.36	255.58	4	28.2	331.9	5	34	249.94	4	28.2
Q9ZW84	AT2G43100	3-isopropylmalate dehydratase small subunit 1 OS=Arabidopsis thaliana GN=IPMI2 PE=1 SV=1	27026	5.75	250.45	4	25	330.96	5	25	265.35	4	34
P19171	AT3G12500	Basic endochitinase B OS=Arabidopsis thaliana GN=CHI-B PE=1 SV=3	36160	7.81	321.29	4	21.2	429.6	5	26.9	271.43	4	26.9
Q8W4M5	AT1G12000	Pyrophosphate--fructose 6-phosphate 1-phosphotransferase subunit beta 1 OS=Arabidopsis thaliana GN=PFP-BETA1 PE=1 SV=1	61420	5.8	239.05	4	11.3	281.17	5	16.6	194.29	3	21
Q8W4Q4	AT4G24800	AT4g24800/F6I7_10 OS=Arabidopsis thaliana GN=At4g24800 PE=2 SV=1	77387	5	244.92	4	13.2	303.94	5	19.7	193.21	3	10.3
Q9S7D2	AT3G07670	Putative ribulose-1,5-bisphosphate carboxylase/oxygenase small subunit N-methyltransferase I OS=Arabidopsis thaliana GN=F17A17.1 PE=2 SV=1	57577	8.25	300.85	4	12.1	314.5	5	22.8	175.42	3	13.7
Q9SU88	AT4G29590	Methyltransferase OS=Arabidopsis thaliana GN=T16L4.100 PE=4 SV=1	35351	6.97	217.96	4	20.8	300.32	5	17	218.31	3	23
Q9FKG3	AT5G61580	ATP-dependent 6-phosphofructokinase 4, chloroplastic OS=Arabidopsis thaliana GN=PFK4 PE=1 SV=2	58302	8.46	167.2	4	10.4	211.42	5	14.2	100.65	2	19.1
Q9SX65	AT1G48320	1,4-dihydroxy-2-naphthoyl-CoA thioesterase 1 OS=Arabidopsis thaliana GN=DHNAT1 PE=1 SV=1	16702	9.07	189.17	4	41.7	239.01	5	41.7	181.76	2	34
Q9S7U9	AT4G29810	Mitogen-activated protein kinase kinase 2 OS=Arabidopsis thaliana GN=MKK2 PE=1 SV=2	39823	6	187.61	4	15.2	254.19	5	13.6	112.73	2	13.4
Q9CA59	AT1G74560	Isoform 2 of NAP1-related protein 1 OS=Arabidopsis thaliana GN=NRP1	29526	4.23	280.92	4	29.9	313.32	5	24.1
Q39251	AT3G46000	Actin-depolymerizing factor 2 OS=Arabidopsis thaliana GN=ADF2 PE=2 SV=1	15735	5.24	341.11	4	19	308.2	4	40.1	379.69	6	35.8
O64745	AT2G34810	At2g34810 OS=Arabidopsis thaliana GN=At2g34810 PE=2 SV=1	61268	9.63	267.81	4	13.1	186.89	4	13.7	357.29	6	20.7
Q8RWB6	AT4G17100	Putative serine protease-like protein OS=Arabidopsis thaliana GN=At4g17100 PE=2 SV=1	49385	4.92	221.41	4	14.5	226.8	4	19.4	350.25	6	14.5
Q9M2T9	AT3G55400	Methionyl-tRNA synthetase OS=Arabidopsis thaliana GN=T22E16.60 PE=3 SV=1	69230	6.15	247.51	4	11.7	247.73	4	11.7	253.05	5	15.3
Q8LB10	AT4G17040	ATP-dependent Clp protease proteolytic subunit-related protein 4, chloroplastic OS=Arabidopsis thaliana GN=CLPR4 PE=1 SV=1	33419	9.34	230.42	4	21.3	270.54	4	18.4	311.49	5	21.3
Q24JL3	AT1G16460	Isoform 2 of Thiosulfate/3-mercaptopyruvate sulfurtransferase 2 OS=Arabidopsis thaliana GN=STR2	34695	5.1	258.85	4	37.4	207.49	4	27	263.68	5	35.8
Q944L8	AT1G11930	At1g11930/F12F1_20 OS=Arabidopsis thaliana GN=At1g11930 PE=2 SV=1	27990	5.12	236.2	4	44	225.32	4	48.2	318.38	5	39.7
B3H6I9	AT4G05420	DNA damage-binding protein 1a OS=Arabidopsis thaliana GN=DDB1A PE=4 SV=1	118878	5.14	163.48	4	9.4	198.1	4	7.1	200.73	5	12.8
P52839	AT2G03760	Cytosolic sulfotransferase 12 OS=Arabidopsis thaliana GN=SOT12 PE=1 SV=2	37116	5.36	198.13	4	16.6	190.43	4	12	244.18	5	17.5
O48646	AT4G11600	Probable phospholipid hydroperoxide glutathione peroxidase 6, mitochondrial OS=Arabidopsis thaliana GN=GPX6 PE=2 SV=2	25568	9.38	227.12	4	20.3	228.39	4	25	196.85	4	22
Q9C9C4	AT1G74030	Enolase 1, chloroplastic OS=Arabidopsis thaliana GN=ENO1 PE=1 SV=1	51442	5.79	278.07	4	17.6	343.51	4	19.1	227.63	4	15.3
O49344	AT2G30790	Putative oxygen-evolving enhancer protein 2-2 OS=Arabidopsis thaliana GN=PSBP2 PE=5 SV=3	13435	5.8	279.03	4	38.4	313.83	4	38.4	326.78	4	38.4
Q9SGW3	AT1G64520	26S proteasome non-ATPase regulatory subunit 8 homolog A OS=Arabidopsis thaliana GN=RPN12A PE=1 SV=1	30687	4.81	203.73	4	24.3	192.93	4	16.9	227.41	4	21.7
Q8VZW3	AT5G05270	Probable chalcone--flavonone isomerase 3 OS=Arabidopsis thaliana GN=CHI3 PE=1 SV=1	23317	4.74	194.65	4	36.8	217.24	4	40.7	178.46	4	31.6
Q9SVD1	AT3G52500	Aspartyl protease family protein OS=Arabidopsis thaliana GN=F22O6_120 PE=2 SV=1	50973	8.53	164.27	4	11.9	165.15	4	11.5	163.33	4	13.6
O48721	AT2G26540	Uroporphyrinogen-III synthase, chloroplastic OS=Arabidopsis thaliana GN=UROS PE=2 SV=2	34204	7.81	271.59	4	26.8	201.64	4	15.9	234.08	4	30.2
Q94JY3	AT3G23570	Dienelactone hydrolase-like protein OS=Arabidopsis thaliana GN=MDB19.5 PE=2 SV=1	26513	5.28	355.19	4	30.5	292.52	4	41.4	228	3	28
Q9ZW13	AT2G29290	Tropinone reductase homolog At2g29290 OS=Arabidopsis thaliana GN=At2g29290 PE=2 SV=1	28387	5.31	250.65	4	26	299.64	4	14.9	180.8	3	24
Q8RYE9	AT2G33255	Haloacid dehalogenase-like hydrolase domain-containing protein At2g33255 OS=Arabidopsis thaliana GN=At2g33255 PE=2 SV=1	27479	5.84	264.04	4	24.1	280.17	4	25.7	285.38	3	33.9
Q9C5C8	AT4G21860	Peptide methionine sulfoxide reductase B2, chloroplastic OS=Arabidopsis thaliana GN=MSRB2 PE=1 SV=1	21954	8.88	195.26	4	29.7	187.21	4	34.2	138.29	3	30.7
Q9LKJ1	AT5G65940	Isoform 2 of 3-hydroxyisobutyryl-CoA hydrolase 1 OS=Arabidopsis thaliana GN=CHY1	37478	8.63	228.33	4	31.9	219.66	4	26.3	116.75	3	21.3
P93824	AT1G04350	1-aminocyclopropane-1-carboxylate oxidase homolog 6 OS=Arabidopsis thaliana GN=At1g04350 PE=2 SV=1	40770	5.61	226.8	4	14.7	173.44	4	23.1	161.78	3	23.6
Q9FLV0	AT5G24530	Downy mildew resistance 6 protein / oxidoreductase OS=Arabidopsis thaliana GN=K18P6.6 PE=2 SV=1	39339	5.44	183.31	4	17.3	209.93	4	21.1	142.83	3	18.8
Q9SU94	AT4G29510	Protein arginine N-methyltransferase 1.1 OS=Arabidopsis thaliana GN=PRMT11 PE=1 SV=1	43865	4.83	168.03	4	18.2	229.19	4	28.2	171.74	3	8.2
Q93Z34	AT2G24280	Alpha/beta-Hydrolases superfamily protein OS=Arabidopsis thaliana GN=At2g24280 PE=2 SV=1	56197	8.22	200.29	4	18.6	198.46	4	14.2	144.29	3	11.1
Q9M2P7	AT3G58010	Probable plastid-lipid-associated protein 9, chloroplastic OS=Arabidopsis thaliana GN=PAP9 PE=2 SV=1	34070	5.36	188.45	4	17.9	171.27	4	11.4	114.69	3	10.7
Q93VA8	AT1G76010	Alba DNA/RNA-binding protein OS=Arabidopsis thaliana GN=At1g76010 PE=2 SV=1	37360	9.78	185.27	4	11.7	192.52	4	11.7	67.01	2	9.1
Q39119	AT4G32940	Vacuolar-processing enzyme gamma-isozyme OS=Arabidopsis thaliana GN=At4g32940 PE=2 SV=2	54302	5.55	279.35	4	15.8	264.57	4	15.8	133.25	2	12.8
Q84MD8	AT4G21470	Bifunctional riboflavin kinase/FMN phosphatase OS=Arabidopsis thaliana GN=FHY PE=1 SV=1	42084	5.97	245.54	4	15.8	227.68	4	19.5	82.74	2	11.1
Q9SZI2	AT4G26110	Nucleosome assembly protein 1;1 OS=Arabidopsis thaliana GN=NAP1;1 PE=1 SV=1	42971	4.38	209.37	4	16.1	178.29	4	18	126.88	2	16.1
Q9SE50	AT1G52400	Isoform 2 of Beta-D-glucopyranosyl abscisate beta-glucosidase OS=Arabidopsis thaliana GN=BGLU18	52338	6.49	284.17	4	20.8	275.74	4	15.4	94.83	1	11.7
Q9SFF1	AT1G21860	SKU5 similar 7 protein OS=Arabidopsis thaliana GN=sks7 PE=4 SV=1	60334	9.25	220.97	4	10	251.57	4	12.3	87.01	1	9.3
Q9XI91	AT1G13950	Eukaryotic translation initiation factor 5A-1 OS=Arabidopsis thaliana GN=ELF5A-1 PE=1 SV=1	17350	5.41	303.12	4	22.2	301.21	4	22.2	89.06	1	22.2
Q9ZW20	AT2G29370	Tropinone reductase homolog At2g29370 OS=Arabidopsis thaliana GN=At2g29370 PE=3 SV=1	28703	6.34	263.65	4	12.7	263.84	4	15.7
O04204	AT2G40010	60S acidic ribosomal protein P0-1 OS=Arabidopsis thaliana GN=RPP0A PE=1 SV=1	33646	5.19	213.68	4	25.6	246.97	4	31.5
P32069	AT2G29690	Anthranilate synthase alpha subunit 2, chloroplastic OS=Arabidopsis thaliana GN=ASA2 PE=2 SV=1	69772	6.26	200.43	4	20.1	160.6	3	14.5	281.27	6	18.8
Q9C829	AT1G52380	Nuclear pore complex protein NUP50A OS=Arabidopsis thaliana GN=NUP50A PE=1 SV=1	46564	4.81	263.02	4	17	184.17	3	12.3	275.55	5	18.4
O48844	AT2G32730	26S proteasome non-ATPase regulatory subunit 1 homolog A OS=Arabidopsis thaliana GN=RPN2A PE=1 SV=1	108909	5.23	214.82	4	4.3	155.87	3	8	327.24	5	12.3
Q9FJ41	AT5G45950	GDSL esterase/lipase At5g45950 OS=Arabidopsis thaliana GN=At5g45950 PE=2 SV=1	39828	8.34	169.05	4	12	154.18	3	15.7	225.11	5	17.6
Q9S9N6	AT1G15980	Photosynthetic NDH subunit of subcomplex B 1, chloroplastic OS=Arabidopsis thaliana GN=PNSB1 PE=2 SV=1	50990	6.49	165.33	4	10.2	136.63	3	12.4	278.28	5	21.7
O80889	AT2G32520	At2g32520 OS=Arabidopsis thaliana GN=At2g32520 PE=2 SV=1	25905	5.26	234.69	4	28.9	171.67	3	18.8	200.03	4	19.7
P92985	AT5G58590	Ran-binding protein 1 homolog c OS=Arabidopsis thaliana GN=RANBP1C PE=2 SV=1	24707	4.71	230.79	4	36.5	222.36	3	22.4	251.13	4	36.5
F4K6W6	AT5G20920	Translation initiation factor eIF-2 beta subunit OS=Arabidopsis thaliana GN=EIF2 BETA PE=1 SV=1	30516	6.79	273.81	4	46.1	175.49	3	33	253.32	4	37.1
Q9LNE3	AT1G06030	Probable fructokinase-2 OS=Arabidopsis thaliana GN=At1g06030 PE=2 SV=1	35870	4.93	277.33	4	19.1	277.62	3	19.1	304.06	4	20.7
Q8LDU1	AT3G03890	AT3G03890 protein OS=Arabidopsis thaliana GN=At3g03890 PE=2 SV=1	35030	8.78	231.97	4	16.2	213.24	3	18.7	318.56	4	26.8
O65378	AT1G12010	1-aminocyclopropane-1-carboxylate oxidase 3 OS=Arabidopsis thaliana GN=At1g12010 PE=2 SV=1	36508	5.09	324.41	4	13.4	213.63	3	12.2	285.43	4	12.2
Q9FFC0	AT5G22880	Histone H2B.10 OS=Arabidopsis thaliana GN=At5g22880 PE=1 SV=3	15723	10.05	179.41	4	32.4	168.62	3	29.7	240.78	4	32.4
Q6AWU6	AT2G43940	Probable thiol methyltransferase 2 OS=Arabidopsis thaliana GN=HOL3 PE=1 SV=1	25027	5.66	245.83	4	27	208.22	3	23	204.82	4	23.9
Q39255	AT1G75950	SKP1-like protein 1A OS=Arabidopsis thaliana GN=SKP1A PE=1 SV=1	17846	4.47	189.51	4	44.4	206.99	3	26.3	246.92	4	35.6
Q9LV60	AT5G48540	Cysteine-rich repeat secretory protein 55 OS=Arabidopsis thaliana GN=CRRSP55 PE=2 SV=1	28977	8.9	164.47	4	22.8	153.47	3	19	174.58	4	19
P24704	AT1G08830	Superoxide dismutase [Cu-Zn] 1 OS=Arabidopsis thaliana GN=CSD1 PE=1 SV=2	15088	5.24	212.99	4	25	138.65	3	25	229.18	4	25
O64688	AT2G34590	Pyruvate dehydrogenase E1 component subunit beta-3, chloroplastic OS=Arabidopsis thaliana GN=E1-BETA-2 PE=2 SV=1	43987	5.53	236.88	4	12.6	193.39	3	11.8	239.39	4	14.5
Q42440	AT1G07780	N-(5~-phosphoribosyl)anthranilate isomerase 1, chloroplastic OS=Arabidopsis thaliana GN=PAI1 PE=2 SV=1	29615	8.63	203.34	4	17.8	188.67	3	14.9	262.09	4	25.8
Q8L4N1	AT4G27320	AT4g27320/M4I22_130 OS=Arabidopsis thaliana GN=PHOS34 PE=2 SV=1	28089	5.79	286.86	4	20	228.96	3	13.8	180.99	3	17.3
Q9SRE0	AT1G76730	5-formyltetrahydrofolate cyclo-ligase-like protein COG0212 OS=Arabidopsis thaliana GN=COG0212 PE=2 SV=1	39534	9.41	186.21	4	17.8	161.13	3	22.6	174.71	3	11.6
Q9FN21	AT5G67290	FAD-dependent oxidoreductase-like protein OS=Arabidopsis thaliana GN=At5g67290 PE=2 SV=1	43084	7.53	177.92	4	15.3	95.55	3	12.8	157.45	3	10.1
Q8LD49	AT1G50320	Thioredoxin X, chloroplastic OS=Arabidopsis thaliana GN=ATHX PE=2 SV=2	19635	9.06	268.61	4	42.9	206.92	3	29.1	165.33	3	29.1
Q39129	AT5G66040	Thiosulfate sulfurtransferase 16, chloroplastic OS=Arabidopsis thaliana GN=STR16 PE=1 SV=2	12668	6.49	334.63	4	42.5	224.09	3	42.5	186.31	3	36.7
Q9LT08	AT5G23540	26S proteasome non-ATPase regulatory subunit 14 OS=Arabidopsis thaliana GN=At5g23540 PE=4 SV=1	29189	6.06	227.29	4	18.1	144.33	3	15.1	194.17	3	20.8
Q8VYJ7	AT2G25140	Chaperone protein ClpB4, mitochondrial OS=Arabidopsis thaliana GN=CLPB4 PE=2 SV=1	108595	6.54	206.26	4	7.6	179.39	3	6.3	173.38	3	6.6
Q9SU40	AT4G12420	Monocopper oxidase-like protein SKU5 OS=Arabidopsis thaliana GN=SKU5 PE=1 SV=1	65596	9.16	276.21	4	14.1	299.53	3	12.9	247.68	3	15.8
Q9C5C5	AT1G07700	Isoform 2 of Thioredoxin-like 4, chloroplastic OS=Arabidopsis thaliana GN=At1g07700	24661	5.29	210.84	4	20.3	217.87	3	18.9	171.91	3	21.2
P56772	ATCG00670	ATP-dependent Clp protease proteolytic subunit 1 OS=Arabidopsis thaliana GN=clpP1 PE=1 SV=2	22109	4.88	335.63	4	28.6	253.29	3	28.6	208.7	2	28.6
Q8LPL7	AT4G04880	Adenosine deaminase-like protein OS=Arabidopsis thaliana GN=At4g04880 PE=2 SV=1	39924	5.71	196.87	4	14.6	117.93	3	10.7	85.24	2	11.5
Q9LYF0	AT5G11810	At5g11810 OS=Arabidopsis thaliana GN=T22P22_200 PE=2 SV=1	33374	5.53	223.25	4	20.6	220.01	3	13.7	139.06	2	10.1
Q9SVM9	AT4G13840	Protein ECERIFERUM 26 OS=Arabidopsis thaliana GN=CER26 PE=2 SV=1	47425	5.41	201.77	4	11.9	141.46	3	14.5	146.92	2	9.6
Q56XE2	AT1G77122	At1g77122 OS=Arabidopsis thaliana GN=At1g77122 PE=2 SV=1	36853	4.65	163.08	4	12.7	171.82	3	15.5	89.78	2	9.6
Q9C942	AT1G52760	Caffeoylshikimate esterase OS=Arabidopsis thaliana GN=CSE PE=1 SV=1	36951	6.12	177.12	4	17.2	136.83	3	17.2	126.3	2	13
Q9SP02	AT5G58710	Peptidyl-prolyl cis-trans isomerase CYP20-1 OS=Arabidopsis thaliana GN=CYP20-1 PE=1 SV=1	21947	9.08	194.3	4	27.5	120.46	3	35.8	85.68	2	44.6
Q9SU79	AT4G29720	Probable polyamine oxidase 5 OS=Arabidopsis thaliana GN=PAO5 PE=2 SV=1	58650	5.8	175.21	4	11.8	146.96	3	8.6	71.42	2	12.9
Q9LNE4	AT1G06020	Probable fructokinase-3 OS=Arabidopsis thaliana GN=At1g06020 PE=2 SV=1	37604	5.51	229.56	4	16.8	198.01	3	14.2	45.81	1	20.6
Q9LXC0	AT5G09550	Guanosine nucleotide diphosphate dissociation inhibitor At5g09550 OS=Arabidopsis thaliana GN=At5g09550 PE=3 SV=1	49518	5.11	254.3	4	12.8	166.6	3	14.2	45.66	1	12.8
Q42527	AT5G05590	N-(5~-phosphoribosyl)anthranilate isomerase 2, chloroplastic OS=Arabidopsis thaliana GN=PAI2 PE=2 SV=1	29601	8.63	224.82	4	17.8	179.15	3	14.9	59.39	1	25.8
P55231	AT4G39210	Glucose-1-phosphate adenylyltransferase large subunit 3, chloroplastic OS=Arabidopsis thaliana GN=APL3 PE=2 SV=2	57993	8.66	230.2	4	18.6	131.9	3	10	44.19	1	10.7
Q9SPE6	AT3G56190	Alpha-soluble NSF attachment protein 2 OS=Arabidopsis thaliana GN=ALPHA-SNAP2 PE=4 SV=1	27232	5.21	195.06	4	26.3	170.01	3	30
Q94AQ8	AT1G64770	Photosynthetic NDH subunit of subcomplex B 2, chloroplastic OS=Arabidopsis thaliana GN=PNSB2 PE=2 SV=1	37981	6.38	245.5	4	15.5	190.22	3	16.4
P42699	AT1G20340	Plastocyanin major isoform, chloroplastic OS=Arabidopsis thaliana GN=DRT112 PE=1 SV=2	16974	5.06	236.89	4	38.9	185.13	2	44.9	230.15	3	38.9
Q9FIJ4	AT5G47870	At5g47870 OS=Arabidopsis thaliana GN=At5g47870 PE=2 SV=1	21396	8.36	245.38	4	39.2	155.48	2	18.6	190.24	3	33.2
Q8RWG8	AT2G30060	Ran-binding protein 1 homolog b OS=Arabidopsis thaliana GN=RANBP1B PE=1 SV=2	24374	4.83	234.44	4	30.9	78.98	2	20.3	224.72	3	30.4
Q8VYM4	AT3G52150	Putative uncharacterized protein At3g52150 OS=Arabidopsis thaliana GN=At3g52150 PE=2 SV=1	27731	8.94	249.13	4	26.9	185.26	2	19.4	209.5	3	23.3
Q9SEE5	AT3G06580	Galactokinase OS=Arabidopsis thaliana GN=GAL1 PE=1 SV=2	54307	5.67	225.62	4	11.7	143.31	2	8.7	88.69	2	9.3
O23714	AT3G22630	Proteasome subunit beta type-2-A OS=Arabidopsis thaliana GN=PBD1 PE=1 SV=1	22526	5.95	197.76	4	27	138.04	2	29.4	98.48	2	14.7
Q9FJD0	AT5G53530	Vacuolar protein sorting-associated protein 26A OS=Arabidopsis thaliana GN=VPS26A PE=2 SV=1	35128	7.67	147.17	4	20.5	112.13	2	17.5	117.16	2	21.5
O22683	AT3G23490	Cyanate hydratase OS=Arabidopsis thaliana GN=CYN PE=2 SV=1	18580	5.49	232.46	4	39.3	134.69	2	18.5	110.35	2	28.6
Q8RWU7	AT4G04210	Plant UBX domain-containing protein 4 OS=Arabidopsis thaliana GN=PUX4 PE=1 SV=1	32877	5.66	245.12	4	18.8	91.94	2	12.9	142.31	2	16.2
Q93WX6	AT1G08490	Cysteine desulfurase 1, chloroplastic OS=Arabidopsis thaliana GN=NFS2 PE=1 SV=1	50454	6.23	194.39	4	25.1	98.13	2	17.1	53.36	1	5.2
Q94AT1	AT5G53140	Probable protein phosphatase 2C 76 OS=Arabidopsis thaliana GN=At5g53140 PE=2 SV=1	45758	5	204.8	4	22.1	71.81	2	11.7	57.02	1	11.9
O64883	AT2G44490	Beta-glucosidase 26, peroxisomal OS=Arabidopsis thaliana GN=BGLU26 PE=1 SV=1	63875	5.61	225.32	4	8	115.18	2	3.9	54.38	1	3
Q9ASY9	AT3G16990	Bifunctional TENA-E protein OS=Arabidopsis thaliana GN=TENA_E PE=1 SV=3	25054	4.9	143.17	4	25.3	30.76	1	20.4	203.1	4	25.3
Q38924	AT2G27190	Fe(3+)-Zn(2+) purple acid phosphatase 12 OS=Arabidopsis thaliana GN=PAP12 PE=2 SV=3	54088	5.98	255.56	4	15.4	49.89	1	9.8	198.49	3	11.7
Q9MBH1	AT3G28950	AIG2 protein-like OS=Arabidopsis thaliana GN=At3g28950 PE=1 SV=1	18607	4.94	187.55	4	43.6	40.8	1	26.7	143.67	3	26.7
Q93VB0	AT2G40660	Nucleic acid-binding, OB-fold-like protein OS=Arabidopsis thaliana GN=At2g40660 PE=2 SV=1	42062	6.98	172.74	4	20.3	47.92	1	2.8	47.09	1	7.7
O23403	AT4G15510	PsbP domain-containing protein 1, chloroplastic OS=Arabidopsis thaliana GN=PPD1	23563	5.23	168.56	4	25.4	43.73	1	9.3	39.63	1	3.9
O82762	AT2G25970	F17H15.1/F17H15.1 OS=Arabidopsis thaliana GN=At2g25970 PE=2 SV=1	64567	5.32	246.02	4	7.9	95.28	1	2.4	71.12	1	6.5
F4IVN6	AT2G27030	Calmodulin 5 OS=Arabidopsis thaliana GN=CAM5 PE=4 SV=1	20450	4.7	187.15	4	36.1	34.7	1	17.8
Q9FYC3	AT3G44870	AtPP-like protein OS=Arabidopsis thaliana GN=F28D10_60 PE=4 SV=1	42152	5.78	354.59	4	19.3				349.73	5	19.3
Q94AA4	AT4G26270	ATP-dependent 6-phosphofructokinase 3 OS=Arabidopsis thaliana GN=PFK3 PE=1 SV=1	53632	6.61	160.79	4	12.7				122.13	3	13.7
Q9FFQ7	AT5G63560	Acyltransferase-like protein OS=Arabidopsis thaliana GN=At5g63560 PE=2 SV=1	47082	5.99	182.57	4	12				117.86	3	14.1
Q07099	AT1G59830	Serine/threonine-protein phosphatase PP2A-1 catalytic subunit OS=Arabidopsis thaliana GN=PP2A1 PE=1 SV=1	34938	4.79	276.39	4	37.3				164.83	2	37.3
Q9M069	AT4G34480	Glucan endo-1,3-beta-glucosidase 7 OS=Arabidopsis thaliana GN=At4g34480 PE=1 SV=2	53087	6.01	178.63	4	12.5				64.84	1	4.8
Q9CAV0	AT3G04840	40S ribosomal protein S3a-1 OS=Arabidopsis thaliana GN=RPS3AA PE=1 SV=3	29832	9.78	200.02	4	30.9				91.8	1	28.6
Q9FZE1	AT1G26570	UDP-glucose 6-dehydrogenase 1 OS=Arabidopsis thaliana GN=UGD1 PE=2 SV=1	52867	5.84	284.17	4	11.9
Q9ZPX5	AT2G18450	Succinate dehydrogenase [ubiquinone] flavoprotein subunit 2, mitochondrial OS=Arabidopsis thaliana GN=SDH1-2 PE=1 SV=1	69319	5.85	239.57	4	13.1
Q9LPU8	AT1G21130	Indole glucosinolate O-methyltransferase 4 OS=Arabidopsis thaliana GN=T22I11.4 PE=4 SV=1	40721	5.01	127.7	3	20.6	379.92	9	33	188.7	4	26.7
Q9STX2	AT4G24220	3-oxo-Delta(4,5)-steroid 5-beta-reductase OS=Arabidopsis thaliana GN=VEP1 PE=1 SV=2	44074	5.03	280.45	3	24.3	506.41	8	47.2	488.21	8	33.1
Q93YZ7	AT2G31810	Acetolactate synthase small subunit 2, chloroplastic OS=Arabidopsis thaliana GN=At2g31810 PE=1 SV=1	53839	9.07	116.42	3	14.9	392.57	8	23.2	268.97	6	22.6
F4JGR5	AT4G04040	Pyrophosphate--fructose 6-phosphate 1-phosphotransferase subunit beta 2 OS=Arabidopsis thaliana GN=PFP-BETA2 PE=3 SV=1	62702	5.44	125.92	3	10	448.77	7	21.4	336.57	6	21.4
Q9XIP8	AT1G64980	Protein CDI OS=Arabidopsis thaliana GN=CDI PE=2 SV=1	30197	5.43	130.29	3	18.5	550.57	7	38.2	428.44	6	29
Q9C9K3	AT1G76550	Pyrophosphate--fructose 6-phosphate 1-phosphotransferase subunit alpha 2 OS=Arabidopsis thaliana GN=PFP-ALPHA2 PE=2 SV=1	67516	6.81	178.1	3	12.5	405.4	7	18	262.96	5	13
Q96321	AT3G06720	Importin subunit alpha-1 OS=Arabidopsis thaliana GN=IMPA1 PE=1 SV=2	58608	5.14	268.4	3	12.4	449.56	7	29.5	329.43	5	17.7
Q9M2V1	AT3G54360	AT3g54360/T12E18_50 OS=Arabidopsis thaliana GN=T12E18_50 PE=2 SV=1	44502	5.14	173.06	3	13.6	463.79	7	19.5	267.36	5	15.3
Q9LRZ0	AT3G16830	Topless-related protein 2 OS=Arabidopsis thaliana GN=TPR2 PE=1 SV=2	124681	6.86	126.43	3	9.3	361.45	7	10.5	186.79	4	14.4
Q9SA18	AT1G31230	Bifunctional aspartokinase/homoserine dehydrogenase 1, chloroplastic OS=Arabidopsis thaliana GN=AKHSDH1 PE=1 SV=1	99341	6.34	153.69	3	10	305.33	6	15.1	380.66	6	17.5
O65449	AT4G22010	At4g22010 OS=Arabidopsis thaliana GN=sks4 PE=2 SV=1	60271	9.9	140.42	3	13.3	305.25	6	20.6	344.43	6	20.4
Q9C8P0	AT1G34430	Dihydrolipoyllysine-residue acetyltransferase component 5 of pyruvate dehydrogenase complex, chloroplastic OS=Arabidopsis thaliana GN=EMB3003 PE=2 SV=1	48277	8.8	169.46	3	13.5	339.56	6	28.4	302.07	5	21.3
F4J4K6	AT3G57890	Tubulin binding cofactor C domain-containing protein OS=Arabidopsis thaliana GN=At3g57890 PE=4 SV=1	66987	5.46	169.32	3	11.8	447.38	6	18.9	325.9	5	15.4
Q8VYI3	AT1G76150	Enoyl-CoA hydratase 2, peroxisomal OS=Arabidopsis thaliana GN=ECH2 PE=1 SV=1	34061	6.95	128.65	3	20.1	331.91	6	28.2	226.96	4	26.2
Q9LHL7	AT3G12050	Aha1 domain-containing protein OS=Arabidopsis thaliana GN=T21B14.13 PE=1 SV=1	40160	5.7	212.17	3	29.7	309.51	6	32.5	227.04	4	25
Q9SXP7	AT1G04640	Octanoyltransferase OS=Arabidopsis thaliana GN=LIP2 PE=2 SV=1	26405	6.51	213.76	3	47.7	281.21	6	57.9	148.75	4	49.8
Q9LIR6	AT3G23920	Beta-amylase 1, chloroplastic OS=Arabidopsis thaliana GN=BAM1 PE=1 SV=1	63721	5.7	191.88	3	15.5	373.19	6	16.2	181.16	4	11
P92981	AT1G62180	5~-adenylylsulfate reductase 2, chloroplastic OS=Arabidopsis thaliana GN=APR2 PE=1 SV=2	50624	6.45	160.19	3	15.9	265.42	6	18.7	147.33	3	15.9
P09468	ATCG00470	ATP synthase epsilon chain, chloroplastic OS=Arabidopsis thaliana GN=atpE PE=1 SV=2	14490	5.84	229.49	3	19.7	400.73	6	72.7	238.95	3	46.2
Q94BV4	AT2G45810	DEAD-box ATP-dependent RNA helicase 6 OS=Arabidopsis thaliana GN=RH6 PE=2 SV=2	60383	7.51	145.86	3	19.5	351.61	6	18.2	145.43	3	22.3
Q940P8	AT5G20890	T-complex protein 1 subunit beta OS=Arabidopsis thaliana GN=CCT2 PE=1 SV=1	57250	5.59	169.14	3	19	349.91	6	21.3	149.84	2	17.3
Q9S9W2	AT4G05530	Short-chain dehydrogenase/reductase SDRA OS=Arabidopsis thaliana GN=SDRA PE=1 SV=1	26748	8.46	159.09	3	25.6	333.5	5	41.7	361.78	6	34.6
Q9SWG0	AT3G45300	Isovaleryl-CoA dehydrogenase, mitochondrial OS=Arabidopsis thaliana GN=IVD PE=1 SV=2	44745	7.48	176.05	3	15.4	224	5	21.8	290.01	5	20.5
Q570G3	AT3G13800	Metallo-beta-lactamase family protein OS=Arabidopsis thaliana GN=At3g13800 PE=4 SV=2	40245	7.22	145.19	3	22.2	243.1	5	25.8	304.79	5	23.9
Q94K76	AT5G18470	Curculin-like (Mannose-binding) lectin family protein OS=Arabidopsis thaliana GN=At5g18470 PE=2 SV=1	45779	6.45	230.37	3	16.5	342.36	5	14.8	354.22	5	16.5
P43292	AT5G08590	Serine/threonine-protein kinase SRK2G OS=Arabidopsis thaliana GN=SRK2G PE=1 SV=2	40172	5.72	215.54	3	20.7	318.62	5	14.4	253.87	5	31.7
O04153	AT1G08450	Calreticulin-3 OS=Arabidopsis thaliana GN=CRT3 PE=1 SV=2	49813	5.81	165.17	3	28.8	246.5	5	29.2	219.18	5	20
Q39054	AT5G20990	Molybdopterin biosynthesis protein CNX1 OS=Arabidopsis thaliana GN=CNX1 PE=1 SV=2	71234	5.94	148.98	3	10.9	215.19	5	11.5	234.19	5	19.1
Q94K97	AT5G24490	Putative 30S ribosomal protein OS=Arabidopsis thaliana GN=At5g24490 PE=1 SV=1	34835	6.3	333.42	3	27.6	465.72	5	26.6	377.09	4	26.6
F4HZE0	AT1G09130	ATP-dependent Clp protease proteolytic subunit OS=Arabidopsis thaliana GN=At1g09130 PE=3 SV=1	40893	8.9	175.15	3	18.6	238.94	5	16.8	210.7	4	17.6
O81148	AT3G22110	Proteasome subunit alpha type-4-A OS=Arabidopsis thaliana GN=PAC1 PE=1 SV=1	27458	6.6	299.76	3	27.6	369.1	5	27.6	326.79	4	32.4
Q9XJ36	AT1G12410	ATP-dependent Clp protease proteolytic subunit-related protein 2, chloroplastic OS=Arabidopsis thaliana GN=CLPR2 PE=1 SV=1	31189	9.19	190.36	3	19.4	295.02	5	27.6	264.98	4	30.5
F4JTL0	AT4G38225	Uncharacterized protein OS=Arabidopsis thaliana GN=At4g38225 PE=4 SV=1	40075	5.11	164.68	3	15.6	348.85	5	18.4	211.52	4	19.5
A8MQW3	AT2G21270	AT2G21270 protein OS=Arabidopsis thaliana GN=UFD1 PE=2 SV=1	37688	6.62	163.46	3	19.1	237.81	5	26.8	185.76	4	18.8
Q9LH52	AT3G12145	Leucine-rich repeat protein FLOR1 OS=Arabidopsis thaliana GN=FLR1 PE=2 SV=1	35785	8.7	173.97	3	25.2	271.47	5	24.9	249.36	4	20
Q9FYH8	AT1G30910	F17F8.22 OS=Arabidopsis thaliana GN=At1g30910 PE=2 SV=1	35170	6.47	203.12	3	21.4	270.93	5	22.3	252.06	4	25.8
Q9C6T1	AT1G31910	GHMP kinase family protein OS=Arabidopsis thaliana GN=F5M6.9 PE=2 SV=1	54375	5.55	228.35	3	19.2	356.97	5	17.8	238.15	4	28.5
Q9SUR9	AT4G23570	Protein SGT1 homolog A OS=Arabidopsis thaliana GN=SGT1A PE=1 SV=1	39200	4.93	196.83	3	10.9	361.67	5	27.4	266.99	4	20.3
Q9SAL0	AT1G79380	At1g79380/T8K14_20 OS=Arabidopsis thaliana GN=T8K14.20 PE=2 SV=1	43703	5.5	143.24	3	7.5	245.68	5	16.7	201.87	4	11.7
Q67YI9	AT2G43160	Clathrin interactor EPSIN 2 OS=Arabidopsis thaliana GN=EPSIN2 PE=1 SV=2	69484	5.12	329.98	3	14.2	314.56	5	14.2	303.48	3	9.3
Q9C826	AT1G52340	Xanthoxin dehydrogenase OS=Arabidopsis thaliana GN=ABA2 PE=1 SV=1	30253	5.84	240.04	3	32.3	259.28	5	38.6	221.36	3	34.4
Q9FPJ2	AT3G62110	AT3g62110 OS=Arabidopsis thaliana GN=At3g62110 PE=2 SV=1	51964	6.03	135.4	3	14.9	214.25	5	21.4	134.64	3	19.1
F4INP2	AT2G24020	Uncharacterized protein OS=Arabidopsis thaliana GN=At2g24020 PE=4 SV=1	19613	9.14	200.7	3	28.3	311.62	5	36.7	216.25	3	25.6
Q8GW72	AT2G28100	Alpha-L-fucosidase 1 OS=Arabidopsis thaliana GN=FUC1 PE=1 SV=2	57150	5.29	105.84	3	6.3	220.45	5	15.8	159.4	3	12.8
Q93Y35	AT4G24820	26S proteasome non-ATPase regulatory subunit 6 homolog OS=Arabidopsis thaliana GN=RPN7 PE=1 SV=1	44254	5.71	215.3	3	12.7	299.02	5	27.6	152.65	2	11.4
Q9LIL3	AT3G22850	Aluminum induced protein with YGL and LRDR motif OS=Arabidopsis thaliana GN=At3g22850 PE=2 SV=1	27090	5.84	111.53	3	16.9	264.6	5	19	131.29	2	18.1
Q8GZ29	AT5G13370	At5g13370 OS=Arabidopsis thaliana GN=At5g13370 PE=2 SV=1	66936	5.49	138.02	3	9.6	239.13	5	11.8	91.75	2	11.1
F4IIQ3	AT2G28470	Beta-galactosidase OS=Arabidopsis thaliana GN=BGAL8 PE=3 SV=1	92507	8.09	122.4	3	10	312.15	5	13.8	89.33	2	5.9
Q9SEL7	AT4G18370	Protease Do-like 5, chloroplastic OS=Arabidopsis thaliana GN=DEGP5 PE=1 SV=3	34902	5.2	161.84	3	18.3	210.81	5	26.6	86.13	2	18
Q8RWM2	AT4G36940	Nicotinate phosphoribosyltransferase 1 OS=Arabidopsis thaliana GN=NAPRT1 PE=2 SV=1	62381	5.91	142.06	3	12.5	283.56	5	17	102.69	2	14
P52410	AT5G46290	3-oxoacyl-[acyl-carrier-protein] synthase I, chloroplastic OS=Arabidopsis thaliana GN=KAS1 PE=2 SV=2	50381	8.29	148.08	3	20.3	343.13	5	28.3	43.36	1	17
Q9SN79	AT3G47590	Alpha/beta-hydrolase domain-containing protein OS=Arabidopsis thaliana GN=F1P2.140 PE=2 SV=1	35027	7.74	144.89	3	11	198.41	5	14.6	38.39	1	18.1
Q9M2E0	AT3G61240	DEAD-box ATP-dependent RNA helicase 12 OS=Arabidopsis thaliana GN=RH12 PE=2 SV=1	56739	8.66	119.63	3	21.5	282.57	5	17.7	59.31	1	14.7
Q9LSH2	AT3G17760	Glutamate decarboxylase 5 OS=Arabidopsis thaliana GN=GAD5 PE=2 SV=1	55734	5.42	135.21	3	10.9	281.69	5	14.4
F4J0N1	AT3G50500	Serine/threonine-protein kinase SRK2D OS=Arabidopsis thaliana GN=SNRK2.2 PE=4 SV=1	41981	4.75	146.32	3	16.5	231.09	5	12.7
Q9LTB2	AT5G49810	Methionine S-methyltransferase OS=Arabidopsis thaliana GN=MMT1 PE=1 SV=1	118641	5.43	169.26	3	7.7	275.08	4	5.5	395.03	7	13.1
Q9FIZ7	AT5G37830	5-oxoprolinase OS=Arabidopsis thaliana GN=OXP1 PE=2 SV=1	137444	5.58	230.67	3	8	195.39	4	11.9	291.32	6	11.5
O23614	AT4G17740	Isoform 2 of Carboxyl-terminal-processing peptidase 2, chloroplastic OS=Arabidopsis thaliana GN=CTPA2	54524	8.67	162.08	3	16.8	177.26	4	16.6	225.93	6	17
P34802	AT4G36810	Heterodimeric geranylgeranyl pyrophosphate synthase large subunit 1, chloroplastic OS=Arabidopsis thaliana GN=GGPPS1 PE=1 SV=2	40149	6.17	169.36	3	12.9	252.5	4	15.6	309.48	5	22.4
Q9FGC7	AT5G67030	Zeaxanthin epoxidase, chloroplastic OS=Arabidopsis thaliana GN=ZEP PE=1 SV=1	73795	6.6	120.64	3	6.9	154.24	4	12.7	262.57	5	12.6
F4JUM1	AT4G14160	Sec23/sec24-like transport protein OS=Arabidopsis thaliana GN=At4g14160 PE=4 SV=1	85323	5.64	147.19	3	7	238.79	4	10.5	308.45	5	10.2
Q9ZRA2	AT5G54080	Homogentisate 1,2-dioxygenase OS=Arabidopsis thaliana GN=HGO PE=2 SV=2	51422	5.77	151.95	3	11.5	259.31	4	10.8	291.39	5	15.8
Q8L5Y8	AT5G65840	Putative uncharacterized protein At5g65840 OS=Arabidopsis thaliana GN=At5g65840 PE=2 SV=1	29864	8.58	180.94	3	19.6	255.25	4	16.4	318.81	5	28
Q8H0V6	AT1G64550	ABC transporter F family member 3 OS=Arabidopsis thaliana GN=ABCF3 PE=1 SV=1	79594	5.7	132.86	3	8.4	280.82	4	12.4	327.3	5	11.6
Q9CAD1	AT1G63660	GMP-synthase-C and glutamine amidotransferase domain-containing protein OS=Arabidopsis thaliana GN=At1g63660 PE=4 SV=2	59278	6.08	194.09	3	12.7	234.07	4	24	237.24	5	24.5
Q42593	AT1G77490	L-ascorbate peroxidase T, chloroplastic OS=Arabidopsis thaliana GN=APXT PE=2 SV=2	46064	6.81	160.82	3	9.9	190.36	4	15.3	218.85	5	13.4
F4JUN0	AT4G14210	Phytoene desaturase 3 OS=Arabidopsis thaliana GN=PDS3 PE=4 SV=1	62951	6.08	141.46	3	14.8	230.84	4	14.1	281.43	5	11.8
Q9LD47	AT1G12520	Copper chaperone for superoxide dismutase, chloroplastic/cytosolic OS=Arabidopsis thaliana GN=CCS PE=1 SV=1	33830	5.6	143.21	3	23.4	208.41	4	23.4	215.28	5	27.8
Q9FX94	AT1G49660	Probable carboxylesterase 5 OS=Arabidopsis thaliana GN=CXE5 PE=2 SV=1	35175	5.33	131.46	3	21.3	181.27	4	29.5	254.99	4	29.5
Q9SKU8	AT2G20690	At2g20690/F5H14.34 OS=Arabidopsis thaliana GN=At2g20690 PE=2 SV=2	29620	7.63	142.15	3	15.1	188.44	4	19.9	170.93	4	17.3
Q9MA55	AT3G05420	Isoform 2 of Acyl-CoA-binding domain-containing protein 4 OS=Arabidopsis thaliana GN=ACBP4	73158	5.16	128.85	3	9.7	200.49	4	8.8	190.14	4	14.1
Q9SXC0	AT1G59960	NAD(P)-linked oxidoreductase superfamily protein OS=Arabidopsis thaliana GN=F23H11.27 PE=2 SV=1	36707	6.04	230.03	3	29.8	254.45	4	30.4	265.34	4	32.5
Q9FF98	AT5G23820	AT5g23820/MRO11_14 OS=Arabidopsis thaliana GN=UQI3 PE=2 SV=1	17896	4.57	154.15	3	23.8	182.02	4	23.8	202.8	4	23.8
Q9C8L2	AT1G53520	Fatty-acid-binding protein 3 OS=Arabidopsis thaliana GN=FAP3 PE=1 SV=1	30710	8.63	178.75	3	17.1	207.79	4	32.4	145.42	3	15.3
O04420	AT2G26230	Uricase OS=Arabidopsis thaliana GN=At2g26230 PE=1 SV=2	34859	8.6	181.32	3	23.6	223.48	4	23.3	184.05	3	30.1
F4IGM5	AT2G21385	Uncharacterized protein OS=Arabidopsis thaliana GN=At2g21385 PE=4 SV=1	37915	7.03	127.01	3	23.1	151.39	4	18.3	117.99	3	14.7
Q9LX13	AT5G10160	(3R)-hydroxymyristoyl-[acyl carrier protein] dehydratase-like protein OS=Arabidopsis thaliana GN=T31P16_150 PE=2 SV=1	24108	9.32	143.05	3	20.1	196.66	4	24.7	138.42	3	20.1
Q9M3C6	AT3G55250	Putative calcium homeostasis regulator OS=Arabidopsis thaliana GN=T26I12.130 PE=2 SV=1	31225	5.85	179.32	3	24.2	209.47	4	20.6	189.6	3	25.6
Q8RXN1	AT1G04190	Carboxylate clamp-tetratricopeptide repeat protein OS=Arabidopsis thaliana GN=At1g04190 PE=2 SV=1	37157	8.92	152.15	3	28.7	163.61	4	18.9	122.93	3	21.3
P94072	AT5G20630	Germin-like protein subfamily 3 member 3 OS=Arabidopsis thaliana GN=GER3 PE=1 SV=1	21822	6.26	219.96	3	25.1	214.59	4	29.4	225.17	3	25.1
O82782	AT2G36230	1-(5-phosphoribosyl)-5-[(5-phosphoribosylamino)methylideneamino] imidazole-4-carboxamide isomerase, chloroplastic OS=Arabidopsis thaliana GN=HISN3 PE=2 SV=1	33344	6.56	214.26	3	21.4	207.84	4	23.7	189.85	3	23
Q9C969	AT1G80360	At1g80360 OS=Arabidopsis thaliana GN=F5I6.11 PE=2 SV=1	43733	5.97	183.2	3	18.8	245.9	4	18.5	147.08	3	20.8
Q9LSP5	AT3G17020	AT3g17020/K14A17_14 OS=Arabidopsis thaliana GN=At3g17020 PE=2 SV=1	17764	6.41	170.29	3	30.1	243.09	4	47.9	152.2	3	22.1
Q9FND9	AT5G40390	Probable galactinol--sucrose galactosyltransferase 5 OS=Arabidopsis thaliana GN=RFS5 PE=1 SV=1	86182	4.91	163.69	3	13.7	238.21	4	8.4	157.8	3	6.5
A8MQP6	AT4G10480	Nascent polypeptide-associated complex subunit alpha-like protein 4 OS=Arabidopsis thaliana GN=At4g10480 PE=4 SV=1	23100	4.25	202.94	3	22.7	303.84	4	19	237.42	3	33.2
D7SFH9	AT1G66980	Glycerophosphodiester phosphodiesterase protein kinase domain-containing GDPDL2 OS=Arabidopsis thaliana GN=GDPDL2 PE=1 SV=1	123746	6.25	161.31	3	4.7	265.76	4	4.7	173.38	3	4.7
Q9T080	AT4G27560	UDP-glycosyltransferase 79B2 OS=Arabidopsis thaliana GN=UGT79B2 PE=2 SV=1	50583	5.56	143.24	3	13.8	230.71	4	29	108.63	2	15.4
Q9LZX6	AT3G60880	Isoform 2 of 4-hydroxy-tetrahydrodipicolinate synthase 1, chloroplastic OS=Arabidopsis thaliana GN=DHDPS1	40439	6.46	153.46	3	11	202.1	4	16.8	72.24	2	21.4
Q9SYI5	AT4G01870	Putative uncharacterized protein AT4g01870 OS=Arabidopsis thaliana GN=T7B11.13 PE=2 SV=1	72770	5.64	148.23	3	10.7	198.27	4	12.4	101.66	2	9.8
F4JEJ0	AT3G13790	Beta-fructofuranosidase, insoluble isoenzyme CWINV1 OS=Arabidopsis thaliana GN=ATBFRUCT1 PE=4 SV=1	65913	9.19	143.9	3	10.3	242.21	4	14.5	114.32	2	5
Q9SKZ1	AT2G32080	Isoform 2 of Transcription factor Pur-alpha 1 OS=Arabidopsis thaliana GN=PURA1	32082	5.75	248.11	3	22.7	295.06	4	23.4	160.21	2	16.6
O80532	AT1G09490	Alcohol dehydrogenase OS=Arabidopsis thaliana GN=F14J9.15 PE=2 SV=1	35599	5.57	147.21	3	23.9	305.62	4	21.6	150.67	2	19.6
Q8H1B3	AT1G09080	Isoform 2 of Probable mediator of RNA polymerase II transcription subunit 37b OS=Arabidopsis thaliana GN=MED37B	74029	4.97	232.05	3	10.8	223.58	4	8	174.02	2	9.6
Q9SYM5	AT1G78570	Trifunctional UDP-glucose 4,6-dehydratase/UDP-4-keto-6-deoxy-D-glucose 3,5-epimerase/UDP-4-keto-L-rhamnose-reductase RHM1 OS=Arabidopsis thaliana GN=RHM1 PE=1 SV=1	75324	6.84	145.03	3	10.2	277.18	4	15.1	37.84	1	11.5
Q9ASZ9	AT1G60730	Probable aldo-keto reductase 5 OS=Arabidopsis thaliana GN=At1g60730 PE=2 SV=2	40103	5.57	210.89	3	20	246.32	4	15.1	84.43	1	18.4
Q9LMG7	AT1G13900	Probable inactive purple acid phosphatase 2 OS=Arabidopsis thaliana GN=PAP2 PE=2 SV=1	73670	5.78	149.92	3	7.8	171.96	4	8.8	77.97	1	5.9
F4JKF3	AT4G27960	Ubiquitin conjugating enzyme 9 OS=Arabidopsis thaliana GN=UBC9 PE=3 SV=1	20199	6.95	157.06	3	31.5	208.34	4	31.5	50.48	1	31.5
Q94K88	AT4G37210	Tetratricopeptide repeat domain-containing protein OS=Arabidopsis thaliana GN=At4g37210 PE=4 SV=2	52243	4.28	128.39	3	13.4	204.12	4	17.7	35.98	1	13.6
Q8VY70	AT1G62780	Putative uncharacterized protein At1g62780 OS=Arabidopsis thaliana GN=At1g62780 PE=2 SV=1	27202	5.78	104.2	3	20.3	200.67	4	24.5	41.6	1	14.8
Q9LMM5	AT1G01560	Mitogen-activated protein kinase 11 OS=Arabidopsis thaliana GN=MPK11 PE=1 SV=1	42449	6.02	115.93	3	15.2	203.61	4	11.1
Q38872	AT2G17290	Calcium-dependent protein kinase 6 OS=Arabidopsis thaliana GN=CPK6 PE=1 SV=1	61073	5.41	253.63	3	14.7	262.84	4	12.3
B3H683	AT4G32208	Heat shock protein 70 family protein OS=Arabidopsis thaliana GN=At4g32208 PE=4 SV=1	16201	6.75	234.62	3	33.3	260.35	4	33.3
Q9LHE7	AT3G19980	Phytochrome-associated serine/threonine-protein phosphatase 3 OS=Arabidopsis thaliana GN=FYPP3 PE=1 SV=1	34823	4.93	122.45	3	12.9	226.05	4	32.3
Q9C6Z3	AT1G30120	Pyruvate dehydrogenase E1 component subunit beta-2, chloroplastic OS=Arabidopsis thaliana GN=PDH-E1 BETA PE=2 SV=1	44216	5.92	204.2	3	13.1	236.24	4	12.6
Q9LD60	AT3G55200	Spliceosomal associated protein 130A OS=Arabidopsis thaliana GN=T26I12.100 PE=4 SV=1	134881	5.33	154.16	3	4.8	139.79	3	6.2	282.94	7	9.1
Q94AW8	AT3G44110	Chaperone protein dnaJ 3 OS=Arabidopsis thaliana GN=ATJ3 PE=1 SV=2	46415	5.76	157.23	3	12.9	154.28	3	15.7	341.89	7	26.2
Q9LZG7	AT3G43800	Glutathione S-transferase U27 OS=Arabidopsis thaliana GN=GSTU27 PE=2 SV=1	26744	5.41	136.65	3	28.6	141.9	3	25.1	183.1	5	25.6
Q9LSW8	AT5G43430	Electron transfer flavoprotein subunit beta, mitochondrial OS=Arabidopsis thaliana GN=ETFB PE=1 SV=1	27383	6.75	153.5	3	13.9	151.83	3	20.5	240.48	5	31.1
O81439	AT4G04020	Probable plastid-lipid-associated protein 1, chloroplastic OS=Arabidopsis thaliana GN=PAP1 PE=1 SV=1	34927	5.45	155.68	3	11.6	153.57	3	21.1	269.7	5	26.7
P46644	AT5G11520	Aspartate aminotransferase 3, chloroplastic OS=Arabidopsis thaliana GN=ASP3 PE=1 SV=1	48923	9.34	121.79	3	11.8	161.87	3	20.5	207.17	4	14.7
Q9FUS9	AT1G10360	Glutathione S-transferase U18 OS=Arabidopsis thaliana GN=GSTU18 PE=2 SV=1	25894	6.66	224.1	3	20.7	178.9	3	27.8	223.44	4	26
F4K9G5	AT5G01650	Macrophage migration inhibitory factor family protein OS=Arabidopsis thaliana GN=At5g01650 PE=4 SV=1	13155	6.03	246.07	3	47.5	244.93	3	47.5	290.67	4	47.5
F4IAG5	AT1G11750	ATP-dependent Clp protease proteolytic subunit OS=Arabidopsis thaliana GN=CLPP6 PE=3 SV=1	31293	9.34	242.09	3	20.1	185.54	3	23.2	261.1	4	22.5
Q8RX79	AT3G62910	Peptide chain release factor APG3, chloroplastic OS=Arabidopsis thaliana GN=APG3 PE=2 SV=1	47499	7.59	238.66	3	15.4	204.17	3	19.2	342.28	4	15.6
Q9FGF0	AT5G64460	Phosphoglycerate mutase-like protein 1 OS=Arabidopsis thaliana GN=At5g64460 PE=2 SV=1	31579	5.9	159.97	3	15.6	168.41	3	18.8	209.07	4	18.4
Q6NPM8	AT4G39120	Bifunctional phosphatase IMPL2, chloroplastic OS=Arabidopsis thaliana GN=HISN7 PE=1 SV=1	38211	6.03	220.38	3	14.5	262.21	3	22	245.38	4	13.3
Q7DLR9	AT1G56450	Proteasome subunit beta type-4 OS=Arabidopsis thaliana GN=PBG1 PE=1 SV=2	27634	6.09	210.56	3	17.9	143.29	3	29.3	253.52	4	26
Q8GWS0	AT4G28730	Glutaredoxin-C5, chloroplastic OS=Arabidopsis thaliana GN=GRXC5 PE=1 SV=1	18802	9.13	177.12	3	19.5	151.99	3	19.5	201.02	4	28.7
O04147	AT4G18930	Cyclic phosphodiesterase OS=Arabidopsis thaliana GN=At4g18930 PE=1 SV=1	20404	4.91	240.17	3	35.6	259.79	3	36.1	300.71	4	35.6
P42798	AT1G07770	40S ribosomal protein S15a-1 OS=Arabidopsis thaliana GN=RPS15AA PE=2 SV=2	14795	9.9	148.89	3	35.4	155.5	3	35.4	221.19	4	29.2
P42798	AT5G59850	40S ribosomal protein S15a-1 OS=Arabidopsis thaliana GN=RPS15AA PE=2 SV=2	14795	9.9	148.89	3	35.4	155.5	3	35.4	221.19	4	29.2
P49209	AT1G33120	60S ribosomal protein L9-1 OS=Arabidopsis thaliana GN=RPL9B PE=1 SV=3	22004	9.48	126.75	3	18.6	143.18	3	18	226.82	4	26.8
P49209	AT1G33140	60S ribosomal protein L9-1 OS=Arabidopsis thaliana GN=RPL9B PE=1 SV=3	22004	9.48	126.75	3	18.6	143.18	3	18	226.82	4	26.8
O48587	AT5G44730	At5g44730 OS=Arabidopsis thaliana GN=T19K24.16 PE=2 SV=1	28791	6.9	132.12	3	32.9	147.99	3	32.9	151.72	3	22.4
Q8LDL0	AT1G67700	Isoform 2 of Protein HHL1, chloroplastic OS=Arabidopsis thaliana GN=HHL1	25994	9.57	238.91	3	27.4	261.49	3	27.4	217.51	3	32.2
Q9CAR3	AT1G69800	SNF1-related protein kinase regulatory subunit gamma-1-like OS=Arabidopsis thaliana GN=CBSCBS2 PE=1 SV=1	47788	5.25	190.88	3	13.4	207.82	3	9.8	213.54	3	18.8
Q9SUW2	AT4G22570	Adenine phosphoribosyltransferase 3 OS=Arabidopsis thaliana GN=APT3 PE=1 SV=1	20339	5.83	167.65	3	20.8	175.79	3	27.3	182.02	3	23.5
Q9SA34	AT1G16350	Inosine-5~-monophosphate dehydrogenase 2 OS=Arabidopsis thaliana GN=At1g16350 PE=1 SV=1	54017	6.04	196.21	3	13.5	233.39	3	14.9	203.07	3	14.9
Q6NPL0	AT4G09040	At4g09040 OS=Arabidopsis thaliana GN=At4g09040 PE=2 SV=1	34011	7.11	185.01	3	14.5	217.18	3	14.5	208.51	3	12.5
Q9FVC8	AT2G45440	4-hydroxy-tetrahydrodipicolinate synthase 2, chloroplastic OS=Arabidopsis thaliana GN=DHDPS2 PE=1 SV=2	40267	7.17	155.13	3	7.9	139.89	3	7.9	139.37	3	9.6
Q9XI05	AT1G21720	Proteasome subunit beta type-3-A OS=Arabidopsis thaliana GN=PBC1 PE=1 SV=3	22825	5.31	224.56	3	24.5	223.75	3	25	237.86	3	24.5
O48773	AT2G32920	Protein disulfide-isomerase 2-3 OS=Arabidopsis thaliana GN=PDIL2-3 PE=2 SV=1	47724	5.63	151.44	3	7.3	140.58	3	10.2	184.16	3	15.7
Q9LYT7	AT3G58990	3-isopropylmalate dehydratase small subunit 2 OS=Arabidopsis thaliana GN=IPMI1 PE=1 SV=1	27191	6.44	157.67	3	20.2	177.12	3	19.8	130.6	3	20.6
Q9FE58	AT5G27770	60S ribosomal protein L22-3 OS=Arabidopsis thaliana GN=RPL22C PE=2 SV=1	14038	9.57	156.1	3	37.1	170.08	3	32.3	149.33	3	37.1
O23676	AT1G02140	Protein mago nashi homolog OS=Arabidopsis thaliana GN=At1g02140 PE=1 SV=1	17447	5.44	181.52	3	41.3	128.28	3	28	219.71	3	34.7
A8MR76	AT5G38470	Putative DNA repair protein RAD23-4 OS=Arabidopsis thaliana GN=RAD23D PE=4 SV=1	34690	4.85	153.14	3	10.8	200.99	3	12.7	224.87	3	10.8
Q93V62	AT4G27450	AT4g27450/F27G19_50 OS=Arabidopsis thaliana GN=At4g27450 PE=1 SV=1	27605	5.56	161.26	3	30	213.64	3	27.6	193.21	3	22.4
Q9CAI1	AT1G72660	Developmentally-regulated G-protein 2 OS=Arabidopsis thaliana GN=DRG2 PE=2 SV=1	44774	9.01	211.34	3	18.3	194.28	3	15.5	155.69	3	10.8
Q93Y40	AT5G59420	Oxysterol-binding protein-related protein 3C OS=Arabidopsis thaliana GN=ORP3C PE=2 SV=1	51933	5.18	242.51	3	7.4	179.47	3	14	135.02	2	22.3
Q9SIE3	AT2G22230	At2g22230/T26C19.11 OS=Arabidopsis thaliana GN=At2g22230 PE=2 SV=2	24226	8.61	179.42	3	15.5	158.67	3	15.5	121.84	2	21.8
O64740	AT2G30050	Protein transport protein SEC13 homolog B OS=Arabidopsis thaliana GN=SEC13B PE=1 SV=1	32622	5.42	150.71	3	16.9	144.39	3	20.9	100.79	2	20.9
F4IFC5	AT2G04842	Putative threonyl-tRNA synthetase / threonine--tRNA ligase OS=Arabidopsis thaliana GN=EMB2761 PE=3 SV=1	74737	6.47	125.75	3	7.7	119.98	3	11.4	98.75	2	10.2
Q9FZA2	AT1G28290	Isoform 2 of Non-classical arabinogalactan protein 31 OS=Arabidopsis thaliana GN=AGP31	33910	10.08	206.89	3	13	174.82	3	14	151.86	2	13.7
Q9SJ89	AT2G04700	Ferredoxin-thioredoxin reductase catalytic chain, chloroplastic OS=Arabidopsis thaliana GN=FTRC PE=2 SV=1	16423	8.11	139.43	3	21.2	133.68	3	20.5	83.3	2	20.5
Q9M8R4	AT3G02720	Protein DJ-1 homolog D OS=Arabidopsis thaliana GN=DJ1D PE=1 SV=1	41619	5.21	226.2	3	12.9	245.04	3	15.2	130.04	2	8.2
Q93ZV7	AT4G32720	Isoform 2 of La protein 1 OS=Arabidopsis thaliana GN=LA1	44941	4.82	113.83	3	18.8	107.82	3	15.1	75.61	2	13.6
Q9M1D0	AT3G60130	Beta glucosidase 16 OS=Arabidopsis thaliana GN=BGLU16 PE=3 SV=1	52298	6.03	139.48	3	10.6	134.77	3	8.7	83.76	2	16.2
O23144	AT4G27500	Proton pump-interactor 1 OS=Arabidopsis thaliana GN=PPI1 PE=1 SV=2	68837	9.04	133.86	3	11.1	186.26	3	11.6	125.1	2	9.6
Q8LF48	AT1G04710	3-ketoacyl-CoA thiolase 1, peroxisomal OS=Arabidopsis thaliana GN=KAT1 PE=2 SV=2	46582	8.59	182.29	3	16.5	198.48	3	10.6	74.89	2	15.8
Q9LX31	AT3G59400	Tetrapyrrole-binding protein, chloroplastic OS=Arabidopsis thaliana GN=GUN4 PE=1 SV=1	29647	6.67	226.7	3	23.8	133.94	3	13.2	99.47	2	16.6
Q8LAZ7	AT1G22920	COP9 signalosome complex subunit 5b OS=Arabidopsis thaliana GN=CSN5B PE=1 SV=2	39707	5.11	151.71	3	21.3	179.66	3	12.9	35.98	1	10.6
Q9FLP6	AT5G55160	Small ubiquitin-related modifier 2 OS=Arabidopsis thaliana GN=SUMO2 PE=1 SV=1	11647	5.35	171.13	3	30.1	186.31	3	30.1	70.64	1	30.1
Q8VZS8	AT5G46790	Abscisic acid receptor PYL1 OS=Arabidopsis thaliana GN=PYL1 PE=1 SV=1	25345	5.32	125.9	3	19.9	162.6	3	19.5	61.22	1	4.5
P24806	AT4G30270	Xyloglucan endotransglucosylase/hydrolase protein 24 OS=Arabidopsis thaliana GN=XTH24 PE=1 SV=2	30736	8.35	194.13	3	20.1	272.49	3	23	85.41	1	13
Q9LJN4	AT3G19620	Probable beta-D-xylosidase 5 OS=Arabidopsis thaliana GN=BXL5 PE=2 SV=2	85333	8.77	145.58	3	7.7	139.79	3	4.6	31.69	1	2.6
Q8L7S8	AT5G26742	DEAD-box ATP-dependent RNA helicase 3 OS=Arabidopsis thaliana GN=emb1138 PE=1 SV=2	80951	7.24	125.24	3	9	155.17	3	9.8
F4KE06	AT5G09700	Glycosyl hydrolase family protein OS=Arabidopsis thaliana GN=At5g09700 PE=4 SV=1	57167	7.2	154.33	3	8.7	149.05	3	12.2
Q9ZVF2	AT2G01530	MLP-like protein 329 OS=Arabidopsis thaliana GN=MLP329 PE=2 SV=1	17591	5.3	174.47	3	18.5	164.32	3	18.5
Q9M9W1	AT3G05560	60S ribosomal protein L22-2 OS=Arabidopsis thaliana GN=RPL22B PE=2 SV=1	14009	9.57	186.59	3	37.1	168.93	3	32.3
O80925	AT2G37550	ADP-ribosylation factor GTPase-activating protein AGD7 OS=Arabidopsis thaliana GN=AGD7 PE=1 SV=1	49221	5.98	146.89	3	11.6	164.34	3	8.1
Q9LTH7	AT5G59540	1-aminocyclopropane-1-carboxylate oxidase homolog 12 OS=Arabidopsis thaliana GN=At5g59540 PE=2 SV=1	41513	5.68	230.58	3	17.8	226.66	3	17.8
Q941A7	AT4G20760	AT4g20760/F21C20_110 OS=Arabidopsis thaliana GN=At4g20760 PE=2 SV=1	32459	9.64	145.74	3	14.8	182.11	2	17.1	243.15	4	27.5
Q9SX77	AT1G47420	Succinate dehydrogenase subunit 5, mitochondrial OS=Arabidopsis thaliana GN=SDH5 PE=1 SV=1	28088	6.19	198.38	3	32.7	181.61	2	16	282.25	4	35.8
O23710	AT3G27430	Proteasome subunit beta type-7-A OS=Arabidopsis thaliana GN=PBB1 PE=1 SV=2	29536	6.66	149.5	3	16.1	101.21	2	16.9	166.47	4	16.1
F4K5E7	AT5G13980	Alpha-mannosidase OS=Arabidopsis thaliana GN=At5g13980 PE=3 SV=1	103983	5.84	124.14	3	5.9	123.08	2	8.1	183.57	4	9.1
Q8RV79	AT2G03750	Cytosolic sulfotransferase 11 OS=Arabidopsis thaliana GN=SOT11 PE=2 SV=1	40812	6.32	136.41	3	18.8	119.88	2	8.5	205.67	4	21.1
Q9C9P4	AT1G74960	3-oxoacyl-[acyl-carrier-protein] synthase II, chloroplastic OS=Arabidopsis thaliana GN=KAS2 PE=1 SV=1	57434	7.87	177.56	3	6.9	106.13	2	5	204.51	4	10.4
P51407	AT2G27720	60S acidic ribosomal protein P2-1 OS=Arabidopsis thaliana GN=RPP2A PE=2 SV=2	11445	4.59	229.46	3	34.6	177.24	2	33.1	293.98	4	58.3
Q9FGE4	AT5G24460	Putative uncharacterized protein At5g24460 OS=Arabidopsis thaliana GN=At5g24460 PE=2 SV=1	33428	9.2	254.96	3	17.3	113.2	2	20.7	146.3	3	12
Q8LPS1	AT3G05970	Long chain acyl-CoA synthetase 6, peroxisomal OS=Arabidopsis thaliana GN=LACS6 PE=1 SV=1	76555	8.11	135.39	3	12.8	103.25	2	5.7	117.52	3	9.7
Q8H1Q2	AT5G50960	Cytosolic Fe-S cluster assembly factor NBP35 OS=Arabidopsis thaliana GN=NBP35 PE=1 SV=1	37282	4.79	210.81	3	19.1	121.98	2	17.1	150.93	3	15.1
O49686	AT4G17870	Abscisic acid receptor PYR1 OS=Arabidopsis thaliana GN=PYR1 PE=1 SV=1	21562	5.54	144.66	3	24.1	106.5	2	26.2	138.53	3	28.3
O49607	AT4G34980	Subtilisin-like protease SBT1.6 OS=Arabidopsis thaliana GN=SBT1.6 PE=2 SV=1	80996	9.43	168.65	3	8.8	153.71	2	9.2	237.01	3	7.1
Q94BT2	AT3G07390	Auxin-induced in root cultures protein 12 OS=Arabidopsis thaliana GN=AIR12 PE=1 SV=3	25576	7.74	206.22	3	11.1	147.39	2	11.1	205.06	3	11.1
Q9SDY5	AT4G36800	NEDD8-conjugating enzyme Ubc12 OS=Arabidopsis thaliana GN=RCE1 PE=1 SV=1	20774	7.7	158.07	3	32.1	79.95	2	15.8	142.4	3	15.8
Q9ASS2	AT1G20110	At1g20110/T20H2_10 OS=Arabidopsis thaliana GN=At1g20110 PE=1 SV=1	65218	6.29	262.42	3	11.2	123.06	2	8.7	171.01	3	6.2
P93836	AT1G06570	4-hydroxyphenylpyruvate dioxygenase OS=Arabidopsis thaliana GN=HPD PE=1 SV=2	48785	5.47	247.33	3	13.3	148.37	2	7.9	193.38	3	15.1
Q9MAT5	AT1G04870	Protein arginine N-methyltransferase PRMT10 OS=Arabidopsis thaliana GN=PRMT10 PE=1 SV=1	43102	5.19	175.56	3	11	135.01	2	13.6	176.11	3	22.1
O64764	AT2G35010	Thioredoxin O1, mitochondrial OS=Arabidopsis thaliana GN=At2g35010 PE=2 SV=1	21178	9.45	135.83	3	22.2	78.63	2	15.5	148.69	3	33.5
F4JVC5	AT4G39280	Probable phenylalanine--tRNA ligase alpha subunit OS=Arabidopsis thaliana GN=At4g39280 PE=3 SV=1	55743	8.4	123.84	3	10.3	76.97	2	8.5	103.06	3	10.9
B9DHA5	AT3G28760	AT3G28760 protein OS=Arabidopsis thaliana GN=At3g28760 PE=2 SV=1	49568	6.31	150.06	3	12.2	77.71	2	15.3	124.41	3	13.7
Q93Z66	AT1G10700	Ribose-phosphate pyrophosphokinase 3, chloroplastic OS=Arabidopsis thaliana GN=PRS3 PE=2 SV=1	44669	8.08	167.62	3	9.2	101.58	2	5.1	157.92	3	9.2
Q39097	AT5G47880	Eukaryotic peptide chain release factor subunit 1-1 OS=Arabidopsis thaliana GN=ERF1-1 PE=1 SV=2	48693	5.19	133.45	3	6.4	124.41	2	7.6	59.87	2	9.9
Q9LTX2	AT5G49980	Transport inhibitor response 1-like protein OS=Arabidopsis thaliana GN=At5g49980 PE=2 SV=1	69271	5.14	131.97	3	8.1	114.32	2	4.8	105.4	2	8.7
Q9C554	AT1G69530	Expansin-A1 OS=Arabidopsis thaliana GN=EXPA1 PE=2 SV=1	26501	9.26	193.43	3	27.2	177.7	2	19.2	156.08	2	27.2
Q93WH0	AT4G08280	AT4g08280/T12G13_120 OS=Arabidopsis thaliana GN=At4g08280 PE=2 SV=1	13834	8.98	114.1	3	24.6	86.72	2	24.6	75.67	2	24.6
Q8LBS4	AT2G20270	Monothiol glutaredoxin-S12, chloroplastic OS=Arabidopsis thaliana GN=GRXS12 PE=2 SV=2	19113	8.37	213.19	3	30.7	156.31	2	23.5	166.91	2	30.7
Q84Y95	AT3G54900	Monothiol glutaredoxin-S14, chloroplastic OS=Arabidopsis thaliana GN=GRXS14 PE=1 SV=2	19297	8.67	215.82	3	28.9	125.72	2	28.9	130.27	2	28.9
Q9SGA6	AT3G02080	40S ribosomal protein S19-1 OS=Arabidopsis thaliana GN=RPS19A PE=2 SV=1	15818	10.09	120.84	3	19.6	84.81	2	22.4	68.91	2	19.6
O65390	AT1G11910	Aspartic proteinase A1 OS=Arabidopsis thaliana GN=APA1 PE=1 SV=1	54579	5.37	206.98	3	14.6	80.06	2	7.3	134.32	2	9.1
F4K6X0	AT5G20935	Uncharacterized protein OS=Arabidopsis thaliana GN=At5g20935 PE=4 SV=1	11823	9.3	139.64	3	40.7	143.42	2	40.7	127.84	2	40.7
Q9MBA2	AT5G24020	Putative septum site-determining protein minD homolog, chloroplastic OS=Arabidopsis thaliana GN=MIND1 PE=1 SV=1	35668	7.57	107.54	3	9.2	61.93	2	8.9	82.58	2	12.3
P82715	AT5G11450	PsbP domain-containing protein 5, chloroplastic OS=Arabidopsis thaliana GN=PPD5 PE=1 SV=3	33344	8.83	163.28	3	14.1	121.38	2	9.8	105.96	2	12.1
F4K5T6	AT5G28050	Cytidine/deoxycytidylate deaminase family protein OS=Arabidopsis thaliana GN=At5g28050 PE=4 SV=1	22218	5.98	189.41	3	23.5	115.73	2	16.7	133	2	12.3
Q8L601	AT2G22400	Putative uncharacterized protein At2g22400 OS=Arabidopsis thaliana GN=At2g22400 PE=1 SV=1	89756	5.77	113.4	3	8.8	98.09	2	5.1	86.52	2	8.8
Q9LHA7	AT3G28200	Peroxidase 31 OS=Arabidopsis thaliana GN=PER31 PE=2 SV=1	35280	9.22	163.01	3	20.9	112.37	2	15.8	113.68	2	13.6
Q9S714	AT2G20260	Photosystem I reaction center subunit IV B, chloroplastic OS=Arabidopsis thaliana GN=PSAE2 PE=2 SV=1	15180	9.94	223.38	3	44.1	177.11	2	26.2	127.28	2	26.2
Q9FKX3	AT5G66090	Uncharacterized protein OS=Arabidopsis thaliana GN=At5g66090 PE=2 SV=1	22526	6.23	204.47	3	32.9	115.07	2	32.4	117.45	1	21.9
Q9SFF2	AT1G21850	Multi-copper oxidase type I family protein OS=Arabidopsis thaliana GN=sks8 PE=2 SV=1	61337	9.16	168.68	3	11.6	143.74	2	11.6	48.29	1	12.2
Q9LZD8	AT5G03490	UDP-glycosyltransferase 89A2 OS=Arabidopsis thaliana GN=UGT89A2 PE=2 SV=1	50910	5.57	148.62	3	7.1	97.83	2	5.8	40.89	1	5.8
P55852	AT4G26840	Small ubiquitin-related modifier 1 OS=Arabidopsis thaliana GN=SUMO1 PE=1 SV=2	10969	4.91	206.73	3	32	106.56	2	32	56.91	1	27
C0Z2J1	AT1G11360	AT1G11360 protein OS=Arabidopsis thaliana GN=At1g11360 PE=1 SV=1	26492	4.89	155.19	3	21.9	108.01	2	21.5	60.15	1	11.2
Q8VZP3	AT2G35810	Putative uncharacterized protein At2g35810 OS=Arabidopsis thaliana GN=At2g35810 PE=2 SV=1	22014	6.15	196.67	3	33.7	122.96	2	29.1	95.6	1	20.1
Q9LSQ5	AT5G54500	NAD(P)H dehydrogenase (quinone) FQR1 OS=Arabidopsis thaliana GN=FQR1 PE=1 SV=1	21782	5.96	180.35	3	25	132.01	2	16.2	31.69	1	4.5
Q94FY7	AT4G32770	Tocopherol cyclase, chloroplastic OS=Arabidopsis thaliana GN=VTE1 PE=2 SV=1	54686	5.95	155.49	3	15.2	180.1	2	8	59.53	1	3.5
F4INW2	AT2G30620	Histone H1.2 OS=Arabidopsis thaliana GN=At2g30620 PE=1 SV=1	21536	10.65	109.01	3	12.9	63.78	2	13.4	36.6	1	9.4
O24520	AT2G16060	Non-symbiotic hemoglobin 1 OS=Arabidopsis thaliana GN=AHB1 PE=1 SV=1	18022	8.46	140.27	3	27.5	89.29	2	28.1	54.7	1	15
Q8LG92	AT3G51660	LS1-like protein OS=Arabidopsis thaliana GN=At3g51660 PE=2 SV=1	12202	8.82	159.54	3	39.3	94.76	2	27.7	66.01	1	27.7
Q29Q26	AT2G17390	Ankyrin repeat-containing 2B OS=Arabidopsis thaliana GN=AKR2B PE=2 SV=1	36876	4.37	170.77	3	12.2	96.45	2	15.7
O23267	AT4G14060	AT4g14060/dl3070w OS=Arabidopsis thaliana GN=dl3070w PE=2 SV=1	17305	5.56	308.22	3	17.2	207.91	2	17.2
Q9XI22	AT1G15470	F9L1.42 protein OS=Arabidopsis thaliana GN=F9L1.42 PE=2 SV=1	36322	5.72	183.09	3	20.4	156.82	2	14.4
Q8VYF5	AT2G27450	Isoform 2 of N-carbamoylputrescine amidase OS=Arabidopsis thaliana GN=CPA	33512	5.71	101.27	3	10.4	129.8	2	13.4
F4KF39	AT5G64760	26S proteasome regulatory particle non-ATPase subunit 5B OS=Arabidopsis thaliana GN=RPN5B PE=4 SV=1	51026	7.98	157.69	3	12.9	60.41	1	8.8	178.17	4	11.3
Q8VXZ7	AT3G56310	Alpha-galactosidase 3 OS=Arabidopsis thaliana GN=AGAL3 PE=1 SV=1	48332	4.73	227.68	3	16.5	76.24	1	7	195.38	4	12.6
Q93VC9	AT1G02305	At1g02300/T6A9_10 OS=Arabidopsis thaliana GN=At1g02305 PE=2 SV=1	40008	6.45	193.93	3	14.1	57.86	1	11	203.18	4	14.9
F4JQU1	AT4G18330	Putative translation elongation factor 2EF1A / eIF-2-gamma OS=Arabidopsis thaliana GN=At4g18330 PE=4 SV=1	51485	8.91	117.56	3	10.2	35.73	1	10.6	168.51	3	10.4
Q8L9X1	AT5G20060	Phospholipase/carboxylesterase family protein OS=Arabidopsis thaliana GN=At5g20060 PE=2 SV=1	26711	6.15	131.03	3	17.1	52.03	1	12.3	132.07	3	12.3
Q9ZWJ3	AT1G22360	UDP-glycosyltransferase 85A2 OS=Arabidopsis thaliana GN=UGT85A2 PE=2 SV=1	54200	5.37	187.23	3	9.4	63.59	1	6.9	83.27	2	9.2
Q9STT3	AT3G47800	Aldose 1-epimerase OS=Arabidopsis thaliana GN=T23J7.130 PE=2 SV=1	39689	9.12	163.48	3	9.2	42.64	1	6.1	84.17	2	11.7
Q94F50	AT5G48790	AT5g48790/K24G6_12 OS=Arabidopsis thaliana GN=At5g48790 PE=2 SV=1	35837	8.13	150.81	3	15.5	44.12	1	12	79.7	2	6.6
F4JQE2	AT4G30720	Putative oxidoreductase/electron carrier OS=Arabidopsis thaliana GN=At4g30720 PE=4 SV=1	77042	8.68	132.08	3	8.3	32.66	1	7.2	127.56	2	8.5
Q8LBN7	AT4G33640	Costars family protein At4g33640 OS=Arabidopsis thaliana GN=At4g33640 PE=1 SV=1	10413	5.65	252.29	3	45.3	89.89	1	11.6	197.56	2	28.4
A0NAB2	AT5G59440	Protein ZEU1 (ZEUS1) OS=Arabidopsis thaliana GN=ZEU1 PE=3 SV=1	25079	5.39	135.53	3	18.8	33.71	1	17.9	73.7	2	14.8
Q9FIQ0	AT5G46750	Probable ADP-ribosylation factor GTPase-activating protein AGD9 OS=Arabidopsis thaliana GN=AGD9 PE=1 SV=1	43524	8.48	189.23	3	11.9	93.66	1	11.9	131.89	2	9.5
Q9ZRT5	AT5G41210	Glutathione S-transferase T1 OS=Arabidopsis thaliana GN=GSTT1 PE=2 SV=1	27636	9.5	165.5	3	12.2	31.24	1	6.1	45.06	1	9
Q8L5U0	AT5G42970	COP9 signalosome complex subunit 4 OS=Arabidopsis thaliana GN=CSN4 PE=1 SV=2	44929	4.87	110.85	3	12.1	60.05	1	4.8	38.56	1	8.1
Q9SHH6	AT1G17170	Glutathione S-transferase U24 OS=Arabidopsis thaliana GN=GSTU24 PE=2 SV=1	25290	5.85	102.06	3	8.7	59.79	1	11.9	59.67	1	7.3
F4J8E4	AT3G05540	Methionine sulfoxide reductase (MSS4-like) protein OS=Arabidopsis thaliana GN=At3g05540 PE=4 SV=1	19308	4.48	163.92	3	18.5	49.79	1	17.9	75.77	1	12.5
Q9C8I1	AT1G51730	Putative uncharacterized protein At1g51730 OS=Arabidopsis thaliana GN=F19C24.6 PE=2 SV=1	28688	4.14	123.29	3	13.5	51.83	1	5.6	58.14	1	9.1
Q6NKQ6	AT3G16220	At3g16220 OS=Arabidopsis thaliana GN=At3g16220 PE=2 SV=1	29459	9.27	142.29	3	20.2	44.8	1	12.5	63.92	1	19.8
Q9SMY7	AT4G33220	Probable pectinesterase/pectinesterase inhibitor 44 OS=Arabidopsis thaliana GN=PME44 PE=2 SV=2	58462	6.85	153.19	3	9	48.73	1	5.9
P45724	AT3G53260	Phenylalanine ammonia-lyase 2 OS=Arabidopsis thaliana GN=PAL2 PE=1 SV=2	77811	6.03	196.46	3	14.6	115.78	1	7.3
F4ILE0	AT2G16940	Splicing factor, CC1-like protein OS=Arabidopsis thaliana GN=At2g16940 PE=1 SV=1	67322	6.42	109.35	3	9	29.7	1	3.2
Q9SK82	AT1G22400	UDP-glycosyltransferase 85A1 OS=Arabidopsis thaliana GN=UGT85A1 PE=2 SV=1	54974	4.99	187.76	3	10				238.58	4	11.5
Q9FF52	AT5G60670	60S ribosomal protein L12-3 OS=Arabidopsis thaliana GN=RPL12C PE=2 SV=1	17832	9.02	189.57	3	28.3				196.28	3	22.3
Q9LPC7	AT1G01940	Peptidyl-prolyl cis-trans isomerase CYP18-1 OS=Arabidopsis thaliana GN=CYP18-1 PE=2 SV=1	17492	8.44	129.03	3	30.6				70.02	2	28.8
F4IYK4	AT3G08947	Armadillo/beta-catenin-like repeat-containing protein OS=Arabidopsis thaliana GN=At3g08947 PE=4 SV=1	96543	4.73	125.2	3	7.6				63.69	1	10.1
Q9SKZ3	AT2G32060	40S ribosomal protein S12-2 OS=Arabidopsis thaliana GN=RPS12C PE=1 SV=1	15319	5.62	157.21	3	21.5				79.98	1	21.5
Q9ZUU2	AT2G37240	Thioredoxin-like protein AAED1, chloroplastic OS=Arabidopsis thaliana GN=At2g37240 PE=2 SV=2	26588	8.78	107.2	3	14.5				28.94	1	11.7
Q9LUE6	AT5G50750	Probable UDP-arabinopyranose mutase 4 OS=Arabidopsis thaliana GN=RGP4 PE=1 SV=1	41839	6.56	152.39	3	11.3
F4IY44	AT3G55870	Anthranilate synthase component I-like protein OS=Arabidopsis thaliana GN=At3g55870 PE=4 SV=1	55332	6.05	171.87	3	9.6
A4VCL8	AT4G36190	At4g36190 OS=Arabidopsis thaliana GN=At4g36190 PE=2 SV=1	54176	6.7	149.58	3	16.8
Q940M2	AT4G39660	Alanine--glyoxylate aminotransferase 2 homolog 1, mitochondrial OS=Arabidopsis thaliana GN=AGT2 PE=2 SV=1	51920	7.71	136.7	2	21.6	423.89	8	22.1	410.45	8	27.7
F4JCX0	AT3G54440	Glycoside hydrolase family 2 protein OS=Arabidopsis thaliana GN=At3g54440 PE=3 SV=1	125431	5.43	74.92	2	3.6	475.39	8	13.1	282.08	6	9.7
O04130	AT1G17745	Isoform 2 of D-3-phosphoglycerate dehydrogenase 2, chloroplastic OS=Arabidopsis thaliana GN=PGDH2	69690	5.98	90.37	2	12.9	312.5	6	19.8	320.73	6	21.7
O64765	AT2G35020	UDP-N-acetylglucosamine diphosphorylase 2 OS=Arabidopsis thaliana GN=GLCNAC1PUT2 PE=1 SV=1	55724	5.64	150.55	2	8.8	365.07	6	17.7	287.53	5	12.9
Q9FNM5	AT5G08650	Translation factor GUF1 homolog, chloroplastic OS=Arabidopsis thaliana GN=At5g08650 PE=2 SV=2	75389	6.3	77.72	2	4.1	331.88	6	14.8	258.59	5	8.1
O65041	AT5G19180	NEDD8-activating enzyme E1 catalytic subunit OS=Arabidopsis thaliana GN=ECR1 PE=1 SV=2	50509	5.46	69.26	2	19.8	218.25	6	14.1	160.19	4	23.1
Q9SVG3	AT4G20840	AT4G20840 protein OS=Arabidopsis thaliana GN=F21C20.190 PE=2 SV=1	60106	9.07	90.79	2	14.5	303.05	6	21.5	133.5	3	9.6
O23684	AT2G41950	At2g41950/T6D20.26 OS=Arabidopsis thaliana GN=At2g41950 PE=2 SV=1	30002	5.55	139.51	2	13.5	348.77	6	34.2	157.66	3	15.8
Q1G3L2	AT4G01883	Polyketide cyclase / dehydrase and lipid transport protein OS=Arabidopsis thaliana GN=At4g01883 PE=2 SV=1	25272	9.87	104.9	2	33.5	303.68	6	37.5	138.23	2	33.5
Q9FK88	AT5G22510	Alkaline/neutral invertase E, chloroplastic OS=Arabidopsis thaliana GN=INVE PE=1 SV=1	69196	5.86	112.76	2	10.2	326.03	6	19.9	112.31	2	19.8
P92980	AT4G21990	5~-adenylylsulfate reductase 3, chloroplastic OS=Arabidopsis thaliana GN=APR3 PE=2 SV=2	50663	6.64	121.32	2	18.1	229.74	5	18.3	284.32	5	18.3
Q6NQL4	AT1G16340	2-dehydro-3-deoxyphosphooctonate aldolase 2 OS=Arabidopsis thaliana GN=KDSA2 PE=1 SV=1	31655	5.92	112.3	2	29.9	307.54	5	34.7	326.34	5	26.5
O04951	AT1G69960	Serine/threonine-protein phosphatase PP2A-5 catalytic subunit OS=Arabidopsis thaliana GN=PP2A5 PE=1 SV=1	35019	4.86	88.66	2	29.6	254.79	5	29.6	180.24	4	29.6
Q9FZK4	AT1G27310	F17L21.10 OS=Arabidopsis thaliana GN=NTF2A PE=2 SV=1	13519	6.01	111.44	2	43.4	299.18	5	61.5	215.42	4	72.1
B3H6N1	AT1G02880	Thiamin pyrophosphokinase1 OS=Arabidopsis thaliana GN=TPK1 PE=4 SV=1	20057	5.24	114.82	2	19.7	301.44	5	32.2	250.56	4	35.2
Q9FN42	AT5G23140	ATP-dependent Clp protease proteolytic subunit 2, mitochondrial OS=Arabidopsis thaliana GN=CLPP2 PE=1 SV=1	26179	6.71	104.94	2	22.1	196.22	5	33.8	197.23	3	25
Q9LQK7	AT1G32500	Protein ABCI7, chloroplastic OS=Arabidopsis thaliana GN=ABCI7 PE=1 SV=1	52792	5.66	111.96	2	5.1	254.81	5	11.4	193.85	3	11.4
Q9SVQ9	AT4G13180	AT4g13180/F17N18_70 OS=Arabidopsis thaliana GN=F17N18.70 PE=1 SV=1	27639	6.33	137.54	2	16	269.3	5	25.1	196.06	3	22.4
Q9C6I6	AT1G50940	Electron transfer flavoprotein subunit alpha, mitochondrial OS=Arabidopsis thaliana GN=ETFA PE=1 SV=1	38384	6.46	86.73	2	9.4	318.29	5	26.4	131.9	3	14.9
Q9M0Y6	AT4G05090	Putative PAP-specific phosphatase, mitochondrial OS=Arabidopsis thaliana GN=At4g05090 PE=2 SV=1	43503	5.77	137.41	2	7.1	318.31	5	18.4	178.99	3	14.4
Q8RX60	AT1G79720	At1g79720 OS=Arabidopsis thaliana GN=At1g79720 PE=2 SV=1	52363	8.07	128.43	2	11	224.37	5	18.8	157.56	3	9.9
Q9T024	AT4G39150	AT4g39150/T22F8_50 OS=Arabidopsis thaliana GN=T22F8.50 PE=2 SV=1	38438	6.99	107.05	2	7.2	210.66	5	17.7	109.65	1	16.8
B3H5V4	AT1G51710	Ubiquitin carboxyl-terminal hydrolase OS=Arabidopsis thaliana GN=UBP6 PE=3 SV=1	49455	5.64	78.52	2	6.6	188.73	5	17
O65595	AT4G26390	Probable pyruvate kinase, cytosolic isozyme OS=Arabidopsis thaliana GN=At4g26390 PE=3 SV=1	54284	8.14	108.12	2	13.5	267.81	5	20.1
F4KG14	AT5G46070	Guanylate-binding protein OS=Arabidopsis thaliana GN=At5g46070 PE=4 SV=1	122702	6.25	126.5	2	8.4	199.73	4	7.4	375.82	7	17.2
Q9SEH3	AT4G17530	Ras-related protein RABD2c OS=Arabidopsis thaliana GN=RABD2C PE=2 SV=1	22304	5.27	123.31	2	44.1	188.18	4	39.6	293.63	6	55.9
Q9SAB1	AT1G11660	Heat shock 70 kDa protein 16 OS=Arabidopsis thaliana GN=HSP70-16 PE=2 SV=1	85166	5.5	86	2	6.7	180.53	4	13.9	240.99	6	18.6
P47924	AT5G64300	Bifunctional riboflavin biosynthesis protein RIBA 1, chloroplastic OS=Arabidopsis thaliana GN=RIBA1 PE=1 SV=2	59019	5.58	133.25	2	11	186.31	4	14.7	315.82	6	19.7
Q84VZ1	AT1G79790	Flavin mononucleotide hydrolase 1 OS=Arabidopsis thaliana GN=At1g79790 PE=4 SV=2	27677	4.76	101.77	2	19.2	180.35	4	27.3	231.08	5	22
Q9XIF8	AT1G59700	Glutathione S-transferase U16 OS=Arabidopsis thaliana GN=GSTU16 PE=2 SV=1	26490	5.46	114.27	2	20.5	235.97	4	23.1	309	5	32.9
Q9LYS0	AT5G13360	Auxin-responsive GH3 family protein OS=Arabidopsis thaliana GN=At5g13360 PE=4 SV=1	75825	6.08	127.54	2	7.9	223.53	4	12.5	318.71	5	18.6
Q9LTV6	AT3G12800	Peroxisomal 2,4-dienoyl-CoA reductase OS=Arabidopsis thaliana GN=At3g12800 PE=2 SV=1	31777	9.19	119.53	2	19.5	217.97	4	29.5	272.2	4	35.6
Q9SX52	AT1G50370	Phytochrome-associated serine/threonine-protein phosphatase 1 OS=Arabidopsis thaliana GN=FYPP1 PE=2 SV=1	34797	4.93	87.22	2	17.2	221.16	4	32.3	186.91	4	20.8
F4J3A5	AT3G51240	Flavanone 3-hydroxylase OS=Arabidopsis thaliana GN=F3H PE=3 SV=1	31067	6.34	87.71	2	29.9	257.98	4	31.8	236.45	4	31.4
Q9M8L6	AT1G80480	At1g80480 OS=Arabidopsis thaliana GN=T21F11.27 PE=2 SV=1	49457	5.67	137.36	2	11.3	273.49	4	17.1	161.87	3	14.9
O23240	AT4G36400	D-2-hydroxyglutarate dehydrogenase, mitochondrial OS=Arabidopsis thaliana GN=D2HGDH PE=1 SV=3	61407	6.52	92.28	2	4.5	144.66	4	14	108.98	3	7.7
Q39247	AT1G17720	Isoform 2 of Serine/threonine protein phosphatase 2A 55 kDa regulatory subunit B beta isoform OS=Arabidopsis thaliana GN=PP2AB2	56141	5.52	74.72	2	4.8	217.44	4	16.8	131.56	3	11.2
Q84MC2	AT5G11950	Cytokinin riboside 5~-monophosphate phosphoribohydrolase LOG8 OS=Arabidopsis thaliana GN=LOG8 PE=1 SV=1	23816	5.4	95.65	2	19.4	224.86	4	19.9	174.3	3	26.4
Q93ZM7	AT3G13860	Chaperonin CPN60-like 2, mitochondrial OS=Arabidopsis thaliana GN=At3g13860 PE=2 SV=2	60429	5.85	137.45	2	12.9	218.49	4	17.1	183.1	3	14
Q9LP45	AT1G29150	26S proteasome non-ATPase regulatory subunit 11 homolog OS=Arabidopsis thaliana GN=RPN6 PE=1 SV=1	46720	6.24	111.45	2	13.1	164.33	4	18.9	114.54	3	15.8
Q8GW78	AT4G12060	Clp protease-related protein At4g12060, chloroplastic OS=Arabidopsis thaliana GN=At4g12060 PE=1 SV=1	26415	9.06	116.64	2	21.3	219.39	4	21.3	148.12	3	21.3
B9DGK2	AT2G35830	AT2G35830 protein OS=Arabidopsis thaliana GN=At2g35830 PE=2 SV=1	20219	5.4	153.79	2	16.3	258.94	4	36.4	159.77	3	21.7
Q56Y11	AT5G58770	Dehydrodolichyl diphosphate synthase 2 OS=Arabidopsis thaliana GN=At5g58770 PE=2 SV=2	35921	5.88	102.71	2	12.9	199.24	4	21	144.13	3	13.2
F4IKL8	AT2G29310	Tropinone reductase-like protein OS=Arabidopsis thaliana GN=At2g29310 PE=4 SV=1	28319	6.1	128.38	2	13.8	220.41	4	19.2	154.21	2	24.6
Q9M214	AT3G60450	At3g60450 OS=Arabidopsis thaliana GN=T8B10_110 PE=2 SV=1	30843	5.08	152.37	2	16.8	276.97	4	27.7	130.69	2	12
Q9LNU1	AT1G20160	Isoform 2 of CO(2)-response secreted protease OS=Arabidopsis thaliana GN=CRSP	76991	5.73	142.5	2	6.2	308.78	4	7.1	113	2	7.1
Q9LY66	AT3G63490	50S ribosomal protein L1, chloroplastic OS=Arabidopsis thaliana GN=RPL1 PE=1 SV=1	37609	9.3	103.21	2	22.3	178.37	4	24.6	105.73	2	14.8
Q9LJE2	AT3G13490	Lysine--tRNA ligase OS=Arabidopsis thaliana GN=OVA5 PE=2 SV=1	67545	5.73	75.94	2	11.5	199.47	4	13.8	82.36	2	9.8
F4HUX0	AT1G34220	Regulator of Vps4 activity in the MVB pathway protein OS=Arabidopsis thaliana GN=At1g34220 PE=1 SV=1	72529	5.12	112.44	2	9.9	209.2	4	8.5	142.82	2	4.6
Q9SW33	AT4G24930	Thylakoid lumenal 17.9 kDa protein, chloroplastic OS=Arabidopsis thaliana GN=At4g24930 PE=1 SV=1	24680	6.4	134.46	2	19.1	212.63	4	19.1	82.51	2	12.4
Q8L7S9	AT1G43560	Thioredoxin Y2, chloroplastic OS=Arabidopsis thaliana GN=At1g43560 PE=2 SV=1	18581	8.45	108.14	2	22.2	174.18	4	22.2	102.33	2	19.8
Q9C712	AT1G66520	Formyl transferase, putative OS=Arabidopsis thaliana GN=F28G11.15 PE=3 SV=1	38479	9.29	108.68	2	16.3	163.17	4	16.9	42.97	1	10.1
O04551	AT1G27020	Putative uncharacterized protein At1g27020 OS=Arabidopsis thaliana GN=At1g27020 PE=2 SV=1	35057	5.5	117.68	2	12.7	191.34	4	32.5	44.04	1	5.2
Q2V3E2	AT4G27740	Protein yippee-like At4g27740 OS=Arabidopsis thaliana GN=At4g27740 PE=3 SV=1	11773	9.37	78.23	2	29.5	168.37	4	59	47.05	1	30.5
Q8H107	AT4G26910	Isoform 2 of Dihydrolipoyllysine-residue succinyltransferase component of 2-oxoglutarate dehydrogenase complex 2, mitochondrial OS=Arabidopsis thaliana GN=At4g26910	49957	9.08	122.3	2	9.5	214.5	4	14.9	90.98	1	7.8
Q9SU81	AT4G29700	Alkaline-phosphatase-like protein OS=Arabidopsis thaliana GN=T16L4.210 PE=2 SV=1	51555	7.64	80.5	2	11.3	168.87	4	12.4	56.07	1	10.6
Q42521	AT5G17330	Glutamate decarboxylase 1 OS=Arabidopsis thaliana GN=GAD1 PE=1 SV=2	57030	5.37	99.77	2	13.3	247.18	4	18.5
Q9LTT9	AT3G13290	Varicose-related protein OS=Arabidopsis thaliana GN=VCR PE=2 SV=1	145794	5.75	81.65	2	5.8	203.89	4	7.2
F4JPD8	AT4G23895	Nucleoside diphosphate kinase OS=Arabidopsis thaliana GN=At4g23895 PE=3 SV=1	51967	5.88	131.14	2	11.3	198.46	4	8.8
Q08467	AT5G67380	Isoform 2 of Casein kinase II subunit alpha-1 OS=Arabidopsis thaliana GN=CKA1	43868	6.19	122.2	2	15.7	258.26	4	17.3
Q9ZPS3	AT2G02010	Glutamate decarboxylase 4 OS=Arabidopsis thaliana GN=GAD4 PE=1 SV=1	55970	5.96	99.77	2	15.4	247.18	4	15.6
Q39026	AT2G43790	Mitogen-activated protein kinase 6 OS=Arabidopsis thaliana GN=MPK6 PE=1 SV=1	45029	5.28	153.67	2	18	191.16	3	30.6	361.4	5	32.2
Q56Y85	AT3G59990	Methionine aminopeptidase 2B OS=Arabidopsis thaliana GN=MAP2B PE=2 SV=2	49029	5.51	81.16	2	9.3	140.11	3	9.3	219.62	5	17.1
Q8LGG8	AT3G01520	Universal stress protein A-like protein OS=Arabidopsis thaliana GN=At3g01520 PE=1 SV=2	19556	5.61	82.29	2	17.7	147.3	3	18.9	174.26	5	30.9
Q94A82	AT5G20070	Nudix hydrolase 19, chloroplastic OS=Arabidopsis thaliana GN=NUDT19 PE=1 SV=1	48316	5.69	164.18	2	22.6	189.46	3	12.3	267.45	5	22.8
Q66GR6	AT2G02740	Isoform 2 of Single-stranded DNA-binding protein WHY3, chloroplastic OS=Arabidopsis thaliana GN=WHY3	29622	9.54	173.66	2	12	188.8	3	26.2	284.71	5	25.1
Q9SW43	AT4G34920	AT4g34920/F11I11_160 OS=Arabidopsis thaliana GN=T11I11.160 PE=2 SV=1	36378	5.68	146.49	2	13.5	177.43	3	19.8	281.9	5	27.7
Q9LH76	AT3G14790	Trifunctional UDP-glucose 4,6-dehydratase/UDP-4-keto-6-deoxy-D-glucose 3,5-epimerase/UDP-4-keto-L-rhamnose-reductase RHM3 OS=Arabidopsis thaliana GN=RHM3 PE=1 SV=1	74867	6.11	109.98	2	6.6	177.45	3	9.3	186.7	4	6.9
Q9SD45	AT3G51000	AT3g51000/F24M12_40 OS=Arabidopsis thaliana GN=F24M12.40 PE=2 SV=1	36679	5.39	102.41	2	16.4	258.27	3	20.4	310.1	4	20.4
O04904	AT4G22930	Dihydroorotase, mitochondrial OS=Arabidopsis thaliana GN=PYR4 PE=2 SV=1	41923	8.63	122.73	2	13	132.25	3	17.2	207.08	4	16.4
Q8VZ31	AT1G04530	Carboxylate clamp-tetratricopeptide repeat protein OS=Arabidopsis thaliana GN=At1g04530 PE=1 SV=1	34531	4.3	175.38	2	25.5	297.43	3	28.1	300.07	4	21.6
O80480	AT1G09270	Importin subunit alpha-4 OS=Arabidopsis thaliana GN=IMPA4 PE=1 SV=1	59409	5.2	107.8	2	15.6	191.09	3	14.3	199.04	4	13.6
Q9LD55	AT4G11420	Eukaryotic translation initiation factor 3 subunit A OS=Arabidopsis thaliana GN=TIF3A1 PE=1 SV=1	114229	9.21	103.76	2	6.4	125.38	3	5	204.88	4	11.2
Q8VYV0	AT1G43690	At1g43690/F2J6_4 OS=Arabidopsis thaliana GN=At1g43690 PE=1 SV=1	65422	5.06	96.37	2	10.4	153.33	3	11.2	164.18	3	12.5
Q9LVQ8	AT5G66720	Isoform 2 of Probable protein phosphatase 2C 80 OS=Arabidopsis thaliana GN=At5g66720	43490	7.1	126.9	2	10.2	218.38	3	19.5	201.9	3	13.1
Q9ZSI6	AT4G01700	At4g01700 OS=Arabidopsis thaliana GN=T15B16.5 PE=2 SV=1	31445	9.04	141.15	2	14.6	238.27	3	23.9	202.25	3	28.2
Q9SE96	AT1G28200	GEM-like protein 1 OS=Arabidopsis thaliana GN=FIP1 PE=1 SV=1	27941	6.16	144.14	2	12.7	128.12	3	13.1	214.62	3	21.6
Q9M291	AT3G44340	Protein transport protein Sec24-like CEF OS=Arabidopsis thaliana GN=CEF PE=2 SV=3	117615	6.91	81.98	2	4.9	156.27	3	6.1	165.45	3	8.7
Q9C8X4	AT1G36390	GrpE protein homolog OS=Arabidopsis thaliana GN=F7F23.11 PE=2 SV=1	31204	9.44	92.79	2	12.2	160.68	3	13.3	126.81	3	20.1
Q9LPZ1	AT1G11430	Multiple organellar RNA editing factor 9, chloroplastic OS=Arabidopsis thaliana GN=MORF9 PE=1 SV=1	26184	8.99	127.77	2	39.7	164.09	3	17.2	215.81	3	17.2
O04350	AT2G30410	Tubulin-folding cofactor A OS=Arabidopsis thaliana GN=TFCA PE=1 SV=2	12816	4.96	153.89	2	35.4	219.54	3	54.9	209.18	3	44.2
O64730	AT2G30170	Probable protein phosphatase 2C 26 OS=Arabidopsis thaliana GN=At2g30170 PE=2 SV=2	32264	5.12	83.07	2	18.8	191.02	3	15.1	164.41	3	11.1
O22797	AT2G33470	Glycolipid transfer protein 1 OS=Arabidopsis thaliana GN=GLTP1 PE=2 SV=1	22725	6.95	134.23	2	14.9	166.81	3	31.7	188.41	3	34.2
F4KFT7	AT5G32470	Probable aminopyrimidine aminohydrolase, mitochondrial OS=Arabidopsis thaliana GN=TNEA_C PE=2 SV=1	68920	5.37	94.91	2	6.5	122.33	3	18.8	103.48	3	12.5
Q9ZV52	AT2G18660	EG45-like domain containing protein 2 OS=Arabidopsis thaliana GN=EGC2 PE=2 SV=2	14508	9.44	128.79	2	30	180.72	3	22.3	151.76	3	22.3
F4JAF3	AT3G53460	Chloroplast RNA-binding protein 29 OS=Arabidopsis thaliana GN=CP29 PE=4 SV=1	38380	5.5	166.3	2	19.3	144.78	3	9.9	185.99	3	12.7
F4JML5	AT4G16800	ATP-dependent caseinolytic (Clp) protease/crotonase family protein OS=Arabidopsis thaliana GN=At4g16800 PE=3 SV=1	32653	8.16	73.99	2	16.3	179.39	3	24	163.75	3	21.7
Q9SK69	AT2G20330	At2g20330/F11A3.12 OS=Arabidopsis thaliana GN=At2g20330 PE=1 SV=1	71157	5.56	126.34	2	3.7	209.44	3	15.4	182.74	3	5.4
Q9LXQ2	AT3G44100	At3g44100 OS=Arabidopsis thaliana GN=F26G5_50 PE=2 SV=1	16059	8.38	194.51	2	29.6	219.5	3	23	190.77	3	23
Q9SV64	AT4G13050	Oleoyl-acyl carrier protein thioesterase 2, chloroplastic OS=Arabidopsis thaliana GN=FATA2 PE=2 SV=1	42204	8.4	112.26	2	21	189.99	3	16.3	171.29	3	11.4
Q9ZQ91	AT2G03550	Probable carboxylesterase 7 OS=Arabidopsis thaliana GN=CXE7 PE=2 SV=1	34728	7.71	123.23	2	28.5	194.45	3	26	83.03	2	22.8
Q9T0I8	AT4G38800	5~-methylthioadenosine/S-adenosylhomocysteine nucleosidase 1 OS=Arabidopsis thaliana GN=MTN1 PE=1 SV=1	28433	4.65	102.69	2	14.2	191.01	3	13.1	102.9	2	10.5
Q84QC1	AT1G44790	ChaC-like family protein OS=Arabidopsis thaliana GN=At1g44790 PE=2 SV=1	22215	5.15	95.79	2	14.6	104.07	3	15.6	68.29	2	12.1
Q9LV09	AT5G53400	Protein BOBBER 1 OS=Arabidopsis thaliana GN=BOB1 PE=1 SV=1	34485	5.3	81.22	2	9.9	166.73	3	15.8	76.55	2	14.1
Q9LY23	AT5G07370	Inositol polyphosphate multikinase alpha OS=Arabidopsis thaliana GN=IPK2a PE=1 SV=1	31926	5.38	97.81	2	11.5	163.43	3	12.2	87.67	2	18.2
Q9SQZ9	AT3G04780	PITH domain-containing protein At3g04780 OS=Arabidopsis thaliana GN=At3g04780 PE=1 SV=2	19658	4.94	71.18	2	22.2	224.92	3	23.3	130.47	2	13.6
Q9C8F1	AT1G36730	Probable eukaryotic translation initiation factor 5-1 OS=Arabidopsis thaliana GN=At1g36730 PE=2 SV=1	48591	6.08	114.89	2	9.8	195.4	3	14.6	120.77	2	11.4
F4J9Y8	AT3G19000	2-oxoglutarate (2OG) and Fe(II)-dependent oxygenase superfamily protein OS=Arabidopsis thaliana GN=At3g19000 PE=3 SV=1	31657	5.4	144.56	2	10.4	235.52	3	15.1	146.5	2	15.1
Q9LZ97	AT5G02280	Putative uncharacterized protein At5g02280 OS=Arabidopsis thaliana GN=T1E22_40 PE=2 SV=1	16001	5.24	71.84	2	15.6	110.06	3	24.1	62.22	2	16.3
Q94BT9	AT1G66240	Copper transport protein ATX1 OS=Arabidopsis thaliana GN=ATX1 PE=1 SV=1	11423	7.71	117.93	2	39.4	165.84	3	27.4	102.37	2	27.4
F4JRT7	AT4G25050	Acyl carrier protein OS=Arabidopsis thaliana GN=ACP4 PE=4 SV=1	15928	4.99	131.47	2	10.7	258.75	3	37.6	137.68	2	22.1
P55230	AT1G27680	Glucose-1-phosphate adenylyltransferase large subunit 2, chloroplastic OS=Arabidopsis thaliana GN=APL2 PE=2 SV=2	57433	7.15	96.44	2	8.5	142.91	3	8.7	77.56	2	6.9
O65469	AT4G23170	Putative cysteine-rich receptor-like protein kinase 9 OS=Arabidopsis thaliana GN=CRK9 PE=5 SV=1	29703	6.58	89.1	2	6.8	133.78	3	11.3	98.81	2	6.8
Q9XI84	AT1G14030	[Fructose-bisphosphate aldolase]-lysine N-methyltransferase, chloroplastic OS=Arabidopsis thaliana GN=LSMT-L PE=1 SV=1	54578	5.02	75.51	2	7.3	194.59	3	14.3	64.58	2	13.3
O82290	AT2G35500	Probable inactive shikimate kinase like 2, chloroplastic OS=Arabidopsis thaliana GN=SKL2 PE=2 SV=2	42661	5.9	118.71	2	8.5	149.66	3	9.6	94.73	2	8.5
Q9LIG0	AT3G21360	Clavaminate synthase-like protein At3g21360 OS=Arabidopsis thaliana GN=At3g21360 PE=1 SV=1	37188	5.7	110.05	2	14.2	173.79	3	14.5	117.9	2	8.5
Q8H124	AT2G34460	Uncharacterized protein At2g34460, chloroplastic OS=Arabidopsis thaliana GN=At2g34460 PE=2 SV=1	30452	9.04	129.45	2	14.6	169.32	3	14.6	140.06	2	13.6
O48549	AT4G31700	40S ribosomal protein S6-1 OS=Arabidopsis thaliana GN=RPS6A PE=1 SV=2	28350	10.61	145.64	2	20.8	162.08	3	20	119.77	2	17.2
O22960	AT2G34070	Protein trichome birefringence-like 37 OS=Arabidopsis thaliana GN=TBL37 PE=2 SV=2	43326	8.8	80.45	2	6.2	132.51	3	9.9	78.01	2	6
Q9SJH7	AT2G42790	Citrate synthase 3, peroxisomal OS=Arabidopsis thaliana GN=CSY3 PE=2 SV=1	56140	7.21	126.58	2	11	155.56	3	11	48.34	1	11.4
P0DI07	AT1G71920	Histidinol-phosphate aminotransferase 2, chloroplastic OS=Arabidopsis thaliana GN=HISN6B PE=2 SV=1	46605	5.81	94.4	2	18.5	228.8	3	14.4	38.89	1	14.1
F4K2T3	AT5G27030	Topless-related protein 3 OS=Arabidopsis thaliana GN=TPR3 PE=4 SV=1	125484	6.93	89.95	2	4	188.84	3	5.2	50.76	1	6.3
F4J7I5	AT3G11930	Universal stress protein-like protein OS=Arabidopsis thaliana GN=At3g11930 PE=1 SV=1	21586	5.53	129.83	2	15.4	168.7	3	28.9	69.8	1	9.5
Q8GUP3	AT4G31880	Putative uncharacterized protein At4g31880 OS=Arabidopsis thaliana GN=At4g31880 PE=1 SV=1	94152	5.52	94.85	2	7.1	128.74	3	8.1	34.49	1	5.4
Q8LDW8	AT1G06130	Probable hydroxyacylglutathione hydrolase 2, chloroplast OS=Arabidopsis thaliana GN=GLX2-4 PE=2 SV=1	36474	8.07	96.64	2	12.4	187.16	3	13.3	68.73	1	19.6
O22827	AT2G43760	Molybdopterin synthase catalytic subunit OS=Arabidopsis thaliana GN=MOCS2 PE=2 SV=1	22202	5.76	107.09	2	26.8	188.89	3	32.8	109	1	19.2
Q9SVA6	AT4G39520	Developmentally-regulated G-protein 3 OS=Arabidopsis thaliana GN=DRG3 PE=1 SV=1	41118	8.62	144.42	2	19.5	149.19	3	14.9	73.27	1	7.3
Q9LZX4	AT3G60900	Fasciclin-like arabinogalactan protein 10 OS=Arabidopsis thaliana GN=FLA10 PE=1 SV=1	43581	5.54	111.79	2	5	167.14	3	8.1	74.62	1	8.1
Q8GY91	AT4G32320	Putative L-ascorbate peroxidase 6 OS=Arabidopsis thaliana GN=APX6 PE=2 SV=1	36217	8.99	101.49	2	7	168.37	3	12.5	68.95	1	12.5
Q9FE63	AT5G56600	Isoform 2 of Profilin-5 OS=Arabidopsis thaliana GN=PRO5	11935	4.72	86.78	2	12	171.1	3	28.7	40.67	1	28.7
Q9MAC9	AT3G01200	Pyruvate, phosphate dikinase regulatory protein 2 OS=Arabidopsis thaliana GN=RP2 PE=1 SV=1	41361	9.12	113.88	2	8	140.41	3	8	60.97	1	8
F4K329	AT5G42765	Uncharacterized protein OS=Arabidopsis thaliana GN=At5g42765 PE=4 SV=1	25083	5.95	157.26	2	23.1	189.92	3	27.5	100.22	1	7.4
Q38936	AT5G48580	Peptidyl-prolyl cis-trans isomerase FKBP15-2 OS=Arabidopsis thaliana GN=FKBP15-2 PE=2 SV=2	17647	5.27	122.6	2	16.6	175.53	3	23.9	68.79	1	12.3
Q9SD66	AT3G47070	Putative uncharacterized protein At3g47070 OS=Arabidopsis thaliana GN=F13I12.120 PE=1 SV=1	10523	9.74	125.23	2	21	151.83	3	33	68.07	1	26
P51430	AT5G10360	40S ribosomal protein S6-2 OS=Arabidopsis thaliana GN=EMB3010 PE=1 SV=1	22083	10.85	145.64	2	18.3	162.08	3	20.5	78.28	1	20.5
Q02972	AT4G37990	Cinnamyl alcohol dehydrogenase 8 OS=Arabidopsis thaliana GN=CAD8 PE=1 SV=1	38917	6.79	103.48	2	7.5	159.19	3	16.4
Q9SSK7	AT1G70850	MLP-like protein 34 OS=Arabidopsis thaliana GN=MLP34 PE=2 SV=1	35548	5.14	63.5	2	10.1	113.86	3	12
Q9LVC6	AT5G57320	Villin-5 OS=Arabidopsis thaliana GN=VLN5 PE=2 SV=1	107758	5.25	87.92	2	4.9	130.25	3	5
Q8S948	AT1G78510	Isoform 2 of Solanesyl diphosphate synthase 1 OS=Arabidopsis thaliana GN=SPS1	40586	5.01	113.7	2	11.4	149.41	3	16.1
Q9FY99	AT5G13110	Glucose-6-phosphate 1-dehydrogenase 2, chloroplastic OS=Arabidopsis thaliana GN=At5g13110 PE=2 SV=2	67118	8.46	70.54	2	4.9	139.59	3	6.9
Q8L968	AT4G13720	Inosine triphosphate pyrophosphatase OS=Arabidopsis thaliana GN=At4g13720 PE=2 SV=1	22464	6.33	87.66	2	10.7	142.3	3	15.5
Q9SZE4	AT4G29160	Isoform 2 of Vacuolar protein sorting-associated protein 32 homolog 2 OS=Arabidopsis thaliana GN=VPS32.2	21204	4.83	140.7	2	16.7	150.35	3	28.6
O04379	AT1G48410	Isoform 2 of Protein argonaute 1 OS=Arabidopsis thaliana GN=AGO1	116387	9.41	125.18	2	5.5	134.53	2	3.3	182.76	4	9.3
Q94AX4	AT5G06580	D-lactate dehydrogenase [cytochrome], mitochondrial OS=Arabidopsis thaliana GN=DLD PE=1 SV=1	62136	6.45	133.76	2	4.6	119.5	2	5.5	261.84	4	8.5
A8MQY2	AT1G21350	Thioredoxin-like protein OS=Arabidopsis thaliana GN=At1g21350 PE=4 SV=1	24807	9.01	62.5	2	42.5	102.82	2	27.6	213.53	4	30.2
Q9LDI9	AT1G69250	At1g69250 OS=Arabidopsis thaliana GN=F23O10.17 PE=2 SV=1	46646	9.08	95.42	2	15.9	83.89	2	14.9	137.36	4	20.1
Q9SIJ8	AT2G21620	Dessication responsive protein OS=Arabidopsis thaliana GN=RD2 PE=2 SV=2	20575	5.42	80.57	2	11.2	120.07	2	13.4	175.46	4	26.2
Q9ZS97	AT4G04770	UPF0051 protein ABCI8, chloroplastic OS=Arabidopsis thaliana GN=ABCI8 PE=2 SV=1	61829	6.45	161.72	2	8.8	141.14	2	5.7	124.69	3	18.1
O22287	AT2G39770	Mannose-1-phosphate guanylyltransferase 1 OS=Arabidopsis thaliana GN=CYT1 PE=1 SV=1	39421	6.28	96.5	2	11.9	88.85	2	8.9	120.79	3	13.9
F4K1P8	AT5G48440	FAD-dependent oxidoreductase OS=Arabidopsis thaliana GN=At5g48440 PE=4 SV=1	46624	6.84	124.44	2	10.4	125.21	2	8.9	169.48	3	11.1
F4JBU0	AT3G60440	Phosphoglycerate mutase family protein OS=Arabidopsis thaliana GN=At3g60440 PE=4 SV=1	32316	5.44	99.09	2	25.4	124.56	2	30.6	203.56	3	25.4
Q84WJ9	AT5G19680	At5g19680 OS=Arabidopsis thaliana GN=At5g19680 PE=2 SV=1	36962	4.71	89.77	2	11.9	129.12	2	14.6	139.37	3	14.9
Q94C69	AT2G17870	Cold shock domain-containing protein 3 OS=Arabidopsis thaliana GN=CSP3 PE=1 SV=1	29474	7.41	117.84	2	14	124	2	13.7	161.45	3	14
P48482	AT5G59160	Serine/threonine-protein phosphatase PP1 isozyme 2 OS=Arabidopsis thaliana GN=TOPP2 PE=1 SV=1	35509	5.16	73.98	2	12.5	168.87	2	14.4	126.27	3	15.7
Q9SIU2	AT2G13540	Nuclear cap-binding protein subunit 1 OS=Arabidopsis thaliana GN=ABH1 PE=1 SV=2	96487	5.33	66.33	2	6.4	86.71	2	7.7	133.24	3	11.1
Q94BN2	AT5G53120	Spermine synthase OS=Arabidopsis thaliana GN=SPMS PE=1 SV=1	39214	5.6	117.01	2	16.7	85.67	2	8.6	165.5	3	12.3
A8MR85	AT5G48370	Thioesterase family protein OS=Arabidopsis thaliana GN=At5g48370 PE=4 SV=1	49276	7.14	81.64	2	4.6	101.77	2	9.6	129.49	3	7.6
P31168	AT1G20440	Dehydrin COR47 OS=Arabidopsis thaliana GN=COR47 PE=1 SV=2	29879	4.75	74.18	2	13.6	79.96	2	17.7	141.69	3	17.7
Q8LDP4	AT2G29960	Isoform 2 of Peptidyl-prolyl cis-trans isomerase CYP19-4 OS=Arabidopsis thaliana GN=CYP19-4	20575	9.21	76.29	2	7.9	91.87	2	13.1	138.23	3	18.3
Q9ZPE7	AT4G08950	Protein EXORDIUM OS=Arabidopsis thaliana GN=EXO PE=2 SV=1	33578	9.39	87.85	2	13.1	120.41	2	9.2	170	3	19.7
O22765	AT4G02610	Tryptophan synthase alpha chain OS=Arabidopsis thaliana GN=TRPA1 PE=1 SV=2	29561	5.76	146.17	2	13.1	129.7	2	9.8	169.77	3	16.7
Q8LG98	AT1G28120	Ubiquitin thioesterase otubain-like OS=Arabidopsis thaliana GN=At1g28120 PE=2 SV=2	34413	4.55	112.5	2	22.2	149.91	2	15.4	142.04	3	24.2
P0DI78	AT3G28290	UPF0496 protein At3g28290 OS=Arabidopsis thaliana GN=At3g28290 PE=2 SV=1	42928	5.65	97.02	2	11.7	89.93	2	6.8	134.61	3	11.7
Q9FE78	AT5G05470	AT5g05470 OS=Arabidopsis thaliana GN=EIF2 ALPHA PE=2 SV=1	38776	5.23	123.36	2	14	114.8	2	14.2	141.29	3	18
Q9FVR6	AT1G32220	Uncharacterized protein At1g32220, chloroplastic OS=Arabidopsis thaliana GN=At1g32220 PE=2 SV=1	31959	5.56	143.6	2	8.4	117.79	2	10.1	190.54	3	13.2
F4KBV0	AT5G51110	Transcriptional coactivator/pterin dehydratase OS=Arabidopsis thaliana GN=At5g51110 PE=4 SV=1	20895	6.95	140.99	2	15	178.27	2	15	142.87	3	25.4
Q5M731	AT1G22940	Thiamine biosynthetic bifunctional enzyme TH1, chloroplastic OS=Arabidopsis thaliana GN=TH1 PE=1 SV=1	55778	6.11	111.41	2	11.5	153.78	2	14.6	147.99	2	12.8
P42762	AT5G51070	Chaperone protein ClpD, chloroplastic OS=Arabidopsis thaliana GN=CLPD PE=1 SV=1	103171	5.89	107.18	2	3.4	82.43	2	4.1	82.62	2	3.9
Q9FNK4	AT5G46180	Ornithine aminotransferase, mitochondrial OS=Arabidopsis thaliana GN=DELTA-OAT PE=1 SV=1	52145	7.15	98.48	2	13.1	73.47	2	6.3	134.36	2	8.6
Q9LMX4	AT1G13750	Probable inactive purple acid phosphatase 1 OS=Arabidopsis thaliana GN=PAP1 PE=2 SV=1	68199	6.29	85.27	2	6.9	144.72	2	7.3	99.54	2	7.3
Q8L948	AT4G32930	Putative uncharacterized protein At4g32930 OS=Arabidopsis thaliana GN=At4g32930 PE=2 SV=1	18454	4.76	80.74	2	18	90.36	2	18	140.77	2	18
Q681Q7	AT1G03900	Uncharacterized protein At1g03900 OS=Arabidopsis thaliana GN=At1g03900 PE=2 SV=1	29777	6.05	90.58	2	12.5	116.69	2	15.1	101.38	2	15.8
Q9LW17	AT3G15610	Expressed protein OS=Arabidopsis thaliana GN=At3g15610 PE=2 SV=1	37333	6.01	165.44	2	8.8	182.18	2	7	179.48	2	8.8
Q9CAP1	AT1G77670	At1g77670 OS=Arabidopsis thaliana GN=T5M16.26 PE=2 SV=1	48678	7.64	85.86	2	7.5	70.16	2	7.7	109.61	2	7.7
Q8LBB2	AT3G48530	SNF1-related protein kinase regulatory subunit gamma-1 OS=Arabidopsis thaliana GN=KING1 PE=1 SV=2	47392	5.15	143.23	2	15.1	106.65	2	9.4	72.23	2	10.4
Q9SA78	AT1G30630	Coatomer subunit epsilon-1 OS=Arabidopsis thaliana GN=At1g30630 PE=2 SV=1	32581	5.33	113.5	2	10.3	103.16	2	23.3	88.69	2	7.9
O04373	AT1G51760	IAA-amino acid hydrolase ILR1-like 4 OS=Arabidopsis thaliana GN=ILL4 PE=1 SV=2	48233	6.25	181.8	2	13.6	182.79	2	8.9	190.79	2	8.9
O80713	AT2G47130	Short-chain dehydrogenase reductase 3a OS=Arabidopsis thaliana GN=SDR3a PE=2 SV=1	26884	6.53	205.59	2	11.7	164.5	2	11.7	146.99	2	11.7
Q9MAB5	AT3G01010	Putative UDP-glucose 6-dehydrogenase OS=Arabidopsis thaliana GN=T4P13.31 PE=4 SV=1	18246	5.54	119.2	2	20.3	161.66	2	24.1	162	2	29.7
Q9ZUC2	AT1G23730	Beta carbonic anhydrase 3 OS=Arabidopsis thaliana GN=BCA3 PE=2 SV=1	28811	6.54	187.4	2	15.1	173.07	2	15.1	95.28	2	31.8
Q9LIN3	AT3G26420	Glycine-rich RNA-binding protein RZ1A OS=Arabidopsis thaliana GN=RZ1A PE=1 SV=1	26907	8.93	65.94	2	8.6	91.42	2	4.5	84.63	2	7.3
Q9SJL0	AT2G36970	UDP-glycosyltransferase 86A1 OS=Arabidopsis thaliana GN=UGT86A1 PE=2 SV=1	54930	5.86	99.32	2	10.2	152.11	2	7.1	105.08	2	11.6
Q8VXY9	AT5G43600	Ureidoglycolate hydrolase OS=Arabidopsis thaliana GN=UAH PE=1 SV=1	51455	5.43	124.39	2	4.8	111.04	2	4.8	100.35	2	4.8
Q9FV53	AT1G15390	Peptide deformylase 1A, chloroplastic/mitochondrial OS=Arabidopsis thaliana GN=PDF1A PE=1 SV=3	29977	8.6	108.18	2	17.8	123.32	2	13	86.97	2	19
Q9C8M2	AT1G53670	Isoform 2 of Peptide methionine sulfoxide reductase B1, chloroplastic OS=Arabidopsis thaliana GN=MSRB1	21841	9.17	81.13	2	10.3	110.41	2	10.3	104.24	2	14.9
P25702	AT1G54630	Acyl carrier protein 3, chloroplastic OS=Arabidopsis thaliana GN=ACP3 PE=1 SV=2	14641	5.28	229.71	2	32.4	201.88	2	32.4	227.58	2	33.1
Q1PF50	AT2G18080	Probable serine protease EDA2 OS=Arabidopsis thaliana GN=EDA2 PE=2 SV=2	55772	8.52	75.26	2	7.6	83.3	2	6.3	84.25	2	6.3
F4JDC2	AT3G13460	CIPK1 interacting protein ECT2 OS=Arabidopsis thaliana GN=ECT2 PE=1 SV=1	72153	5.84	100.95	2	4.8	122.94	2	5	146.37	2	3.6
Q9C5M8	AT4G24780	Probable pectate lyase 18 OS=Arabidopsis thaliana GN=At4g24780 PE=2 SV=2	44985	8.44	118.79	2	8.8	119	2	13.5	143.09	2	8.8
Q9ZNV8	AT3G29350	Histidine-containing phosphotransfer protein 2 OS=Arabidopsis thaliana GN=AHP2 PE=1 SV=1	17465	5	116.82	2	25.6	157.17	2	27.2	143.01	2	25.6
A0JQ12	AT1G76020	At1g76020 OS=Arabidopsis thaliana GN=At1g76020 PE=2 SV=1	25239	7.9	98.19	2	21.8	155.75	2	21.8	153.64	2	21.8
Q9CA23	AT1G77710	Ubiquitin-fold modifier 1 OS=Arabidopsis thaliana GN=At1g77710 PE=3 SV=1	9922	9.22	102.73	2	24.7	85.94	2	24.7	95.41	2	34.4
Q84WM9	AT5G12110	Elongation factor 1-beta 1 OS=Arabidopsis thaliana GN=At5g12110 PE=2 SV=2	24773	4.53	139.48	2	17.5	150.48	2	17.5	145.16	2	21.9
Q9LM71	AT1G20810	Peptidyl-prolyl cis-trans isomerase FKBP18, chloroplastic OS=Arabidopsis thaliana GN=FKBP18 PE=1 SV=2	25514	9.35	103.79	2	14.2	138.41	2	18.1	99.07	2	23.7
Q9ZR03	AT4G03280	Isoform 2 of Cytochrome b6-f complex iron-sulfur subunit, chloroplastic OS=Arabidopsis thaliana GN=petC	22518	8.58	89.76	2	14.8	108.47	2	21.4	145.2	2	19.5
Q9ZPY1	AT2G46580	Pyridoxine/pyridoxamine 5~-phosphate oxidase 2 OS=Arabidopsis thaliana GN=PPOX2 PE=1 SV=2	22605	6.89	112.05	2	21.2	119.17	2	17.2	120.89	2	13.1
Q9LHG0	AT3G12480	At3g12480/MQC3.32 OS=Arabidopsis thaliana GN=NF-YC11 PE=1 SV=1	32272	5.1	79.14	2	6.5	72.18	2	9.2	79.87	2	6.5
Q2V465	AT2G22970	Serine carboxypeptidase-like 11 OS=Arabidopsis thaliana GN=SCPL11 PE=2 SV=3	35915	5.19	110.13	2	14.1	97.01	2	17.8	115.47	2	14.7
Q9LYV6	AT5G13200	GEM-like protein 5 OS=Arabidopsis thaliana GN=At5g13200 PE=1 SV=1	30052	6.05	76.32	2	17.6	82.46	2	14	76.99	2	6.3
Q9LYM8	AT3G56130	Biotin/lipoyl attachment domain-containing protein OS=Arabidopsis thaliana GN=F18O21_90 PE=4 SV=1	28807	8.66	207.47	2	13.5	194.39	2	13.5	200	2	13.5
Q9SUP5	AT4G23820	Glycoside hydrolase family 28 protein / polygalacturonase (Pectinase) family protein OS=Arabidopsis thaliana GN=F9D16.290 PE=2 SV=1	48605	8.76	135.29	2	5.2	99.81	2	7	139.7	2	8.6
Q8L785	AT3G48110	Isoform 2 of Glycine--tRNA ligase 2, chloroplastic/mitochondrial OS=Arabidopsis thaliana GN=GLYRS-2	119599	5.7	95.25	2	4.3	110.33	2	3.1	32.02	1	5.7
Q9ZUG4	AT2G05830	Methylthioribose-1-phosphate isomerase OS=Arabidopsis thaliana GN=At2g05830 PE=1 SV=2	39588	5.88	87.19	2	17.9	102.85	2	14	58.41	1	18.2
Q9FY71	AT5G09440	Protein EXORDIUM-like 4 OS=Arabidopsis thaliana GN=EXL4 PE=2 SV=1	29455	9.55	137.6	2	9	177.32	2	11.2	80.71	1	9
Q38945	AT5G54390	PAP-specific phosphatase HAL2-like OS=Arabidopsis thaliana GN=AHL PE=2 SV=1	39349	5.47	65.57	2	8.8	86.86	2	11	47.98	1	16.6
F4JVS4	AT4G26860	Putative pyridoxal phosphate-dependent enzyme, YBL036C type OS=Arabidopsis thaliana GN=At4g26860 PE=3 SV=1	27762	8.33	132.59	2	10.2	157.79	2	20.9	55.36	1	8.7
Q9C666	AT1G26220	Acyl-CoA N-acyltransferase domain-containing protein OS=Arabidopsis thaliana GN=F28B23.27 PE=2 SV=1	21837	9.39	115.5	2	22.3	71.41	2	16.8	46.17	1	20.8
Q9FXF9	AT1G29840	Alpha/beta-hydrolase-like protein OS=Arabidopsis thaliana GN=F1N18.12 PE=2 SV=1	29546	5.87	84.07	2	9.9	68.14	2	9.5	38.47	1	9.9
Q9LIG6	AT3G20970	NifU-like protein 4, mitochondrial OS=Arabidopsis thaliana GN=NIFU4 PE=2 SV=1	30485	4.9	188.73	2	9.5	154.35	2	12.7	65.54	1	12.7
O23365	AT4G15110	Cytochrome P450 97B3, chloroplastic OS=Arabidopsis thaliana GN=CYP97B3 PE=2 SV=2	65134	6.39	138.43	2	6.6	111.66	2	8.3	37.86	1	6.6
Q9C5W6	AT1G26480	14-3-3-like protein GF14 iota OS=Arabidopsis thaliana GN=GRF12 PE=2 SV=1	30526	4.83	116.32	2	21.6	113.41	2	19	50.43	1	17.2
F4IWK4	AT3G27570	Sucrase/ferredoxin-like protein OS=Arabidopsis thaliana GN=At3g27570 PE=4 SV=1	41585	5.54	82.96	2	7.4	82.25	2	4.5	45.62	1	10.6
Q9S831	AT4G28750	Photosystem I reaction center subunit IV A, chloroplastic OS=Arabidopsis thaliana GN=PSAE1 PE=1 SV=1	14958	9.92	180.64	2	30.8	172.4	2	26.6	93.71	1	30.8
Q9LF68	AT5G17560	Protein BOLA4, chloroplastic/mitochondrial OS=Arabidopsis thaliana GN=BOLA4 PE=1 SV=1	19526	9.64	138.07	2	27.1	111.29	2	27.7	58.21	1	16.4
Q9SRZ4	AT1G65970	Peroxiredoxin-2C OS=Arabidopsis thaliana GN=PRXIIC PE=1 SV=1	17403	5.33	141.72	2	24.1	156.43	2	31.5	109.52	1	30.9
B3H4N7	AT5G57290	60S acidic ribosomal protein P3-2 OS=Arabidopsis thaliana GN=At5g57290 PE=3 SV=1	11757	4.45	143.61	2	21.8	114.97	2	21.8	87.49	1	21.8
Q94A09	AT1G36310	AT1G36310 protein OS=Arabidopsis thaliana GN=At1g36310 PE=1 SV=1	44932	5.5	158.67	2	9.7	129.32	2	13.9	72.07	1	2.7
Q8VZT6	AT5G04260	Thioredoxin-like 3-2, chloroplastic OS=Arabidopsis thaliana GN=WCRKC2 PE=2 SV=1	21822	8.33	104.37	2	10.4	71.99	2	18.2	64.4	1	10.4
Q8VY91	AT1G64510	30S ribosomal protein S6 alpha, chloroplastic OS=Arabidopsis thaliana GN=RPS6 PE=2 SV=1	22746	5.92	89.53	2	35.7	99.39	2	23.7	41.06	1	4.8
Q8RYC3	AT2G33845	Expressed protein OS=Arabidopsis thaliana GN=At2g33845 PE=2 SV=1	20110	9.39	83.28	2	14.3	101.6	2	19.2	56	1	21.4
Q570J5	AT2G01755	Putative uncharacterized protein At2g01755 OS=Arabidopsis thaliana GN=At2g01755 PE=2 SV=1	19578	5.36	133.56	2	24.9	182.46	2	21.4	60.5	1	12.1
Q93WL3	AT4G25370	Double Clp-N motif protein OS=Arabidopsis thaliana GN=At4g25370 PE=2 SV=1	26034	9.24	84.21	2	26.9	89.1	2	21.8	43.62	1	16.8
Q8LFQ6	AT5G20500	Glutaredoxin-C4 OS=Arabidopsis thaliana GN=GRXC4 PE=2 SV=2	14818	5.68	148.69	2	23	126.26	2	24.4	88.09	1	20
Q94K48	AT3G62530	E-Z type HEAT repeat-containing protein OS=Arabidopsis thaliana GN=At3g62530 PE=2 SV=1	24488	6.15	80.68	2	29	96.97	2	21.7	48.3	1	10.4
B5X565	AT3G12080	GTP-binding protein OS=Arabidopsis thaliana GN=emb2738 PE=3 SV=0	73081	6.15	95.3	2	6.8	71.9	2	7.1	45.43	1	5
Q9LNU3	AT1G20190	Expansin-A11 OS=Arabidopsis thaliana GN=EXPA11 PE=2 SV=1	26744	8.91	78.92	2	11.1	73.65	2	14.3	39.45	1	14.3
P32826	AT3G10410	Serine carboxypeptidase-like 49 OS=Arabidopsis thaliana GN=SCPL49 PE=2 SV=2	57265	5.2	112.39	2	10.1	133.12	2	11.6	50.12	1	7.6
F4I1G1	AT1G29350	Uncharacterized protein OS=Arabidopsis thaliana GN=At1g29350 PE=4 SV=1	90824	5.51	61.4	2	5.1	168.32	2	3.1	48.65	1	2.8
A8MRD7	AT3G15640	Cytochrome c oxidase subunit 5b-1 OS=Arabidopsis thaliana GN=At3g15640 PE=4 SV=1	19304	4.91	90.42	2	34.9	124.81	2	21.1	75.84	1	26.3
Q9LES2	AT3G56860	UBP1-associated protein 2A OS=Arabidopsis thaliana GN=UBA2A PE=1 SV=1	51407	5.05	69.23	2	4.8	77.77	2	7.3	40.93	1	5.6
Q9SKL6	AT2G15220	At2g15220/F15A23.4 OS=Arabidopsis thaliana GN=At2g15220 PE=2 SV=1	25149	8.56	131.01	2	16.9	138.1	2	17.8	63.95	1	11.1
Q8LCW9	AT1G01100	60S acidic ribosomal protein P1-1 OS=Arabidopsis thaliana GN=RPP1A PE=2 SV=2	11154	4.3	144.52	2	49.1	160.09	2	49.1	91.39	1	34.8
Q9SLJ2	AT1G54410	At1g54410 OS=Arabidopsis thaliana GN=F20D21.23 PE=2 SV=1	10789	6.67	95.69	2	12.2	99.62	2	12.2	48.62	1	12.2
F4JGB9	AT4G04320	Malonyl-CoA decarboxylase OS=Arabidopsis thaliana GN=At4g04320 PE=4 SV=1	58287	6.69	69.06	2	7.9	71.51	2	7.7	59.55	1	6
Q9FLQ4	AT5G55070	Dihydrolipoyllysine-residue succinyltransferase component of 2-oxoglutarate dehydrogenase complex 1, mitochondrial OS=Arabidopsis thaliana GN=At5g55070 PE=2 SV=1	50102	9.19	78.57	2	5.6	77.19	2	11	40.58	1	7.3
Q9ZT91	AT4G02930	Elongation factor Tu, mitochondrial OS=Arabidopsis thaliana GN=TUFA PE=1 SV=1	49379	6.25	133.6	2	5.9	141.68	2	15
Q96266	AT2G47730	Isoform 2 of Glutathione S-transferase F8, chloroplastic OS=Arabidopsis thaliana GN=GSTF8	24062	6.09	93.67	2	9.3	96.33	2	12.1
Q93YP0	AT1G23260	Ubiquitin-conjugating enzyme E2 variant 1A OS=Arabidopsis thaliana GN=UEV1A PE=1 SV=1	17840	5.18	92.68	2	13.9	79.75	2	14.6
Q9M1B9	AT3G59480	Probable fructokinase-4 OS=Arabidopsis thaliana GN=At3g59480 PE=2 SV=1	35022	5.21	91.99	2	15	91.69	2	19.6
Q9ZVA1	AT1G78820	D-mannose binding lectin protein with Apple-like carbohydrate-binding domain OS=Arabidopsis thaliana GN=F9K20.13 PE=2 SV=1	50562	8.75	203.71	2	12.7	197.54	2	11.6
Q8GUN2	AT3G56490	HIS triad family protein 3 OS=Arabidopsis thaliana GN=HIT3 PE=1 SV=1	15990	6.64	132.08	2	38.1	156.35	2	33.3
Q9M1C2	AT3G60210	At3g60210 OS=Arabidopsis thaliana GN=T2O9.190 PE=2 SV=1	15131	7.74	135.35	2	18.1	121.71	2	11.6
F4HSS5	AT1G20380	Prolyl oligopeptidase family protein OS=Arabidopsis thaliana GN=At1g20380 PE=4 SV=1	82435	5.26	86.69	2	4.8	89.1	2	7
Q7DLS1	AT5G40580	Proteasome subunit beta type-7-B OS=Arabidopsis thaliana GN=PBB2 PE=1 SV=2	29598	6.71	102.99	2	16.1	101.21	2	12.7
Q94AG1	AT3G07470	AT3g07470/F21O3_18 OS=Arabidopsis thaliana GN=At3g07470 PE=2 SV=1	18767	5.17	110.28	2	30.2	129.01	2	20.7
Q84WU5	AT5G14720	Protein kinase family protein OS=Arabidopsis thaliana GN=At5g14720 PE=1 SV=1	75317	5.94	107.28	2	6.5	64.9	2	6.5
F4IAX1	AT1G31710	Putative copper amine oxidase OS=Arabidopsis thaliana GN=At1g31710 PE=3 SV=1	76662	6.37	127.18	2	4.3	150.06	2	5.7
Q9ZUS0	AT2G37470	Histone H2B.4 OS=Arabidopsis thaliana GN=At2g37470 PE=1 SV=3	15072	10.05	82.29	2	23.9	113.38	2	23.9
Q8RX71	AT3G51780	BAG family molecular chaperone regulator 4 OS=Arabidopsis thaliana GN=BAG4 PE=1 SV=1	29193	5.2	146.78	2	18.2	89.7	2	14.1
Q9FN52	AT5G23020	Methylthioalkylmalate synthase 3, chloroplastic OS=Arabidopsis thaliana GN=MAM3 PE=1 SV=1	55194	6.78	75.42	2	12.3	95.94	2	8
P25701	AT1G54580	Acyl carrier protein 2, chloroplastic OS=Arabidopsis thaliana GN=ACP2 PE=1 SV=2	14519	5.28	152.32	2	27.2	141.22	2	27.2
Q9SZY3	AT4G10540	Putative subtilisin-like protease OS=Arabidopsis thaliana GN=F7L13.120 PE=4 SV=1	83465	6.04	120.4	2	3.2	116.41	2	3.2
Q9LFS0	AT5G16040	At5g16040 OS=Arabidopsis thaliana GN=F1N13_180 PE=2 SV=1	42872	5.43	62.86	2	11.4	111.58	2	7.6
Q8LA16	AT1G14510	PHD finger protein ALFIN-LIKE 7 OS=Arabidopsis thaliana GN=AL7 PE=1 SV=1	28268	5.88	69.43	2	7.9	94.82	2	7.9
Q9SZX9	AT4G10450	60S ribosomal protein L9-2 OS=Arabidopsis thaliana GN=RPL9D PE=2 SV=1	21960	9.52	85.02	2	16	89.78	2	15.5
Q8LAM2	AT4G14930	At4g14930 OS=Arabidopsis thaliana GN=At4g14930 PE=2 SV=1	34100	5.05	123.96	2	12.1	157.34	2	10.5
Q9LML6	AT1G07250	UDP-glycosyltransferase 71C4 OS=Arabidopsis thaliana GN=UGT71C4 PE=2 SV=2	52810	5.56	95.44	2	14.2	29.52	1	15.2	154.48	4	19.6
Q8VYR5	AT4G35850	Pentatricopeptide repeat-containing protein At4g35850, mitochondrial OS=Arabidopsis thaliana GN=At4g35850 PE=2 SV=1	50424	7.55	82.11	2	16.2	48.59	1	3.6	183.82	4	14.6
Q93Y12	AT3G23640	Alpha glucosidase-like protein OS=Arabidopsis thaliana GN=MDB19.14 PE=2 SV=1	110809	5.57	75.32	2	5.9	48.92	1	7.2	208.52	4	7.5
Q9SU83	AT4G29680	Alkaline-phosphatase-like protein OS=Arabidopsis thaliana GN=T16L4.190 PE=2 SV=1	54644	5.54	125.17	2	10.1	34.85	1	8.5	131.02	3	16.3
Q8LC12	AT4G01897	At4g01897 OS=Arabidopsis thaliana GN=At4g01897 PE=2 SV=1	14149	4.67	100.75	2	53.3	56.48	1	36.9	154.99	3	28.7
Q9ZVJ5	AT2G38740	Haloacid dehalogenase-like hydrolase domain-containing protein Sgpp OS=Arabidopsis thaliana GN=SGPP PE=1 SV=2	26715	4.84	77.58	2	19.7	39.02	1	13.9	119.97	3	18.9
O48711	AT2G26440	Probable pectinesterase/pectinesterase inhibitor 12 OS=Arabidopsis thaliana GN=PME12 PE=2 SV=1	60379	5.13	99.86	2	6.6	38.33	1	3.8	131.3	3	8
Q93ZC9	AT3G01640	Glucuronokinase 1 OS=Arabidopsis thaliana GN=GLCAK1 PE=1 SV=1	40050	6.11	90.25	2	8.8	84.78	1	9.7	150.02	3	16
Q94F40	AT1G28600	GDSL esterase/lipase At1g28600 OS=Arabidopsis thaliana GN=At1g28600 PE=2 SV=1	43582	8.77	114.45	2	17.4	94.2	1	13.4	204.61	3	18.8
Q3E7I4	AT4G34090	Uncharacterized protein OS=Arabidopsis thaliana GN=At4g34090 PE=4 SV=2	36985	5.65	103.43	2	8.5	56.36	1	7.4	94.85	2	6
Q9FFW8	AT5G38530	Tryptophan synthase beta chain OS=Arabidopsis thaliana GN=TSBtype2 PE=2 SV=1	55707	6.79	74.19	2	7.9	38.72	1	7.5	72.72	2	15.6
Q94AF2	AT5G19150	ATP-dependent (S)-NAD(P)H-hydrate dehydratase OS=Arabidopsis thaliana GN=At5g19150 PE=2 SV=1	39245	6.61	106.38	2	15.3	75.55	1	18.6	73.16	2	13.7
O82413	AT3G46100	Histidyl-tRNA synthetase OS=Arabidopsis thaliana GN=F12M12_70 PE=2 SV=1	54525	6.93	114.2	2	10.5	52.33	1	7.8	102.19	2	11.5
P0C026	AT5G19470	Nudix hydrolase 24, chloroplastic OS=Arabidopsis thaliana GN=NUDT24 PE=2 SV=1	41030	7.1	118.57	2	7.7	33.76	1	2.5	86.09	2	9.6
P57741	AT5G49510	Probable prefoldin subunit 3 OS=Arabidopsis thaliana GN=At5g49510 PE=1 SV=1	21452	4.77	126.67	2	13.8	71.77	1	7.7	132.28	2	27.2
Q9LS02	AT3G25770	Allene oxide cyclase 2, chloroplastic OS=Arabidopsis thaliana GN=AOC2 PE=1 SV=1	27618	6.9	94.45	2	12.3	40.07	1	6.7	99.71	2	17
Q8W1B3	AT4G21445	At4g21445 OS=Arabidopsis thaliana GN=PRIP PE=2 SV=1	17607	6.59	156.41	2	25.3	126.56	1	18.8	171.55	2	25.3
Q9MAT3	AT1G04850	F13M7.16 protein OS=Arabidopsis thaliana GN=F13M7.16 PE=2 SV=1	46574	5.91	171.11	2	12.1	60.34	1	8.5	135.08	2	9.9
Q8H100	AT4G17890	Isoform 2 of Probable ADP-ribosylation factor GTPase-activating protein AGD8 OS=Arabidopsis thaliana GN=AGD8	41388	8.79	96.59	2	9.1	77.9	1	10.4	116.33	2	12.5
P56797	ATCG00160	30S ribosomal protein S2, chloroplastic OS=Arabidopsis thaliana GN=rps2 PE=3 SV=1	26887	9.7	95.09	2	13.1	45.21	1	7.6	68.57	2	7.2
Q9C8J2	AT1G51390	NifU-like protein 5, mitochondrial OS=Arabidopsis thaliana GN=NIFU5 PE=2 SV=1	29952	4.87	167.51	2	12.4	88.51	1	9.1	133.91	2	9.1
Q9LXK7	AT3G43270	Probable pectinesterase/pectinesterase inhibitor 32 OS=Arabidopsis thaliana GN=PME32 PE=2 SV=1	57599	8.94	77	2	8	48.73	1	5.7	86.37	2	5.7
Q8L733	AT4G12130	At4g12130 OS=Arabidopsis thaliana GN=At4g12130 PE=2 SV=1	43501	6.3	124.65	2	7.9	52.1	1	7.9	108.63	2	13.5
Q9LIQ4	AT3G24030	Hydroxyethylthiazole kinase OS=Arabidopsis thaliana GN=THIM PE=1 SV=1	28777	5.62	86.85	2	16.3	52.08	1	5.1	135.44	2	12.3
Q9SYD8	AT1G51360	At1g51360 OS=Arabidopsis thaliana GN=F11M15.22 PE=2 SV=1	23637	4.7	100.19	2	12.9	61.19	1	5.2	110.95	2	12.9
Q84WT8	AT4G16500	Cysteine proteinase inhibitor 4 OS=Arabidopsis thaliana GN=CYS4 PE=3 SV=2	12548	9.16	125.77	2	29.1	107.94	1	11.1	149.15	2	18.8
B6EUA5	AT1G12250	Pentapeptide repeat-containing protein OS=Arabidopsis thaliana GN=At1g12250 PE=4 SV=1	21755	5.5	74.01	2	24.3	46.02	1	35.9	93.36	2	18.9
Q8L4A7	AT1G79210	Proteasome subunit alpha type-2-B OS=Arabidopsis thaliana GN=PAB2 PE=1 SV=1	25717	5.53	114.3	2	18.3	74.46	1	12.3	91.83	2	18.7
Q43125	AT4G08920	Cryptochrome-1 OS=Arabidopsis thaliana GN=CRY1 PE=1 SV=2	76647	5.23	107.82	2	4.7	51.97	1	4.6	134.07	2	6.3
Q9LY15	AT5G07460	Peptide methionine sulfoxide reductase A2 OS=Arabidopsis thaliana GN=MRSA2 PE=1 SV=1	24419	5.11	106.78	2	17.9	48.15	1	15.1	56.04	1	10.1
Q8LPJ7	AT2G40510	40S ribosomal protein S26-2 OS=Arabidopsis thaliana GN=RPS26B PE=2 SV=2	14832	11.09	155.22	2	18	70.08	1	11.3	81.58	1	11.3
Q9FHE1	AT5G41220	Glutathione S-transferase T3 OS=Arabidopsis thaliana GN=GSTT3 PE=2 SV=1	67513	8.38	99.96	2	5.1	31.24	1	4.2	81.68	1	6.4
Q9FJ82	AT5G52100	Putative 4-hydroxy-tetrahydrodipicolinate reductase 3, chloroplastic OS=Arabidopsis thaliana GN=DAPB3 PE=2 SV=1	32018	5.88	78.93	2	14.8	65.24	1	6	31.61	1	6
Q9XIW1	AT5G13870	Probable xyloglucan endotransglucosylase/hydrolase protein 5 OS=Arabidopsis thaliana GN=XTH5 PE=2 SV=1	33928	8.93	144.04	2	7.5	93.99	1	10.6	88.09	1	11.9
P93047	AT1G20696	Isoform 2 of High mobility group B protein 3 OS=Arabidopsis thaliana GN=HMGB3	15636	9.28	107.93	2	19.3	57.03	1	16.4	37.21	1	19.3
Q42589	AT2G38540	Non-specific lipid-transfer protein 1 OS=Arabidopsis thaliana GN=LTP1 PE=2 SV=1	11747	9.3	109.37	2	16.1	36.84	1	7.6	73.65	1	8.5
Q0WMN5	AT3G49140	Uncharacterized protein At3g49140 OS=Arabidopsis thaliana GN=At3g49140 PE=1 SV=2	55836	4.29	107.06	2	4.8	56.13	1	2.4	63.67	1	2.4
Q9T0J6	AT4G38890	tRNA-dihydrouridine(47) synthase [NAD(P)(+)]-like OS=Arabidopsis thaliana GN=At4g38890 PE=1 SV=2	77525	6.1	88.17	2	3.3	32.83	1	5.9	50.84	1	4.5
P11832	AT1G77760	Nitrate reductase [NADH] 1 OS=Arabidopsis thaliana GN=NIA1 PE=1 SV=3	102975	6.34	64.22	2	3.9	42.5	1	3.8	34.19	1	3.3
F4JZY1	AT5G41790	COP1-interactive protein 1 OS=Arabidopsis thaliana GN=CIP1 PE=4 SV=1	181867	4.88	71.71	2	4.2	32.22	1	5.4	45.16	1	5.4
F4K4A6	AT5G27390	Mog1/PsbP/DUF1795-like photosystem II reaction center PsbP family protein OS=Arabidopsis thaliana GN=At5g27390 PE=4 SV=1	26638	9.18	93.52	2	14.6	51.74	1	9.2	62.36	1	8.8
Q9SAD7	AT1G13020	Eukaryotic initiation factor 4B2 OS=Arabidopsis thaliana GN=F3F19.4 PE=1 SV=1	59289	8.69	79.67	2	13.1	80.46	1	8.2	71.46	1	11.5
Q9SF35	AT3G09680	40S ribosomal protein S23-1 OS=Arabidopsis thaliana GN=RPS23A PE=2 SV=2	15760	10.3	93.83	2	18.3	77.76	1	26.8	69.33	1	26.8
F4K7E0	AT5G43960	Nuclear transport factor 2 and RNA recognition motif domain-containing protein OS=Arabidopsis thaliana GN=At5g43960 PE=4 SV=1	43458	4.88	103.78	2	8.9	60.96	1	4.9	94.64	1	9.7
Q8L9J9	AT4G34215	Probable carbohydrate esterase At4g34215 OS=Arabidopsis thaliana GN=At4g34215 PE=1 SV=2	28340	5.63	102.95	2	30.4	53.47	1	18.5	71.45	1	18.5
Q9FMP3	AT5G12200	Dihydropyrimidinase OS=Arabidopsis thaliana GN=PYD2 PE=1 SV=1	57954	5.58	111.5	2	10	58.26	1	8.3	50.93	1	5.3
O04202	AT2G39990	Eukaryotic translation initiation factor 3 subunit F OS=Arabidopsis thaliana GN=TIF3F1 PE=1 SV=1	31842	4.92	84.08	2	13.7	38.36	1	4.1	31.57	1	14.3
A8MR72	AT2G26210	Ankyrin repeat family protein OS=Arabidopsis thaliana GN=At2g26210 PE=4 SV=1	17677	7.6	85.52	2	19.2	38.19	1	4.8	72.13	1	19.2
F4IC59	AT1G12230	Transaldolase-like protein OS=Arabidopsis thaliana GN=At1g12230 PE=3 SV=1	46498	7.64	98.13	2	14.5	42.93	1	9.1	33.12	1	5.9
O82179	AT2G35120	Glycine cleavage system H protein 2, mitochondrial OS=Arabidopsis thaliana GN=GDH2 PE=2 SV=1	17089	4.97	83.56	2	12.8	39.62	1	12.8	37.58	1	5.8
O48724	AT2G26570	Protein WEAK CHLOROPLAST MOVEMENT UNDER BLUE LIGHT 1 OS=Arabidopsis thaliana GN=WEB1 PE=1 SV=1	89240	5.01	84.72	2	5.1	37.31	1	5.6	34.73	1	5.8
Q93Z18	AT4G28880	AT4g28880/F16A16_10 OS=Arabidopsis thaliana GN=ckl3 PE=2 SV=1	46862	9.43	84.02	2	7.7	29.8	1	4.1	59.27	1	6.3
Q9FVR1	AT1G32160	At1g32160/F3C3_6 OS=Arabidopsis thaliana GN=F3C3.6 PE=2 SV=1	45839	5.54	90.57	2	3.2	65.46	1	5.7	37.17	1	3.2
Q8VYP7	AT3G62560	Putative Sar1 GTP binding protein OS=Arabidopsis thaliana GN=At3g62560 PE=2 SV=1	21925	6.53	127.51	2	14.5	94.38	1	12.4	65.36	1	12.4
Q9ZVD5	AT2G27040	Protein argonaute 4 OS=Arabidopsis thaliana GN=AGO4 PE=1 SV=2	102776	9.05	81.11	2	1.7	43.07	1	3.8	40.24	1	6.6
Q9SSM4	AT1G73030	ESCRT-related protein CHMP1A OS=Arabidopsis thaliana GN=F3N23.23 PE=2 SV=1	22676	6.66	99.08	2	9.9	49.76	1	13.3
Q8H0S3	AT1G05520	At1g05520/T25N20_16 OS=Arabidopsis thaliana GN=At1g05520 PE=2 SV=1	86302	5.41	130.35	2	7.4	82.25	1	3.2
F4I6V2	AT1G70650	Zinc finger (Ran-binding) domain-containing protein OS=Arabidopsis thaliana GN=At1g70650 PE=4 SV=1	68267	8.37	92.68	2	2.7	41.22	1	2.9
Q9FK59	AT5G18110	Eukaryotic translation initiation factor NCBP OS=Arabidopsis thaliana GN=NCBP PE=2 SV=1	25729	6.45	100.64	2	11.3	64.45	1	5
Q9LTR8	AT5G57040	At5g57040 OS=Arabidopsis thaliana GN=At5g57040 PE=2 SV=1	22234	8.74	141.61	2	16.8	55.68	1	12.2
Q9FKU9	AT5G44390	Berberine bridge enzyme-like protein OS=Arabidopsis thaliana GN=At5g44390 PE=4 SV=1	61444	9.16	86.33	2	5.9	54.52	1	4.1
O80831	AT2G45880	Beta-amylase 7 OS=Arabidopsis thaliana GN=BAM7 PE=2 SV=2	77082	6.18	101.44	2	3.6	63.23	1	2.5
F4IB63	AT1G51805	Leucine-rich repeat protein kinase family protein OS=Arabidopsis thaliana GN=At1g51805 PE=3 SV=1	98014	5.38	119.77	2	7.9	28.84	1	4.6
Q9SJ68	AT2G35820	At2g35820 OS=Arabidopsis thaliana GN=At2g35820 PE=2 SV=2	21266	5.64	123.49	2	15.6	48.46	1	11.5
Q93ZU3	AT4G23050	PAS domain-containing protein tyrosine kinase family protein OS=Arabidopsis thaliana GN=At4g23050 PE=2 SV=1	82102	6.27	79.04	2	2.4	48.89	1	3.1
P54970	AT5G56660	IAA-amino acid hydrolase ILR1-like 2 OS=Arabidopsis thaliana GN=ILL2 PE=1 SV=2	47826	6.39	132.61	2	9.3	33.79	1	4.8
F4HZK4	AT1G15290	Tetratricopeptide repeat-containing protein OS=Arabidopsis thaliana GN=At1g15290 PE=4 SV=1	177524	6.55	141.49	2	2.2	118.66	1	2.4
Q9FFT6	AT5G54940	AT5g54940/MBG8_21 OS=Arabidopsis thaliana GN=At5g54940 PE=2 SV=1	12710	9.23	83.26	2	17	43.99	1	8
F4II29	AT2G40730	Cytoplasmic tRNA export protein OS=Arabidopsis thaliana GN=At2g40730 PE=1 SV=1	85993	7.68	74.69	2	5.4	45.28	1	6.1
Q9FMV5	AT5G63470	Nuclear transcription factor Y subunit C-4 OS=Arabidopsis thaliana GN=NFYC4 PE=2 SV=1	27015	4.97	99.09	2	9.2	63.86	1	9.2
Q9LW20	AT3G26900	Probable inactive shikimate kinase like 1, chloroplastic OS=Arabidopsis thaliana GN=SKL1 PE=2 SV=1	30455	5.05	107.49	2	17.1				150.49	3	14.6
Q0WSJ9	AT3G02510	Putative uncharacterized protein At3g02510 OS=Arabidopsis thaliana GN=At3g02510 PE=2 SV=1	42474	5.59	62.86	2	11.7				202.41	3	11.7
Q9LD90	AT3G57150	H/ACA ribonucleoprotein complex subunit 4 OS=Arabidopsis thaliana GN=CBF5 PE=1 SV=1	62987	9.19	82.61	2	4.8				141.82	3	18.6
Q8LPK4	AT5G22780	AP-2 complex subunit alpha-2 OS=Arabidopsis thaliana GN=ALPHAC-AD PE=1 SV=1	112227	5.85	95.7	2	7.7				78.07	2	4.9
Q93WI0	AT5G19370	Rhodanese-like/PpiC domain-containing protein 12 OS=Arabidopsis thaliana GN=At5g19370 PE=2 SV=1	32959	8.62	89.94	2	17.7				99.68	2	11.4
O49596	AT1G20693	Isoform 2 of High mobility group B protein 2 OS=Arabidopsis thaliana GN=HMGB2	15714	8.54	118.25	2	19				118.96	2	19
Q9FFV1	AT5G54760	At5g54760 OS=Arabidopsis thaliana GN=At5g54760 PE=2 SV=1	12613	8.54	83.26	2	45.1				77.11	2	20.4
Q9FEF8	AT5G52470	Probable mediator of RNA polymerase II transcription subunit 36b OS=Arabidopsis thaliana GN=MED36B PE=1 SV=1	32809	10.15	117.5	2	17.9				136.83	2	14
O64816	AT2G23070	Casein kinase II subunit alpha, chloroplastic OS=Arabidopsis thaliana GN=At2g23070 PE=2 SV=1	50205	9.48	104.42	2	10.9				75.26	2	7.6
Q949X9	AT1G71040	Multicopper oxidase LPR2 OS=Arabidopsis thaliana GN=LPR2 PE=2 SV=1	66123	9.19	112.61	2	6.4				111.69	2	4.6
Q94B74	AT5G47650	Nudix hydrolase 2 OS=Arabidopsis thaliana GN=NUDT2 PE=1 SV=1	31591	5.22	150.44	2	10.8				48.44	1	10.8
O64757	AT2G34930	Disease resistance-like protein/LRR domain-containing protein OS=Arabidopsis thaliana GN=At2g34930 PE=2 SV=1	100220	8.85	74.03	2	4.8				40.75	1	8.3
Q42479	AT4G23650	Calcium-dependent protein kinase 3 OS=Arabidopsis thaliana GN=CPK3 PE=1 SV=1	59299	5.95	76.76	2	9.5				93.55	1	8.3
Q8VYN2	AT4G21450	PapD-like superfamily protein OS=Arabidopsis thaliana GN=At4g21450 PE=1 SV=1	35166	9.3	82.48	2	12.5				29.89	1	8.6
F4IM97	AT2G01220	Nucleotidyl transferase domain-containing protein OS=Arabidopsis thaliana GN=At2g01220 PE=4 SV=1	42121	6.28	79.73	2	14.7				41.15	1	7.2
Q07488	AT5G20230	Blue copper protein OS=Arabidopsis thaliana GN=BCB PE=1 SV=2	20041	4.68	71.29	2	14.8				49.47	1	6.6
A8MRM0	AT1G14570	UBX domain-containing protein OS=Arabidopsis thaliana GN=At1g14570 PE=4 SV=1	49459	4.61	83.09	2	5.1				29.04	1	7.2
Q9ZU93	AT2G01650	Plant UBX domain-containing protein 2 OS=Arabidopsis thaliana GN=PUX2 PE=1 SV=2	51032	5.8	95.51	2	5.9				39.45	1	3.3
F4J7G9	AT3G11820	Syntaxin-121 OS=Arabidopsis thaliana GN=SYP121 PE=1 SV=1	34637	9.06	79.28	2	6.3				31.46	1	8.9
Q9XIF7	AT1G59710	At1g59710/T30E16_31 OS=Arabidopsis thaliana GN=F23H11.2 PE=1 SV=1	33558	6.46	81.44	2	14.7				32.25	1	11.3
Q9M156	AT4G01070	UDP-glycosyltransferase 72B1 OS=Arabidopsis thaliana GN=UGT72B1 PE=1 SV=1	52897	5.81	98.28	2	3.8
Q9C713	AT1G66530	Arginyl-tRNA synthetase OS=Arabidopsis thaliana GN=F28G11.14 PE=2 SV=1	66404	6	81.42	2	9.2
Q9SIK1	AT2G21590	Probable glucose-1-phosphate adenylyltransferase large subunit, chloroplastic OS=Arabidopsis thaliana GN=At2g21590 PE=2 SV=1	58168	8.36	139.73	2	10.3
Q9C4Z6	AT1G48630	Receptor for activated C kinase 1B OS=Arabidopsis thaliana GN=RACK1B PE=1 SV=1	35778	6.66	71.29	2	15
Q84MB6	AT3G50210	Probable 2-oxoglutarate-dependent dioxygenase At3g49630 OS=Arabidopsis thaliana GN=At3g50210 PE=2 SV=1	37198	5.16	70.71	2	5.7
F4JJL8	AT4G21640	Subtilase family protein OS=Arabidopsis thaliana GN=At4g21640 PE=4 SV=1	78495	9.42	120.4	2	4.5
Q940H6	AT4G33950	Serine/threonine-protein kinase SRK2E OS=Arabidopsis thaliana GN=SRK2E PE=1 SV=1	41021	4.92	100.89	2	8.6
Q9ZQ94	AT2G36800	UDP-glycosyltransferase 73C5 OS=Arabidopsis thaliana GN=UGT73C5 PE=2 SV=1	55762	5.38	81.9	2	4.4
Q9C535	AT1G29700	Metallo-beta-lactamase domain-containing protein OS=Arabidopsis thaliana GN=F15D2.25 PE=2 SV=1	38127	5.83	151.04	2	9.1
F4KGS3	AT5G10240	Asparagine synthetase 3 OS=Arabidopsis thaliana GN=ASN3 PE=4 SV=1	64992	6.33	112.16	2	8.8
Q9M099	AT4G30610	Serine carboxypeptidase 24 OS=Arabidopsis thaliana GN=SCPL24 PE=1 SV=1	52812	9.2	86.39	2	8.2
Q93W05	AT1G10590	At1g10590/F20B24_1 OS=Arabidopsis thaliana GN=At1g10590 PE=2 SV=1	15445	6.6	112.02	2	11.5
P35510	AT2G37040	Phenylalanine ammonia-lyase 1 OS=Arabidopsis thaliana GN=PAL1 PE=1 SV=3	78676	5.9	160.02	2	8.7
P42036	AT3G52580	40S ribosomal protein S14-3 OS=Arabidopsis thaliana GN=RPS14C PE=2 SV=2	16228	10.6	123.68	2	23.3
Q8LEQ0	AT5G47700	60S acidic ribosomal protein P1-3 OS=Arabidopsis thaliana GN=RPP1C PE=1 SV=2	11240	4.3	64.96	2	49.6
Q5HZ03	AT5G55530	At5g55530 OS=Arabidopsis thaliana GN=At5g55530 PE=2 SV=1	44099	4.73	80.42	2	8.9
Q9LVH6	AT3G17940	Aldose 1-epimerase OS=Arabidopsis thaliana GN=At3g17940 PE=3 SV=1	37174	5.88	66.03	1	22.6	389.91	8	45.7	267.63	5	44.3
Q9LEW3	AT5G10760	Aspartyl protease family protein OS=Arabidopsis thaliana GN=T30N20_30 PE=2 SV=1	49442	4.89	59.68	1	4.7	407.71	5	22	429.42	6	33.6
F4J3Q1	AT3G04480	Endoribonuclease OS=Arabidopsis thaliana GN=At3g04480 PE=4 SV=1	79848	5.14	36.8	1	4.5	215.47	5	10.4	258.21	5	12.1
O48963	AT3G45780	Phototropin-1 OS=Arabidopsis thaliana GN=PHOT1 PE=1 SV=1	111619	7.54	69.09	1	6	280.77	5	8.7	270.38	4	9.6
Q9FK81	AT5G22580	Uncharacterized protein At5g22580 OS=Arabidopsis thaliana GN=At5g22580 PE=1 SV=1	12341	5.42	59.95	1	33.3	238.14	5	59.5	98.31	2	46.8
B3H5M0	AT3G09940	Monodehydroascorbate reductase (NADH) OS=Arabidopsis thaliana GN=MDHAR PE=4 SV=1	47564	5.26	72.72	1	17.1	241.95	5	25.4	70.09	1	11.8
Q9SUA1	AT4G26630	DEK domain-containing chromatin associated protein OS=Arabidopsis thaliana GN=At4g26630 PE=1 SV=1	85198	5.01	38.52	1	6.2	212.94	4	7.2	243.99	5	13.6
Q8GWE0	AT4G16390	Pentatricopeptide repeat-containing protein At4g16390, chloroplastic OS=Arabidopsis thaliana GN=P67 PE=1 SV=3	78192	5.87	44.32	1	2.8	187.29	4	8.1	216.29	4	10.5
Q9FYK3	AT1G24610	F21J9.27 OS=Arabidopsis thaliana GN=At1g24610 PE=4 SV=1	52556	5.83	61.86	1	5	185.7	4	18.1	237.23	4	24.8
Q9FIA0	AT5G05860	UDP-glycosyltransferase 76C2 OS=Arabidopsis thaliana GN=UGT76C2 PE=1 SV=1	50393	5.28	33	1	10.4	207	4	19.8	154.98	3	18.7
Q9LVM5	AT5G58220	Uric acid degradation bifunctional protein TTL OS=Arabidopsis thaliana GN=TTL PE=1 SV=2	34127	5.93	91.21	1	14.8	228.14	4	25.1	155.73	3	17
P42744	AT1G05180	NEDD8-activating enzyme E1 regulatory subunit OS=Arabidopsis thaliana GN=AXR1 PE=1 SV=1	59997	5.65	89.12	1	4.8	246.09	4	14.3	237.44	3	16.9
Q8L428	AT4G38810	EF-Hand containing protein-like OS=Arabidopsis thaliana GN=At4g38810 PE=2 SV=1	28954	4.66	100.13	1	20	278.34	4	20.5	137.57	2	16.6
Q9ZUH5	AT2G24190	Isoform 2 of Short-chain dehydrogenase/reductase 2b OS=Arabidopsis thaliana GN=SDR2b	33129	5.6	55.82	1	9.7	232.57	4	14.7	66.14	2	5.3
Q9SXC8	AT1G27530	Ubiquitin-fold modifier-conjugating enzyme 1 OS=Arabidopsis thaliana GN=At1g27530 PE=2 SV=1	19599	7.66	60.21	1	10.3	173.64	4	24.7	96.27	2	20.1
Q9FIJ5	AT5G47860	AT5g47860/MCA23_20 OS=Arabidopsis thaliana GN=At5g47860 PE=2 SV=1	47757	8.2	40.29	1	9.7	200.01	4	22.5	75.51	2	11.1
F4IV18	AT2G44760	Uncharacterized protein OS=Arabidopsis thaliana GN=At2g44760 PE=4 SV=1	55841	5.98	87.43	1	11.2	212.68	4	23.8	176.38	2	15.8
Q8VY84	AT3G60180	Probable UMP-CMP kinase 1 OS=Arabidopsis thaliana GN=UMK1 PE=2 SV=1	23033	5.59	63.99	1	21.1	212.02	4	23.5	56.35	1	17.6
Q9SFF6	AT3G05910	Pectin acetylesterase 12 OS=Arabidopsis thaliana GN=PAE12 PE=2 SV=1	46297	8.42	63.84	1	6.5	228.91	4	20.5	39.97	1	11.3
Q8VYV2	AT1G56000	AT1G56000 protein OS=Arabidopsis thaliana GN=At1g56000 PE=2 SV=1	41454	6.95	39.68	1	10.7	166.35	4	24.2
Q8L5Y6	AT2G02560	Isoform 2 of Cullin-associated NEDD8-dissociated protein 1 OS=Arabidopsis thaliana GN=CAND1	134536	5.77	44.48	1	5.3	160.19	3	7.1	176.95	5	10.8
Q9ZV06	AT2G39020	Probable acetyltransferase NATA1-like OS=Arabidopsis thaliana GN=At2g39020 PE=2 SV=1	26423	5.71	64.61	1	19.5	170.75	3	28.4	238.13	5	34.7
Q9FLT2	AT5G61760	Inositol polyphosphate multikinase beta OS=Arabidopsis thaliana GN=IPK2b PE=1 SV=1	33466	5.73	32.26	1	16	144.87	3	15.3	204.35	4	19.3
F4JW69	AT5G04230	Phenylalanine ammonia-lyase OS=Arabidopsis thaliana GN=PAL3 PE=3 SV=1	76626	6.08	94.14	1	8.3	204.88	3	8.7	118.43	3	10.5
Q8L466	AT1G24050	Anticodon-binding domain-containing protein OS=Arabidopsis thaliana GN=At1g24050 PE=2 SV=1	20478	5.16	59.7	1	13.3	154.78	3	42	158.19	3	30.3
P50287	AT5G08100	Isoaspartyl peptidase/L-asparaginase 1 OS=Arabidopsis thaliana GN=At5g08100 PE=1 SV=2	33007	5.3	52.54	1	7.7	124.32	3	16.5	119.87	3	13.7
Q9SJT1	AT2G21470	SUMO-activating enzyme subunit 2 OS=Arabidopsis thaliana GN=SAE2 PE=1 SV=1	70011	5.46	38.02	1	6.4	156.03	3	8	95.09	2	8.6
Q8GUK5	AT3G05625	At3g05625 OS=Arabidopsis thaliana GN=At3g05625 PE=2 SV=1	28934	6.96	88.34	1	15.6	189.22	3	23.3	93.49	2	19.8
Q9SQR2	AT3G04000	Aldehyde reductase OS=Arabidopsis thaliana GN=T11I18.11 PE=1 SV=1	28417	6.84	40.97	1	15.1	135.43	3	11.4	96.42	2	15.1
O64517	AT1G79340	Metacaspase-4 OS=Arabidopsis thaliana GN=AMC4 PE=1 SV=1	45455	4.7	35.77	1	11.2	215.23	3	23.2	143.43	2	16.5
Q6DBI9	AT5G10460	At5g10460 OS=Arabidopsis thaliana GN=At5g10460 PE=2 SV=1	33007	5.81	71.76	1	11.4	171.63	3	18.3	86.37	2	16
Q9LTK1	AT5G52190	At5g52190 OS=Arabidopsis thaliana GN=At5g52190 PE=2 SV=1	22262	5.59	66.46	1	6.3	163.16	3	29.3	130.11	2	18.8
Q9LHQ4	AT3G20680	AT3g20680/F3H11_7 OS=Arabidopsis thaliana GN=At3g20680 PE=2 SV=1	37413	9.5	75.76	1	11.8	160.8	3	13.9	113.69	2	11.8
O65639	AT4G36020	Cold shock protein 1 OS=Arabidopsis thaliana GN=CSP1 PE=1 SV=1	30068	8.18	36.72	1	4.3	126.43	3	27.4	72.95	2	14.4
Q9FZE0	AT1G26560	Beta-glucosidase 40 OS=Arabidopsis thaliana GN=BGLU40 PE=2 SV=1	58088	8.07	33.05	1	9	143.36	3	9.2	127.94	2	4.5
O23673	AT1G02020	Nitroreductase family protein OS=Arabidopsis thaliana GN=T7I23.2 PE=2 SV=1	71321	6.18	31.99	1	12.3	133.74	3	6.7	69.68	2	11.4
F4J109	AT3G63460	Transport protein SEC31 OS=Arabidopsis thaliana GN=At3g63460 PE=1 SV=1	119641	5	64.94	1	4.7	204.17	3	6.5	83.49	1	4.4
P93740	AT2G42070	Nudix hydrolase 23, chloroplastic OS=Arabidopsis thaliana GN=NUDT23 PE=1 SV=2	30774	9.02	55.21	1	7.1	209.46	3	18.6	123.9	1	12.1
Q9M888	AT3G02530	T-complex protein 1 subunit zeta 1 OS=Arabidopsis thaliana GN=CCT6A PE=1 SV=1	58913	5.83	41.32	1	6.2	146.48	3	11.4	59.56	1	17
Q8VWG7	AT3G17880	TPR repeat-containing thioredoxin TDX OS=Arabidopsis thaliana GN=TDX PE=1 SV=1	42820	5.5	56.04	1	12.4	120.14	3	18.2	59.49	1	11.3
Q9LEW8	AT3G61080	Protein-ribulosamine 3-kinase, chloroplastic OS=Arabidopsis thaliana GN=At3g61080 PE=1 SV=2	36448	6.51	37.44	1	3.4	186.52	3	16.6	56.04	1	3.4
Q9C667	AT1G26230	Chaperonin 60 subunit beta 4, chloroplastic OS=Arabidopsis thaliana GN=CPN60B4 PE=1 SV=1	66755	9.23	77.04	1	7.2	144.71	3	8.2	46.14	1	8.2
Q9LPC3	AT1G01980	F22M8.11 protein OS=Arabidopsis thaliana GN=F22M8.11 PE=4 SV=1	59977	9.01	49.91	1	5	129.63	3	6.7	64.43	1	6.7
Q9M236	AT3G43540	Uncharacterized protein OS=Arabidopsis thaliana GN=At3g43540 PE=4 SV=1	33215	5.07	66.36	1	11	121.05	3	27.7	32.87	1	12.9
Q9FN05	AT5G63840	Probable glucan 1,3-alpha-glucosidase OS=Arabidopsis thaliana GN=PSL5 PE=1 SV=1	104209	5.86	45.78	1	6.5	195.55	3	5.2	52.14	1	3.8
Q93W77	AT4G01940	NifU-like protein 1, chloroplastic OS=Arabidopsis thaliana GN=NIFU1 PE=1 SV=1	24753	5.67	36.63	1	3.5	175.89	3	31.6	46.53	1	8.2
Q84W43	AT5G12960	Putative uncharacterized protein At5g12960 OS=Arabidopsis thaliana GN=At5g12960 PE=2 SV=1	96463	7.06	39.11	1	5.7	154	3	10.9
F4JWV5	AT5G34940	Glucuronidase 3 OS=Arabidopsis thaliana GN=GUS3 PE=4 SV=1	44708	9.21	59.12	1	3.5	198.6	3	13
Q66GQ3	AT3G16110	Protein disulfide isomerase-like 1-6 OS=Arabidopsis thaliana GN=PDIL1-6 PE=2 SV=1	59534	4.93	55.6	1	6.4	141.16	3	5.4
Q9SKC5	AT2G31750	UDP-glycosyltransferase 74D1 OS=Arabidopsis thaliana GN=UGT74D1 PE=1 SV=1	51021	5.2	36.67	1	5.3	189.6	3	14
Q8LPJ4	AT4G19210	ABC transporter E family member 2 OS=Arabidopsis thaliana GN=ABCE2 PE=2 SV=1	68346	8.21	61.01	1	7.4	126.38	2	9.3	314.43	6	16.4
Q8LLD4	AT3G06540	Rab escort protein OS=Arabidopsis thaliana GN=REP PE=2 SV=2	61472	4.78	82.54	1	10.1	88.61	2	9.8	299.78	4	18.1
F4IFK0	AT2G20830	Folic acid binding / transferase OS=Arabidopsis thaliana GN=At2g20830 PE=4 SV=1	47346	5.42	35.12	1	7.9	82.9	2	11.1	107.16	3	12
O23717	AT1G13060	Proteasome subunit beta type-5-A OS=Arabidopsis thaliana GN=PBE1 PE=1 SV=1	29648	6	50.09	1	19.3	102.07	2	13.1	211.69	3	20.4
O22769	AT4G02580	NADH dehydrogenase [ubiquinone] flavoprotein 2, mitochondrial OS=Arabidopsis thaliana GN=At4g02580 PE=2 SV=3	28370	8.09	31.83	1	7.1	90.23	2	9	151.61	3	11
Q9SIF5	AT2G03980	GDSL esterase/lipase At2g03980 OS=Arabidopsis thaliana GN=At2g03980 PE=2 SV=1	40731	7.52	55.19	1	9.3	96.18	2	9.8	132.66	3	18.3
Q94CB1	AT3G10720	Probable pectinesterase/pectinesterase inhibitor 25 OS=Arabidopsis thaliana GN=PME25 PE=2 SV=1	67913	8.51	67.43	1	3.9	98.93	2	7.2	111.18	3	7.4
Q56Y42	AT5G53580	Pyridoxal reductase, chloroplastic OS=Arabidopsis thaliana GN=PLR1 PE=1 SV=1	40550	9.31	71.3	1	14.8	72.47	2	15.6	123.95	3	12.3
O23647	AT2G36390	1,4-alpha-glucan-branching enzyme 2-1, chloroplastic/amyloplastic OS=Arabidopsis thaliana GN=SBE2.1 PE=2 SV=1	97598	5.34	63.9	1	4	116.33	2	8	110.14	2	7.1
O04450	AT1G24510	T-complex protein 1 subunit epsilon OS=Arabidopsis thaliana GN=CCT5 PE=1 SV=1	59347	5.46	59.24	1	5.4	86.85	2	8.1	75.98	2	10.8
Q9SR52	AT1G67550	Urease OS=Arabidopsis thaliana GN=URE PE=3 SV=1	90967	5.92	32.92	1	3	101.15	2	5.1	100.12	2	6
Q9CAK8	AT1G63970	Isoform 2 of 2-C-methyl-D-erythritol 2,4-cyclodiphosphate synthase, chloroplastic OS=Arabidopsis thaliana GN=ISPF	23960	9.2	65.4	1	10.8	106.29	2	16.6	137.05	2	13.5
F4IZI7	AT3G62770	Transducin/WD40 domain-containing protein OS=Arabidopsis thaliana GN=AtATG18a PE=4 SV=1	43453	8.15	46.97	1	8.8	81.97	2	7.1	126.73	2	6.3
Q9FNN5	AT5G08530	NADH dehydrogenase [ubiquinone] flavoprotein 1, mitochondrial OS=Arabidopsis thaliana GN=At5g08530 PE=2 SV=1	53415	8.46	31.19	1	5.8	107.52	2	13.8	85.03	2	6
Q9LPL6	AT1G21380	F24J8.3 protein OS=Arabidopsis thaliana GN=F24J8.3 PE=1 SV=1	55756	4.85	71.3	1	7.1	88.58	2	7.1	98.62	2	9.3
Q9LDD8	AT4G34030	Methylcrotonoyl-CoA carboxylase beta chain, mitochondrial OS=Arabidopsis thaliana GN=MCCB PE=2 SV=1	63972	8.78	35.19	1	5.8	105.73	2	6	64.05	2	3.9
Q9LVV5	AT5G52970	Thylakoid lumenal 15.0 kDa protein 2, chloroplastic OS=Arabidopsis thaliana GN=At5g52970 PE=1 SV=2	24553	5.66	58.36	1	6.7	102.34	2	11.2	110.29	2	11.2
Q9SK39	AT2G24940	Probable steroid-binding protein 3 OS=Arabidopsis thaliana GN=MP3 PE=1 SV=1	11024	4.81	35.95	1	23	91.53	2	23	84.09	2	23
O22841	AT2G43620	Chitinase OS=Arabidopsis thaliana GN=At2g43620 PE=4 SV=1	30358	8.91	69.19	1	4.9	84.52	2	16.6	102.24	2	9.5
Q8L7Z3	AT5G18400	Isoform 2 of Anamorsin homolog OS=Arabidopsis thaliana GN=At5g18400	29084	4.86	39.77	1	7.8	106.44	2	13.4	144.18	2	13.4
Q9FZ48	AT1G16890	Ubiquitin-conjugating enzyme E2 36 OS=Arabidopsis thaliana GN=UBC36 PE=1 SV=1	17209	6.74	57.24	1	16	105.52	2	28.4	90.69	2	23.5
Q8LF28	AT1G28680	Anthranilate N-hydroxycinnamoyl/benzoyltransferase, putative OS=Arabidopsis thaliana GN=At1g28680 PE=2 SV=1	49648	5.55	54.97	1	6.9	84.19	2	13.7	103.67	2	7.5
Q8H1F4	AT4G08520	Coatomer subunit zeta-3 OS=Arabidopsis thaliana GN=At4g08520 PE=2 SV=1	19763	4.59	30.55	1	15	213.45	2	51.7	108.78	2	21.7
Q94A68	AT1G06690	Uncharacterized oxidoreductase At1g06690, chloroplastic OS=Arabidopsis thaliana GN=At1g06690 PE=2 SV=1	41472	8.85	38.51	1	5.8	151.31	2	13.5	131.26	2	9
F4K1D3	AT5G35680	Nucleic acid-binding, OB-fold-like protein OS=Arabidopsis thaliana GN=At5g35680 PE=3 SV=1	17011	6.74	46.18	1	6.7	77.21	2	14.7	146.84	2	17.3
Q1G3U6	AT1G18490	Plant cysteine oxidase 3 OS=Arabidopsis thaliana GN=PCO3 PE=1 SV=1	31271	5.56	33.41	1	3.2	77.07	2	11	112.65	2	10.6
Q9FMX0	AT5G23310	Superoxide dismutase [Fe] 3, chloroplastic OS=Arabidopsis thaliana GN=FSD3 PE=1 SV=1	30341	8.62	41.56	1	4.2	82.55	2	16.3	126.41	2	10.6
P25865	AT1G14400	Ubiquitin-conjugating enzyme E2 1 OS=Arabidopsis thaliana GN=UBC1 PE=1 SV=1	17270	5.39	64.77	1	19.1	158.9	2	19.1	139.03	2	19.1
Q05762	AT2G16370	Bifunctional dihydrofolate reductase-thymidylate synthase 1 OS=Arabidopsis thaliana GN=THY-1 PE=1 SV=2	58106	5.55	31.97	1	7.1	81.76	2	7.9	62.66	2	5.2
Q96242	AT5G42650	Allene oxide synthase, chloroplastic OS=Arabidopsis thaliana GN=CYP74A PE=1 SV=3	58160	8.75	30.1	1	11.4	106.15	2	12.5	79.81	2	13.5
O04846	AT3G52720	Alpha carbonic anhydrase 1, chloroplastic OS=Arabidopsis thaliana GN=ACA1 PE=1 SV=2	32677	9.45	46.01	1	14.4	80.68	2	15.5	93.33	2	14.8
Q93Z25	AT5G63180	Probable pectate lyase 22 OS=Arabidopsis thaliana GN=At5g63180 PE=2 SV=1	47864	6.41	44.96	1	7.9	71.76	2	7.9	74.11	2	7.9
Q9SU13	AT4G12730	Fasciclin-like arabinogalactan protein 2 OS=Arabidopsis thaliana GN=FLA2 PE=1 SV=1	43421	6.15	46.62	1	11.4	119.59	2	4.5	146.56	2	7.4
Q56WF8	AT3G45010	Serine carboxypeptidase-like 48 OS=Arabidopsis thaliana GN=SCPL48 PE=2 SV=2	56859	5.28	44.17	1	1.8	69.06	2	7.3	76.76	2	9.2
Q9M5J9	AT5G06860	Polygalacturonase inhibitor 1 OS=Arabidopsis thaliana GN=PGIP1 PE=2 SV=1	36666	8.24	50.24	1	16.1	96.01	2	9.7	106.6	2	12.4
Q9LJH8	AT3G14100	Oligouridylate-binding protein 1C OS=Arabidopsis thaliana GN=UBP1C PE=1 SV=1	47059	7.23	46.48	1	7	104.02	2	12.2	39.42	1	8.9
Q8GXR5	AT1G12350	Phosphopantothenate--cysteine ligase 1 OS=Arabidopsis thaliana GN=PPCS1 PE=2 SV=1	35346	7.55	43.58	1	14.2	165.62	2	10.7	58.86	1	17.7
O49304	AT1G23130	At1g23130/T26J12_10 OS=Arabidopsis thaliana GN=T26J12.10 PE=2 SV=1	17848	5.84	76.97	1	10	84.15	2	15	79.67	1	20
Q9ZV85	AT1G78670	Probable gamma-glutamyl hydrolase 3 OS=Arabidopsis thaliana GN=GGH3 PE=2 SV=1	39857	5.86	48.83	1	6.8	96.81	2	11.9	75.96	1	9.4
Q9SL42	AT2G18040	Peptidyl-prolyl cis-trans isomerase Pin1 OS=Arabidopsis thaliana GN=PIN1 PE=1 SV=1	13007	9.13	56.36	1	30.3	94.13	2	21.8	29.41	1	41.2
F4JET6	AT3G20810	2-oxoglutarate (2OG) and Fe(II)-dependent oxygenase superfamily protein OS=Arabidopsis thaliana GN=At3g20810 PE=4 SV=1	44631	5.26	97.34	1	3.8	113.03	2	16.8	69.28	1	6.5
Q9LFT3	AT5G15870	Glycosyl hydrolase family 81 protein OS=Arabidopsis thaliana GN=F1N13_10 PE=4 SV=1	82821	6.21	37.36	1	2.6	123.09	2	6.8	40.23	1	2.4
Q9SRK5	AT3G10940	Phosphoglucan phosphatase LSF2, chloroplastic OS=Arabidopsis thaliana GN=LSF2 PE=1 SV=1	32067	8.72	53.27	1	7.4	105.86	2	7.4	79.74	1	4.6
Q9FK51	AT5G18200	ADP-glucose phosphorylase OS=Arabidopsis thaliana GN=At5g18200 PE=1 SV=1	38981	6.2	40.56	1	9.1	76.36	2	9.1	30.87	1	9.1
F4I9J7	AT1G51510	Exon junction complex protein OS=Arabidopsis thaliana GN=Y14 PE=1 SV=1	22425	5.21	45.76	1	7.4	89.96	2	11.9	29.63	1	15.8
F4K658	AT5G49555	FAD/NAD(P)-binding oxidoreductase family protein OS=Arabidopsis thaliana GN=At5g49555 PE=4 SV=1	60451	6.32	34.58	1	3.6	78.87	2	4.9	45.68	1	4.3
Q9M9T1	AT1G14310	F14L17.7 protein OS=Arabidopsis thaliana GN=F14L17.7 PE=4 SV=1	28162	5.26	48.27	1	12.2	89.39	2	13	64.31	1	11
Q9SSK9	AT1G70830	MLP-like protein 28 OS=Arabidopsis thaliana GN=MLP28 PE=1 SV=1	37591	5.2	30.28	1	12.2	71.49	2	9	30.94	1	9.7
Q9FVV7	AT1G71310	Organellar dna-binding protein OS=Arabidopsis thaliana GN=F3I17.4 PE=2 SV=1	19472	8.54	46.44	1	10.8	199.14	2	19.9	56.62	1	17.6
Q39218	AT3G13110	Serine acetyltransferase 3, mitochondrial OS=Arabidopsis thaliana GN=SAT3 PE=1 SV=3	42694	7.73	38.08	1	4.1	96.98	2	10	32.81	1	6.4
O49841	AT5G03530	Ras-related protein RABC2a OS=Arabidopsis thaliana GN=RABC2A PE=1 SV=1	23291	6	64.77	1	18.1	80.46	2	14.3	56.98	1	21.9
Q9LMR3	AT1G15710	Arogenate dehydrogenase 2, chloroplastic OS=Arabidopsis thaliana GN=TYRAAT2 PE=1 SV=1	40607	7.66	70.2	1	3.1	155.11	2	7.8	70.04	1	3.1
O49326	AT2G33070	Nitrile-specifier protein 2 OS=Arabidopsis thaliana GN=NSP2 PE=2 SV=1	51182	5.5	67.59	1	9.8	117.35	2	11.9	44.34	1	6.8
Q501F4	AT3G19990	At3g19990 OS=Arabidopsis thaliana GN=At3g19990 PE=2 SV=1	48385	5.4	59.24	1	5.9	104.52	2	13.9	42.59	1	4.2
[truncated: 1,150 more rows]

## Sheet: WT1_Peptide-List
Uniprot_Acc	Peptide_Sequence / Num_Pep	Modifications	Pep_Score	m/z	Mr (Da)	z (charge)	Delta (Da)	Pep_miss	Pep_expect	Mod_Pos
sp|O03042|RBL_ARATH	132
	ELGVPIVMHDYLTGGFTANTSLSHYCR	Methylthio (C)	167.01	757.61	3026.4	4	-0.01	0	2.2e-16	0.000000000000000000000000040.0
	GHYLNATAGTCEEMIKR	Methylthio (C)	161.64	647.63	1939.87	3	0.99	1	1.7e-15	0.00000000004000000.0
	ELGVPIVMHDYLTGGFTANTSLSHYCR	MSBT (C); Oxidation (M)	154.47	783.36	3129.4	4	-0.01	0	3.3e-15	0.000000060000000000000000050.0
	ELGVPIVMHDYLTGGFTANTSLSHYCR	Methylthio (C); Oxidation (M)	144.64	761.6	3042.39	4	-0.02	0	2.7e-14	0.000000060000000000000000040.0
	ELGVPIVMHDYLTGGFTANTSLSHYCR	MSBT (C)	133.64	779.36	3113.41	4	-0.01	0	3e-13	0.000000000000000000000000050.0
	ELGVPIVMHDYLTGGFTANTSLSHYCR	Methylthio (C)	130.14	1009.8	3026.39	3	-0.02	0	6.3e-13	0.000000000000000000000000040.0
	GGLDFTKDDENVNSQPFMR		127.57	724	2168.97	3	-0.01	1	3.9e-11
	GHYLNATAGTCEEMIKR	Methylthio (C); Oxidation (M)	126.09	652.63	1954.87	3	0	1	1.5e-12	0.00000000004006000.0
	GGLDFTKDDENVNSQPFMR		125.99	1085.49	2168.97	2	-0.01	1	3.7e-11
	CYHIEPVPGEETQFIAYVAYPLDLFEEGSVTNMFTSIVGNVFGFK	Methylthio (C)	120.23	1021.68	5103.37	5	-0.03	0	5.3e-12	0.400000000000000000000000000000000000000000000.0
	GHYLNATAGTCEEMIKR	MSBT (C)	119.28	676.3	2025.88	3	-0.01	1	6.6e-12	0.00000000005000000.0
	ELGVPIVMHDYLTGGFTANTSLSHYCR	Methylthio (C); Oxidation (M)	116.59	1015.14	3042.39	3	-0.02	0	1.5e-11	0.000000060000000000000000040.0
	NEGRDLAVEGNEIIR		115.09	562.29	1683.85	3	0	1	3.1e-10
	GHYLNATAGTCEEMIK	MSBT (C)	107.34	935.9	1869.78	2	-0.01	0	1.3e-10	0.0000000000500000.0
	LEGDRESTLGFVDLLR		105.96	607.32	1818.95	3	0	1	1.4e-10
	TFQGPPHGIQVER		104.42	489.25	1464.74	3	0	0	1.6e-09
	ELGVPIVMHDYLTGGFTANTSLSHYCR		102.2	746.11	2980.4	4	-0.02	0	2.6e-10
	GHYLNATAGTCEEMIK	Methylthio (C)	101.14	595.26	1782.77	3	0	0	1.1e-09	0.0000000000400000.0
	ELGVPIVMHDYLTGGFTANTSLSHYCRDNGLLLHIHR	Methylthio (C)	100.08	840.01	4195.03	5	-0.03	1	4.1e-10	0.0000000000000000000000000400000000000.0
	LTYYTPEYETKDTDILAAFR		98.29	804.06	2409.16	3	-0.01	1	8.9e-10
	LSGGDHIHAGTVVGK		94.27	362.7	1446.76	4	0.01	0	2.1e-09
	EYKLTYYTPEYETKDTDILAAFR		94.03	708.35	2829.36	4	-0.01	2	2.4e-09
	ESTLGFVDLLR		91.53	625.34	1248.67	2	0	0	9.7e-08
	WSPELAAACEVWK	Methylthio (C)	91.47	512.57	1534.7	3	0	0	7.4e-09	0.0000000040000.0
	TFQGPPHGIQVERDK		89.51	427.97	1707.87	4	0	1	7.1e-09
	SQAETGEIKGHYLNATAGTCEEMIKR	Methylthio (C)	89.38	577.47	2882.32	5	-0.01	2	4.2e-09	0.00000000000000000004000000.0
	LTYYTPEYETKDTDILAAFR		88.91	603.3	2409.17	4	-0.01	1	4.9e-09
	GGLDFTKDDENVNSQPFMR	Oxidation (M)	86.61	729.33	2184.97	3	-0.01	1	1.5e-08	0.0000000000000000060.0
	GHYLNATAGTCEEMIK	Methylthio (C); Oxidation (M)	85.92	600.6	1798.76	3	-0.01	0	2.4e-08	0.0000000000400600.0
	WSPELAAACEVWK	Methylthio (C)	85.28	768.35	1534.69	2	-0.01	0	2.3e-08	0.0000000040000.0
	GHYLNATAGTCEEMIK	MSBT (C); Oxidation (M)	85.26	629.6	1885.77	3	-0.01	0	1e-08	0.0000000000500600.0
	VALEACVQAR	Methylthio (C)	85.22	553.28	1104.55	2	0.01	0	6.1e-08	0.0000040000.0
	GHYLNATAGTCEEMIK	MSBT (C)	83.93	624.27	1869.78	3	-0.01	0	1.7e-08	0.0000000000500000.0
	ESTLGFVDLLRDDYVEK		82.87	667	1997.99	3	-0.01	1	4.3e-08
	GHYLNATAGTCEEMIKR		81.64	474.23	1892.89	4	0	1	1.2e-07
	ELGVPIVMHDYLTGGFTANTSLSHYCRDNGLLLHIHR	Methylthio (C)	81.6	700.18	4195.04	6	-0.02	1	2.8e-08	0.0000000000000000000000000400000000000.0
	ELGVPIVMHDYLTGGFTANTSLSHYCR	MSBT (C); Oxidation (M)	80.92	1044.14	3129.39	3	-0.02	0	2.6e-08	0.000000060000000000000000050.0
	VTPQPGVPPEEAGAAVAAESSTGTWTTVWTDGLTSLDR		80.84	964.47	3853.84	4	-0.02	0	3.4e-08
	ESTLGFVDLLRDDYVEKDR		80.83	568.29	2269.12	4	0	2	2.6e-08
	DDENVNSQPFMR		78.77	726.31	1450.61	2	0	0	1.1e-07
	VTPQPGVPPEEAGAAVAAESSTGTWTTVWTDGLTSLDRYKGR		77.3	872.63	4358.12	5	-0.03	2	6.5e-08
	SQAETGEIKGHYLNATAGTCEEMIK	Methylthio (C)	76.7	682.56	2726.23	4	-0.01	1	6.4e-08	0.0000000000000000000400000.0
	LEGDRESTLGFVDLLRDDYVEK		74.61	643.07	2568.26	4	-0.01	2	3.7e-07
	LTYYTPEYETK		74.17	704.34	1406.66	2	0	0	6.3e-07
	LEDLRIPPAYTK		73.65	472.6	1414.78	3	0	1	1.9e-06
	LSGGDHIHAGTVVGK		72.82	483.26	1446.76	3	0	0	1.2e-06
	GHYLNATAGTCEEMIKR	Methylthio (C)	72.54	485.97	1939.86	4	0.98	1	4.5e-07	0.00000000004000000.0
	EITFNFPTIDKLDGQE		72.45	933.95	1865.89	2	-0.01	1	1.5e-06
	EACKWSPELAAACEVWK	2 Methylthio (C)	72.2	671.63	2011.87	3	0.01	1	1.7e-07	0.00400000000040000.0
	DLAVEGNEIIR		71.43	614.83	1227.65	2	0	0	6e-06
	VTPQPGVPPEEAGAAVAAESSTGTWTTVWTDGLTSLDRYKGR		70.98	1090.54	4358.12	4	-0.03	2	2.2e-07
	PLLGCTIKPK	Methylthio (C)	70.15	372.55	1114.63	3	0	1	2.3e-06	0.0000400000.0
	DNGLLLHIHR		69.79	396.56	1186.66	3	0	0	1.2e-05
	GGLDFTKDDENVNSQPFMRWR	Oxidation (M)	69.77	632.79	2527.15	4	0	2	2.9e-07	0.000000000000000006000.0
	LEGDRESTLGFVDLLRDDYVEK		68.46	857.09	2568.26	3	-0.01	2	1.3e-06
	GHYLNATAGTCEEMIKR	MSBT (C); Oxidation (M)	68.04	511.48	2041.88	4	0	1	8.7e-07	0.00000000005006000.0
	VALEACVQAR		68	530.28	1058.55	2	0	0	2.4e-05
	GHYLNATAGTCEEMIKR		67.68	631.97	1892.9	3	0.01	1	9e-07
	LGLSAKNYGR		67.1	539.8	1077.59	2	0	1	1.4e-05
	NEGRDLAVEGNEIIR		66.9	843.43	1684.84	2	0.99	1	2.5e-06
	GHYLNATAGTCEEMIKR	Oxidation (M); Sulfide (C)	65.93	647.97	1940.88	3	0.02	1	1.3e-06	0.00000000007006000.0
	WSPELAAACEVWK	MSBT (C)	65.67	811.86	1621.7	2	0	0	7e-07	0.0000000050000.0
	VALEACVQAR	MSBT (C)	65.44	596.78	1191.55	2	0	0	7.3e-07	0.0000050000.0
	EITFNFPTIDK		63.72	442.23	1323.67	3	0	0	7.5e-06
	GGLDFTKDDENVNSQPFMR		63.61	543.25	2168.98	4	0	1	3.8e-06
	GHYLNATAGTCEEMIKR	Methylthio (C); Oxidation (M)	63.6	489.72	1954.86	4	-0.01	1	1.1e-06	0.00000000004006000.0
	DTDILAAFR		62.26	511.27	1020.52	2	0	0	0.00012
	CYHIEPVPGEETQFIAYVAYPLDLFEEGSVTNMFTSIVGNVFGFK	Methylthio (C)	62.11	851.74	5104.39	6	0.98	0	1.5e-06	0.400000000000000000000000000000000000000000000.0
	GGLDFTKDDENVNSQPFMR	Oxidation (M)	61.96	1093.49	2184.97	2	-0.01	1	1.5e-06	0.0000000000000000060.0
	DRFLFCAEAIYK	Methylthio (C)	61.79	507.91	1520.71	3	0	1	3.5e-06	0.000004000000.0
	IPPAYTKTFQGPPHGIQVER		61.68	559.8	2235.17	4	-0.01	1	1.6e-06
	GGLDFTK		61.45	369.2	736.38	2	0	0	0.00012
	LGLSAKNYGR		61.03	360.21	1077.6	3	0	1	7.7e-06
	DDENVNSQPFMR		60.94	484.55	1450.62	3	0	0	8.4e-06
	DNGLLLHIHR		60.38	594.83	1187.64	2	0.98	0	4e-05
	ELGVPIVMHDYLTGGFTANTSLSHYCR	MSBT (C)	59.55	1038.81	3113.4	3	-0.02	0	2.6e-06	0.000000000000000000000000050.0
	DDENVNSQPFMR	Oxidation (M)	58.37	734.31	1466.61	2	0	0	2.3e-05	0.000000000060.0
	WSPELAAACEVWK	Sulfide (C)	58.22	761.35	1520.69	2	0.01	0	1.3e-05	0.0000000070000.0
	GHYLNATAGTCEEMIKR	MSBT (C)	58.02	507.48	2025.88	4	-0.01	1	3.6e-06	0.00000000005000000.0
	YGRPLLGCTIKPK	Methylthio (C)	57.47	497.94	1490.81	3	0	2	5.4e-05	0.0000000400000.0
	FLFCAEAIYK	Methylthio (C)	56.88	625.8	1249.58	2	0	0	7.9e-05	0.0004000000.0
	GHYLNATAGTCEEMIKR	MSBT (C); Oxidation (M)	55.84	681.63	2041.88	3	0	1	5.8e-06	0.00000000005006000.0
	NEGRDLAVEGNEIIREACK	MSBT (C)	55.74	563.02	2248.03	4	0	2	1.1e-05	0.0000000000000000050.0
	EACKWSPELAAACEVWK	Methylthio (C)	55.23	656.3	1965.88	3	0	1	6.6e-06	0.00000000000040000.0
	NEGRDLAVEGNEIIREACK	Methylthio (C)	54.79	541.26	2161.02	4	0	2	7.3e-06	0.0000000000000000040.0
	GIFFTQDWVSLPGVLPVASGGIHVWHMPALTEIFGDDSVLQFGGGTLGHPWGNAPGAVANR		54.69	908.46	6352.14	7	-0.04	0	7.4e-06
	SQAETGEIK		53.73	481.74	961.47	2	0	0	0.00066
	WSPELAAACEVWK		52.18	745.36	1488.7	2	-0.01	0	9.8e-05
	SQAETGEIKGHYLNATAGTCEEMIK	MSBT (C)	51.91	704.56	2814.23	4	0.98	1	1.4e-05	0.0000000000000000000500000.0
	GHYLNATAGTCEEMIKR	Sulfide (C)	51.74	642.63	1924.88	3	0.02	1	1.4e-05	0.00000000007000000.0
	AGVKEYKLTYYTPEYETK		50.78	546.53	2182.09	4	0	2	2e-05
	ALAALRLEDLR		50.26	414.25	1239.73	3	0	1	0.00034
	TFQGPPHGIQVERDKLNK		49.76	516.78	2063.09	4	0	2	2.2e-05
	GHYLNATAGTCEEMIK	MSBT (C); Oxidation (M)	49.56	472.45	1885.78	4	0	0	2.3e-05	0.0000000000500600.0
	YGRPLLGCTIKPK	Methylthio (C)	47.75	373.71	1490.81	4	0	2	3.3e-05	0.0000000400000.0
	EITFNFPTIDK		47.12	662.84	1323.67	2	0	0	0.0004
	GIFFTQDWVSLPGVLPVASGGIHVWHMPALTEIFGDDSVLQFGGGTLGHPWGNAPGAVANR		46.44	795.02	6352.14	8	-0.04	0	4.4e-05
	ELGVPIVMHDYLTGGFTANTSLSHYCRDNGLLLHIHR	MSBT (C)	44.44	714.68	4282.05	6	-0.01	1	6.8e-05	0.0000000000000000000000000500000000000.0
	GIFFTQDWVSLPGVLPVASGGIHVWHMPALTEIFGDDSVLQFGGGTLGHPWGNAPGAVANR	Oxidation (M)	44.2	797.02	6368.13	8	-0.04	0	7.2e-05	0.0000000000000000000000000060000000000000000000000000000000000.0
	VTPQPGVPPEEAGAAVAAESSTGTWTTVWTDGLTSLDRYKGR		44.17	727.36	4358.13	6	-0.02	2	7.2e-05
	ASVGFKAGVKEYK		43.75	461.93	1382.76	3	0	2	0.00013
	ELGVPIVMHDYLTGGFTANTSLSHYCR	Oxidation (M)	43.48	750.11	2996.4	4	-0.01	0	8.4e-05	0.000000060000000000000000000.0
	AVYECLR		43.25	427.22	852.42	2	0	0	0.0014
	AGVKEYKLTYYTPEYETK		42.98	728.37	2182.07	3	-0.01	2	9.3e-05
	AMHAVIDR	Oxidation (M)	42.12	464.74	927.46	2	0	0	0.00044	0.06000000.0
	ESTLGFVDLLRDDYVEK		41.86	1000	1997.98	2	-0.01	1	0.00012
	DRFLFCAEAIYK	Methylthio (C)	41.82	761.86	1521.7	2	0.98	1	0.00068	0.000004000000.0
	TFQGPPHGIQVER		41.67	367.2	1464.75	4	0	0	0.0047
	GHYLNATAGTCEEMIK		41.27	579.94	1736.8	3	0.01	0	0.00015
	EYKLTYYTPEYETK		41.02	609.96	1826.86	3	0	1	0.00052
	YGRPLLGCTIKPK		38.44	362.21	1444.82	4	0	2	0.00052
	GIFFTQDWVSLPGVLPVASGGIHVWHMPALTEIFGDDSVLQFGGGTLGHPWGNAPGAVANR	Oxidation (M)	38.35	910.74	6368.13	7	-0.04	0	0.00025	0.0000000000000000000000000060000000000000000000000000000000000.0
	PLLGCTIKPK	MSBT (C)	37.78	401.55	1201.64	3	0	1	0.00039	0.0000500000.0
	AVYECLR	Methylthio (C)	37.71	450.21	898.41	2	0	0	0.0018	0.0000400.0
	YGRPLLGCTIKPK	Sulfide (C)	37.53	493.28	1476.81	3	0.02	2	0.00065	0.0000000700000.0
	VTPQPGVPPEEAGAAVAAESSTGTWTTVWTDGLTSLDR		36.67	771.97	3854.84	5	0.97	0	0.00061
	GHYLNATAGTCEEMIKR	Sulfide (C)	35.19	482.23	1924.88	4	0.02	1	0.0013	0.00000000007000000.0
	FLFCAEAIYK	MSBT (C)	34.99	669.31	1336.6	2	0	0	0.0057	0.0005000000.0
	GGLDFTKDDENVNSQPFMR	Oxidation (M)	34.89	547.25	2184.97	4	0	1	0.0035	0.0000000000000000060.0
	PLLGCTIK	Methylthio (C)	34.51	445.75	889.48	2	0	0	0.018	0.00004000.0
	PLLGCTIKPK	Sulfide (C)	33.44	551.32	1100.63	2	0.02	1	0.004	0.0000700000.0
	GHYLNATAGTCEEMIK	Oxidation (M); Sulfide (C)	33.03	893.39	1784.77	2	0.02	0	0.0095	0.0000000000700600.0
	TFQGPPHGIQVERDK		32.97	570.29	1707.86	3	-0.01	1	0.0012
	GIFFTQDWVSLPGVLPVASGGIHVWHMPALTEIFGDDSVLQFGGGTLGHPWGNAPGAVANR		32.69	1059.7	6352.14	6	-0.04	0	0.00086
	ALAALRLEDLRIPPAYTK		32.16	671.06	2010.16	3	-0.01	2	0.00096
	GHYLNATAGTCEEMIK	Oxidation (M)	31.68	585.27	1752.78	3	0	0	0.15	0.0000000000000600.0
	YGRPLLGCTIKPK	MSBT (C)	31.4	395.46	1577.82	4	0	2	0.0011	0.0000000500000.0
	AVYECLR	MSBT (C)	31.28	493.72	985.42	2	0	0	0.014	0.0000500.0
	SQAETGEIKGHYLNATAGTCEEMIKR	Methylthio (C)	31.21	721.59	2882.32	4	-0.01	2	0.0012	0.00000000000000000004000000.0
	LTYYTPEYETK		30.89	469.9	1406.66	3	0	0	0.0025
	ELGVPIVMHDYLTGGFTANTSLSHYCR	Sulfide (C)	29.79	754.11	3012.4	4	0	0	0.0016	0.000000000000000000000000070.0
	DRFLFCAEAIYK	MSBT (C)	29.69	536.92	1607.72	3	0	1	0.0016	0.000005000000.0
sp|Q9ZNZ7|GLTB1_ARATH	108
	GNILELGPENASQVILSNPVLNEGALEELMKDQYLKPK		138.12	1041.8	4163.16	4	-0.02	2	1.1e-13
	TQHLDLSYLLSSVGTPSLSSTEIR		133.35	868.78	2603.33	3	-0.01	0	1.1e-12
	GILAQLGYNSLDDIIGR		124.06	909.49	1816.96	2	-0.01	0	4.2e-12
	GNADIIQISGHDGGTGASPISSIK		121.83	766.05	2295.13	3	0.98	0	1.1e-11
	GILAQLGYNSLDDIIGR		120.22	606.66	1816.96	3	0	0	1.1e-11
	EKSETAYAVYQQHLSNRPVNVLR		115.72	676.35	2701.39	4	-0.01	2	1.5e-11
	IGFVPEEATIVGNTCLYGATGGQIFAR	Methylthio (C)	109.67	944.13	2829.37	3	-0.01	0	5.2e-11	0.000000000000004000000000000.0
	IAKEDSTDDIER		108.86	464.56	1390.66	3	0	1	1.6e-09
	SSKPGVPLISPPPHHDIYSIEDLAQLIFDLHQINPNAK		107.56	841.04	4200.19	5	-0.01	1	8.2e-11
	SSTVMENEEILR	Oxidation (M)	105.79	712.34	1422.66	2	0	0	6.4e-09	0.000060000000.0
	TPEEALMILVPEAYK		105.29	852.45	1702.88	2	-0.01	0	1.1e-09
	TSDNFVYVASEVGVVPVDEAK		103.63	742.37	2224.08	3	-0.01	0	3.6e-10
	HAGGPWELGLTETHQTLIANGLR		103.56	618.57	2470.26	4	-0.01	0	1e-09
	SNSGEGGEDPIR		100.98	609.27	1216.53	2	0	0	3.4e-09
	LVAEAGIGTVASGVAK		100.78	721.91	1441.81	2	0	0	2e-09
	TSDNFVYVASEVGVVPVDEAK		100.72	1113.05	2224.08	2	-0.01	0	4.6e-10
	TQHLDLSYLLSSVGTPSLSSTEIR		99.94	651.84	2603.33	4	-0.01	0	2.4e-09
	RLENFGFIQFRPGGEYHSNNPEMSK		99.04	739.61	2954.4	4	1.01	2	1.5e-09
	TPEEALMILVPEAYK	Oxidation (M)	98.44	860.95	1719.88	2	1	0	3.5e-08	0.000000600000000.0
	KQEVHTNGPVLDDDILADPLVIDAIENEKVVEK		98.31	731.98	3654.88	5	-0.02	2	6.1e-10
	LHTGVGMIFLPQDDTFMQEAK		97.69	793.38	2377.13	3	-0.01	0	9.9e-10
	GSDSANLDSAAEIMIR		96.11	825.4	1648.78	2	0.01	0	2.4e-09
	LEPTRPSIPIMLAVGAVHQHLIQNGLR		96.09	740.92	2959.64	4	-0.02	1	9.8e-10
	QVIENIFEKEGLQVLGWR		94.73	720.06	2157.15	3	-0.01	1	1.6e-09
	LENFGFIQFRPGGEYHSNNPEMSK		93.44	700.33	2797.28	4	-0.01	1	1.7e-09
	PGGEYHSNNPEMSK	Oxidation (M)	92.14	521.56	1561.65	3	0	0	8.8e-09	0.00000000000600.0
	FGVTPTFLVNADQLEIK		91.59	946.51	1891	2	-0.01	0	8.7e-09
	FCTGGMSLGAISR	Methylthio (C); Oxidation (M)	90.87	681.81	1361.61	2	1.02	0	6.9e-09	0.0400060000000.0
	SSKPGVPLISPPPHHDIYSIEDLAQLIFDLHQINPNAK		89.85	701.04	4200.19	6	-0.01	1	3.8e-09
	GMAGGEIVVTPVEK		88.95	693.87	1385.72	2	0	0	2.2e-08
	VAQGAKPGEGGQLPGK		88.59	498.61	1492.8	3	0	1	1.1e-08
	GLQNGDIATSAIK		88.56	644.35	1286.68	2	0	0	2.3e-07
	HAGGPWELGLTETHQTLIANGLR		87.79	824.43	2470.25	3	-0.02	0	5.9e-09
	GMAGGEIVVTPVEK	Oxidation (M)	84.95	701.86	1401.71	2	0	0	1.8e-08	0.06000000000000.0
	EGLQVLGWR		84.6	529.29	1056.57	2	0	0	4.4e-07
	LIGESNDYVGK		84.2	597.8	1193.59	2	0	0	8.4e-07
	DALIALGCMEHR	Methylthio (C)	83.62	458.88	1373.63	3	0	0	4.4e-08	0.000000040000.0
	VAQGAKPGEGGQLPGKK		82.54	406.23	1620.9	4	0	2	7.9e-08
	FPGVPGDLVNYFLYVAEEVR		80.96	762.06	2283.15	3	-0.01	0	2.7e-08
	SSTVMENEEILR		80.72	704.34	1406.67	2	0	0	9.7e-07
	SQQAFGYSSEDVQMVIESMASQGK		80.47	869.72	2606.15	3	-0.01	0	5.9e-08
	ETMPNIQQVFVK		79.5	717.38	1432.74	2	0	0	1.7e-07
	ISGLTFDELAR		79.41	611.33	1220.64	2	0	0	2.5e-06
	LGPGMMIAVDLVNGQVYENTEVK		78.77	826.42	2476.22	3	-0.01	0	8.1e-08
	IPTVTIEQAQK		76.96	614.35	1226.69	2	0	0	1.2e-06
	SDRLEPTRPSIPIMLAVGAVHQHLIQNGLR		75.88	664.57	3317.8	5	-0.02	2	7.7e-08
	YPEVVDFYDYYK		75.82	800.86	1599.71	2	0	0	3.5e-07
	FLGHNGEINTIQGNLNWMQSR		73.75	810.39	2428.16	3	-0.01	0	2e-07
	VTAPAGELQLK		73.56	563.83	1125.64	2	0	0	1.7e-06
	PGGEYHSNNPEMSK		72	516.22	1545.65	3	0	0	6.7e-07
	GQMEAWDGPALLLFSDGK	Oxidation (M)	71.68	650.98	1949.91	3	0	0	5.4e-07	0.006000000000000000.0
	SGSQLLVLSDR		71.62	587.82	1173.63	2	0	0	7.3e-06
	FAQVTNPAIDPLR		71.58	721.39	1440.77	2	0	0	5.1e-07
	WKPLTDVVDGYSPTLPHLK		70.78	542.3	2165.15	4	0	1	2.5e-07
	VLSTYFDIR		70.77	557.3	1112.59	2	0	0	5.9e-06
	YLPLFWQLVPPSEEDTPEASAAYVR		70.68	960.14	2877.41	3	-0.01	0	2.4e-07
	LHTGVGMIFLPQDDTFMQEAK	Oxidation (M)	69.8	798.72	2393.13	3	-0.01	0	3.7e-07	0.000000000000000060000.0
	EKSETAYAVYQQHLSNRPVNVLR		69.26	541.29	2701.39	5	0	2	3.2e-07
	VEPAVAIVQR		68.43	541.32	1080.63	2	0	0	7.9e-06
	ARFPGVPGDLVNYFLYVAEEVR		68.24	837.78	2510.32	3	0.03	1	4e-07
	ETLSFWVK		66.75	505.27	1008.53	2	0	0	3.3e-05
	ALYYLCEAADDAVR	Methylthio (C)	65.63	809.86	1617.71	2	-0.01	0	7e-07	0.00000400000000.0
	EQSLAPFDK		63	517.76	1033.51	2	0	0	6.8e-05
	ALYYLCEAADDAVR	MSBT (C)	62.36	569.25	1704.73	3	0	0	1.4e-06	0.00000500000000.0
	SEALGLFYLDLQNELYESPFAIYHR		62.03	996.82	2987.45	3	-0.02	0	2.1e-06
	EVPVNVPIVGK		61.37	575.84	1149.67	2	0	0	2.5e-06
	NVAAGMTGGLAYLLDEDDTLLPK	Oxidation (M)	60.69	798.73	2393.17	3	0.99	0	2.5e-06	0.00000600000000000000000.0
	AVNAGLLK		59.9	393.25	784.48	2	0	0	8.2e-05
	GSDSANLDSAAEIMIR	Oxidation (M)	57.63	833.39	1664.77	2	0	0	4.5e-05	0.0000000000000600.0
	EGLVMSLEVNIGKR		56.99	515.62	1543.84	3	0	1	2.1e-05
	VAQGAKPGEGGQLPGKK		56.48	541.3	1620.89	3	0	2	3.2e-05
	GATILNEWEK		56.45	580.8	1159.59	2	0	0	0.00037
	QVIENIFEK		56.37	560.31	1118.6	2	0	0	0.00045
	FCTGGMSLGAISR	MSBT (C)	56.07	716.81	1431.6	2	-0.01	0	5.6e-06	0.0500000000000.0
	FCTGGMSLGAISR	Methylthio (C)	55.76	673.31	1344.6	2	0	0	2.8e-05	0.0400000000000.0
	ETMPNIQQVFVK		52.07	478.59	1432.74	3	0	0	1.3e-05
	ISSFNPYGK		51.65	506.76	1011.51	2	0	0	0.00095
	NVAAGMTGGLAYLLDEDDTLLPK		50.85	793.06	2376.16	3	-0.03	0	0.0027
	TVGACLDR	MSBT (C)	49.78	484.21	966.4	2	0	0	0.00012	0.00005000.0
	SLIEAHVEK		49.72	513.29	1024.56	2	0	0	0.00027
	VTAPAGELQLK		49.62	376.22	1125.64	3	0	0	0.00089
	SDRLEPTRPSIPIMLAVGAVHQHLIQNGLR		49.51	553.97	3317.8	6	-0.01	2	2.3e-05
	KQEVHTNGPVLDDDILADPLVIDAIENEK		49.1	801.16	3200.59	4	0.97	1	3e-05
	EDSTDDIERELYICR	MSBT (C)	48.97	663.95	1988.84	3	0.01	1	2.6e-05	0.000000000000050.0
	RLENFGFIQFR		47.96	476.26	1425.75	3	0	1	0.00049
	FLGHNGEINTIQGNLNWMQSR	Oxidation (M)	46.51	816.05	2445.14	3	0.98	0	0.00019	0.000000000000000006000.0
	ETHEAIAIAMNR	Oxidation (M)	46.17	457.89	1370.66	3	0	0	0.00075	0.000000000600.0
	SETAYAVYQQHLSNRPVNVLR		45.84	612.07	2444.25	4	0	1	5.4e-05
	LVAEAGIGTVASGVAK		45.57	481.61	1441.81	3	0	0	0.00012
	IAKEDSTDDIERELYICR	MSBT (C)	44.72	576.27	2301.04	4	0	2	7e-05	0.000000000000000050.0
	ETMPNIQQVFVK	Oxidation (M)	44.05	725.37	1448.73	2	0	0	0.00048	0.006000000000.0
	VSAYIAR		41.49	390.23	778.44	2	0	0	0.0099
	EQSLAPFDKLHTGVGMIFLPQDDTFMQEAK		41.07	849.16	3392.62	4	-0.02	1	0.00014
	IGFVPEEATIVGNTCLYGATGGQIFAR	MSBT (C)	39.49	973.13	2916.38	3	-0.02	0	0.0002	0.000000000000005000000000000.0
	FLKPVNFK		38.95	496.8	991.58	2	0	1	0.01
	TVGACLDR	Methylthio (C)	38.67	440.71	879.41	2	0.02	0	0.0041	0.00004000.0
	PHMLYDYFK		38.41	405.2	1212.57	3	0.01	0	0.0028
	SDRAPIPVGK		38.18	520.3	1038.58	2	0	1	0.001
	EDSTDDIERELYICR	Methylthio (C)	37.95	634.95	1901.82	3	0.01	1	0.00028	0.000000000000040.0
	TPEEALMILVPEAYK	Oxidation (M)	37.09	573.97	1718.88	3	0	0	0.046	0.000000600000000.0
	MGISLLSSYCGAQIFEIYGLGQDVVDLAFTGSVSK	Methylthio (C)	34.87	929.45	3713.78	4	-0.02	0	0.00054	0.00000000040000000000000000000000000.0
	LENFGFIQFRPGGEYHSNNPEMSK	Oxidation (M)	33.67	704.33	2813.28	4	-0.01	1	0.0007	0.000000000000000000000600.0
	SDRLEPTRPSIPIMLAVGAVHQHLIQNGLR		32.89	830.45	3317.79	4	-0.03	2	0.00082
	TELLRPR		32.3	442.77	883.53	2	0	1	0.034
	WPLAQPMR		32.21	499.77	997.52	2	0	0	0.011
	WKPLTDVVDGYSPTLPHLK		31.83	434.04	2165.16	5	0.01	1	0.001
	ENEIRPFGNPR		30.75	443.56	1327.67	3	0	1	0.0082
	KQEVHTNGPVLDDDILADPLVIDAIENEKVVEK		30.25	914.72	3654.86	4	-0.04	2	0.0015
tr|Q9ASR1|Q9ASR1_ARATH	82
	DGNEYLINLIDSPGHVDFSSEVTAALR		168.76	733.86	2931.42	4	0	0	3.1e-15
	STLTDSLVAAAGIIAQEVAGDVR		161.78	753.07	2256.19	3	-0.01	0	4.2e-15
	PMEEGLAEAIDDGR		133.76	751.84	1501.67	2	0	0	7.5e-12
	VMQTWLPASTALLEMMIFHLPSPHTAQR	Oxidation (M)	124.8	806.41	3221.6	4	-0.02	0	2e-12	0.0000000000000060000000000000.0
	YRVENLYEGPLDDQYANAIR		122.88	800.39	2398.15	3	-0.01	1	4.4e-11
	PMEEGLAEAIDDGR	Oxidation (M)	121.15	759.84	1517.66	2	0	0	6.1e-11	0.06000000000000.0
	NATLTNEKEVDAHPIR		113.7	603.31	1806.92	3	0	1	9.9e-11
	KIWAFGPETTGPNMVVDMCK	Methylthio (C)	106.44	1135.53	2269.04	2	0	1	3.9e-10	0.00000000000000000040.0
	RQETVEDVPCGNTVAMVGLDQFITK	Methylthio (C)	104.41	932.78	2795.32	3	-0.01	1	1.6e-10	0.0000000004000000000000000.0
	AYLPVVESFGFSSQLR		103.05	600.65	1798.92	3	0	0	1.2e-09
	ILAEEFGWDKDLAK		102.59	545.62	1633.83	3	0	1	6.2e-09
	GTVAFSAGLHGWAFTLTNFAK		100.13	732.71	2195.11	3	-0.01	0	4.1e-10
	VENLYEGPLDDQYANAIR		99.72	694	2078.98	3	-0.01	0	4.5e-10
	VIENANVIMATYEDPLLGDVQVYPEK	Oxidation (M)	99.42	979.49	2935.43	3	-0.02	0	4.8e-10	0.00000000600000000000000000.0
	STGISLYYEMTDESLK		94.96	918.93	1835.84	2	-0.01	0	1.1e-08
	LLEPVYMVEIQAPEGALGGIYSVLNQK		93.3	977.85	2930.53	3	-0.02	0	1.8e-09
	RQETVEDVPCGNTVAMVGLDQFITK	Methylthio (C); Oxidation (M)	92.49	938.11	2811.29	3	-0.03	1	2.1e-09	0.0000000004000006000000000.0
	VMQTWLPASTALLEMMIFHLPSPHTAQR		88.77	802.41	3205.61	4	-0.02	0	4.8e-09
	VIYASQITAKPR		88.75	449.6	1345.77	3	0	1	2.9e-08
	STGISLYYEMTDESLK	Oxidation (M)	88.74	926.93	1851.84	2	-0.01	0	1.6e-08	0.0000000006000000.0
	DLQDDFMGGAEIIK		88.03	776.37	1550.73	2	0	0	5.1e-08
	IWAFGPETTGPNMVVDMCK	MSBT (C)	86.35	743.66	2227.95	3	0	0	8e-09	0.0000000000000000050.0
	VIENANVIMATYEDPLLGDVQVYPEK		85.91	730.87	2919.44	4	-0.01	0	1.2e-08
	IWAFGPETTGPNMVVDMCK	Methylthio (C)	84.29	714.65	2140.94	3	-0.01	0	1.5e-08	0.0000000000000000040.0
	DLQDDFMGGAEIIK	Oxidation (M)	83.66	784.88	1567.75	2	1.03	0	1.1e-06	0.00000060000000.0
	ILAEEFGWDKDLAK		82.95	817.92	1633.83	2	-0.01	1	2e-07
	AYLPVVESFGFSSQLR		81.41	900.47	1798.92	2	-0.01	0	8.1e-08
	GVQYLNEIKDSVVAGFQWASK		76.23	780.4	2338.19	3	-0.01	1	7.1e-08
	VMQTWLPASTALLEMMIFHLPSPHTAQR	2 Oxidation (M)	75.21	810.66	3238.62	4	1	0	8.9e-08	0.0600000000000060000000000000.0
	GHVFEEMQRPGTPLYNIK		75.03	529.77	2115.06	4	0	1	9.2e-08
	ITDGALVVVDCIEGVCVQTETVLR	Methylthio (C); MSBT (C)	74.15	904.43	2710.27	3	-0.01	0	1.1e-07	0.000000000040000500000000.0
	EGPLAEENMR		73.93	573.27	1144.52	2	0	0	1.2e-06
	VKFTADELR		72.71	360.2	1077.59	3	0	1	9.5e-06
	STGISLYYEMTDESLKSFTGAR		71.26	819.39	2455.15	3	-0.01	1	2.1e-07
	DSVVAGFQWASK		71.12	647.82	1293.63	2	0	0	4.8e-06
	NMSVIAHVDHGK		70.96	654.33	1306.65	2	0	0	4e-07
	LWGENFFDPATR		70.15	726.85	1451.68	2	0	0	5.5e-06
	RVIYASQITAKPR		69.38	376.48	1501.88	4	0	2	7.1e-07
	RGHVFEEMQRPGTPLYNIK		69.12	568.8	2271.15	4	0	2	3.3e-07
	EAMTPLSEFEDKL		68.73	755.36	1508.7	2	0	1	7.1e-06
	LYMEARPMEEGLAEAIDDGR	Oxidation (M)	68.53	761.35	2281.03	3	0	1	2.2e-06	0.00000006000000000000.0
	LLEPVYMVEIQAPEGALGGIYSVLNQK	Oxidation (M)	67.43	983.17	2946.5	3	-0.04	0	4.8e-07	0.000000600000000000000000000.0
	NCDPNGPLMLYVSK	Methylthio (C)	67.32	798.86	1595.71	2	0	0	2.6e-06	0.04000000000000.0
	RVMQTWLPASTALLEMMIFHLPSPHTAQR		67.21	673.35	3361.72	5	-0.01	1	5e-07
	RVIYASQITAK		66.54	625.37	1248.72	2	0	1	7.4e-06
	IMGPNYIPGEK		65.12	609.81	1217.61	2	0	0	6.2e-06
	GVQYLNEIKDSVVAGFQWASK		64.62	585.56	2338.19	4	0	1	8.7e-07
	RGHVFEEMQRPGTPLYNIK	Oxidation (M)	63.79	572.8	2287.15	4	0	2	1.5e-06	0.0000000600000000000.0
	STGISLYYEMTDESLK		60.49	612.96	1835.84	3	-0.01	0	9.3e-06
	EAMTPLSEFEDKL	Oxidation (M)	60.11	763.36	1524.7	2	0	1	3.8e-06	0.0060000000000.0
	LYMEARPMEEGLAEAIDDGR	2 Oxidation (M)	58.85	766.68	2297.03	3	0	1	8.8e-06	0.00600006000000000000.0
	KIWAFGPETTGPNMVVDMCK	MSBT (C)	58.01	786.36	2356.05	3	0	1	3.6e-06	0.00000000000000000050.0
	NDEKELMGKPLMK		56.31	383.95	1531.78	4	0	2	0.00011
	ILAEEFGWDK		55.77	604.3	1206.59	2	0	0	6e-05
	VIENANVIMATYEDPLLGDVQVYPEK	Oxidation (M)	54.64	734.89	2935.51	4	0.06	0	7.5e-06	0.00000000600000000000000000.0
	PGTPLYNIK		53.72	501.78	1001.56	2	0	0	4.4e-05
	LYMEARPMEEGLAEAIDDGR		53.61	1133.52	2265.03	2	-0.01	1	4.4e-05
	LWGENFFDPATRK		52.76	790.89	1579.77	2	0	1	4.7e-05
	EGPLAEENMR	Oxidation (M)	52.32	581.26	1160.52	2	0	0	0.00011	0.0000000060.0
	NDEKELMGKPLMK		51.92	511.6	1531.78	3	0	2	0.0001
	FSVSPVVR		50.59	445.76	889.5	2	0	0	0.0014
	FGVVESK		50.4	383.21	764.41	2	0	0	0.0012
	GFVQFCYEPIK	MSBT (C)	48.71	732.33	1462.64	2	0	0	2.7e-05	0.00000500000.0
	SDPVVSFR		48.24	453.74	905.46	2	0	0	0.00083
	QIIATCMNDQK	Methylthio (C)	47.48	655.8	1309.59	2	0.01	0	0.00032	0.00000400000.0
	VIYASQITAK		45.71	547.32	1092.62	2	0	0	0.0013
	IMGPNYIPGEKK	Oxidation (M)	45.34	454.91	1361.7	3	0	1	0.00019	0.060000000000.0
	NATLTNEKEVDAHPIR		44.88	452.98	1807.91	4	0.99	1	6.2e-05
	VKFTADELRR		41.21	412.24	1233.68	3	0	2	0.0007
	RVIYASQITAKPR		39.3	501.97	1502.88	3	1	2	0.00051
	IRPVLTVNK		38.96	520.33	1038.65	2	0	1	0.0026
	IMGPNYIPGEKK		38.6	449.58	1345.71	3	0	1	0.00061
	RGHVFEEMQRPGTPLYNIK		38.49	455.24	2271.16	5	0	2	0.00046
	NMSVIAHVDHGK	Oxidation (M)	38.13	441.89	1322.64	3	0	0	0.00059	0.060000000000.0
	GVQYLNEIK		36.24	532.29	1062.57	2	0	0	0.032
	GGGQVIPTAR		35.39	478.27	954.53	2	0	0	0.005
	FTADELR		34.5	426.22	850.42	2	0	0	0.071
	GHVFEEMQRPGTPLYNIK	Oxidation (M)	33.31	533.77	2131.05	4	0	1	0.002	0.000000600000000000.0
	TVIWMGK		33.24	417.73	833.45	2	0	0	0.071
	NCDPNGPLMLYVSK	MSBT (C)	31.16	842.88	1683.74	2	1.01	0	0.17	0.05000000000000.0
	IRPVLTVNKMDR		30.11	361.21	1440.83	4	0	2	0.0034
	IMGPNYIPGEK	Oxidation (M)	29.95	617.81	1233.61	2	0	0	0.0023	0.06000000000.0
sp|P19366|ATPB_ARATH	80
	KGSITSIQAVYVPADDLTDPAPATTFAHLDATTVLSR		154.32	961.49	3841.95	4	-0.03	1	3.4e-15
	GIYPAVDPLDSTSTMLQPR		143.48	1031.01	2060.02	2	-0.01	0	1.3e-13
	GSITSIQAVYVPADDLTDPAPATTFAHLDATTVLSR		140.68	929.47	3713.85	4	-0.02	0	6.5e-14
	IFNVLGEPVDNLGPVDTR		140.39	978.01	1954	2	-0.01	0	5.7e-13
	GSITSIQAVYVPADDLTDPAPATTFAHLDATTVLSR		138.94	1239.28	3714.83	3	0.95	0	9.4e-14
	GIYPAVDPLDSTSTMLQPR		138.74	687.68	2060.02	3	-0.01	0	2e-13
	GRDTLGQEINVTCEVQQLLGNNR	Methylthio (C)	128.47	868.42	2602.24	3	-0.02	1	3.4e-12	0.00000000000040000000000.0
	GMDVVDMGNPLSVPVGGATLGR	Oxidation (M)	125.39	1079.53	2157.04	2	-0.01	0	8.1e-12	0.0000006000000000000000.0
	GFNLILSGEFDSLPEQAFYLVGNIDEATAK		124.8	1086.87	3257.59	3	-0.02	0	3.8e-12
	MPSAVGYQPTLSTEMGTLQER	2 Oxidation (M)	121.39	776.7	2327.07	3	-0.01	0	1.2e-11	0.600000000000006000000.0
	GIYPAVDPLDSTSTMLQPR	Oxidation (M)	119.93	693.01	2076.01	3	-0.01	0	6.4e-12	0.0000000000000060000.0
	KGSITSIQAVYVPADDLTDPAPATTFAHLDATTVLSR		116.55	641.33	3841.96	6	-0.02	1	1.2e-11
	VGLTALTMAEYFR		115.08	736.38	1470.75	2	-0.01	0	1.7e-10
	IFNVLGEPVDNLGPVDTR		114.91	652.34	1954.01	3	-0.01	0	5.5e-11
	VALVYGQMNEPPGAR		111.65	801.41	1600.8	2	0	0	1.2e-10
	MPSAVGYQPTLSTEMGTLQER	Oxidation (M)	110.05	771.37	2311.07	3	-0.01	0	9.7e-11	0.000000000000006000000.0
	MPNIYNALVVK	Oxidation (M)	107.09	639.35	1276.68	2	0	0	3.8e-09	0.60000000000.0
	LSIFETGIKVVDLLAPYR		106.37	678.73	2033.15	3	0	1	1.8e-10
	VGLTALTMAEYFR	Oxidation (M)	102.65	744.38	1486.74	2	-0.01	0	8.6e-10	0.0000000600000.0
	VALVYGQMNEPPGAR	Oxidation (M)	101.98	809.4	1616.79	2	0	0	3.3e-09	0.000000060000000.0
	MPSAVGYQPTLSTEMGTLQER		100	766.03	2295.08	3	-0.01	0	6.9e-10
	IAQIIGPVLDVAFPPGK		98.23	579.01	1734.01	3	0	0	6.2e-10
	FVQAGSEVSALLGR		98.08	717.39	1432.76	2	0	0	3.9e-09
	DTLGQEINVTCEVQQLLGNNR	Methylthio (C)	97.05	1195.58	2389.14	2	0	0	1.8e-09	0.000000000040000000000.0
	VALVYGQMNEPPGAR		96.26	534.61	1600.8	3	0	0	3e-09
	RGMDVVDMGNPLSVPVGGATLGR		95.12	575.3	2297.15	4	-0.01	1	1.2e-09
	DVNEQDVLLFIDNIFR		92.83	650.67	1948.99	3	0	0	1.2e-08
	IVGEEHYETAQQVK		89.32	544.27	1629.8	3	0	0	1.1e-08
	TNPTTSNPEVSIR		86.23	708.36	1414.7	2	0	0	7.8e-08
	GMDVVDMGNPLSVPVGGATLGR		86.1	714.69	2141.05	3	-0.01	0	1.8e-08
	RTNPTTSNPEVSIR	Acetyl (Protein N-term)	85.86	807.41	1612.81	2	0	1	3e-07	1.00000000000000.0
	ESGVINEQNLAESK		85.24	759.37	1516.73	2	0	0	6.7e-08
	GSITSIQAVYVPADDLTDPAPATTFAHLDATTVLSR		85.05	743.78	3713.86	5	-0.02	0	1.1e-08
	AVAMSATEGLK		84.88	539.28	1076.55	2	0	0	6.9e-07
	IAQIIGPVLDVAFPPGK		83.65	868.01	1734	2	-0.01	0	3.2e-08
	GRDTLGQEINVTCEVQQLLGNNR	Methylthio (C)	83.32	651.57	2602.25	4	-0.01	1	1.8e-08	0.00000000000040000000000.0
	AVAMSATEGLKR	Oxidation (M)	82.87	417.23	1248.65	3	0	1	1.9e-07	0.000600000000.0
	IAQIIGPVLDVAFPPGKMPNIYNALVVK		80.18	745.18	2976.67	4	-0.01	1	4.3e-08
	EGNDLYMEMK	Oxidation (M)	79.6	623.26	1244.5	2	0	0	1e-06	0.0000006000.0
	SAPAFIELDTK		79.33	596.32	1190.62	2	0	0	1.2e-07
	AHGGVSVFGGVGER		78.92	664.84	1327.66	2	0	0	2.1e-07
	TVLIMELINNIAK		77.89	736.43	1470.84	2	0	0	1.4e-06
	ATNLEMESK		77.13	511.75	1021.48	2	0.01	0	5.7e-07
	AHGGVSVFGGVGER		75.88	443.56	1327.67	3	0	0	8e-07
	DVNEQDVLLFIDNIFR		75.35	976	1949.98	2	0.99	0	3.8e-07
	ELQDIIAILGLDELSEEDRLTVAR		73.9	678.62	2710.44	4	0	1	1.3e-06
	TVLIMELINNIAK	Oxidation (M)	70.6	744.43	1486.84	2	-0.01	0	9.3e-06	0.0000600000000.0
	MPNIYNALVVK		69.14	631.35	1260.69	2	0	0	3.4e-06
	RGMDVVDMGNPLSVPVGGATLGR		68.83	766.72	2297.15	3	-0.01	1	4.8e-07
	TREGNDLYMEMK	2 Oxidation (M)	68.44	506.89	1517.65	3	0	1	1.8e-06	0.000000006060.0
	GRDTLGQEINVTCEVQQLLGNNR		67.28	853.09	2556.26	3	-0.01	1	6.5e-07
	AVAMSATEGLKR		66.2	411.89	1232.66	3	0	1	3.6e-06
	RGMDVVDMGNPLSVPVGGATLGR	Oxidation (M)	66.17	772.06	2313.15	3	-0.01	1	7.2e-07	0.00600000000000000000000.0
	AVAMSATEGLK	Oxidation (M)	63.3	547.27	1092.53	2	-0.02	0	3.2e-05	0.00060000000.0
	ELQDIIAILGLDELSEEDRLTVAR		60.92	904.47	2710.4	3	-0.04	1	3.3e-06
	RGMDVVDMGNPLSVPVGGATLGR	2 Oxidation (M)	59.97	777.39	2329.14	3	-0.01	1	2.4e-06	0.00600006000000000000000.0
	GMDVVDMGNPLSVPVGGATLGR	Oxidation (M)	59.61	720.02	2157.05	3	-0.01	0	2.6e-06	0.0600000000000000000000.0
	YKELQDIIAILGLDELSEEDRLTVAR		58.41	1001.53	3001.58	3	-0.02	2	3.3e-06
	VVDLLAPYR		58.17	523.31	1044.6	2	0	0	0.00011
	ATNLEMESK	Oxidation (M)	57.63	519.74	1037.47	2	0	0	7.1e-05	0.000006000.0
	IGLFGGAGVGK		55.97	488.29	974.56	2	0	0	0.0004
	TREGNDLYMEMK	Oxidation (M)	55.79	501.56	1501.65	3	0	1	3.2e-05	0.000000006000.0
	RTNPTTSNPEVSIREK	Acetyl (Protein N-term)	55.7	624.33	1869.95	3	0	2	2.3e-05	1.0000000000000000.0
	EGNDLYMEMK		55.11	615.26	1228.51	2	0	0	0.00018
	LSIFETGIK		52.6	504.29	1006.57	2	0	0	0.00062
	GMDVVDMGNPLSVPVGGATLGR	2 Oxidation (M)	51.45	1087.53	2173.04	2	-0.01	0	3e-05	0.0600006000000000000000.0
	VGLTALTMAEYFR	Oxidation (M)	50.34	496.59	1486.75	3	0	0	2.2e-05	0.0000000600000.0
	TREGNDLYMEMK		48.3	496.23	1485.66	3	0	1	0.00042
	FLSQPFFVAEVFTGSPGK		46.98	653.34	1957	3	0	0	3.9e-05
	EGNDLYMEMK	2 Oxidation (M)	45.24	631.26	1260.5	2	0	0	0.00022	0.0000006060.0
	GMDVVDMGNPLSVPVGGATLGR	2 Oxidation (M)	41.79	725.36	2173.06	3	0.01	0	0.0002	0.0600006000000000000000.0
	AVAMSATEGLKR	Oxidation (M)	41.78	625.32	1248.63	2	-0.02	1	0.00017	0.000600000000.0
	GRDTLGQEINVTCEVQQLLGNNR	MSBT (C)	40.43	673.32	2689.27	4	0	1	0.00016	0.00000000000050000000000.0
	VALVYGQMNEPPGAR	Oxidation (M)	38.15	539.94	1616.79	3	0	0	0.00035	0.000000060000000.0
	ELQDIIAILGLDELSEEDR		35.8	724.39	2170.14	3	0.03	0	0.00044
	GRDTLGQEINVTCEVQQLLGNNR	MSBT (C)	33.9	897.43	2689.26	3	-0.01	1	0.00066	0.00000000000050000000000.0
	IAQIIGPVLDVAFPPGKMPNIYNALVVK	Oxidation (M)	33.5	749.18	2992.67	4	-0.01	1	0.00072	0.0000000000000000060000000000.0
	SAPAFIELDTKLSIFETGIK		32.24	727.4	2179.17	3	-0.01	1	0.00095
	YKELQDIIAILGLDELSEEDR		32.15	1231.63	2461.25	2	-0.01	1	0.00097
	VVDLLAPYRR		32.03	401.24	1200.7	3	0	1	0.0071
sp|Q94B78|GCSP1_ARATH	74
	FGVPMGYGGPHAAFLATSQEYKR		163.9	621.81	2483.2	4	-0.01	1	5.8e-16
	DKATSNICTAQALLANMAAMYAVYHGPAGLK	Methylthio (C)	149.53	810.89	3239.55	4	-0.01	1	9.6e-15	0.0000000400000000000000000000000.0
	VVDSTTITASFDETTTLDDVDKLFK		139.31	921.12	2760.34	3	-0.02	1	1.7e-13
	ESPYLTHPIFNMYHTEHELLR		130.8	526.26	2626.26	5	0	0	5.5e-13
	ESPYLTHPIFNMYHTEHELLR		127.97	657.57	2626.26	4	-0.01	0	1e-12
	FGVPMGYGGPHAAFLATSQEYK	Oxidation (M)	127.34	782.04	2343.1	3	0	0	1.2e-12	0.0000600000000000000000.0
	ESPYLTHPIFNMYHTEHELLR		120.46	876.43	2626.26	3	-0.01	0	5.1e-12
	TFCIPHGGGGPGMGPIGVK	Methylthio (C)	116.66	609.96	1826.86	3	0	0	1.7e-11	0.0040000000000000000.0
	SFIGMGYYNTHVPTVILR	Oxidation (M)	115.62	695.36	2083.05	3	-0.01	0	1.4e-11	0.000060000000000000.0
	LGVAEVQELPFFDTVK		111.14	896.48	1790.94	2	-0.01	0	4e-10
	FGVPMGYGGPHAAFLATSQEYKR	Oxidation (M)	109.71	625.81	2499.2	4	-0.01	1	5.2e-11	0.00006000000000000000000.0
	FGVPMGYGGPHAAFLATSQEYK		109.41	776.71	2327.1	3	-0.01	0	9.1e-11
	TFCIPHGGGGPGMGPIGVK	MSBT (C)	109.18	638.96	1913.87	3	0	0	5.8e-11	0.0050000000000000000.0
	VVMATDLLALTVLKPPGEFGADIVVGSAQR		108.37	1023.23	3066.66	3	-0.02	1	6.9e-11
	GVNGTVAHEFIIDLR		107.27	547.63	1639.87	3	0	0	8e-10
	FDAGLTESQMIQHMVDLASK	Oxidation (M)	103.79	746.36	2236.04	3	-0.01	0	1.9e-10	0.00000000060000000000.0
	FDAGLTESQMIQHMVDLASK		101.55	1111.03	2220.04	2	-0.02	0	3e-10
	FDAGLTESQMIQHMVDLASK		100.55	741.02	2220.05	3	-0.01	0	6.7e-10
	VVDSTTITASFDETTTLDDVDKLFK		100.44	691.09	2760.35	4	-0.01	1	3.8e-10
	GAPHPPSLLMADTWK	Oxidation (M)	100.09	546.28	1635.81	3	0	0	2.1e-09	0.000000000600000.0
	SFIGMGYYNTHVPTVILR		100.08	690.03	2067.05	3	-0.01	0	4.1e-10
	VHGLAGIFSLGLNK		98.52	475.95	1424.82	3	0	0	1e-08
	NIMENPAWYTQYTPYQAEISQGR		96.27	920.76	2759.26	3	-0.01	0	1.4e-09
	DKATSNICTAQALLANMAAMYAVYHGPAGLK	MSBT (C)	95.43	832.64	3326.55	4	-0.02	1	1.1e-09	0.0000000500000000000000000000000.0
	NIMENPAWYTQYTPYQAEISQGR	Oxidation (M)	92.6	926.09	2775.25	3	-0.01	0	3e-09	0.00600000000000000000000.0
	VFASGKPVPFTAESLAPEVQNSIPSSLTR		91.44	1010.53	3028.57	3	-0.02	1	5.7e-09
	NTAGIEPEDVAKR		89.04	467.24	1398.71	3	0	1	7.2e-08
	GAPHPPSLLMADTWK		86.89	540.94	1619.81	3	0	0	1.5e-08
	ATSNICTAQALLANMAAMYAVYHGPAGLK	MSBT (C)	84.55	771.88	3083.49	4	0.04	0	1.2e-08	0.00000500000000000000000000000.0
	FCGFDHIDSLIDATVPK	Methylthio (C)	82.25	641.97	1922.88	3	-0.01	0	3.5e-08	0.04000000000000000.0
	LMDYGFHGPTMSWPVPGTLMIEPTESESKAELDR		82.12	956.2	3820.75	4	-0.02	1	5.1e-08
	IIGISVDSSGK		77.54	538.3	1074.59	2	0	0	3.3e-06
	NHLAPFLPSHPVIPTGGIPQPEK		77.48	612.33	2445.31	4	-0.01	0	5.4e-08
	IIGISVDSSGKQALR		76.71	515.3	1542.88	3	0	1	2e-06
	VVMATDLLALTVLKPPGEFGADIVVGSAQR		75.63	767.92	3067.66	4	0.98	1	8.1e-08
	ATSNICTAQALLANMAAMYAVYHGPAGLK	Methylthio (C)	74	750.12	2996.44	4	0	0	2.8e-07	0.00000400000000000000000000000.0
	LMDYGFHGPTMSWPVPGTLMIEPTESESK		73.11	1079.83	3236.47	3	-0.02	0	3.7e-07
	CSDAHAIADAASK	Methylthio (C)	72.61	435.86	1304.55	3	0	0	1.6e-07	0.4000000000000.0
	NTAGIEPEDVAK		72.24	622.31	1242.61	2	0	0	3.6e-07
	PVPFTAESLAPEVQNSIPSSLTR		71.47	814.09	2439.25	3	-0.01	0	3.3e-07
	IAILNANYMAK		70.79	611.33	1220.66	2	0	0	1.3e-06
	VHGLAGIFSLGLNK		70.15	713.41	1424.81	2	0	0	5.4e-07
	IAILNANYMAK	Oxidation (M)	69.48	619.33	1236.65	2	0	0	3.8e-06	0.00000000600.0
	RLMDYGFHGPTMSWPVPGTLMIEPTESESKAELDR		66.57	796.38	3976.86	5	-0.02	2	5.7e-07
	TAPLGAISAAPWGSALILPISYTYIAMMGSGGLTDASK	Oxidation (M)	65.83	942.97	3767.86	4	-0.06	0	6.7e-07	0.00000000000000000000000000600000000000.0
	GVNGTVAHEFIIDLR		65.79	821.43	1640.85	2	0.98	0	3.7e-06
	VVMATDLLALTVLKPPGEFGADIVVGSAQR	Oxidation (M)	65.44	771.67	3082.67	4	0	1	7.3e-07	0.006000000000000000000000000000.0
	TFVIASNCHPQTIDVCK	2 Methylthio (C)	64.78	656.63	1966.87	3	-0.01	0	1.1e-06	0.00000004000000040.0
	GNINIEEVR		64.54	522.28	1042.54	2	0	0	2.4e-05
	EEIAQIEK		62.88	480.26	958.5	2	0	0	7.4e-05
	IITVGTDAK		62.31	459.27	916.52	2	0	0	8.5e-05
	GNADVQNNVLK		61.5	586.31	1170.6	2	0	0	0.0001
	EYAAFPAPWLR		60.57	660.84	1319.66	2	0	0	0.0002
	IAILNANYMAK		60.31	407.89	1220.66	3	0	0	1.2e-05
	EYAAFPAPWLR		59.86	440.9	1319.67	3	0	0	3.9e-05
	LMDYGFHGPTMSWPVPGTLMIEPTESESK	Oxidation (M)	57.79	1085.16	3252.45	3	-0.03	0	3.8e-06	0.00000000006000000000000000000.0
	SFIGMGYYNTHVPTVILR		56.4	1034.53	2067.04	2	-0.02	0	5.1e-06
	FCGFDHIDSLIDATVPK	MSBT (C)	55.31	670.97	2009.89	3	-0.01	0	6.5e-06	0.05000000000000000.0
	TFCIPHGGGGPGMGPIGVK	Sulfide (C)	54.91	605.3	1812.87	3	0.02	0	7.1e-06	0.0070000000000000000.0
	NHLAPFLPSHPVIPTGGIPQPEK		53.59	816.11	2445.31	3	-0.01	0	9.4e-06
	FCDALISIR	Methylthio (C)	51.76	542.27	1082.53	2	0	0	0.00018	0.040000000.0
	TFCIPHGGGGPGMGPIGVK	Methylthio (C); Oxidation (M)	48.94	615.29	1842.85	3	-0.01	0	2.6e-05	0.0040000000006000000.0
	NVCIIPVSAHGTNPASAAMCGMK	Methylthio (C); MSBT (C)	47.5	817.69	2450.04	3	-0.01	0	3.5e-05	0.00500000000000000004000.0
	ATSNICTAQALLANMAAMYAVYHGPAGLK	MSBT (C)	45.73	1028.82	3083.44	3	-0.01	0	5.1e-05	0.00000500000000000000000000000.0
	GNINIEEVRK		44.38	391.22	1170.64	3	0	1	0.00031
	KTFVIASNCHPQTIDVCK	Methylthio (C); MSBT (C)	43.35	546.5	2181.98	4	0	1	8.6e-05	0.000000005000000040.0
	FCDALISIREEIAQIEK	MSBT (C)	42.25	704.35	2110.02	3	-0.01	1	0.00011	0.05000000000000000.0
	ADGFDLK		41.37	383.19	764.38	2	0	0	0.004
	FWPTTGR		36.91	432.72	863.43	2	0	0	0.04
	TRADGFDLK		34.78	511.77	1021.52	2	0	1	0.071
	LMDYGFHGPTMSWPVPGTLMIEPTESESKAELDR	Oxidation (M)	32.46	960.44	3837.75	4	0.98	1	0.0009	0.0000000000000000000600000000000000.0
	KLVCTLLPEEEQVAAAVSA	Methylthio (C)	31.74	673.02	2016.03	3	0	1	0.0011	0.0004000000000000000.0
	ESPYLTHPIFNMYHTEHELLR	Oxidation (M)	31.66	661.82	2643.27	4	1.01	0	0.0011	0.000000000006000000000.0
	DLSLCHSMIPLGSCTMK	Methylthio (C); MSBT (C)	31.42	672.28	2013.83	3	0	0	0.0011	0.00004000000005000.0
sp|O50008|METE1_ARATH	73
	KLNLPILPTTTIGSFPQTVELR		138.79	813.47	2437.38	3	-0.01	1	4e-13
	ALAGQKDEALFSANAAALASR		135.34	692.37	2074.07	3	-0.01	1	6.2e-12
	YGAGIGPGVYDIHSPR		133.14	553.61	1657.82	3	0	0	3.3e-13
	DKLVVSTSCSLLHTAVDLINETKLDDEIK	Methylthio (C)	132.79	812.17	3244.64	4	-0.01	2	3.5e-13	0.00000000400000000000000000000.0
	NIWANDFAASLSTLQALEGIVGKDK		131.74	887.8	2660.37	3	-0.01	1	4.5e-13
	YGAGIGPGVYDIHSPR		129.39	829.92	1657.82	2	0	0	1.3e-12
	AMTVFWSAMAQSMTSR		122.17	602.28	1803.81	3	-0.01	0	7.9e-11
	NIWANDFAASLSTLQALEGIVGK		118.18	806.76	2417.24	3	-0.01	0	8.3e-12
	DEALFSANAAALASR		116.12	753.88	1505.75	2	0	0	3.7e-10
	GMLTGPVTILNWSFVR		108.55	895.98	1789.95	2	-0.01	0	5.6e-10
	WFDTNYHYIVPELGPEVNFSYASHK		102.26	1005.14	3012.39	3	-0.02	0	2.6e-10
	WFDTNYHYIVPELGPEVNFSYASHK		101.64	754.11	3012.39	4	-0.01	0	3e-10
	MLAVLEQNILWVNPDCGLK	Methylthio (C)	100.82	734.71	2201.09	3	-0.01	0	2e-09	0.0000000000000004000.0
	FIPSNTFAHYDQVLDTTAMLGAVPPR		97.87	954.48	2860.4	3	-0.02	0	1.6e-09
	YGYTGGEIGLDVYFSMAR		97.14	999.96	1997.91	2	-0.01	0	1.4e-09
	HETCYQIALAIKDEVEDLEK	MSBT (C)	97.08	827.38	2479.13	3	-0.01	1	7.9e-10	0.00050000000000000000.0
	LDDEIKSWLAFAAQK		96.47	578.97	1733.9	3	0	1	5e-09
	GGIGVIQIDEAALR		95.98	706.4	1410.78	2	0	0	2.7e-08
	LNLPILPTTTIGSFPQTVELR		95.79	578.33	2309.29	4	0	0	1e-09
	KSEHAFYLDWAVHSFR		95.68	499	1991.96	4	0	1	8.3e-08
	GVDKSFELLSLLPK		95.64	515.97	1544.88	3	0	1	2.3e-08
	GMLTGPVTILNWSFVR	Oxidation (M)	95.26	602.99	1805.95	3	0	0	2.4e-09	0.0600000000000000.0
	HETCYQIALAIKDEVEDLEK	Methylthio (C)	93	599.04	2392.13	4	0	1	1.9e-09	0.00040000000000000000.0
	AMTVFWSAMAQSMTSRPMK	2 Oxidation (M)	86.83	732	2192.96	3	0.98	1	7.2e-09	0.0600000000000000060.0
	KVVDLQEELDIDVLVHGEPER		85.77	608.82	2431.25	4	-0.01	1	1.1e-08
	IPSSEEIADR		85.42	558.78	1115.55	2	0	0	4.1e-07
	AMTVFWSAMAQSMTSRPMK		84.83	721	2159.99	3	-0.01	1	3e-08
	MLAVLEQNILWVNPDCGLK	Methylthio (C); Oxidation (M)	84.81	740.04	2217.09	3	-0.01	0	4.1e-08	0.6000000000000004000.0
	KLNLPILPTTTIGSFPQTVELR		81.87	610.35	2437.39	4	-0.01	1	2.5e-08
	IPSSEEIADRVNK		75.23	486.59	1456.75	3	0	1	3.9e-07
	FIPSNTFAHYDQVLDTTAMLGAVPPR	Oxidation (M)	74.89	959.81	2876.4	3	-0.02	0	9.5e-08	0.00000000000000000060000000.0
	AMTVFWSAMAQSMTSR	Oxidation (M)	74.81	910.91	1819.8	2	-0.01	0	9.7e-08	0.0600000000000000.0
	FALESFWDGK		74.78	600.3	1198.58	2	0.01	0	4.6e-06
	GMLTGPVTILNWSFVR	Oxidation (M)	74.29	904.47	1806.92	2	0.97	0	1.1e-07	0.0600000000000000.0
	AMTVFWSAMAQSMTSRPMK	Oxidation (M)	73.23	726.34	2175.99	3	-0.01	1	1.9e-07	0.0600000000000000000.0
	GVTAFGFDLVR		71.15	591.32	1180.62	2	0	0	4e-06
	YLFAGVVDGR		71.09	548.79	1095.57	2	0	0	7.2e-06
	SEHAFYLDWAVHSFR		68.6	466.97	1863.87	4	0	0	3.9e-07
	SFELLSLLPK		67.98	573.84	1145.67	2	0	0	3.1e-06
	YGYTGGEIGLDVYFSMAR	Oxidation (M)	67.76	1007.96	2013.9	2	-0.02	0	4.4e-07	0.000000000000000600.0
	LVVSTSCSLLHTAVDLINETKLDDEIK	Methylthio (C)	67.02	751.39	3001.55	4	0.01	1	3.7e-06	0.000000400000000000000000000.0
	AMTVFWSAMAQSMTSRPMK		64.74	1081	2159.99	2	-0.01	1	1.3e-06
	VSEEDYVK		60.91	484.73	967.45	2	0	0	9.5e-05
	CVKPPVIYGDVSRPK	Methylthio (C)	60.54	426.73	1702.89	4	0	2	5.4e-06	0.400000000000000.0
	VVDLQEELDIDVLVHGEPER		58.22	768.72	2303.15	3	-0.01	0	3.5e-06
	IPSSEEIADR		57.77	372.86	1115.55	3	0	0	0.00022
	KYTEVKPALK		56.53	588.85	1175.69	2	0	2	0.00018
	GNASVPAMEMTK	Oxidation (M)	55.85	626.29	1250.56	2	0	0	8.3e-05	0.000000000600.0
	ALGVDTVPVLVGPVSYLLLSK		55.38	1070.63	2139.24	2	-0.01	0	1e-05
	VVEVNALAK		55.17	471.79	941.56	2	0	0	0.0002
	CVKPPVIYGDVSRPK	Sulfide (C)	54.39	563.97	1688.9	3	0.02	2	7.9e-06	0.700000000000000.0
	GNASVPAMEMTK		54.06	618.29	1234.57	2	0	0	4.6e-05
	ALGVDTVPVLVGPVSYLLLSK		52.85	714.09	2139.25	3	-0.01	0	1.1e-05
	AAGATWIQLDEPVLVMDLEGQK	Oxidation (M)	52.47	800.74	2399.19	3	-0.01	0	1.2e-05	0.0000000000000006000000.0
	ASHIVGYPR	Acetyl (Protein N-term)	52.14	521.28	1040.54	2	0	0	0.00023	1.000000000.0
	KYTEVKPALK		51.14	392.91	1175.69	3	0	2	0.00059
	FALESFWDGKSTAEDLQK		50.92	691.34	2070.99	3	0	1	3.4e-05
	ALAGQKDEALFSANAAALASR		49.99	519.53	2074.08	4	0	1	4.1e-05
	EVITELK		48.33	416.25	830.48	2	0	0	0.0055
	KLNLPILPTTTIGSFPQTVELRR		46.24	519.7	2593.49	5	-0.01	2	4.6e-05
	AMTVFWSAMAQSMTSR		42.37	902.91	1803.8	2	-0.01	0	0.00011
	SWLAFAAQK		40.6	511.28	1020.54	2	0	0	0.048
	GNASVPAMEMTK	2 Oxidation (M)	38.24	634.79	1267.56	2	1	0	0.00037	0.000000060600.0
	WFDTNYHYIVPELGPEVNFSYASHK		37.03	603.49	3012.39	5	-0.02	0	0.00034
	DEALFSANAAALASR		37	502.92	1505.75	3	0	0	0.0011
	YTEVKPALK		36.3	350.21	1047.6	3	0	1	0.0039
	AAGATWIQLDEPVLVMDLEGQK	Oxidation (M)	36.02	1200.6	2399.18	2	-0.02	0	0.00045	0.0000000000000006000000.0
	FIPSNTFAHYDQVLDTTAMLGAVPPR		35.77	716.11	2860.41	4	-0.01	0	0.00083
	DEVEDLEK		35.11	488.73	975.45	2	0.01	0	0.014
	AMTVFWSAMAQSMTSRPMK	Oxidation (M)	33.94	545.26	2177.01	4	1.02	1	0.0025	0.0000000000000000060.0
	LNLPILPTTTIGSFPQTVELRR		32.3	822.8	2465.39	3	-0.01	1	0.00094
	MLAVLEQNILWVNPDCGLK	MSBT (C)	30.78	763.71	2288.11	3	-0.01	0	0.0013	0.0000000000000005000.0
	FIPSNTFAHYDQVLDTTAMLGAVPPR	Oxidation (M)	30.23	720.11	2876.4	4	-0.01	0	0.0015	0.00000000000000000060000000.0
sp|Q5GM68|CAPP2_ARATH	73
	DITPDDKQELDEALQR		137.72	629.31	1884.9	3	0	1	5e-12
	HSDVLDAITTHLGIGSYK		133	643	1925.98	3	0	0	1.5e-12
	FTAATLEHGMHPPVSPKPEWR		127.87	597.8	2387.18	4	-0.01	1	1e-12
	SFSNMLSLANLAEEVQIAYR		123.48	752.71	2255.12	3	0	0	3.9e-12
	VLMDEMAIIATEEYR		119.49	892.43	1782.85	2	-0.01	0	8.8e-12
	VTVQGEVIEQSFGEEHLCFR	Methylthio (C)	113.49	785.03	2352.08	3	-0.01	0	1.1e-10	0.00000000000000000400.0
	VSEDDKLIEYDALLLDR		113.33	669.68	2006.02	3	-0.01	1	1.2e-09
	VTVQGEVIEQSFGEEHLCFR	MSBT (C)	107.65	814.04	2439.09	3	-0.01	0	8.1e-11	0.00000000000000000500.0
	GDFADEASATTESDIEETLKR		103.2	762.35	2284.03	3	0	1	2.1e-10
	NQTVDLVLTAHPTQSVR		100.46	940	1877.99	2	0	0	1.2e-09
	RLLLQVAGHKDILEGDPYLR		99.57	577.33	2305.28	4	-0.01	2	4.8e-10
	KGDFADEASATTESDIEETLKR		93.59	805.05	2412.13	3	0	2	2.7e-09
	DITPDDKQELDEALQR		92.68	943.46	1884.9	2	-0.01	1	4.5e-09
	LLVSEELQPFGEQLR		90.26	879.47	1756.93	2	0	0	1.6e-08
	SEYAPGLEDTVILTMK		90.12	883.94	1765.88	2	-0.01	0	4e-09
	QEVMIGYSDSGK		88.59	657.31	1312.6	2	0	0	4.9e-07
	LQLRDPYITTLNVCQAYTLK	Methylthio (C)	85.26	800.41	2398.22	3	-0.02	1	1e-08	0.00000000000004000000.0
	VISELPSDSFGAYIISMATAPSDVLAVELLQR		79.58	1131.59	3391.74	3	-0.02	0	3.5e-08
	MASIDAQLR	Oxidation (M)	78.8	510.76	1019.51	2	0	0	2.6e-06	0.600000000.0
	EWSEDKRQEWLLSELSGK		76.96	740.7	2219.09	3	0	2	1.2e-07
	TEEVADVLDTFK		75.89	683.84	1365.66	2	0	0	5.6e-06
	KGDFADEASATTESDIEETLKR		72.12	604.04	2412.12	4	0	2	1.8e-07
	TPEEVFDALK		71.45	574.8	1147.58	2	0	0	4.1e-06
	LLLQVAGHKDILEGDPYLR		71.18	717.4	2149.17	3	-0.02	1	2.1e-07
	FLDILQDLHGEDVR		70.43	835.43	1668.84	2	-0.01	0	4.2e-07
	VTIDLVEMVFAK		70.34	682.88	1363.74	2	0	0	6.3e-06
	LADLESAPAAVAR		69.44	642.35	1282.69	2	0	0	2.7e-06
	GDPGIAALYDR		66.72	574.29	1146.57	2	0	0	1.6e-06
	QVSTFGLALVK		66.46	581.84	1161.67	2	0	0	2.2e-05
	GGGPTHLAILSQPPDTIHGQLR		65.69	567.06	2264.2	4	0	0	1.9e-06
	VLMDEMAIIATEEYR		64.89	595.29	1782.85	3	0	0	1.1e-06
	TPPTPQDEMR	Oxidation (M)	64.74	594.27	1186.53	2	0	0	2.7e-05	0.0000000060.0
	TPPTPQDEMR		63.16	586.27	1170.53	2	0	0	2e-06
	LSAAWQLYK		62.37	540.3	1078.58	2	0	0	3.2e-05
	AIPWIFAWTQTR		61.54	745.4	1488.78	2	0	0	3.9e-06
	RPLFGPDLPKTEEVADVLDTFK		60.73	622.58	2486.3	4	-0.01	2	4.3e-06
	AGMSYFHETIWK		60.33	490.57	1468.68	3	0	0	2.6e-05
	VLMDEMAIIATEEYR	2 Oxidation (M)	60.21	908.42	1814.83	2	-0.02	0	2.5e-06	0.006006000000000.0
	LATPELEYGR		59.15	574.8	1147.59	2	0	0	9e-05
	LEELGNMLTSLDPGDSIVVTK		58.07	744.72	2231.13	3	0.99	0	3.6e-06
	VPYNAPLIQFSSWMGGDR		57.95	680	2036.98	3	0	0	3.7e-06
	MASIDAQLR		57.39	503.26	1004.5	2	0.99	0	0.00033
	RPLFGPDLPK		57.28	380.56	1138.65	3	0	1	0.00012
	DYMESSPAAELVK		53.63	720.34	1438.66	2	0	0	3.2e-05
	EMYNQWPFFR		52.91	709.32	1416.62	2	0	0	2e-05
	DPYITTLNVCQAYTLK	Methylthio (C)	52.64	630.31	1887.9	3	-0.01	0	1.3e-05	0.0000000004000000.0
	VPYNAPLIQFSSWMGGDRDGNPR		52.34	645.06	2576.21	4	-0.01	1	1.2e-05
	FHLPVWLGFGGAFK		50.89	525.95	1574.83	3	0	0	3.9e-05
	DYMESSPAAELVK	Oxidation (M)	50.78	728.34	1454.66	2	0	0	7.8e-05	0.0060000000000.0
	LLLQVAGHKDILEGDPYLR		50.15	538.3	2149.17	4	-0.02	1	2e-05
	GIAAGMQNTG		49.06	460.22	918.43	2	0.01	0	9.4e-05
	LLVSEELQPFGEQLR		48.78	586.65	1756.93	3	0	0	0.00011
	EIQAAFR		48.06	417.73	833.44	2	0	0	0.0033
	VPYNAPLIQFSSWMGGDR		46.57	1019.49	2036.97	2	-0.01	0	4.3e-05
	QIPANEPYR		46.42	544.28	1086.55	2	0	0	0.0029
	VPYNAPLIQFSSWMGGDRDGNPR		46.35	859.74	2576.21	3	-0.02	1	4.5e-05
	KGDFADEASATTESDIEETLK		46.3	753.02	2256.04	3	0.01	1	4.6e-05
	QIRDPSFHVK		45.78	409.56	1225.66	3	0	1	0.00034
	DCLTQLYAK	Methylthio (C)	44.35	550.77	1099.52	2	0.01	0	0.00017	0.040000000.0
	RQEWLLSELSGK		42.99	482.6	1444.77	3	0	1	0.00056
	LFSIEWYR		42.48	557.29	1112.56	2	0	0	0.008
	VVPLFEK		41.9	416.25	830.49	2	0	0	0.011
	AILGDVR		41.73	372.22	742.44	2	0	0	0.0078
	LADLESAPAAVAR		41.17	428.57	1282.69	3	0	0	0.0029
	SVVFKEPR		40.43	481.28	960.54	2	0	1	0.006
	DVCLLAR	Methylthio (C)	40.11	418.21	834.41	2	0	0	0.002	0.0040000.0
	SEYAPGLEDTVILTMK	Oxidation (M)	38.71	892.46	1782.9	2	1.02	0	0.00023	0.0000000000000060.0
	LLLQVAGHK		37.99	489.8	977.59	2	-0.01	0	0.0082
	DILEGDPYLR		36.21	595.8	1189.6	2	0	0	0.0019
	EMYNQWPFFR	Oxidation (M)	35.1	717.33	1432.64	2	0.02	0	0.00051	0.0600000000.0
	LTMFHGR		31.86	431.23	860.44	2	0.01	0	0.01
	VSEDDKLIEYDALLLDR		31.86	1004.01	2006.01	2	-0.01	1	0.0071
	NTEKLEELGNMLTSLDPGDSIVVTK		30.04	901.79	2702.35	3	-0.01	1	0.0015
sp|Q8RWV0|TKTC1_ARATH	67
	ISALSEAGVIYVMTHDSIGLGEDGPTHQPIEHIASFR		198.49	790.39	3946.93	5	-0.02	0	2.5e-19
	ISALSEAGVIYVMTHDSIGLGEDGPTHQPIEHIASFR	Oxidation (M)	185.08	793.59	3962.93	5	-0.02	0	1.2e-16	0.0000000000006000000000000000000000000.0
	TPGHPENFETPGIEVTTGPLGQGIANAVGLALAEK		155.72	1162.59	3484.76	3	-0.02	0	2.5e-15
	ISALSEAGVIYVMTHDSIGLGEDGPTHQPIEHIASFR		153.35	658.83	3946.94	6	-0.02	0	4.2e-15
	ANSYSVHGAALGEKEVEATR		135.15	697.01	2088.02	3	0	1	1.7e-12
	VSIEAASTFGWGK		124.24	676.85	1351.68	2	0	0	4.8e-11
	VVSFVCWELFDEQSDEYKESVLPSDVSAR	Methylthio (C)	122.41	853.14	3408.54	4	-0.01	1	3.3e-12	0.00000400000000000000000000000.0
	SGHPGLPMGCAPMAHILYDEVMR	Methylthio (C)	118.96	632.79	2527.12	4	-0.01	0	2e-10	0.00000000040000000000000.0
	SIGINSFGASAPAPLLYK		114.79	903.49	1804.97	2	-0.01	0	5.4e-11
	SGHPGLPMGCAPMAHILYDEVMR	Methylthio (C); Oxidation (M)	113.31	636.79	2543.12	4	-0.01	0	2.4e-11	0.00000006040000000000000.0
	ANSYSVHGAALGEKEVEATR		112.97	523.01	2088.02	4	0	1	2.8e-11
	VVPGFLGGSADLASSNMTLLK		112.01	693.04	2076.08	3	-0.01	0	5.6e-11
	VVPGFLGGSADLASSNMTLLK	Oxidation (M)	104.5	1047.05	2092.08	2	-0.01	0	1.6e-10	0.000000000000000060000.0
	VVSFVCWELFDEQSDEYKESVLPSDVSAR	MSBT (C)	101.59	1166.19	3495.54	3	-0.02	1	3e-10	0.00000500000000000000000000000.0
	AMPNTLMFRPADGNETAGAYK	Oxidation (M)	100.99	757.69	2270.04	3	-0.01	1	3.4e-10	0.060000000000000000000.0
	QKLPHLPGTSIEGVEK		92.52	578.32	1731.95	3	0	1	4e-09
	NGNTGYDEIR		92.22	569.76	1137.51	2	0	0	1.1e-07
	ISALSEAGVIYVMTHDSIGLGEDGPTHQPIEHIASFR		91.99	987.74	3946.92	4	-0.03	0	2.4e-09
	EFGITVEAVVDAAK		90.15	724.88	1447.75	2	0	0	4.7e-08
	ALPTYTPESPGDATR		89.86	788.38	1574.76	2	0	0	7.7e-09
	VVPGFLGGSADLASSNMTLLK	Oxidation (M)	88.34	698.37	2092.08	3	-0.01	0	5.2e-09	0.000000000000000060000.0
	SIITGELPAGWEK		87.06	700.87	1399.73	2	0	0	1.1e-07
	ANSYSVHGAALGEK		86.66	468.57	1402.69	3	0	0	2.7e-08
	LPHLPGTSIEGVEK		83.63	492.94	1475.8	3	0	0	7.8e-07
	VTTTIGYGSPNK		83.49	619.32	1236.63	2	0	0	1.8e-07
	SIGINSFGASAPAPLLYK		82.47	602.66	1804.97	3	0	0	1.9e-08
	KYPEEASELK		81.17	398.54	1192.6	3	0	1	1.7e-06
	AMPNTLMFRPADGNETAGAYK		81.08	752.36	2254.04	3	-0.01	1	2.5e-08
	VTTTIGYGSPNK		80.6	413.22	1236.64	3	0	0	3.2e-07
	FEALGWHVIWVK		79.1	495.61	1483.8	3	0	0	5.2e-07
	NLSQQCLNALAK	Methylthio (C)	74.71	674.84	1347.66	2	0	0	8.6e-07	0.000004000000.0
	SGHPGLPMGCAPMAHILYDEVMR	Methylthio (C); 2 Oxidation (M)	74.2	640.79	2559.11	4	-0.01	0	1.1e-07	0.00000006040060000000000.0
	SGHPGLPMGCAPMAHILYDEVMR	MSBT (C)	72.82	654.54	2614.14	4	0	0	1.5e-07	0.00000000050000000000000.0
	HTPEGATLESDWSAK		71.93	543.59	1627.75	3	0	0	3.1e-07
	KYPEEASELK		70.94	597.31	1192.6	2	0	1	1.9e-05
	NNLGWPYEPFQVPDDVK		70.18	1009.48	2016.95	2	-0.01	0	2.6e-07
	AMPNTLMFRPADGNETAGAYK	2 Oxidation (M)	69.63	763.02	2286.03	3	-0.01	1	3e-07	0.060000600000000000000.0
	NNLGWPYEPFQVPDDVK		65.9	673.32	2016.95	3	-0.01	0	1.1e-06
	SGHPGLPMGCAPMAHILYDEVMR		65.27	621.29	2481.13	4	-0.01	0	7.6e-07
	SIGINSFGASAPAPLLYKEFGITVEAVVDAAK		64.74	1079.24	3234.69	3	-0.02	1	8.5e-07
	ESVLPSDVSAR		64.62	580.3	1158.59	2	0	0	5.7e-05
	AAAVETVEPTTDSSIVDK		63.28	916.96	1831.9	2	0	0	1.9e-06
	LIAFYDDNHISIDGDTEIAFTENVDQR		63.28	1037.82	3110.43	3	-0.02	0	1.2e-06
	SIITGELPAGWEK		61.54	467.59	1399.73	3	0	0	1.2e-05
	FNKPDAEVVDHYTYAILGDGCQMEGISNEACSLAGHWGLGK	Methylthio (C); MSBT (C)	61.26	915.8	4573.96	5	-0.03	1	0.00033	0.00000000000000000000400000000050000000000.0
	TPSILALSR		60.96	479.29	956.57	2	0	0	8.9e-05
	ISALSEAGVIYVMTHDSIGLGEDGPTHQPIEHIASFR	Oxidation (M)	59.63	991.74	3962.92	4	-0.03	0	2.6e-06	0.0000000000006000000000000000000000000.0
	TVTDKPTLIK		58.68	372.56	1114.66	3	0	1	7.2e-05
	GGYTISDDSSGNKPDVILIGTGSELEIAAQAAEVLRK		58.15	755.79	3773.92	5	-0.01	2	3.5e-06
	QKLPHLPGTSIEGVEK		58.06	434	1731.96	4	0	1	0.00018
	KTPSILALSR		57.02	362.56	1084.65	3	-0.01	1	0.00015
	GGYTISDDSSGNKPDVILIGTGSELEIAAQAAEVLR		56.46	912.46	3645.81	4	-0.03	1	1.3e-05
	YPEEASELK		54.95	533.26	1064.5	2	0	0	0.00061
	TPGHPENFETPGIEVTTGPLGQGIANAVGLALAEK		54.61	872.44	3485.75	4	0.96	0	7.6e-06
	AMPNTLMFR		54.58	540.77	1079.53	2	0	0	0.00024
	FLAIDAVEK		52.62	503.29	1004.56	2	0.01	0	0.00092
	TVTDKPTLIK		47.15	558.34	1114.66	2	0	1	0.0022
	NLSQQCLNALAK	MSBT (C)	44.6	718.34	1434.67	2	-0.01	0	0.00052	0.000005000000.0
	NLSQQCLNALAK	MSBT (C)	43.46	479.23	1434.67	3	0	0	0.00083	0.000005000000.0
	AFGDFQK		42.14	406.7	811.39	2	0	0	0.0061
	AMPNTLMFRPADGNETAGAYK		41.51	564.52	2254.05	4	0	1	0.00013
	SGHPGLPMGCAPMAHILYDEVMR	2 Oxidation (M); Sulfide (C)	40.89	849.38	2545.11	3	0.01	0	0.00015	0.00000006070060000000000.0
	NPYWFNR		40.75	498.74	995.46	2	0	0	0.003
	KTPSILALSR		40.56	543.33	1084.65	2	-0.01	1	0.0043
	ANSYSVHGAALGEK		35.59	702.85	1403.69	2	1	0	0.0013
	GGYTISDDSSGNKPDVILIGTGSELEIAAQAAEVLR		32.51	1216.29	3645.84	3	0.01	1	0.00089
	SIGINSFGASAPAPLLYKEFGITVEAVVDAAK		30.99	809.68	3234.69	4	-0.02	1	0.0012
sp|Q9LR30|GGT1_ARATH	67
	KIIFTNVGNPHALGQKPLTFPR		137.11	612.85	2447.37	4	-0.01	2	1.4e-13
	HYLSLTSGGLGAYSDSR		127.1	892.43	1782.85	2	0	0	1.5e-11
	AMVIINPGNPTGQCLSEANIR	Methylthio (C)	124.2	748.7	2243.08	3	-0.01	0	2.4e-11	0.000000000000040000000.0
	LLEATGISTVPGSGFGQK		118.97	881.47	1760.93	2	0	0	7.2e-11
	AMVIINPGNPTGQCLSEANIR	MSBT (C)	108.46	777.7	2330.08	3	-0.01	0	8.4e-11	0.000000000000050000000.0
	AMVIINPGNPTGQCLSEANIR	Methylthio (C); Oxidation (M)	107.4	754.03	2259.07	3	-0.01	0	8.5e-11	0.060000000000040000000.0
	IIFTNVGNPHALGQKPLTFPR		104.48	580.83	2319.28	4	-0.01	1	1.6e-10
	DGYPSDPELIFLTDGASK		103.86	962.96	1923.9	2	-0.01	0	2.5e-10
	KIIFTNVGNPHALGQKPLTFPR		103.52	490.48	2447.38	5	0	2	2e-10
	NVVCNFTEGAMYSFPQIR	Methylthio (C)	102.24	1061.47	2120.93	2	-0.01	0	3.4e-10	0.000400000000000000.0
	HYLSLTSGGLGAYSDSR		101.17	595.29	1782.85	3	0	0	5.7e-09
	AKHYLSLTSGGLGAYSDSR		98.95	661.67	1981.98	3	0	1	7.1e-10
	NVVCNFTEGAMYSFPQIR	Methylthio (C)	97.9	707.99	2120.94	3	-0.01	0	6.6e-10	0.000400000000000000.0
	TTILPAEDEMPEIMDSFK		94.72	1033.98	2065.95	2	-0.01	0	2.1e-09
	KFNDEFMTQYDNNFGYSK		92.16	749.99	2246.95	3	-0.01	1	2.9e-09
	TTILPAEDEMPEIMDSFKK		87.2	732.36	2194.04	3	-0.01	1	7e-09
	GGYFEMTNLPPR	Oxidation (M)	85.37	699.33	1396.64	2	0	0	1.2e-07	0.000006000000.0
	TTILPAEDEMPEIMDSFKK	Oxidation (M)	84.76	737.69	2210.04	3	-0.01	1	1.1e-08	0.0000000006000000000.0
	VLMEMGSPFSK		81.96	613.3	1224.59	2	0	0	4.3e-08
	ALDYDTLNENVK		80.59	697.84	1393.67	2	0	0	2.1e-06
	QVVALCQAPFLLDDPNVGMLFPADAIAR	Methylthio (C)	80.07	1010.84	3029.49	3	-0.02	0	6.5e-08	0.0000040000000000000000000000.0
	FNDEFMTQYDNNFGYSK		79.43	707.29	2118.86	3	-0.01	0	3.6e-08
	LVLLGDEVYQQNIYQDERPFISSK		78.82	952.49	2854.44	3	0.98	1	4.1e-08
	EVQLVSFHTVSK		77.35	458.59	1372.74	3	0	0	1e-06
	NVVCNFTEGAMYSFPQIR	Methylthio (C); Oxidation (M)	76.49	1069.47	2136.92	2	-0.02	0	6.7e-08	0.000400000060000000.0
	NVVCNFTEGAMYSFPQIR	MSBT (C)	76.09	737	2207.97	3	0.01	0	7.3e-08	0.000500000000000000.0
	LLEATGISTVPGSGFGQK		75.68	587.98	1760.93	3	0	0	2.6e-06
	GGYFEMTNLPPR		75.27	691.33	1380.65	2	0	0	3.6e-07
	LLEATGISTVPGSGFGQKEGVFHLR		71.52	650.85	2599.37	4	0	1	2.1e-07
	ALDYDTLNENVKK		70.86	508.26	1521.77	3	0	1	1.2e-06
	RDGYPSDPELIFLTDGASK		69.76	694.34	2080.01	3	0	1	4.7e-07
	LPTGALQAAK		69.07	485.29	968.57	2	0	0	7.1e-06
	AMVIINPGNPTGQCLSEANIR	MSBT (C)	67.74	1166.04	2330.07	2	-0.02	0	6.7e-07	0.000000000000050000000.0
	VLMEMGSPFSK	Oxidation (M)	66.57	621.3	1240.58	2	0	0	1.1e-06	0.00006000000.0
	LMTDGFNSCK	Methylthio (C)	64.62	581.24	1160.46	2	0	0	1.7e-06	0.0000000040.0
	VASIALSPNVSAQIFMGLMVNPPKPGDISYDQFAR		64.13	1245.3	3732.88	3	-0.03	1	9.7e-07
	FNDEFMTQYDNNFGYSK	Oxidation (M)	64.1	712.63	2134.86	3	0	0	9.8e-07	0.00000600000000000.0
	KVLMEMGSPFSK		63.18	451.9	1352.68	3	0	1	1e-05
	GGYFEMTNLPPR		62.09	461.22	1380.65	3	0	0	6.5e-06
	EVAEFIQR		61.02	496.26	990.51	2	0	0	0.00016
	VLMEMGSPFSK	2 Oxidation (M)	60.47	629.29	1256.58	2	0	0	6.9e-06	0.00606000000.0
	TTILPAEDEMPEIMDSFKK	2 Oxidation (M)	59.54	743.02	2226.04	3	0	1	2.6e-06	0.0000000006000600000.0
	GVMQILNCVIR	Methylthio (C)	58.86	646.34	1290.66	2	0	0	0.00019	0.00000004000.0
	LMTDGFNSCK	MSBT (C)	58.3	624.74	1247.48	2	0	0	3.4e-06	0.0000000050.0
	VPDVFYCLK	Methylthio (C)	57.56	565.27	1128.53	2	0	0	7e-06	0.000000400.0
	LMTDGFNSCK	Methylthio (C); Oxidation (M)	54.95	589.24	1176.46	2	0	0	2.2e-05	0.0600000040.0
	QVVALCQAPFLLDDPNVGMLFPADAIAR	Methylthio (C)	54.38	758.38	3029.5	4	-0.02	0	8e-06	0.0000040000000000000000000000.0
	AKHYLSLTSGGLGAYSDSR		53.26	496.5	1981.98	4	0	1	1.7e-05
	IIFTNVGNPHALGQK		53.21	536.97	1607.88	3	0	0	1e-05
	GVMQILNCVIR	Methylthio (C); Oxidation (M)	52.81	654.33	1306.65	2	-0.01	0	0.00049	0.00600004000.0
	KEVAEFIQR		52.06	373.88	1118.61	3	0	1	0.00042
	NVVCNFTEGAMYSFPQIR	Methylthio (C); Oxidation (M)	51.77	713.32	2136.93	3	-0.01	0	1.4e-05	0.000400000060000000.0
	KVLMEMGSPFSK	Oxidation (M)	48.87	457.23	1368.68	3	0	1	4.4e-05	0.000600000000.0
	EGVFHLR		48.77	429.24	856.46	2	0	0	0.0011
	VVEEIYK		46.95	440.25	878.48	2	0	0	0.0034
	LMTDGFNSCK	MSBT (C); Oxidation (M)	45.03	632.74	1263.47	2	-0.01	0	0.00046	0.0600000050.0
	GILESLR		42.27	394.24	786.46	2	0	0	0.011
	TTILPAEDEMPEIMDSFKK		42.25	1098.02	2194.03	2	-0.02	1	0.00011
	GVMQILNCVIR	MSBT (C); Oxidation (M)	41.53	698.33	1394.65	2	0.98	0	0.017	0.00600005000.0
	GVMQILNCVIR	MSBT (C)	39.35	689.84	1377.67	2	0	0	0.0021	0.00000005000.0
	GYWGECGQR	Methylthio (C)	38.25	551.22	1100.42	2	0	0	0.00077	0.000004000.0
	RDGYPSDPELIFLTDGASK		34.41	1041.51	2081	2	0.99	1	0.00059
	AMVIINPGNPTGQCLSEANIR		33.43	733.71	2198.12	3	1.02	0	0.0011
	KIIFTNVGNPHALGQK		33.22	579.66	1735.97	3	-0.01	1	0.00077
	QVVALCQAPFLLDDPNVGMLFPADAIAR	MSBT (C)	32.21	780.13	3116.51	4	-0.02	0	0.0011	0.0000050000000000000000000000.0
	NVVCNFTEGAMYSFPQIR	Methylthio (C)	30.83	531.24	2120.94	4	0	0	0.0016	0.000400000000000000.0
	TTILPAEDEMPEIMDSFK	Oxidation (M)	30.01	1042.48	2082.94	2	0.99	0	0.0015	0.000000000600000000.0
sp|Q944G9|ALFC2_ARATH	64
	NRVPPAVPGIMFLSGGQSEVEATLNLNAMNQAPNPWHVSFSYAR		149.41	1192.59	4766.31	4	-0.03	1	9.8e-15
	TLLVSAPGLGQYVSGAILFEETLYQSTTEGKK		133.87	1134.26	3399.76	3	-0.02	1	7.8e-12
	GLVPLVGSNNESWCQGLDGLSSR	Methylthio (C)	128.75	812.05	2433.13	3	-0.01	0	8.5e-13	0.00000000000004000000000.0
	VWAEVFFYLAQNNVMFEGILLKPSMVTPGAESK		115.13	929.72	3714.86	4	-0.02	1	3.2e-11
	YAAISQDSGLVPIVEPEILLDGEHDIDRTYDVAEK		113.27	968.48	3869.89	4	-0.03	1	2.4e-11
	LDSIGLENTEANR		111.23	716.36	1430.7	2	0	0	8.8e-10
	GLVPLVGSNNESWCQGLDGLSSR	Methylthio (C)	110.32	1217.57	2433.13	2	-0.02	0	4.5e-11	0.00000000000004000000000.0
	GILAMDESNATCGK	Methylthio (C)	106.96	728.32	1454.62	2	0	0	2e-10	0.00000000000400.0
	GILAMDESNATCGK	MSBT (C)	105.95	771.82	1541.63	2	0	0	1.2e-10	0.00000000000500.0
	RLDSIGLENTEANR		104.2	794.41	1586.8	2	0	1	6.7e-09
	MVDVLVEQNIVPGIK		103.79	827.46	1652.91	2	-0.01	0	4.3e-09
	YAAISQDSGLVPIVEPEILLDGEHDIDRTYDVAEK		103.31	774.99	3869.9	5	-0.03	1	2.3e-10
	VPPAVPGIMFLSGGQSEVEATLNLNAMNQAPNPWHVSFSYAR		100.11	1125.05	4496.17	4	-0.03	0	5.8e-10
	GILAMDESNATCGK	Methylthio (C); Oxidation (M)	100.1	736.32	1470.62	2	0.01	0	2e-09	0.00006000000400.0
	YAAISQDSGLVPIVEPEILLDGEHDIDR		97.06	1022.18	3063.52	3	-0.02	0	7.9e-10
	YTGEGESEEAKEGMFVK		96.62	630.95	1889.83	3	0	1	1.3e-09
	VDKGLVPLVGSNNESWCQGLDGLSSR	Methylthio (C)	93.57	926.11	2775.31	3	-0.02	1	1.7e-09	0.00000000000000004000000000.0
	GLVPLVGSNNESWCQGLDGLSSR	MSBT (C)	93.02	841.06	2520.14	3	-0.01	0	2.1e-09	0.00000000000005000000000.0
	TLLVSAPGLGQYVSGAILFEETLYQSTTEGK		92.87	1091.56	3271.67	3	-0.02	0	2.3e-09
	MVDVLVEQNIVPGIK	Oxidation (M)	92.44	835.46	1668.91	2	-0.01	0	7.4e-09	0.600000000000000.0
	GILAMDESNATCGKR	Methylthio (C)	89.1	537.91	1610.72	3	-0.01	1	4.4e-09	0.000000000004000.0
	KMVDVLVEQNIVPGIK		88.8	594.68	1781.01	3	0	1	3.9e-08
	MVDVLVEQNIVPGIKVDK		87.6	666.04	1995.1	3	-0.01	1	6.1e-09
	TVVSIPNGPSALAVKEAAWGLAR		86.58	770.1	2307.28	3	1.01	1	7.6e-09
	TWGGRPENVNAAQTTLLAR		85.37	685.69	2054.05	3	-0.01	1	2.7e-07
	GILAMDESNATCGK	MSBT (C)	85.23	514.88	1541.63	3	0	0	1.6e-08	0.00000000000500.0
	ATPEQVAAYTLK		85.1	646.35	1290.68	2	0	0	2.4e-08
	RLDSIGLENTEANR		82.64	529.94	1586.8	3	0	1	1.1e-06
	TVVSIPNGPSALAVK		82.22	485.28	1452.82	3	0.98	0	5.5e-07
	GILAMDESNATCGK		79.96	705.32	1408.63	2	0	0	2.9e-07
	YTGEGESEEAKEGMFVK	Oxidation (M)	79.49	636.28	1905.83	3	0	1	8.7e-08	0.00000000000006000.0
	VPPAVPGIMFLSGGQSEVEATLNLNAMNQAPNPWHVSFSYAR	Oxidation (M)	78.66	903.44	4512.18	5	-0.02	0	4.2e-08	0.000000000000000000000000006000000000000000.0
	KMVDVLVEQNIVPGIK	Oxidation (M)	72.96	600.01	1797.01	3	0	1	2.4e-06	0.0600000000000000.0
	ATPEQVAAYTLKLLR		72.93	558.66	1672.95	3	0	1	1.5e-07
	AASSYADELVK		70.96	577.29	1152.56	2	0	0	7.2e-07
	YAAISQDSGLVPIVEPEILLDGEHDIDR		70.62	767.16	3064.59	4	1.05	0	3.1e-07
	NRVPPAVPGIMFLSGGQSEVEATLNLNAMNQAPNPWHVSFSYAR	Oxidation (M)	69.97	1196.58	4782.3	4	-0.04	1	2.7e-07	0.00000000000000000000000000006000000000000000.0
	TVVSIPNGPSALAVK		69.75	726.92	1451.83	2	0	0	5.9e-06
	MVDVLVEQNIVPGIKVDK	Oxidation (M)	68.86	671.37	2011.1	3	-0.01	1	3.5e-07	0.600000000000000000.0
	NRVPPAVPGIMFLSGGQSEVEATLNLNAMNQAPNPWHVSFSYAR		68.39	795.4	4766.33	6	-0.02	1	3.9e-07
	ANSLAQLGK		67.19	451.26	900.51	2	0	0	2.9e-05
	GILAMDESNATCGK	MSBT (C); Oxidation (M)	66.31	779.82	1557.63	2	0.01	0	6.5e-07	0.00006000000500.0
	VDKGLVPLVGSNNESWCQGLDGLSSR	MSBT (C)	65.01	955.12	2862.33	3	-0.01	1	8e-07	0.00000000000000005000000000.0
	VWAEVFFYLAQNNVMFEGILLKPSMVTPGAESK	Oxidation (M)	63.81	933.72	3730.85	4	-0.03	1	1e-06	0.000000000000000000000000600000000.0
	PSMVTPGAESK		62.89	552.27	1102.53	2	0	0	2.1e-05
	AKANSLAQLGK		61.71	367.55	1099.64	3	0	1	7.7e-05
	DRATPEQVAAYTLK		61.6	521.61	1561.81	3	0	1	3.3e-06
	VWAEVFFYLAQNNVMFEGILLKPSMVTPGAESK		61.14	1239.29	3714.85	3	-0.03	1	1.8e-06
	ALQNTCLK	Methylthio (C)	60.14	468.74	935.46	2	0	0	9.1e-05	0.00000400.0
	ALQNTCLK		59.31	445.74	889.47	2	0	0	0.00017
	EAAWGLAR		57.21	437.23	872.45	2	0	0	0.00024
	TAAYYQQGAR		53.95	564.78	1127.54	2	0	0	0.00019
	KMVDVLVEQNIVPGIK	Oxidation (M)	51.91	450.26	1797.01	4	0	1	4e-05	0.0600000000000000.0
	GILAMDESNATCGKR	Methylthio (C); Oxidation (M)	51.77	543.25	1626.72	3	0	1	1.4e-05	0.000060000004000.0
	KMVDVLVEQNIVPGIK		51.48	446.26	1781.01	4	0	1	0.0002
	MVDVLVEQNIVPGIK	Oxidation (M)	51.17	557.31	1668.91	3	0	0	2.4e-05	0.600000000000000.0
	ALQNTCLKTWGGRPENVNAAQTTLLAR	Methylthio (C)	46.56	743.88	2971.49	4	-0.02	2	4.3e-05	0.000004000000000000000000000.0
	RLDSIGLENTEANRQAFR		46.3	523.28	2089.08	4	0.01	2	7.4e-05
	PSMVTPGAESK	Oxidation (M)	43.32	560.27	1118.53	2	0	0	0.00034	0.00600000000.0
	GLVPLVGSNNESWCQGLDGLSSR		41.68	1194.58	2387.14	2	-0.02	0	0.00012
	ALQNTCLK	MSBT (C)	38	512.24	1022.47	2	0	0	0.03	0.00000500.0
	TWGGRPENVNAAQTTLLAR		34.35	514.52	2054.06	4	0	1	0.00097
	TLLVSAPGLGQYVSGAILFEETLYQSTTEGKK		31.41	850.95	3399.76	4	-0.02	1	0.0011
	ALQNTCLK	Sulfide (C)	30.52	461.74	921.46	2	0.02	0	0.025	0.00000700.0
sp|P10896|RCA_ARATH	63
	MGGTTQYTVNNQMVNATLMNIADNPTNVQLPGMYNKEENAR		176.77	1136.52	4542.06	4	-0.04	1	2.7e-17
	MGINPIMMSAGELESGNAGEPAK		164.71	768.69	2303.05	3	-0.01	0	5.5e-16
	RVQLAETYLSQAALGDANADAIGR		160.89	835.1	2502.27	3	-0.01	1	2.7e-15
	VQLAETYLSQAALGDANADAIGR		157.57	783.07	2346.17	3	-0.01	0	2.7e-14
	MGINPIMMSAGELESGNAGEPAK	Oxidation (M)	153.25	774.02	2319.05	3	-0.01	0	4.8e-14	0.60000000000000000000000.0
	GMVDSVFQAPMGTGTHHAVLSSYEYVSQGLR	Oxidation (M)	152.47	835.9	3339.55	4	-0.01	0	5.1e-15	0.0000000000600000000000000000000.0
	VQLAETYLSQAALGDANADAIGR		150.27	1174.09	2346.17	2	-0.01	0	7e-14
	GMVDSVFQAPMGTGTHHAVLSSYEYVSQGLR		143.78	831.9	3323.55	4	-0.02	0	3.3e-14
	MGINPIMMSAGELESGNAGEPAK	Oxidation (M)	143.67	1160.53	2319.04	2	-0.01	0	6.3e-14	0.60000000000000000000000.0
	GMVDSVFQAPMGTGTHHAVLSSYEYVSQGLR	2 Oxidation (M)	139.03	839.9	3355.56	4	0	0	9.2e-14	0.0600000000600000000000000000000.0
	GKGMVDSVFQAPMGTGTHHAVLSSYEYVSQGLR	Oxidation (M)	137.68	882.17	3524.67	4	-0.01	1	1.2e-13	0.000600000000000000000000000000000.0
	TDKIKDEDIVTLVDQFPGQSIDFFGALR		133.35	1056.54	3166.6	3	-0.02	2	3.1e-13
	GLAYDTSDDQQDITR		123.54	849.38	1696.75	2	0	0	7.6e-12
	GAQQVNLPVPEGCTDPVAENFDPTAR	Methylthio (C)	118.55	924.42	2770.25	3	-0.02	0	7.7e-12	0.00000000000040000000000000.0
	MGINPIMMSAGELESGNAGEPAK	2 Oxidation (M)	116.79	779.36	2335.04	3	-0.01	0	1.5e-11	0.60000060000000000000000.0
	MGGTTQYTVNNQMVNATLMNIADNPTNVQLPGMYNK		113.95	986.71	3942.8	4	-0.03	0	2.2e-11
	LMEYGNMLVMEQENVKR		112.81	695.34	2082.99	3	0	1	3e-11
	MGGTTQYTVNNQMVNATLMNIADNPTNVQLPGMYNKEENAR	Oxidation (M)	110.07	1140.52	4558.06	4	-0.04	1	4.8e-11	0.00000000000000000000000000000000600000000.0
	LMEYGNMLVMEQENVKR	Oxidation (M)	109.72	700.67	2098.98	3	-0.01	1	8.7e-11	0.00000000060000000.0
	EGPPVFEQPEMTYEK		102.21	890.91	1779.8	2	0	0	3.7e-10
	IKDEDIVTLVDQFPGQSIDFFGALR		101.54	941.82	2822.44	3	-0.01	1	5.6e-10
	LMEYGNMLVMEQENVK	Oxidation (M)	98.6	972.45	1942.88	2	-0.01	0	3.2e-09	0.0600000000000000.0
	VQLAETYLSQAALGDANADAIGR		92.41	587.55	2346.18	4	0	0	5.9e-09
	MGGTTQYTVNNQMVNATLMNIADNPTNVQLPGMYNK	Oxidation (M)	92.25	990.96	3959.79	4	0.96	0	2.2e-09	0.000000000000000000000000000000006000.0
	NFLTLPNIKVPLILGIWGGKGQGK		91.4	641.63	2562.5	4	-0.01	2	2.7e-09
	MGINPIMMSAGELESGNAGEPAK		90.89	1152.53	2303.05	2	-0.01	0	3.6e-09
	MGINPIMMSAGELESGNAGEPAK	2 Oxidation (M)	90.77	1168.53	2335.05	2	0	0	3.1e-09	0.00000066000000000000000.0
	EGPPVFEQPEMTYEK	Oxidation (M)	90.64	898.9	1795.79	2	-0.01	0	5.8e-08	0.000000000060000.0
	VPIICTGNDFSTLYAPLIR	Methylthio (C)	89.01	713.7	2138.08	3	-0.01	0	4.5e-09	0.0000400000000000000.0
	GMVDSVFQAPMGTGTHHAVLSSYEYVSQGLR	Oxidation (M)	87.74	1114.19	3339.55	3	-0.02	0	5.9e-09	0.0600000000000000000000000000000.0
	GKGMVDSVFQAPMGTGTHHAVLSSYEYVSQGLR	Oxidation (M)	85.24	705.94	3524.67	5	-0.01	1	1.3e-08	0.000600000000000000000000000000000.0
	LMEYGNMLVMEQENVK		84.1	643.3	1926.88	3	0	0	3.4e-08
	LMEYGNMLVMEQENVKR	3 Oxidation (M)	81.68	711.33	2130.98	3	0	1	3.4e-08	0.06000060060000000.0
	NFLTLPNIKVPLILGIWGGK		80.94	731.77	2192.3	3	-0.01	1	2.6e-08
	LMEYGNMLVMEQENVKR	2 Oxidation (M)	80.78	706	2114.97	3	-0.01	1	3.4e-08	0.06000000060000000.0
	KFVESLGVEK		76.57	379.22	1134.63	3	0	1	3e-06
	GAQQVNLPVPEGCTDPVAENFDPTAR	Methylthio (C)	72.96	693.57	2770.26	4	-0.01	0	1.4e-07	0.00000000000040000000000000.0
	GKGMVDSVFQAPMGTGTHHAVLSSYEYVSQGLR	2 Oxidation (M)	70.92	709.14	3540.67	5	-0.01	1	2.2e-07	0.000600000000600000000000000000000.0
	SFQCELVMAK	Methylthio (C)	70.81	601.27	1200.53	2	0	0	2.9e-06	0.0004000000.0
	MCCLFINDLDAGAGR	Methylthio (C); MSBT (C)	66.14	889.35	1776.68	2	-0.01	0	6.3e-07	0.054000000000000.0
	SFQCELVMAK	Methylthio (C); Oxidation (M)	63.51	609.27	1216.53	2	0	0	1.1e-06	0.0004000600.0
	QYNLDNMMDGFYIAPAFMDK	Oxidation (M)	60.59	800.68	2399.02	3	-0.01	0	2.5e-06	0.00000006000000000000.0
	VPLILGIWGGK		60.43	576.86	1151.71	2	0	0	1.4e-05
	QYNLDNMMDGFYIAPAFMDK	Oxidation (M)	59.3	1200.52	2399.02	2	-0.01	0	2.8e-06	0.00000000000000000600.0
	FVESLGVEK		58.73	504.28	1006.54	2	0	0	0.00026
	QYNLDNMMDGFYIAPAFMDK		57.56	795.68	2384.02	3	0.99	0	4e-06
	VPLILGIWGGK		55.93	384.91	1151.71	3	0.01	0	1e-05
	YREAADLIK		55.88	360.2	1077.59	3	0	1	0.00044
	QYNLDNMMDGFYIAPAFMDK	2 Oxidation (M)	53.7	806.01	2415.01	3	-0.01	0	9.2e-06	0.00000066000000000000.0
	MGINPIMMSAGELESGNAGEPAKLIR		52.34	896.11	2685.31	3	-0.02	1	1.2e-05
	VPIICTGNDFSTLYAPLIR	MSBT (C)	48.91	742.7	2225.09	3	-0.01	0	2.6e-05	0.0000500000000000000.0
	EAADLIK		48.39	380.22	758.42	2	0	0	0.0026
	NFLTLPNIK		47.73	530.31	1058.61	2	0	0	0.0022
	MGGTTQYTVNNQMVNATLMNIADNPTNVQLPGMYNKEENAR	Oxidation (M)	44.97	912.62	4558.08	5	-0.02	1	6.1e-05	0.00000000000000000000000000000000600000000.0
	LVVHITK		40.21	405.27	808.52	2	0	0	0.0014
	SFQCELVMAK	MSBT (C)	39.1	644.78	1287.54	2	-0.01	0	0.00068	0.0005000000.0
	KFVESLGVEK		38.66	568.82	1135.63	2	1	1	0.018
	VPIICTGNDFSTLYAPLIR		35.04	698.37	2092.1	3	0	0	0.00052
	LMEYGNMLVMEQENVKR	Oxidation (M)	33.66	1050.49	2098.97	2	-0.02	1	0.0007	0.00000060000000000.0
	GAQQVNLPVPEGCTDPVAENFDPTAR		33.07	909.43	2725.27	3	0.99	0	0.00079
	LMEYGNMLVMEQENVK	Oxidation (M)	31.12	648.97	1943.89	3	1.01	0	0.0017	0.0600000000000000.0
	SDDGTCVYNF	Methylthio (C)	30.21	583.71	1165.4	2	0	0	0.0015	0.0000040000.0
	EGPPVFEQPEMTYEK		30.11	594.27	1779.8	3	0	0	0.0036
sp|P10896-2|RCA_ARATH	60
	MGGTTQYTVNNQMVNATLMNIADNPTNVQLPGMYNKEENAR		176.77	1136.52	4542.06	4	-0.04	1	2.7e-17
	MGINPIMMSAGELESGNAGEPAK		164.71	768.69	2303.05	3	-0.01	0	5.5e-16
	RVQLAETYLSQAALGDANADAIGR		160.89	835.1	2502.27	3	-0.01	1	2.7e-15
	VQLAETYLSQAALGDANADAIGR		157.57	783.07	2346.17	3	-0.01	0	2.7e-14
	MGINPIMMSAGELESGNAGEPAK	Oxidation (M)	153.25	774.02	2319.05	3	-0.01	0	4.8e-14	0.60000000000000000000000.0
	GMVDSVFQAPMGTGTHHAVLSSYEYVSQGLR	Oxidation (M)	152.47	835.9	3339.55	4	-0.01	0	5.1e-15	0.0000000000600000000000000000000.0
	VQLAETYLSQAALGDANADAIGR		150.27	1174.09	2346.17	2	-0.01	0	7e-14
	GMVDSVFQAPMGTGTHHAVLSSYEYVSQGLR		143.78	831.9	3323.55	4	-0.02	0	3.3e-14
	MGINPIMMSAGELESGNAGEPAK	Oxidation (M)	143.67	1160.53	2319.04	2	-0.01	0	6.3e-14	0.60000000000000000000000.0
	GMVDSVFQAPMGTGTHHAVLSSYEYVSQGLR	2 Oxidation (M)	139.03	839.9	3355.56	4	0	0	9.2e-14	0.0600000000600000000000000000000.0
	GKGMVDSVFQAPMGTGTHHAVLSSYEYVSQGLR	Oxidation (M)	137.68	882.17	3524.67	4	-0.01	1	1.2e-13	0.000600000000000000000000000000000.0
	TDKIKDEDIVTLVDQFPGQSIDFFGALR		133.35	1056.54	3166.6	3	-0.02	2	3.1e-13
	GLAYDTSDDQQDITR		123.54	849.38	1696.75	2	0	0	7.6e-12
	MGINPIMMSAGELESGNAGEPAK	2 Oxidation (M)	116.79	779.36	2335.04	3	-0.01	0	1.5e-11	0.60000060000000000000000.0
	MGGTTQYTVNNQMVNATLMNIADNPTNVQLPGMYNK		113.95	986.71	3942.8	4	-0.03	0	2.2e-11
	LMEYGNMLVMEQENVKR		112.81	695.34	2082.99	3	0	1	3e-11
	MGGTTQYTVNNQMVNATLMNIADNPTNVQLPGMYNKEENAR	Oxidation (M)	110.07	1140.52	4558.06	4	-0.04	1	4.8e-11	0.00000000000000000000000000000000600000000.0
	LMEYGNMLVMEQENVKR	Oxidation (M)	109.72	700.67	2098.98	3	-0.01	1	8.7e-11	0.00000000060000000.0
	EGPPVFEQPEMTYEK		102.21	890.91	1779.8	2	0	0	3.7e-10
	IKDEDIVTLVDQFPGQSIDFFGALR		101.54	941.82	2822.44	3	-0.01	1	5.6e-10
	LMEYGNMLVMEQENVK	Oxidation (M)	98.6	972.45	1942.88	2	-0.01	0	3.2e-09	0.0600000000000000.0
	VQLAETYLSQAALGDANADAIGR		92.41	587.55	2346.18	4	0	0	5.9e-09
	MGGTTQYTVNNQMVNATLMNIADNPTNVQLPGMYNK	Oxidation (M)	92.25	990.96	3959.79	4	0.96	0	2.2e-09	0.000000000000000000000000000000006000.0
	NFLTLPNIKVPLILGIWGGKGQGK		91.4	641.63	2562.5	4	-0.01	2	2.7e-09
	MGINPIMMSAGELESGNAGEPAK		90.89	1152.53	2303.05	2	-0.01	0	3.6e-09
	MGINPIMMSAGELESGNAGEPAK	2 Oxidation (M)	90.77	1168.53	2335.05	2	0	0	3.1e-09	0.00000066000000000000000.0
	EGPPVFEQPEMTYEK	Oxidation (M)	90.64	898.9	1795.79	2	-0.01	0	5.8e-08	0.000000000060000.0
	VPIICTGNDFSTLYAPLIR	Methylthio (C)	89.01	713.7	2138.08	3	-0.01	0	4.5e-09	0.0000400000000000000.0
	GMVDSVFQAPMGTGTHHAVLSSYEYVSQGLR	Oxidation (M)	87.74	1114.19	3339.55	3	-0.02	0	5.9e-09	0.0600000000000000000000000000000.0
	GKGMVDSVFQAPMGTGTHHAVLSSYEYVSQGLR	Oxidation (M)	85.24	705.94	3524.67	5	-0.01	1	1.3e-08	0.000600000000000000000000000000000.0
	LMEYGNMLVMEQENVK		84.1	643.3	1926.88	3	0	0	3.4e-08
	LMEYGNMLVMEQENVKR	3 Oxidation (M)	81.68	711.33	2130.98	3	0	1	3.4e-08	0.06000060060000000.0
	NFLTLPNIKVPLILGIWGGK		80.94	731.77	2192.3	3	-0.01	1	2.6e-08
	LMEYGNMLVMEQENVKR	2 Oxidation (M)	80.78	706	2114.97	3	-0.01	1	3.4e-08	0.06000000060000000.0
	KFVESLGVEK		76.57	379.22	1134.63	3	0	1	3e-06
	GKGMVDSVFQAPMGTGTHHAVLSSYEYVSQGLR	2 Oxidation (M)	70.92	709.14	3540.67	5	-0.01	1	2.2e-07	0.000600000000600000000000000000000.0
	SFQCELVMAK	Methylthio (C)	70.81	601.27	1200.53	2	0	0	2.9e-06	0.0004000000.0
	MCCLFINDLDAGAGR	Methylthio (C); MSBT (C)	66.14	889.35	1776.68	2	-0.01	0	6.3e-07	0.054000000000000.0
	SFQCELVMAK	Methylthio (C); Oxidation (M)	63.51	609.27	1216.53	2	0	0	1.1e-06	0.0004000600.0
	QYNLDNMMDGFYIAPAFMDK	Oxidation (M)	60.59	800.68	2399.02	3	-0.01	0	2.5e-06	0.00000006000000000000.0
	VPLILGIWGGK		60.43	576.86	1151.71	2	0	0	1.4e-05
	QYNLDNMMDGFYIAPAFMDK	Oxidation (M)	59.3	1200.52	2399.02	2	-0.01	0	2.8e-06	0.00000000000000000600.0
	FVESLGVEK		58.73	504.28	1006.54	2	0	0	0.00026
	QYNLDNMMDGFYIAPAFMDK		57.56	795.68	2384.02	3	0.99	0	4e-06
	VPLILGIWGGK		55.93	384.91	1151.71	3	0.01	0	1e-05
	YREAADLIK		55.88	360.2	1077.59	3	0	1	0.00044
	QYNLDNMMDGFYIAPAFMDK	2 Oxidation (M)	53.7	806.01	2415.01	3	-0.01	0	9.2e-06	0.00000066000000000000.0
	MGINPIMMSAGELESGNAGEPAKLIR		52.34	896.11	2685.31	3	-0.02	1	1.2e-05
	VPIICTGNDFSTLYAPLIR	MSBT (C)	48.91	742.7	2225.09	3	-0.01	0	2.6e-05	0.0000500000000000000.0
	EAADLIK		48.39	380.22	758.42	2	0	0	0.0026
	NFLTLPNIK		47.73	530.31	1058.61	2	0	0	0.0022
	MGGTTQYTVNNQMVNATLMNIADNPTNVQLPGMYNKEENAR	Oxidation (M)	44.97	912.62	4558.08	5	-0.02	1	6.1e-05	0.00000000000000000000000000000000600000000.0
	GTFYGKTEEKEPSK		40.33	534.27	1599.78	3	0	2	0.00017
	LVVHITK		40.21	405.27	808.52	2	0	0	0.0014
	SFQCELVMAK	MSBT (C)	39.1	644.78	1287.54	2	-0.01	0	0.00068	0.0005000000.0
	KFVESLGVEK		38.66	568.82	1135.63	2	1	1	0.018
	VPIICTGNDFSTLYAPLIR		35.04	698.37	2092.1	3	0	0	0.00052
	LMEYGNMLVMEQENVKR	Oxidation (M)	33.66	1050.49	2098.97	2	-0.02	1	0.0007	0.00000060000000000.0
	LMEYGNMLVMEQENVK	Oxidation (M)	31.12	648.97	1943.89	3	1.01	0	0.0017	0.0600000000000000.0
	EGPPVFEQPEMTYEK		30.11	594.27	1779.8	3	0	0	0.0036
sp|O80988|GCSP2_ARATH	58
	FGVPMGYGGPHAAFLATSQEYKR		163.9	621.81	2483.2	4	-0.01	1	5.8e-16
	VVMATDLLALTMLKPPGEFGADIVVGSGQR		144.46	1029.2	3084.58	3	-0.05	1	2.9e-14
	ESPYLTHPIFNMYHTEHELLR		130.8	526.26	2626.26	5	0	0	5.5e-13
	ESPYLTHPIFNMYHTEHELLR		127.97	657.57	2626.26	4	-0.01	0	1e-12
	FGVPMGYGGPHAAFLATSQEYK	Oxidation (M)	127.34	782.04	2343.1	3	0	0	1.2e-12	0.0000600000000000000000.0
	LGTAQVQDLPFFDTVK		121.85	889.97	1777.92	2	-0.01	0	2.1e-11
	ESPYLTHPIFNMYHTEHELLR		120.46	876.43	2626.26	3	-0.01	0	5.1e-12
	TFCIPHGGGGPGMGPIGVK	Methylthio (C)	116.66	609.96	1826.86	3	0	0	1.7e-11	0.0040000000000000000.0
	FSGIFDEGLTESQMIEHMSDLASK		113.25	891.41	2671.2	3	-0.01	0	2.4e-11
	FGVPMGYGGPHAAFLATSQEYKR	Oxidation (M)	109.71	625.81	2499.2	4	-0.01	1	5.2e-11	0.00006000000000000000000.0
	FGVPMGYGGPHAAFLATSQEYK		109.41	776.71	2327.1	3	-0.01	0	9.1e-11
	TFCIPHGGGGPGMGPIGVK	MSBT (C)	109.18	638.96	1913.87	3	0	0	5.8e-11	0.0050000000000000000.0
	GVNGTVAHEFIIDLR		107.27	547.63	1639.87	3	0	0	8e-10
	GAPHPPSLLMADTWK	Oxidation (M)	100.09	546.28	1635.81	3	0	0	2.1e-09	0.000000000600000.0
	SFIGMGYYNTHVPPVILR		98.75	688.69	2063.06	3	-0.01	0	5.5e-10
	NIMENPAWYTQYTPYQAEISQGR		96.27	920.76	2759.26	3	-0.01	0	1.4e-09
	NIMENPAWYTQYTPYQAEISQGR	Oxidation (M)	92.6	926.09	2775.25	3	-0.01	0	3e-09	0.00600000000000000000000.0
	VTCSDATAIFDVAAK	Methylthio (C)	90.26	779.37	1556.72	2	0	0	4.9e-09	0.004000000000000.0
	NTAGIEPEDVAKR		89.04	467.24	1398.71	3	0	1	7.2e-08
	GAPHPPSLLMADTWK		86.89	540.94	1619.81	3	0	0	1.5e-08
	FSGIFDEGLTESQMIEHMSDLASK	Oxidation (M)	86.86	896.74	2687.19	3	-0.02	0	7.2e-09	0.000000000000060000000000.0
	LMDYGFHGPTMSWPVPGTLMIEPTESESKAELDR		82.12	956.2	3820.75	4	-0.02	1	5.1e-08
	RHNSATPDEQAQMANYCGFDNLNTLIDSTVPK	Methylthio (C)	77.89	899.9	3595.59	4	-0.02	1	5e-08	0.00000000000000004000000000000000.0
	LMDYGFHGPTMSWPVPGTLMIEPTESESK		73.11	1079.83	3236.47	3	-0.02	0	3.7e-07
	NTAGIEPEDVAK		72.24	622.31	1242.61	2	0	0	3.6e-07
	IAILNANYMAK		70.79	611.33	1220.66	2	0	0	1.3e-06
	IIGVSVDSSGK		70	531.3	1060.58	2	0	0	1.9e-05
	IAILNANYMAK	Oxidation (M)	69.48	619.33	1236.65	2	0	0	3.8e-06	0.00000000600.0
	RLMDYGFHGPTMSWPVPGTLMIEPTESESKAELDR		66.57	796.38	3976.86	5	-0.02	2	5.7e-07
	GNINIEELR		66.53	529.29	1056.56	2	0	0	1.6e-05
	VTCSDATAIFDVAAK	MSBT (C)	66.06	822.87	1643.73	2	-0.01	0	6.4e-07	0.005000000000000.0
	GVNGTVAHEFIIDLR		65.79	821.43	1640.85	2	0.98	0	3.7e-06
	TFVIASNCHPQTIDVCK	2 Methylthio (C)	64.78	656.63	1966.87	3	-0.01	0	1.1e-06	0.00000004000000040.0
	KLGTAQVQDLPFFDTVK		62.8	636.35	1906.02	3	0	1	1.6e-05
	VHGLAGVFALGLK		62.41	427.93	1280.76	3	0	0	2.1e-05
	EYAAFPAPWLR		60.57	660.84	1319.66	2	0	0	0.0002
	IAILNANYMAK		60.31	407.89	1220.66	3	0	0	1.2e-05
	EYAAFPAPWLR		59.86	440.9	1319.67	3	0	0	3.9e-05
	LMDYGFHGPTMSWPVPGTLMIEPTESESK	Oxidation (M)	57.79	1085.16	3252.45	3	-0.03	0	3.8e-06	0.00000000006000000000000000000.0
	GNADPNNNVLK		55.76	578.29	1154.57	2	0	0	0.00018
	TFCIPHGGGGPGMGPIGVK	Sulfide (C)	54.91	605.3	1812.87	3	0.02	0	7.1e-06	0.0070000000000000000.0
	FCDALISIREEISQIEK	Methylthio (C)	53.73	680.67	2039	3	-0.01	1	9.2e-06	0.04000000000000000.0
	FCDALISIR	Methylthio (C)	51.76	542.27	1082.53	2	0	0	0.00018	0.040000000.0
	TFCIPHGGGGPGMGPIGVK	Methylthio (C); Oxidation (M)	48.94	615.29	1842.85	3	-0.01	0	2.6e-05	0.0040000000006000000.0
	EEISQIEK		48.76	488.25	974.49	2	0	0	0.0022
	VTCSDATAIFDVAAK	MSBT (C)	47.6	548.92	1643.73	3	0	0	6.5e-05	0.005000000000000.0
	NVCIIPVSAHGTNPASAAMCGMK	Methylthio (C); MSBT (C)	47.5	817.69	2450.04	3	-0.01	0	3.5e-05	0.00500000000000000004000.0
	IVAVGTDAK		47.48	437.25	872.5	2	0	0	0.0025
	KTFVIASNCHPQTIDVCK	Methylthio (C); MSBT (C)	43.35	546.5	2181.98	4	0	1	8.6e-05	0.000000005000000040.0
	ADGFDLK		41.37	383.19	764.38	2	0	0	0.004
	VHGLAGVFALGLK		36.97	641.39	1280.76	2	0	0	0.00034
	FWPTTGR		36.91	432.72	863.43	2	0	0	0.04
	SFIGMGYYNTHVPPVILR	Oxidation (M)	34.99	694.02	2079.05	3	-0.01	0	0.00052	0.000060000000000000.0
	TRADGFDLK		34.78	511.77	1021.52	2	0	1	0.071
	VVTVDIK		33.12	387.24	772.47	2	0	0	0.0048
	LMDYGFHGPTMSWPVPGTLMIEPTESESKAELDR	Oxidation (M)	32.46	960.44	3837.75	4	0.98	1	0.0009	0.0000000000000000000600000000000000.0
	ESPYLTHPIFNMYHTEHELLR	Oxidation (M)	31.66	661.82	2643.27	4	1.01	0	0.0011	0.000000000006000000000.0
	DLSLCHSMIPLGSCTMK	Methylthio (C); MSBT (C)	31.42	672.28	2013.83	3	0	0	0.0011	0.00004000000005000.0
sp|Q9SZJ5|GLYM1_ARATH	58
	AVMLADMAHISGLVAANVIPSPFDYADVVTTTTHK		155.32	914.71	3654.82	4	-0.02	0	6.8e-15
	WGVNVQPLSGSPANFHVYTALLKPHER		143.61	604.32	3016.56	5	-0.01	1	3.4e-14
	GLELIPSENFTSVSVMQAVGSVMTNK		135.8	913.46	2737.36	3	-0.01	0	4.5e-13
	KISAVSIFFETMPYR		122.36	894.97	1787.92	2	-0.01	1	4.9e-11
	QLNAPLEEVDPEIADIIEHEK		121.89	801.4	2401.19	3	-0.01	0	4.1e-12
	LDESTGYIDYDQMEK		116.37	903.89	1805.76	2	0	0	7.4e-11
	LDESTGYIDYDQMEK	Oxidation (M)	116.24	911.89	1821.76	2	0	0	1.9e-11	0.000000000000600.0
	GYELVSGGTDNHLVLVNLKPK		112.83	564.06	2252.21	4	0	1	2.6e-11
	ISAVSIFFETMPYR		108.76	830.92	1659.82	2	-0.01	0	6.1e-10
	DFVSAMESSSTIQSEIAK		105.68	965.45	1928.89	2	-0.01	0	5.6e-10
	LKDFVSAMESSSTIQSEIAK		101.09	724.37	2170.08	3	-0.01	1	9.1e-10
	NTVPGDVSAMVPGGIR		92.6	785.41	1568.8	2	0	0	1.1e-08
	IMALDLPHGGHLSHGYQTDTK	Oxidation (M)	86.76	577.54	2306.11	4	0	0	9.2e-09	0.060000000000000000000.0
	EVLYDFEDKINQAVFPGLQGGPHNHTITGLAVALK		85.88	759.2	3790.95	5	-0.02	1	8.9e-09
	IMALDLPHGGHLSHGYQTDTK		85.57	573.54	2290.11	4	0	0	9.5e-09
	INQAVFPGLQGGPHNHTITGLAVALK		85.22	664.12	2652.44	4	-0.01	0	1.2e-08
	AVMLADMAHISGLVAANVIPSPFDYADVVTTTTHK	Oxidation (M)	82.68	735.17	3670.83	5	-0.01	0	1.8e-08	0.00600000000000000000000000000000000.0
	AYQEQVLSNSAK		82.19	669.34	1336.66	2	0	0	1.5e-07
	YYGGNEYIDMAETLCQK	Methylthio (C)	81.31	681.95	2042.83	3	-0.01	0	2.4e-08	0.00000000000000400.0
	NTVPGDVSAMVPGGIR	Oxidation (M)	79.32	793.4	1584.79	2	0	0	5.2e-07	0.0000000006000000.0
	LIVAGASAYAR		78.55	546.31	1090.61	2	0	0	1.8e-06
	VLEAVHIASNK		78.31	590.84	1179.66	2	0	0	1.1e-06
	LRHEVEEFAK		75.21	419.89	1256.65	3	0	1	2.9e-07
	GLELIPSENFTSVSVMQAVGSVMTNK	Oxidation (M)	71.54	918.79	2753.35	3	-0.01	0	2.9e-07	0.00000000000000060000000000.0
	VLEAVHIASNK		70.33	394.23	1179.67	3	0	0	3.5e-06
	ISAVSIFFETMPYR	Oxidation (M)	68.81	559.62	1675.83	3	0	0	3.5e-07	0.00000000006000.0
	GYELVSGGTDNHLVLVNLKPK		67.53	751.74	2252.21	3	-0.01	1	4.7e-07
	ISAVSIFFETMPYR	Oxidation (M)	65.53	838.92	1675.82	2	-0.01	0	2.1e-06	0.00000000006000.0
	KISAVSIFFETMPYR		64.54	596.98	1787.93	3	0	1	1.6e-06
	IMALDLPHGGHLSHGYQTDTK		63.85	459.03	2290.12	5	0	0	1e-06
	MGTPALTSR	Oxidation (M)	62.52	475.24	948.47	2	0	0	0.00011	0.600000000.0
	LDPEKWGVNVQPLSGSPANFHVYTALLKPHER		62.45	720.78	3598.85	5	-0.02	2	1.4e-06
	MGTPALTSR		61.12	467.25	932.48	2	0	0	5.2e-05
	AVMLADMAHISGLVAANVIPSPFDYADVVTTTTHK	2 Oxidation (M)	60.1	738.37	3686.81	5	-0.02	0	2.3e-06	0.00600060000000000000000000000000000.0
	FAQTLMER		59.98	498.25	994.49	2	0	0	0.00018
	FAQTLMER	Oxidation (M)	57.43	506.25	1010.49	2	0	0	0.00019	0.00000600.0
	EVLYDFEDKINQAVFPGLQGGPHNHTITGLAVALK		56.42	632.83	3790.96	6	-0.01	1	5.1e-06
	NTVPGDVSAMVPGGIR	Oxidation (M)	55.55	529.27	1584.79	3	0	0	3.7e-05	0.0000000006000000.0
	LDPEKWGVNVQPLSGSPANFHVYTALLKPHER		54.8	600.82	3598.85	6	-0.02	2	7.3e-06
	GAMIFFR	Oxidation (M)	53.94	429.22	856.43	2	0	0	0.00034	0.0060000.0
	AVMLADMAHISGLVAANVIPSPFDYADVVTTTTHK	2 Oxidation (M)	52.21	922.71	3686.81	4	-0.02	0	1.3e-05	0.00600060000000000000000000000000000.0
	YSEGYPGAR		50.12	500.23	998.45	2	0	0	0.00038
	QLNAPLEEVDPEIADIIEHEKAR		50.05	658.34	2629.35	4	1.01	1	2e-05
	SATLFRPK		49.44	460.27	918.53	2	0	1	0.0015
	EVLYDFEDK		48.2	579.27	1156.53	2	0	0	0.0003
	YYGGNEYIDMAETLCQK	MSBT (C)	47.83	710.95	2129.84	3	-0.01	0	3.3e-05	0.00000000000000500.0
	GFVEEDFAK		46.68	521.25	1040.48	2	0	0	0.00044
	AVTIALK		45.47	358.24	714.47	2	0	0	0.002
	VAEYFDK		45.47	436.21	870.41	2	0	0	0.00095
	QFPTIGFEK		44.93	533.78	1065.55	2	0	0	0.0057
	YYGGNEYIDMAETLCQK	Methylthio (C)	43.56	1022.93	2043.84	2	1	0	8.2e-05	0.00000000000000400.0
	GAMIFFR		39.15	421.22	840.43	2	0	0	0.01
	KISAVSIFFETMPYR	Oxidation (M)	37.39	602.31	1803.92	3	0	1	0.00031	0.000000000006000.0
	LRHEVEEFAK		35.07	629.33	1256.65	2	0	1	0.0043
	ALEAFRLDPEK		33.37	430.24	1287.68	3	0	1	0.018
	DFVSAMESSSTIQSEIAK		32.89	643.98	1928.9	3	0	0	0.00082
	WGVNVQPLSGSPANFHVYTALLKPHER		31.56	755.39	3017.54	4	0.97	1	0.0011
	YYGGNEYIDMAETLCQK	Methylthio (C); Oxidation (M)	31.19	687.29	2058.85	3	0.01	0	0.0012	0.00000000060000400.0
tr|F4I3R0|F4I3R0_ARATH	55
	LVLASPETATDADYAAILGVIGHEYFHNWTGNR		212.97	901.2	3600.75	4	-0.01	0	1.1e-20
	VETDLSNDDLFFLLAHDSDEFNR		120.76	904.75	2711.22	3	-0.02	0	4.8e-12
	VYSLIGGFCGSPVNFHAK	Methylthio (C)	112.26	647.99	1940.93	3	0.01	0	3e-11	0.000000004000000000.0
	VETDLSNDDLFFLLAHDSDEFNRWEAGQVLAR		111.65	931.44	3721.74	4	-0.02	1	3.4e-11
	MATNLTDQFAALAALSQNPGK		107.84	721.37	2161.07	3	-0.01	0	9.9e-11
	NTALAYLASLEDPAYMELALNEYK		103.09	901.78	2702.31	3	-0.01	0	2.2e-10
	TLYPVLLSNGNLISQGDIEGGR		101.49	772.74	2315.21	3	0	0	3e-10
	DANNADFANFLQWYSQAGTPVVK		100.66	852.74	2555.21	3	0	0	3.6e-10
	FVQGLGSVLSDSSLDKEFIAK		100.2	747.4	2239.17	3	-0.01	1	4e-10
	EPTFIPVVVGLLDSSGK		94.64	586.66	1756.96	3	0	0	1.6e-08
	KLMLNLVSDFQQNKPLALNPK		91.51	603.59	2410.33	4	-0.01	2	4.1e-09
	VVSSYNADAR		87.65	541.27	1080.52	2	0	0	1.1e-07
	WFLLQSTSDIPGNVENVKK		84.54	725.71	2174.12	3	-0.02	1	1.6e-08
	HDEQAVTCEDFFAAMR	Methylthio (C)	82.76	639.26	1914.77	3	0	0	1.7e-08	0.0000000400000000.0
	MATNLTDQFAALAALSQNPGK	Oxidation (M)	82	1089.54	2177.06	2	-0.02	0	2e-08	0.600000000000000000000.0
	KEEEFVFSDIPERPVPSLFR		81.04	606.06	2420.23	4	-0.01	2	2.8e-08
	STEAYVFDHSNMAR		80.45	543.24	1626.71	3	0	0	3.5e-07
	DITLSSVHHDGTVQTISGSSTILR		80.35	632.08	2524.29	4	1	0	1.3e-07
	EGDYQLDSR		76.98	541.74	1081.47	2	0	0	3.2e-06
	VEGDKTLYPVLLSNGNLISQGDIEGGR		76.25	949.15	2844.44	3	0.97	1	7.2e-08
	GSSAALVLDGHDLK		71.16	691.87	1381.72	2	0	0	3.8e-06
	HLTLPSLPAEESFVLEIDTEIYPHK		70.63	720.38	2877.47	4	-0.01	0	4.8e-07
	KLMLNLVSDFQQNKPLALNPK		69.9	804.45	2410.33	3	-0.01	2	2.8e-07
	NYTKPDYYFETVDLSFSLGEEK		69.32	882.41	2644.21	3	-0.01	1	3.2e-07
	EGLTVFR		68.14	411.23	820.45	2	0	0	2.7e-05
	KQLASELKEELLK		67.27	764.95	1527.89	2	0	2	7.9e-06
	FLGDIVVQLDK		64.49	623.86	1245.7	2	0	0	5.2e-05
	LLDHPAFDLR		63.92	399.55	1195.64	3	0	0	9.7e-06
	AITLPGEGEIMDMMAVADPDAVHAVR		63.08	678.08	2708.29	4	-0.01	0	1.2e-06
	QLASELKEELLK		60.78	467.6	1399.79	3	-0.01	1	2.7e-05
	DQEFSSDMGSR		56.87	629.75	1257.49	2	0	0	2.9e-05
	STEAYVFDHSNMAR	Oxidation (M)	55.37	548.58	1642.71	3	0	0	6.8e-06	0.00000000000600.0
	MDNFYTVTVYEK	Oxidation (M)	51.21	763.35	1524.68	2	0	0	0.00013	0.600000000000.0
	KQLASELKEELLK		49.84	510.3	1527.89	3	0	2	0.00013
	LNPQVASR		49.72	442.75	883.49	2	0	0	0.00081
	IWTPAEDLPK		49.61	585.31	1168.61	2	0	0	0.00024
	NTSLEGLYK		48.22	512.77	1023.53	2	0	0	0.0004
	WEAGQVLAR		47.42	515.28	1028.54	2	0	0	0.0023
	WQDDYLVVNK		46.85	640.32	1278.62	2	0	0	0.00015
	DQEFSSDMGSR	Oxidation (M)	46.35	637.75	1273.49	2	0	0	0.0013	0.00000006000.0
	MVSAFSR		45.4	399.2	796.39	2	0	0	0.00092
	TLYPVLLSNGNLISQGDIEGGR		44.87	1159.1	2316.18	2	0.97	0	0.00018
	TLLGTQGFR		43.42	496.78	991.54	2	0	0	0.00039
	FSQEIPPTPGQPTKEPTFIPVVVGLLDSSGK		42.63	1089.24	3264.71	3	-0.02	1	0.0001
	ITFYQDRPDIMAK		42.19	533.27	1596.79	3	0	1	0.00028
	WFLLQSTSDIPGNVENVK		41.6	1024.02	2046.03	2	-0.01	0	0.00016
	ITFYQDRPDIMAK	Oxidation (M)	41.55	538.6	1612.79	3	0	1	0.00075	0.0000000000600.0
	MVSAFSR	Oxidation (M)	37.2	407.2	812.39	2	0.01	0	0.006	0.6000000.0
	EEEFVFSDIPERPVPSLFR		36.43	765.05	2292.13	3	-0.01	1	0.00038
	MATNLTDQFAALAALSQNPGK	Oxidation (M)	36.35	726.7	2177.08	3	0	0	0.00039	0.600000000000000000000.0
	HDEQAVTCEDFFAAMR	MSBT (C)	34.38	668.6	2002.77	3	0.99	0	0.0006	0.0000000500000000.0
	TRDDILADFYNK		33.73	490.91	1469.72	3	0	1	0.0026
	DWFQLSLK		32.42	518.78	1035.54	2	0	0	0.0069
	GIDLYFER		30.97	506.76	1011.5	2	0	0	0.0035
	SLNIFNSK		30.27	461.75	921.49	2	0	0	0.0086
sp|P22953|MD37E_ARATH	54
	MYQGAGGEAGGPGASGMDDDAPPASGGAGPK		143.34	911.72	2732.14	3	-0.01	0	3.6e-14
	IINEPTAAAIAYGLDKK		130.43	596.67	1786.98	3	0	1	1.1e-12
	ATAGDTHLGGEDFDNR		127.93	559.25	1674.72	3	0	0	1.1e-12
	VQDLLLLDVTPLSLGLETAGGVMTTLIPR		126.58	759.68	3034.68	4	-0.02	0	1.4e-12
	EQVFSTYSDNQPGVLIQVYEGER		126.07	886.76	2657.25	3	-0.01	0	3.9e-12
	SINPDEAVAYGAAVQGAILSGEGNEK		122.33	854.09	2559.23	3	-0.01	0	1.8e-10
	MYQGAGGEAGGPGASGMDDDAPPASGGAGPK	Oxidation (M)	118.3	917.05	2748.13	3	-0.01	0	8.1e-12	0.0000000000000000600000000000000.0
	NVLIFDLGGGTFDVSLLTIEEGIFEVK		117.64	975.85	2924.53	3	-0.01	0	9.4e-12
	KIEDSIEQAIQWLEGNQLAEADEFEDKMK		117.52	852.66	3406.6	4	-0.02	2	1.1e-11
	GEGPAIGIDLGTTYSCVGVWQHDR	Methylthio (C)	103.08	860.07	2577.19	3	1.01	0	2.6e-10	0.000000000000000400000000.0
	NQVAMNPVNTVFDAK	Oxidation (M)	97.32	832.41	1662.8	2	0	0	3.1e-09	0.000060000000000.0
	IQAGPADKPMIYVEYK		96.26	608.32	1821.93	3	0	1	1.1e-09
	STVHDVVLVGGSTR		91.93	713.88	1425.75	2	0	0	4e-09
	FSDSSVQSDMK		91.23	615.77	1229.52	2	0	0	4.4e-08
	FEELNMDLFR	Oxidation (M)	89.12	665.31	1328.6	2	0	0	1.4e-07	0.0000060000.0
	IGEKLPAADKK		87.95	390.57	1168.69	3	0	2	1.1e-07
	NQVAMNPVNTVFDAK		85.67	824.41	1646.8	2	-0.01	0	8.4e-08
	TTPSYVAFTDSER		85.35	737.34	1472.68	2	0	0	1.7e-08
	IINEPTAAAIAYGLDK		85.21	830.45	1658.88	2	-0.01	0	2.1e-08
	VQQLLQDFFNGK		83.61	718.88	1435.74	2	-0.01	0	2.1e-08
	GEEKEFAAEEISSMVLIK		82.95	1005.5	2008.98	2	-0.03	1	5.3e-06
	GEGPAIGIDLGTTYSCVGVWQHDRVEIIANDQGNR	Methylthio (C)	80.47	947.45	3785.76	4	-0.03	1	2.9e-08	0.00000000000000040000000000000000000.0
	NAVVTVPAYFNDSQR		79.75	840.92	1679.82	2	0	0	1.7e-07
	FSDSSVQSDMK	Oxidation (M)	75.41	623.77	1245.52	2	0	0	2.4e-06	0.00000000060.0
	FEELNMDLFR		74.92	657.31	1312.61	2	0	0	2.8e-06
	DAGVIAGLNVMR		73.91	405.89	1214.65	3	0	0	6.4e-06
	EFAAEEISSMVLIK		72.9	523.26	1566.77	3	0.97	0	1.5e-07
	VEIIANDQGNR		70.48	614.82	1227.62	2	0	0	1.8e-06
	NQVAMNPVNTVFDAKR		67.68	601.98	1802.91	3	0	1	4.5e-07
	EFAAEEISSMVLIK		67.56	783.9	1565.79	2	-0.01	0	4.3e-05
	MVNHFVQEFK		66.44	640.32	1278.63	2	1.01	0	6.3e-06
	NALENYAYNMR		64.75	680.33	1358.64	2	1.03	0	3.2e-06
	EIAEAYLGVTIK		63.28	653.87	1305.72	2	0	0	3.2e-05
	DAGVIAGLNVMR		62.72	608.33	1214.64	2	0	0	8.4e-05
	MVNHFVQEFK	Oxidation (M)	61.64	432.21	1293.62	3	0	0	1.8e-05	0.6000000000.0
	MVNHFVQEFKR		60.12	478.92	1433.72	3	0	1	4.4e-06
	NALENYAYNMR	Oxidation (M)	54.2	687.81	1373.6	2	0	0	0.00014	0.00000000060.0
	MVNHFVQEFK		54.07	426.88	1277.63	3	0	0	1.5e-05
	ELESICNPIIAK	Methylthio (C)	50.86	688.35	1374.69	2	0	0	0.0005	0.000004000000.0
	STVHDVVLVGGSTR		49.54	476.26	1425.76	3	0	0	0.00044
	ARFEELNMDLFR	Oxidation (M)	48.4	519.59	1555.74	3	0	1	0.00079	0.000000060000.0
	SINPDEAVAYGAAVQGAILSGEGNEK		47.71	640.82	2559.24	4	0	0	0.00011
	MKELESICNPIIAK	Methylthio (C)	47.58	545.61	1633.82	3	0	1	3.5e-05	0.00000004000000.0
	FEELNMDLFRK		47.47	481.24	1440.7	3	-0.01	1	0.0011
	MYQGAGGEAGGPGASGMDDDAPPASGGAGPK		44.2	684.04	2732.14	4	-0.01	0	7.2e-05
	ARFEELNMDLFRK		42.91	417.97	1667.85	4	0	2	0.00069
	NQVAMNPVNTVFDAKR	Oxidation (M)	42.56	607.31	1818.9	3	0	1	0.0001	0.0000600000000000.0
	EQVFSTYSDNQPGVLIQVYEGER		41.65	665.32	2657.26	4	0	0	0.00012
	SGKGEGPAIGIDLGTTYSCVGVWQHDRVEIIANDQGNR	Acetyl (Protein N-term); Methylthio (C)	39.84	1025.99	4099.92	4	-0.03	2	0.00018	1.00000000000000000040000000000000000000.0
	MREIAEAYLGVTIK		39.52	531.96	1592.86	3	0	1	0.00061
	FSDSSVQSDMKLWPFK	Oxidation (M)	39.1	639.97	1916.89	3	0	1	0.00022	0.0000000006000000.0
	KIEDSIEQAIQWLEGNQLAEADEFEDKMK		38.03	1136.54	3406.6	3	-0.03	2	0.00027
	ELESICNPIIAK	MSBT (C)	36.9	488.24	1461.7	3	0	0	0.0004	0.000005000000.0
	NAVVTVPAYFNDSQR		30.81	561.28	1680.81	3	0.98	0	0.0013
sp|P42737-2|BCA2_ARATH	52
	VLAESESSAFEDQCGR	Methylthio (C)	146.57	887.37	1772.73	2	-0.01	0	2.1e-14	0.0000000000000400.0
	EAVNVSLANLLTYPFVR		118.43	953.52	1905.03	2	-0.01	0	3e-11
	KITAELQAASSSDSK		116.54	512.6	1534.78	3	0	1	8e-11
	VLAESESSAFEDQCGR		109.85	864.37	1726.74	2	-0.01	0	5.8e-11
	GLMSFPLDGNNSTDFIEDWVK		108.83	795.7	2384.09	3	-0.01	0	1e-10
	ITAELQAASSSDSK		108.6	704.35	1406.69	2	0	0	2e-10
	GLMSFPLDGNNSTDFIEDWVK	Oxidation (M)	108.23	801.39	2401.15	3	1.05	0	7.7e-11	0.006000000000000000000.0
	YAGVGAAIEYAVLHLK		107.83	558.98	1673.91	3	0	0	1e-10
	VCPSHVLDFHPGDAFVVR	MSBT (C)	105.63	532.75	2126.98	4	0	0	1e-09	0.050000000000000000.0
	KITAELQAASSSDSK		105.43	768.4	1534.78	2	-0.01	1	1.5e-09
	GNESYEDAIEALKK	Acetyl (Protein N-term)	100.45	804.89	1607.76	2	0	1	4.8e-09	1.00000000000000.0
	VENIVVIGHSACGGIK	Methylthio (C)	88.57	547.95	1640.84	3	0	0	2.8e-07	0.0000000000040000.0
	GNESYEDAIEALK		88.45	719.84	1437.66	2	-0.01	0	4.5e-08
	EKYETNPALYGELAK		86.4	575.96	1724.86	3	0	1	1.9e-08
	GNESYEDAIEALK	Acetyl (Protein N-term)	83.36	740.84	1479.67	2	0	0	1e-06	1.0000000000000.0
	VENIVVIGHSACGGIK	MSBT (C)	83.01	576.96	1727.85	3	0	0	5.5e-08	0.0000000000050000.0
	GNESYEDAIEALKK		80.47	522.93	1565.76	3	0	1	3.3e-08
	YETNPALYGELAK		79.87	734.87	1467.72	2	0	0	1.1e-07
	GLMSFPLDGNNSTDFIEDWVK	Oxidation (M)	77.4	1201.05	2400.08	2	-0.02	0	6.1e-08	0.006000000000000000000.0
	LLIEKDDLKDVAAAK		76.2	411.24	1640.94	4	0	2	9e-08
	VLAESESSAFEDQCGR	MSBT (C)	75.99	620.93	1859.77	3	0.03	0	7.5e-08	0.0000000000000500.0
	NIANMVPPFDK	Oxidation (M)	71.53	631.32	1260.62	2	0	0	3.7e-06	0.00006000000.0
	LLIEKDDLKDVAAAK		62.79	547.98	1640.93	3	0	2	1.3e-06
	KITAELQAASSSDSKSFDPVER		62.55	592.3	2365.17	4	0	2	2.6e-06
	SKVLAESESSAFEDQCGR	Methylthio (C)	59.19	663.63	1987.86	3	0	1	4.9e-06	0.000000000000000400.0
	IKEGFVTFKK		58.98	399.57	1195.7	3	0	2	1.5e-05
	YMVFACSDSR	Methylthio (C); Oxidation (M)	58.2	620.74	1239.47	2	0	0	5.1e-06	0.0600040000.0
	LLIEKDDLK		57.42	543.82	1085.63	2	0	1	0.00022
	IKEGFVTFK		57.17	534.81	1067.6	2	0	1	0.00017
	NIANMVPPFDK		56.61	623.32	1244.62	2	0	0	1.4e-05
	LLIEKDDLK		55.5	362.89	1085.64	3	0	1	0.0003
	SFDPVER		54.04	425.21	848.41	2	0	0	0.00053
	VENIVVIGHSACGGIK	Sulfide (C)	52.38	814.43	1626.84	2	0.01	0	6.3e-05	0.0000000000070000.0
	VLAESESSAFEDQCGR	Methylthio (C)	51.55	591.92	1772.73	3	0	0	1.7e-05	0.0000000000000400.0
	VCPSHVLDFHPGDAFVVR	Methylthio (C)	46.84	511	2039.97	4	0	0	4.4e-05	0.040000000000000000.0
	NIANMVPPFDK	Oxidation (M)	44.69	421.21	1260.62	3	0	0	0.00055	0.00006000000.0
	EGFVTFK		44.07	414.22	826.42	2	0	0	0.0012
	IKEGFVTFK		43.96	356.88	1067.61	3	0	1	0.00036
	YMVFACSDSR	Methylthio (C)	43.63	612.74	1223.47	2	0	0	0.00011	0.0000040000.0
	NIANMVPPFDKVK		42.67	491.6	1471.78	3	0	1	0.00062
	EKYETNPALYGELAKGQSPK		42.18	556.54	2222.13	4	0.01	2	0.00017
	VCPSHVLDFHPGDAFVVR	Methylthio (C)	41.32	681	2039.96	3	-0.01	0	0.00015	0.040000000000000000.0
	DDLKDVAAAK		40.46	523.28	1044.55	2	0	1	0.0081
	YMVFACSDSR	MSBT (C)	40.33	656.25	1310.49	2	0	0	0.00017	0.0000050000.0
	YMVFACSDSR	MSBT (C); Oxidation (M)	37.6	443.17	1326.48	3	0	0	0.00038	0.0600050000.0
	EGFVTFKK		37.53	478.26	954.51	2	-0.01	1	0.00056
	VCPSHVLDFHPGDAFVVR	Sulfide (C)	36.37	676.33	2025.97	3	0.02	0	0.00039	0.070000000000000000.0
	VENIVVIGHSACGGIK		36.03	798.43	1594.85	2	0	0	0.0005
	ITAELQAASSSDSK		34.31	469.9	1406.69	3	0	0	0.00074
	KLLIEKDDLK		32.76	405.58	1213.73	3	0	2	0.037
	EAVNVSLANLLTYPFVR		30.43	636.34	1906.01	3	0.98	0	0.0021
	YMVFACSDSR	MSBT (C); Oxidation (M)	30.26	664.25	1326.48	2	0	0	0.0015	0.0600050000.0
sp|Q9SJU4|ALFC1_ARATH	52
	VWAEVFFYLAQNNVMFEGILLKPSMVTPGAEATDR		175.11	986.74	3942.94	4	-0.02	1	3.8e-17
	TLLVSAPGLGQYISGAILFEETLYQSTTDGKK		153.1	850.95	3399.76	4	-0.02	1	3.4e-14
	TIASPGHGIMAMDESNATCGK	Methylthio (C); Oxidation (M)	137.14	718.31	2151.9	3	0	0	1.4e-13	0.000000000006000000400.0
	TIASPGHGIMAMDESNATCGK	Methylthio (C)	134.3	712.98	2135.91	3	-0.01	0	2.8e-13	0.000000000000000000400.0
	GLVPLVGSYDESWCQGLDGLASR	Methylthio (C)	126.43	823.39	2467.14	3	-0.01	0	1.4e-12	0.00000000000004000000000.0
	NRIPPAVPGIMFLSGGQSELEATLNLNAMNQAPNPWHVSFSYAR		124.72	1199.59	4794.35	4	-0.03	1	2e-12
	TIASPGHGIMAMDESNATCGKR	Methylthio (C)	116.46	574.26	2293.01	4	1	1	1.3e-11	0.0000000000000000004000.0
	YAAISQDSGLVPIVEPEIMLDGEHGIDR		108.1	1008.83	3023.47	3	-0.02	0	1e-10
	MVDVLVEQNIVPGIK		103.79	827.46	1652.91	2	-0.01	0	4.3e-09
	LASIGLENTEANR		100.82	694.36	1386.71	2	0	0	1.5e-08
	TIASPGHGIMAMDESNATCGK	MSBT (C)	100.61	741.98	2222.91	3	-0.01	0	3.7e-10	0.000000000000000000500.0
	YAAISQDSGLVPIVEPEIMLDGEHGIDR	Oxidation (M)	99.28	1014.16	3039.47	3	-0.02	0	4.9e-10	0.0000000000000000006000000000.0
	YAAISQDSGLVPIVEPEIMLDGEHGIDR		98.05	756.88	3023.47	4	-0.02	0	1.3e-09
	YTGEGESEEAKEGMFVK		96.62	630.95	1889.83	3	0	1	1.3e-09
	TLLVSAPGLGQYISGAILFEETLYQSTTDGK		94.55	818.93	3271.67	4	-0.01	0	1.4e-09
	MVDVLVEQNIVPGIK	Oxidation (M)	92.44	835.46	1668.91	2	-0.01	0	7.4e-09	0.600000000000000.0
	RLASIGLENTEANR		89.35	772.41	1542.81	2	-0.01	1	1.7e-07
	KMVDVLVEQNIVPGIK		88.8	594.68	1781.01	3	0	1	3.9e-08
	MVDVLVEQNIVPGIKVDK		87.6	666.04	1995.1	3	-0.01	1	6.1e-09
	TVVSIPNGPSALAVKEAAWGLAR		86.58	770.1	2307.28	3	1.01	1	7.6e-09
	ATPEQVASYTLK		85.5	654.35	1306.68	2	0	0	3.3e-08
	NRIPPAVPGIMFLSGGQSELEATLNLNAMNQAPNPWHVSFSYAR		85.29	800.07	4794.36	6	-0.02	1	1e-08
	TVVSIPNGPSALAVK		82.22	485.28	1452.82	3	0.98	0	5.5e-07
	PSMVTPGAEATDR		81.79	666.32	1330.62	2	0	0	1.1e-07
	YTGEGESEEAKEGMFVK	Oxidation (M)	79.49	636.28	1905.83	3	0	1	8.7e-08	0.00000000000006000.0
	VDKGLVPLVGSYDESWCQGLDGLASR	Methylthio (C)	73.9	937.45	2809.32	3	-0.02	1	1.2e-07	0.00000000000000004000000000.0
	TIASPGHGIMAMDESNATCGKR	Methylthio (C); Oxidation (M)	73.38	578.01	2308.01	4	0	1	1.3e-07	0.0000000000060000004000.0
	KMVDVLVEQNIVPGIK	Oxidation (M)	72.96	600.01	1797.01	3	0	1	2.4e-06	0.0600000000000000.0
	TVVSIPNGPSALAVK		69.75	726.92	1451.83	2	0	0	5.9e-06
	MVDVLVEQNIVPGIKVDK	Oxidation (M)	68.86	671.37	2011.1	3	-0.01	1	3.5e-07	0.600000000000000000.0
	AAQDILLAR		67.21	485.79	969.56	2	0	0	1.4e-05
	ANSLAQLGK		67.19	451.26	900.51	2	0	0	2.9e-05
	TIASPGHGIMAMDESNATCGK	Methylthio (C); 2 Oxidation (M)	64.13	723.64	2167.89	3	-0.01	0	9.7e-07	0.000000000606000000400.0
	IPPAVPGIMFLSGGQSELEATLNLNAMNQAPNPWHVSFSYAR		61.79	905.85	4524.21	5	-0.03	0	1.6e-06
	AKANSLAQLGK		61.71	367.55	1099.64	3	0	1	7.7e-05
	ALQNTCLK	Methylthio (C)	60.14	468.74	935.46	2	0	0	9.1e-05	0.00000400.0
	ALQNTCLK		59.31	445.74	889.47	2	0	0	0.00017
	EAAWGLAR		57.21	437.23	872.45	2	0	0	0.00024
	NRIPPAVPGIMFLSGGQSELEATLNLNAMNQAPNPWHVSFSYAR	Oxidation (M)	55.74	963.08	4810.34	5	-0.03	1	5.9e-06	0.00000000006000000000000000000000000000000000.0
	TAAYYQQGAR		53.95	564.78	1127.54	2	0	0	0.00019
	SHVAPSALTVR		53.94	379.89	1136.65	3	0.02	0	0.00029
	KMVDVLVEQNIVPGIK	Oxidation (M)	51.91	450.26	1797.01	4	0	1	4e-05	0.0600000000000000.0
	VWAEVFFYLAQNNVMFEGILLKPSMVTPGAEATDR		51.49	789.6	3942.95	5	-0.02	1	1.5e-05
	KMVDVLVEQNIVPGIK		51.48	446.26	1781.01	4	0	1	0.0002
	MVDVLVEQNIVPGIK	Oxidation (M)	51.17	557.31	1668.91	3	0	0	2.4e-05	0.600000000000000.0
	LASIGLENTEANRQAYR		47.14	635.99	1904.96	3	-0.01	1	9.5e-05
	ALQNTCLK	MSBT (C)	38	512.24	1022.47	2	0	0	0.03	0.00000500.0
	TIASPGHGIMAMDESNATCGK	MSBT (C); 2 Oxidation (M)	35.75	752.64	2254.91	3	0	0	0.00044	0.000000000606000000500.0
	GLVPLVGSYDESWCQGLDGLASR	MSBT (C)	33.79	639.55	2554.16	4	0	0	0.00091	0.00000000000005000000000.0
	NRIPPAVPGIMFLSGGQSELEATLNLNAMNQAPNPWHVSFSYAR	Oxidation (M)	33.54	802.9	4811.35	6	0.97	1	0.00072	0.00000000006000000000000000000000000000000000.0
	TIASPGHGIMAMDESNATCGK	MSBT (C); Oxidation (M)	30.53	747.66	2239.94	3	1.03	0	0.0014	0.000000000006000000500.0
	ALQNTCLK	Sulfide (C)	30.52	461.74	921.46	2	0.02	0	0.025	0.00000700.0
sp|Q9SRV5|METE2_ARATH	52
	KLNLPILPTTTIGSFPQTVELR		138.79	813.47	2437.38	3	-0.01	1	4e-13
	YGAGIGPGVYDIHSPR		133.14	553.61	1657.82	3	0	0	3.3e-13
	YGAGIGPGVYDIHSPR		129.39	829.92	1657.82	2	0	0	1.3e-12
	NIWANDLAASLITLQSLEGVVGK		125.75	804.77	2411.28	3	-0.03	0	1.8e-12
	ALAGQTNESFFTANADALSSR		111.32	724.35	2170.02	3	0	0	1.9e-09
	GMLTGPVTILNWSFVR		108.55	895.98	1789.95	2	-0.01	0	5.6e-10
	MLAVLEQNILWVNPDCGLK	Methylthio (C)	100.82	734.71	2201.09	3	-0.01	0	2e-09	0.0000000000000004000.0
	YIPSNTFSHYDQVLDTTAMLGAVPSR		97.94	961.8	2882.37	3	-0.02	0	6.6e-10
	AAGASWIQLDEPLFVMDLEGHK	Oxidation (M)	97.74	815.07	2442.18	3	-0.01	0	6.9e-10	0.0000000000000006000000.0
	HETCYQIALAIKDEVEDLEK	MSBT (C)	97.08	827.38	2479.13	3	-0.01	1	7.9e-10	0.00050000000000000000.0
	ALGVETVPVLVGPVSYLLLSK		96.13	718.76	2153.26	3	-0.01	0	9.7e-10
	GGIGVIQIDEAALR		95.98	706.4	1410.78	2	0	0	2.7e-08
	LNLPILPTTTIGSFPQTVELR		95.79	578.33	2309.29	4	0	0	1e-09
	GMLTGPVTILNWSFVR	Oxidation (M)	95.26	602.99	1805.95	3	0	0	2.4e-09	0.0600000000000000.0
	HETCYQIALAIKDEVEDLEK	Methylthio (C)	93	599.04	2392.13	4	0	1	1.9e-09	0.00040000000000000000.0
	IPSTDEIADR		92.65	558.78	1115.55	2	0	0	7.7e-08
	PKPMTVFWSSTAQSMTK		89.56	642.98	1925.93	3	-0.01	1	4e-09
	MLAVLEQNILWVNPDCGLK	Methylthio (C); Oxidation (M)	84.81	740.04	2217.09	3	-0.01	0	4.1e-08	0.6000000000000004000.0
	LQAFSGAYAELESTLSGLNVLVETYFADIPAEAYK		83.51	945.97	3779.86	4	-0.02	0	1.9e-08
	KLNLPILPTTTIGSFPQTVELR		81.87	610.35	2437.39	4	-0.01	1	2.5e-08
	FALESFWDGK		74.78	600.3	1198.58	2	0.01	0	4.6e-06
	GMLTGPVTILNWSFVR	Oxidation (M)	74.29	904.47	1806.92	2	0.97	0	1.1e-07	0.0600000000000000.0
	GVTAFGFDLVR		71.15	591.32	1180.62	2	0	0	4e-06
	YLFAGVVDGR		71.09	548.79	1095.57	2	0	0	7.2e-06
	KAEHSFYLDWAVHSFR		70.97	499	1991.96	4	0	1	5.2e-07
	WFDTNYHYIVPELGPEVK		68.43	736.36	2206.06	3	-0.01	0	3.8e-07
	PMTVFWSSTAQSMTK		64.66	851.92	1701.83	2	1.04	0	1.2e-06
	YIPSNTFSHYDQVLDTTAMLGAVPSR	Oxidation (M)	63.59	967.13	2898.37	3	-0.01	0	1.1e-06	0.00000000000000000060000000.0
	AEHSFYLDWAVHSFR		62.95	622.3	1863.87	3	0	0	0.00015
	VVEVDALAK		60.85	472.28	942.54	2	0	0	0.00014
	CVKPPVIYGDVSRPK	Methylthio (C)	60.54	426.73	1702.89	4	0	2	5.4e-06	0.400000000000000.0
	SFDLLSLLPK		59.46	566.83	1131.66	2	0	0	3.2e-05
	IPSTDEIADR		57.77	372.86	1115.55	3	0	0	0.00022
	KYTEVKPALK		56.53	588.85	1175.69	2	0	2	0.00018
	ISEEDYVK		56.28	491.74	981.47	2	0	0	0.00042
	GNASVPAMEMTK	Oxidation (M)	55.85	626.29	1250.56	2	0	0	8.3e-05	0.000000000600.0
	CVKPPVIYGDVSRPK	Sulfide (C)	54.39	563.97	1688.9	3	0.02	2	7.9e-06	0.700000000000000.0
	GNASVPAMEMTK		54.06	618.29	1234.57	2	0	0	4.6e-05
	KISEEDYVK		54.01	370.86	1109.56	3	0	1	0.00016
	ASHIVGYPR	Acetyl (Protein N-term)	52.14	521.28	1040.54	2	0	0	0.00023	1.000000000.0
	KYTEVKPALK		51.14	392.91	1175.69	3	0	2	0.00059
	KISEEDYVK		48.72	555.79	1109.56	2	0	1	0.00046
	KLNLPILPTTTIGSFPQTVELRR		46.24	519.7	2593.49	5	-0.01	2	4.6e-05
	SDIWKQMSAAGIKYIPSNTFSHYDQVLDTTAMLGAVPSR	Oxidation (M)	45.97	1079.53	4314.08	4	-0.03	2	0.00077	0.000000600000000000000000000000000000000.0
	EVIAELK		40.71	401.24	800.47	2	0.01	0	0.012
	SWLAFAAQK		40.6	511.28	1020.54	2	0	0	0.048
	GNASVPAMEMTK	2 Oxidation (M)	38.24	634.79	1267.56	2	1	0	0.00037	0.000000060600.0
	YTEVKPALK		36.3	350.21	1047.6	3	0	1	0.0039
	DEVEDLEK		35.11	488.73	975.45	2	0.01	0	0.014
	LNLPILPTTTIGSFPQTVELRR		32.3	822.8	2465.39	3	-0.01	1	0.00094
	PKPMTVFWSSTAQSMTK	Oxidation (M)	31.63	648.65	1942.94	3	1.01	1	0.0011	0.00000000000000600.0
	MLAVLEQNILWVNPDCGLK	MSBT (C)	30.78	763.71	2288.11	3	-0.01	0	0.0013	0.0000000000000005000.0
sp|Q9LJL3|PREP1_ARATH	51
	TGCEVMSVSNEDENKVFGVVFR	Methylthio (C)	137.12	831.38	2491.11	3	-0.01	1	7.2e-12	0.0040000000000000000000.0
	DKGVAVAVASAEDIDAANNER		114.72	705.68	2114.01	3	-0.01	1	1.9e-11
	AIIGTIGDVDSYQLPDAK		108.74	938.48	1874.95	2	-0.01	0	9.9e-11
	GVSEENVQKVEELIMDTLKK		103.2	763.74	2288.18	3	-0.01	2	3.1e-10
	GVSEENVQKVEELIMDTLKK		99.26	573.05	2288.19	4	-0.01	2	8.1e-10
	IWFYGDDDPVHR		95.02	507.24	1518.69	3	0	0	1.7e-09
	FLDLLPENPSGGLVTWDGR		92.05	696.36	2086.05	3	0.99	0	2.8e-09
	VTIEMQPDPEKATQEEVEEK		89.35	777.37	2329.1	3	0	1	5e-09
[truncated: 19,693 more rows]

## Sheet: WT2_Peptide_List
Uniprot_Acc	Peptide_Sequence / Num_Pep	Modifications	Pep_Score	m/z	Mr (Da)	z (charge)	Delta (Da)	Pep_miss	Pep_expect	Mod_Pos
[truncated: 22,652 more rows]

[truncated: 2 more sheets: WT3_Peptide-List, WT Proteins and locus]
