# Supplementary material for: Persulfidation proteome reveals the regulation of protein function by hydrogen sulfide in diverse biological processes in Arabidopsis
Source: J Exp Bot. 2017 Aug 24;68(17):4915–27. doi: 10.1093/jxb/erx294 (PMC5853657; doi:10.1093/jxb/erx294)
Supplement: supplementary_data_S2 [file erx294_suppl_supplementary_data_set_s2.xlsx]

## Sheet: Identification des1
Data set 2. List of identified proteins in des1 samples (FDR <1%).
Uniprot_Acc	AGI_Acc	Description	MW (Da)	pI	Sample: DES1			Sample: DES2			Sample: DES3
					Protein score	Num. Pept	Coverage	Protein score	Num. Pept	Coverage	Protein score	Num. Pept	Coverage
O03042	ATCG00490	Ribulose bisphosphate carboxylase large chain OS=Arabidopsis thaliana GN=rbcL PE=1 SV=1	52922	5.88	8025.3	119	95.6	7956.69	118	94.2	7327.84	109	92.9
Q9ZNZ7	AT5G04140	Ferredoxin-dependent glutamate synthase 1, chloroplastic/mitochondrial OS=Arabidopsis thaliana GN=GLU1 PE=1 SV=3	176640	5.94	7757.5	104	68.2	8626.34	116	68.5	8140.94	113	72.4
Q9ASR1	AT1G56070	At1g56070/T6H22_13 OS=Arabidopsis thaliana GN=T6H22.13 PE=1 SV=1	93830	5.89	5503.95	79	74.9	5707.47	78	74.4	5488.45	79	73.8
Q9LR30	AT1G23310	Glutamate--glyoxylate aminotransferase 1 OS=Arabidopsis thaliana GN=GGAT1 PE=1 SV=1	53136	6.49	4983.27	71	80.6	4585.18	67	91	4255.84	61	90.2
Q94B78	AT4G33010	Glycine dehydrogenase (decarboxylating) 1, mitochondrial OS=Arabidopsis thaliana GN=GLDP1 PE=1 SV=2	112853	6.51	5670.57	70	64.5	6050.9	82	65.6	5407.98	71	65.9
Q5GM68	AT2G42600	Phosphoenolpyruvate carboxylase 2 OS=Arabidopsis thaliana GN=PPC2 PE=1 SV=2	109684	5.57	4521.01	68	71.5	5081.41	76	77.4	4764.91	73	79.8
P19366	ATCG00480	ATP synthase subunit beta, chloroplastic OS=Arabidopsis thaliana GN=atpB PE=1 SV=2	53900	5.38	4961.11	65	89.8	5765.72	75	85.7	5162.09	67	89.4
Q8RWV0	AT3G60750	Transketolase-1, chloroplastic OS=Arabidopsis thaliana GN=TKL-1 PE=1 SV=1	79918	5.94	4897.17	63	66.5	5172.38	67	70.7	4964.12	65	71.4
P10896	AT2G39730	Ribulose bisphosphate carboxylase/oxygenase activase, chloroplastic OS=Arabidopsis thaliana GN=RCA PE=1 SV=2	51948	5.87	5358.36	62	77	5010.98	59	75.9	5294.02	65	75.7
O50008	AT5G17920	5-methyltetrahydropteroyltriglutamate--homocysteine methyltransferase 1 OS=Arabidopsis thaliana GN=MS1 PE=1 SV=1	84304	6.09	4714.7	61	71.5	4940.59	64	73.5	4608.8	57	70.8
Q9LJL3	AT3G19170	Presequence protease 1, chloroplastic/mitochondrial OS=Arabidopsis thaliana GN=PREP1 PE=1 SV=2	120939	5.48	3731.8	59	56	4023.65	62	61.5	3828.38	58	60.8
Q944G9	AT4G38970	Probable fructose-bisphosphate aldolase 2, chloroplastic OS=Arabidopsis thaliana GN=FBA2 PE=1 SV=2	42961	6.78	4557.85	59	85.7	4094.53	52	91.7	4198.19	56	84.4
O80988	AT2G26080	Glycine dehydrogenase (decarboxylating) 2, mitochondrial OS=Arabidopsis thaliana GN=GLDP2 PE=2 SV=1	113703	6.18	4091.46	54	50.1	4460.6	64	50.9	4241.04	58	51.9
Q8H0S9	AT1G63770	Puromycin-sensitive aminopeptidase OS=Arabidopsis thaliana GN=MPA1 PE=2 SV=1	99096	5.43	3310.84	54	61.2	3573.62	57	70.6	3411.47	54	68.7
Q9SZJ5	AT4G37930	Serine hydroxymethyltransferase 1, mitochondrial OS=Arabidopsis thaliana GN=SHM1 PE=1 SV=1	57364	8.13	3867.36	53	79.3	4086.04	56	78.1	3907.83	51	79.9
Q9SIB9	AT2G05710	Aconitate hydratase 2, mitochondrial OS=Arabidopsis thaliana GN=ACO2 PE=1 SV=2	108133	6.72	3197.81	51	61	3220.9	48	59.4	2764.08	43	58.5
Q9MAH0	AT1G53310	Phosphoenolpyruvate carboxylase 1 OS=Arabidopsis thaliana GN=PPC1 PE=1 SV=1	110217	5.72	3168.13	50	57.9	2809.77	46	54.2	3272.96	55	57.3
P55737	AT5G56030	Heat shock protein 90-2 OS=Arabidopsis thaliana GN=HSP90-2 PE=1 SV=1	80014	4.95	3249.88	49	54.5	3146.22	44	61.1	2823.9	40	58.8
P51818	AT5G56010	Heat shock protein 90-3 OS=Arabidopsis thaliana GN=HSP90-3 PE=1 SV=2	80002	4.95	3226.87	49	54.5	3087.97	44	61.1	2695.07	40	58.8
P22953	AT5G02500	Probable mediator of RNA polymerase II transcription subunit 37e OS=Arabidopsis thaliana GN=MED37E PE=1 SV=3	71313	5.03	3408.33	46	70.5	3858.06	52	72	4002	54	75.4
Q9SRZ6	AT1G65930	Cytosolic isocitrate dehydrogenase [NADP] OS=Arabidopsis thaliana GN=CICDH PE=2 SV=1	45717	6.13	3208.96	46	71.7	3183.59	46	72.4	3030.95	43	72.4
P42737	AT5G14740	Carbonic anhydrase OS=Arabidopsis thaliana GN=CA2 PE=1 SV=2	28326	5.36	3293.19	46	91.5	3310.38	45	90.7	3485.86	48	90.7
Q9LD57	AT3G12780	Phosphoglycerate kinase 1, chloroplastic OS=Arabidopsis thaliana GN=PGK1 PE=1 SV=1	49982	5.91	3543.45	46	72.1	3519.53	44	74.6	3399.9	41	72.9
Q9SJU4	AT2G21330	Probable fructose-bisphosphate aldolase 1, chloroplastic OS=Arabidopsis thaliana GN=FBA1 PE=1 SV=2	42904	6.18	3344.81	45	80.2	3538.2	47	85.5	3404.28	46	87.2
Q9LRS0	AT3G14415	Peroxisomal (S)-2-hydroxy-acid oxidase GLO2 OS=Arabidopsis thaliana GN=GLO2 PE=1 SV=1	40281	8.99	3565.66	44	85.6	3690.47	46	85.8	3427.14	43	81.2
Q9S7E9	AT1G70580	Glutamate--glyoxylate aminotransferase 2 OS=Arabidopsis thaliana GN=GGAT2 PE=1 SV=1	53279	6.21	3093.9	44	66.5	2990.41	42	61.5	2686.21	38	76.7
Q9C9W5	AT1G68010	Glycerate dehydrogenase HPR, peroxisomal OS=Arabidopsis thaliana GN=HPR PE=1 SV=1	42221	6.68	2832.45	43	80.6	2861.07	46	80.3	3191.95	46	80.3
Q9LYG3	AT5G11670	NADP-dependent malic enzyme 2 OS=Arabidopsis thaliana GN=NADP-ME2 PE=1 SV=1	64372	6.01	3384.27	43	84.5	3501.47	46	84.5	3413.94	45	85
Q9LRR9	AT3G14420	Peroxisomal (S)-2-hydroxy-acid oxidase GLO1 OS=Arabidopsis thaliana GN=GLO1 PE=1 SV=1	40316	9.16	3325.6	43	83.1	3664.01	46	83.1	3316.06	43	78.7
Q9FI56	AT5G50920	Chaperone protein ClpC1, chloroplastic OS=Arabidopsis thaliana GN=CLPC1 PE=1 SV=1	103388	6.36	2836.04	43	55.7	2920.03	44	55.2	3095.44	45	58.3
O65396	AT1G11860	Aminomethyltransferase, mitochondrial OS=Arabidopsis thaliana GN=GDCST PE=2 SV=1	44417	8.55	2908.07	43	72.3	3139.94	43	77	3200.41	45	76.7
Q9SZD6	AT4G29060	Elongation factor Ts OS=Arabidopsis thaliana GN=F19B15.90 PE=2 SV=1	103718	4.95	2690.97	43	55	2512.49	38	51.6	2834.69	46	51.3
Q9C5C2	AT5G25980	Myrosinase 2 OS=Arabidopsis thaliana GN=TGG2 PE=1 SV=1	62692	7.14	3341.87	42	56.5	3358.81	45	57.2	3779.48	50	58.9
F4HQD4	AT1G79920	Heat shock 70 kDa protein 15 OS=Arabidopsis thaliana GN=HSP70-15 PE=1 SV=1	91623	5.09	2641.94	41	55.8	2745.15	42	57.5	2680.72	42	60.9
Q9S7C0	AT1G79930	Isoform 2 of Heat shock 70 kDa protein 14 OS=Arabidopsis thaliana GN=HSP70-14	87262	5.19	2535.25	41	57.8	2696.52	41	61.3	2297.4	38	52.9
Q9C5A9	AT5G08680	ATP synthase subunit beta-3, mitochondrial OS=Arabidopsis thaliana GN=At5g08680 PE=2 SV=1	59822	6.06	3093.79	40	63.1	2499.08	33	63.5	2610.24	34	67.4
Q9SRV5	AT3G03780	5-methyltetrahydropteroyltriglutamate--homocysteine methyltransferase 2 OS=Arabidopsis thaliana GN=MS2 PE=1 SV=1	84531	6.09	2758.61	39	55.6	3354.28	45	64.8	3282.02	45	59.3
P25696	AT2G36530	Bifunctional enolase 2/transcriptional activator OS=Arabidopsis thaliana GN=ENO2 PE=1 SV=1	47689	5.54	2935.01	39	86	3284.19	43	85.8	2869.78	39	83.3
P27140	AT3G01500	Beta carbonic anhydrase 1, chloroplastic OS=Arabidopsis thaliana GN=BCA1 PE=1 SV=2	37426	5.74	2867.72	39	70.3	2788.68	38	67.6	3082.94	43	67.1
P21238	AT2G28000	Chaperonin 60 subunit alpha 1, chloroplastic OS=Arabidopsis thaliana GN=CPN60A1 PE=1 SV=2	62034	5.09	2959.68	38	67.7	2978.92	41	68.4	2647.41	33	56.7
P37702	AT5G26000	Myrosinase 1 OS=Arabidopsis thaliana GN=TGG1 PE=1 SV=1	61023	5.61	2678.18	38	57.9	2826.06	40	54.6	2936.42	41	54.6
O23654	AT1G78900	V-type proton ATPase catalytic subunit A OS=Arabidopsis thaliana GN=VHA-A PE=1 SV=1	68769	5.11	2790.9	38	65.2	2964.34	40	68.5	2470.85	35	74.5
Q9STW6	AT4G24280	Heat shock 70 kDa protein 6, chloroplastic OS=Arabidopsis thaliana GN=HSP70-6 PE=1 SV=1	76461	5.07	2641.31	38	48.6	2510.27	38	56.8	2962.09	41	47.2
P21240	AT1G55490	Chaperonin 60 subunit beta 1, chloroplastic OS=Arabidopsis thaliana GN=CPN60B1 PE=1 SV=3	63770	6.21	2830.58	38	61.3	2822.1	38	57.3	2986.09	39	64
Q9SE60	AT3G59970	Methylenetetrahydrofolate reductase 1 OS=Arabidopsis thaliana GN=MTHFR1 PE=1 SV=1	66246	5.56	2515.82	38	74.7	2288.24	34	73.5	2571.44	38	72.8
Q9SI75	AT1G62750	Elongation factor G, chloroplastic OS=Arabidopsis thaliana GN=CPEFG PE=1 SV=1	86003	5.43	2468.76	37	61.7	2763.99	40	64	2770.21	41	63.1
P30184	AT2G24200	Leucine aminopeptidase 1 OS=Arabidopsis thaliana GN=PM25 PE=1 SV=1	54475	5.66	2919.2	37	81.7	2991.23	38	81.7	3023.31	38	81.9
Q42560	AT4G35830	Aconitate hydratase 1 OS=Arabidopsis thaliana GN=ACO1 PE=1 SV=2	98090	5.98	2515.34	37	51	2419.46	37	52.4	2151.47	35	54.6
Q9FVT2	AT1G57720	Probable elongation factor 1-gamma 2 OS=Arabidopsis thaliana GN=At1g57720 PE=2 SV=1	46370	5.55	2628.82	37	58.6	2334.21	34	57.9	2738.58	36	57.6
O03986	AT5G56000	Heat shock protein 90-4 OS=Arabidopsis thaliana GN=HSP90-4 PE=2 SV=1	80091	4.96	2540.78	37	41.6	2490.69	34	48.2	2066.23	30	46.5
Q9FX54	AT1G13440	Glyceraldehyde-3-phosphate dehydrogenase GAPC2, cytosolic OS=Arabidopsis thaliana GN=GAPC2 PE=1 SV=1	36890	6.67	2577.31	36	79	2839.61	38	75.7	2617.95	35	75.7
Q8VZF3	AT2G47390	Isoform 2 of Probable glutamyl endopeptidase, chloroplastic OS=Arabidopsis thaliana GN=GEP	106087	6	2500.92	36	48.5	2410.89	36	58.5	2265.9	37	54.6
Q9M5K3	AT1G48030	Dihydrolipoyl dehydrogenase 1, mitochondrial OS=Arabidopsis thaliana GN=LPD1 PE=1 SV=2	53954	6.96	2663.81	36	63.3	2518.5	33	65.7	2879.01	41	68
Q9SD76	AT3G46970	Alpha-glucan phosphorylase 2, cytosolic OS=Arabidopsis thaliana GN=PHS2 PE=1 SV=1	95002	5.79	2444.81	36	53.7	1884.73	26	50.5	1849.1	28	51.4
Q56YA5	AT2G13360	Serine--glyoxylate aminotransferase OS=Arabidopsis thaliana GN=AGT1 PE=1 SV=2	44180	7.69	2687.81	35	81.8	2782.69	37	90.3	2803.8	38	90.3
Q9SAC6	AT1G10760	Alpha-glucan water dikinase 1, chloroplastic OS=Arabidopsis thaliana GN=GWD1 PE=1 SV=2	156485	5.66	2001.71	35	39.9	2164.95	36	41	1925.72	33	36.7
Q84VW9	AT3G14940	Phosphoenolpyruvate carboxylase 3 OS=Arabidopsis thaliana GN=PPC3 PE=2 SV=2	110091	5.73	2049.89	35	35.4	2016.21	35	39.9	2183.39	39	39.3
Q9M9P3	AT3G03250	Probable UTP--glucose-1-phosphate uridylyltransferase 2 OS=Arabidopsis thaliana GN=At3g03250 PE=1 SV=1	51706	5.8	2255.45	35	70.8	2245.18	34	71.6	2339.18	36	70.4
F4JTH0	AT4G31990	Aspartate aminotransferase OS=Arabidopsis thaliana GN=ASP5 PE=3 SV=1	49293	7.67	2190.86	35	75.7	2146.01	33	71.9	1963.63	31	60.4
F4I3L1	AT1G56190	Phosphoglycerate kinase OS=Arabidopsis thaliana GN=At1g56190 PE=3 SV=1	42589	5.39	2850.49	35	83.2	2604.63	31	83.2	2562.18	33	85.2
Q1WIQ6	AT2G24270	NADP-dependent glyceraldehyde-3-phosphate dehydrogenase OS=Arabidopsis thaliana GN=ALDH11A3 PE=1 SV=2	53026	6.23	2075.33	35	70	2146.73	30	66.9	2123.6	32	61.3
Q9SUR6	AT4G23600	Cystine lyase CORI3 OS=Arabidopsis thaliana GN=CORI3 PE=1 SV=1	47009	5.89	2559.26	35	79.1	2187.67	28	75.6	2096.28	30	76.3
Q8VZH2	AT4G33090	Aminopeptidase M1 OS=Arabidopsis thaliana GN=APM1 PE=1 SV=1	98117	5.34	2228.77	34	52.6	2692.61	41	52.7	2547.54	39	53.9
O65719	AT3G09440	Heat shock 70 kDa protein 3 OS=Arabidopsis thaliana GN=HSP70-3 PE=1 SV=1	71103	4.97	2543.81	34	67	2942.6	41	66.6	2821.02	38	68.3
P0DKC3	AT5G36700	Phosphoglycolate phosphatase 1A, chloroplastic OS=Arabidopsis thaliana GN=PGLP1A PE=1 SV=1	39736	6.89	2699.11	34	69.9	3129.32	39	78.2	2768.13	34	69.9
O23255	AT4G13940	Adenosylhomocysteinase 1 OS=Arabidopsis thaliana GN=SAHH1 PE=1 SV=1	53344	5.66	2074.04	34	75.3	2482.35	38	81.2	2295.67	38	82.7
P93819	AT1G04410	Malate dehydrogenase, cytoplasmic 1 OS=Arabidopsis thaliana GN=MDH1 PE=1 SV=2	35548	6.11	2521.2	34	73.8	2572.67	35	71.4	2375.78	29	73.8
Q43127	AT5G35630	Glutamine synthetase, chloroplastic/mitochondrial OS=Arabidopsis thaliana GN=GLN2 PE=1 SV=1	47381	6.43	2495.98	33	64.7	2798.13	38	66	2512.78	34	64.7
P25697	AT1G32060	Phosphoribulokinase, chloroplastic OS=Arabidopsis thaliana GN=At1g32060 PE=2 SV=1	44436	5.71	2298.18	33	64.6	2395.38	37	81	2386.25	34	74.7
P10795	AT1G67090	Ribulose bisphosphate carboxylase small chain 1A, chloroplastic OS=Arabidopsis thaliana GN=RBCS-1A PE=1 SV=2	20203	7.59	2264	33	64.4	2644.03	37	64.4	2506.11	34	64.4
P25858	AT3G04120	Glyceraldehyde-3-phosphate dehydrogenase GAPC1, cytosolic OS=Arabidopsis thaliana GN=GAPC1 PE=1 SV=2	36891	6.62	2291.67	33	79.9	2638.6	35	76.6	2632.35	35	78.1
Q9LJE4	AT3G13470	Chaperonin 60 subunit beta 2, chloroplastic OS=Arabidopsis thaliana GN=CPN60B2 PE=1 SV=1	63302	5.6	2576.38	33	63.8	2516.42	33	61.2	2537.95	33	65.3
Q9M9K1	AT3G08590	Probable 2,3-bisphosphoglycerate-independent phosphoglycerate mutase 2 OS=Arabidopsis thaliana GN=At3g08590 PE=1 SV=1	60726	5.53	2004.31	33	71.1	2127.29	32	71.3	2277.58	33	72.1
Q9LTX9	AT5G49910	Heat shock 70 kDa protein 7, chloroplastic OS=Arabidopsis thaliana GN=HSP70-7 PE=2 SV=1	76950	5.17	2122.24	33	45	2012.93	31	52.4	2485.85	38	51.8
P25857	AT1G42970	Glyceraldehyde-3-phosphate dehydrogenase GAPB, chloroplastic OS=Arabidopsis thaliana GN=GAPB PE=1 SV=2	47630	6.33	2543.72	33	57.5	2395.81	31	60.4	2565.9	33	64
Q9SA52	AT1G09340	Chloroplast stem-loop binding protein of 41 kDa b, chloroplastic OS=Arabidopsis thaliana GN=CSP41B PE=1 SV=1	42593	8.19	2220.33	32	74.3	2331.29	36	73	2419.95	36	74.9
Q94A28	AT4G26970	Aconitate hydratase 3, mitochondrial OS=Arabidopsis thaliana GN=ACO3 PE=2 SV=3	108413	6.71	1980.48	32	43	2066.89	34	51.4	2419.22	40	52.1
Q56WK6	AT1G72150	Patellin-1 OS=Arabidopsis thaliana GN=PATL1 PE=1 SV=2	64007	4.82	1901.12	32	52.9	2050.38	33	62.1	2130.65	34	60
O23627	AT1G29880	Isoform Cytoplasmic of Glycine--tRNA ligase 1, mitochondrial OS=Arabidopsis thaliana GN=GLYRS-1	77182	6.04	1670.76	32	53.5	1850.15	33	51.6	1649.25	29	61.4
Q05758	AT3G58610	Ketol-acid reductoisomerase, chloroplastic OS=Arabidopsis thaliana GN=At3g58610 PE=2 SV=2	63772	6.36	2439.84	32	53.8	2444.71	32	61.3	2471.69	31	60.4
O23404	AT4G15530	Pyruvate, phosphate dikinase 1, chloroplastic OS=Arabidopsis thaliana GN=PPDK PE=1 SV=3	104138	5.82	2004.29	31	46.2	2304.27	37	46.1	1994.37	32	44.6
Q6ZY51	AT5G26570	Phosphoglucan, water dikinase, chloroplastic OS=Arabidopsis thaliana GN=GWD3 PE=1 SV=1	131241	5.85	1935.36	31	36.8	2041.78	31	40.4	2205.53	34	46
Q94C74	AT5G26780	Serine hydroxymethyltransferase 2, mitochondrial OS=Arabidopsis thaliana GN=SHM2 PE=2 SV=2	57305	8.81	2000.36	31	47.2	1919.53	31	51.5	1850.65	30	57.4
P48491	AT3G55440	Triosephosphate isomerase, cytosolic OS=Arabidopsis thaliana GN=CTIMC PE=1 SV=2	27152	5.39	2177.82	31	90.6	2222.83	31	92.5	2170.15	29	90.6
Q9LFA3	AT3G52880	Probable monodehydroascorbate reductase, cytoplasmic isoform 3 OS=Arabidopsis thaliana GN=At3g52880 PE=1 SV=1	46458	6.41	2439.57	31	76.3	2180.21	30	72.6	2182.59	30	79.3
Q9SGC1	AT1G70730	Probable phosphoglucomutase, cytoplasmic 2 OS=Arabidopsis thaliana GN=At1g70730 PE=2 SV=1	63442	5.56	2246.91	31	74.9	2159.08	29	66.3	1974.61	30	58.6
Q9LYA9	AT3G63140	Chloroplast stem-loop binding protein of 41 kDa a, chloroplastic OS=Arabidopsis thaliana GN=CSP41A PE=1 SV=1	43903	8.54	2036.55	30	69.7	2076.55	33	70.2	2122.23	34	68.5
Q42601	AT1G29900	Carbamoyl-phosphate synthase large chain, chloroplastic OS=Arabidopsis thaliana GN=CARB PE=1 SV=1	129874	5.53	1798.95	30	37.9	2042.33	33	42.6	1721.64	27	38.2
P0DH99	AT1G07940	Elongation factor 1-alpha 1 OS=Arabidopsis thaliana GN=A1 PE=1 SV=1	49471	9.19	1874.91	30	57.9	2147.06	32	57.7	2010.51	30	56.3
P57751	AT5G17310	UTP--glucose-1-phosphate uridylyltransferase 1 OS=Arabidopsis thaliana GN=At5g17310 PE=2 SV=1	51887	5.73	1955.94	30	64.9	2057.89	30	74.9	2078.17	31	78.5
Q9LF98	AT3G52930	Fructose-bisphosphate aldolase OS=Arabidopsis thaliana GN=F8J2_100 PE=2 SV=1	38516	6.05	2204.69	30	75.7	2201.65	30	80.7	2208.09	30	73.5
P92947	AT1G63940	Monodehydroascorbate reductase, chloroplastic OS=Arabidopsis thaliana GN=At1g63940 PE=2 SV=3	53269	8.11	2154.57	30	67.1	1950.34	29	68.5	1997.59	28	68.1
Q42472	AT1G65960	Glutamate decarboxylase 2 OS=Arabidopsis thaliana GN=GAD2 PE=1 SV=1	56105	5.3	1821.44	30	60.9	1675.83	28	63.2	1678.55	26	73.5
P25851	AT3G54050	Fructose-1,6-bisphosphatase, chloroplastic OS=Arabidopsis thaliana GN=FBP PE=2 SV=2	45134	5.25	2212.66	29	43.9	2413.91	33	50.8	2452.53	32	49.9
Q9M8D3	AT1G74260	Probable phosphoribosylformylglycinamidine synthase, chloroplastic/mitochondrial OS=Arabidopsis thaliana GN=At1g74260 PE=2 SV=3	153856	5.21	1923.91	29	35.4	1899.24	32	35.1	1191.78	22	25.7
P53492	AT5G09810	Actin-7 OS=Arabidopsis thaliana GN=ACT7 PE=1 SV=1	41709	5.31	2161.67	29	80.9	2073.39	31	75.9	1897.2	30	81.2
Q9LF37	AT5G15450	Chaperone protein ClpB3, chloroplastic OS=Arabidopsis thaliana GN=CLPB3 PE=2 SV=1	108876	5.93	1796.62	29	42	1685.32	30	46.8	1594.17	28	49.9
Q944P7	AT4G30920	Leucine aminopeptidase 3, chloroplastic OS=Arabidopsis thaliana GN=At4g30920 PE=2 SV=2	61268	6.62	2350.26	29	57.5	2011.54	29	54.9	2092.77	28	69.1
Q8S9L5	AT5G55220	Trigger factor-like protein TIG, Chloroplastic OS=Arabidopsis thaliana GN=TIG PE=2 SV=1	61695	5.25	1790.03	29	50.8	1714.56	28	55	1516.48	26	53
O04487	AT1G09640	Probable elongation factor 1-gamma 1 OS=Arabidopsis thaliana GN=At1g09640 PE=2 SV=1	46631	5.36	2024.05	29	46.6	1781.14	26	49.8	2201.12	31	48.6
Q9SJQ9	AT2G36460	Fructose-bisphosphate aldolase OS=Arabidopsis thaliana GN=At2g36460 PE=2 SV=1	38363	7.01	2024.61	29	87.2	1911.15	26	79.3	2011.95	27	69.8
F4JB05	AT3G12915	Ribosomal protein S5/Elongation factor G/III/V family protein OS=Arabidopsis thaliana GN=At3g12915 PE=4 SV=1	90936	5.78	1900.37	29	32.9	1577.04	22	31.3	1542.9	24	29.4
Q9LK36	AT3G23810	Adenosylhomocysteinase 2 OS=Arabidopsis thaliana GN=SAHH2 PE=1 SV=1	53125	5.49	1638.54	28	64.1	2043.46	33	71.3	1951.48	31	65.6
P25856	AT3G26650	Glyceraldehyde-3-phosphate dehydrogenase GAPA1, chloroplastic OS=Arabidopsis thaliana GN=GAPA1 PE=1 SV=3	42463	7.62	2239.49	28	58.6	2142.12	29	58.8	2327.29	30	58.6
O04499	AT1G09780	2,3-bisphosphoglycerate-independent phosphoglycerate mutase 1 OS=Arabidopsis thaliana GN=PGM1 PE=2 SV=3	60542	5.32	1953.4	28	69.5	1856.35	26	72.2	2265.12	34	74.1
F4K6N0	AT5G07350	TUDOR-SN protein 1 OS=Arabidopsis thaliana GN=Tudor1 PE=1 SV=1	109980	7.21	1535.72	28	44.1	1745.3	26	42.8	1733.22	28	40.2
P55228	AT5G48300	Glucose-1-phosphate adenylyltransferase small subunit, chloroplastic OS=Arabidopsis thaliana GN=APS1 PE=2 SV=2	56615	6.13	1844.96	28	51.5	1744.38	26	52.9	1749.37	27	51.9
Q9M5K2	AT3G17240	Dihydrolipoyl dehydrogenase 2, mitochondrial OS=Arabidopsis thaliana GN=LPD2 PE=1 SV=1	53952	6.55	1989.72	28	63.5	1758.38	25	64.3	2168.93	33	69.8
Q9FLT0	AT5G61780	100 kDa coactivator-like protein OS=Arabidopsis thaliana GN=Tudor2 PE=2 SV=1	107675	6.2	1785.54	28	43.2	1749.61	25	40.6	1723.44	28	42.4
P46283	AT3G55800	Sedoheptulose-1,7-bisphosphatase, chloroplastic OS=Arabidopsis thaliana GN=At3g55800 PE=2 SV=1	42388	6.17	1803.65	27	52.7	2083.7	32	51.4	2156.28	31	48.6
Q39161	AT2G15620	Ferredoxin--nitrite reductase, chloroplastic OS=Arabidopsis thaliana GN=NIR1 PE=1 SV=1	65464	5.95	1755.59	27	46.8	2008.2	31	53.1	1769.4	28	59.2
P10796	AT5G38430	Ribulose bisphosphate carboxylase small chain 1B, chloroplastic OS=Arabidopsis thaliana GN=RBCS-1B PE=2 SV=1	20202	7.59	1855.2	27	58.9	2147.1	29	58.9	1956.68	28	63.9
Q94AM1	AT5G65620	Organellar oligopeptidase A, chloroplastic/mitochondrial OS=Arabidopsis thaliana GN=OOP PE=1 SV=1	88701	5.9	1688.52	27	51.6	1851.57	29	52.6	1397.58	23	45
Q9XI01	AT1G21750	Protein disulfide isomerase-like 1-1 OS=Arabidopsis thaliana GN=PDIL1-1 PE=1 SV=1	55567	4.81	1837.64	27	56.7	1836.86	27	61.3	2006.71	30	54.9
O49299	AT1G23190	Probable phosphoglucomutase, cytoplasmic 1 OS=Arabidopsis thaliana GN=At1g23190 PE=2 SV=2	63131	5.92	1784.46	27	61.7	1754.23	26	64.3	1720.73	28	64.5
P36428	AT1G50200	Alanine--tRNA ligase OS=Arabidopsis thaliana GN=ALATS PE=1 SV=3	110420	6.05	1417.92	27	39.9	1383.79	26	39.6	1380.89	27	38.2
Q9LUT2	AT3G17390	S-adenosylmethionine synthase 4 OS=Arabidopsis thaliana GN=METK4 PE=1 SV=1	42769	5.51	1910.2	27	77.1	1689.53	25	77.6	1463.17	21	73.3
Q9SCY0	AT5G51820	Phosphoglucomutase, chloroplastic OS=Arabidopsis thaliana GN=PGMP PE=1 SV=2	67946	5.48	1681.12	27	69.5	1575.51	24	59.2	1592.27	23	48.2
P54609	AT3G09840	Cell division control protein 48 homolog A OS=Arabidopsis thaliana GN=CDC48A PE=1 SV=1	89337	5.13	1696.11	27	47.3	1450.47	24	50.6	1215.36	19	44.9
P55229	AT5G19220	Glucose-1-phosphate adenylyltransferase large subunit 1, chloroplastic OS=Arabidopsis thaliana GN=ADG2 PE=1 SV=3	57638	8.03	1862.73	26	63.6	2365.5	34	64.8	2360.7	34	64.8
Q9LV03	AT5G53460	Glutamate synthase 1 [NADH], chloroplastic OS=Arabidopsis thaliana GN=GLT1 PE=2 SV=2	241745	5.97	1446.14	26	23.4	2025.11	34	23.8	1523.62	26	24.8
P93028	AT2G30110	Ubiquitin-activating enzyme E1 1 OS=Arabidopsis thaliana GN=UBA1 PE=1 SV=1	120175	5.11	1688.13	26	37.6	1974.95	31	48.1	2006.3	33	49.3
P22954	AT5G02490	Probable mediator of RNA polymerase II transcription subunit 37c OS=Arabidopsis thaliana GN=MED37D PE=1 SV=2	71342	5.03	1922.12	26	49.6	2016.56	29	55.4	1987.48	27	49.8
Q43316	AT5G08280	Porphobilinogen deaminase, chloroplastic OS=Arabidopsis thaliana GN=HEMC PE=1 SV=1	41017	8.75	1745.69	26	59.4	1752.52	28	67.3	1845.22	31	67
F4JF64	AT3G48870	Clp ATPase OS=Arabidopsis thaliana GN=HSP93-III PE=3 SV=1	102179	5.91	1695.7	26	36.4	1826.41	28	37.2	1905.57	27	38.4
B3H5S2	AT5G38410	Ribulose bisphosphate carboxylase small chain OS=Arabidopsis thaliana GN=At5g38410 PE=3 SV=1	20826	8.53	1737.9	26	57	2024.2	28	57	1690.86	23	57
Q9SAK4	AT1G79440	Succinate-semialdehyde dehydrogenase, mitochondrial OS=Arabidopsis thaliana GN=ALDH5F1 PE=1 SV=2	56523	6.51	1799.42	26	55.9	1572.2	26	63.3	1671.59	27	61.2
O80585	AT2G44160	Methylenetetrahydrofolate reductase 2 OS=Arabidopsis thaliana GN=MTHFR2 PE=1 SV=2	66759	5.33	1452.32	26	66.3	1461.75	26	63.1	1363.72	25	60.3
Q8L831	AT1G79690	Nudix hydrolase 3 OS=Arabidopsis thaliana GN=NUDT3 PE=1 SV=1	86802	5.27	1572.04	26	43	1437.38	24	40.5	1585.35	28	49.6
F4I7I0	AT1G17290	Alanine aminotransferase 1, mitochondrial OS=Arabidopsis thaliana GN=ALAAT1 PE=1 SV=1	59783	6	1669.07	26	49.9	1538.59	22	49.7	1505.16	23	49.4
Q8H103	AT4G24620	Glucose-6-phosphate isomerase 1, chloroplastic OS=Arabidopsis thaliana GN=PGI1 PE=1 SV=1	67006	5.47	1784.74	25	50.4	2047.1	27	61.8	2098.59	31	59.2
Q9SF85	AT3G09820	Adenosine kinase 1 OS=Arabidopsis thaliana GN=ADK1 PE=1 SV=1	37812	5.29	1769.04	25	67.4	1957	27	77.6	1981	26	74.4
F4IX26	AT3G62030	Peptidyl-prolyl cis-trans isomerase CYP20-3 OS=Arabidopsis thaliana GN=ROC4 PE=4 SV=1	34296	9.24	1647.5	25	47.3	1666.88	26	46	1697.73	27	44.7
Q8W493	AT1G20020	Ferredoxin--NADP reductase, leaf isozyme 2, chloroplastic OS=Arabidopsis thaliana GN=LFNR2 PE=1 SV=1	41142	8.51	1989.36	25	69.6	1968.54	26	69.6	1872.02	26	70.2
F4KDZ4	AT5G09660	Malate dehydrogenase OS=Arabidopsis thaliana GN=PMDH2 PE=3 SV=1	34953	7.56	2059.1	25	76.3	1983.86	26	73.6	1881.06	23	73.6
Q944H0	AT1G48600	Isoform 2 of Phosphomethylethanolamine N-methyltransferase OS=Arabidopsis thaliana GN=NMT2	53984	5.04	1674.02	25	60.4	1670.43	25	60.4	1670.19	27	68.4
Q96533	AT5G43940	Alcohol dehydrogenase class-3 OS=Arabidopsis thaliana GN=ADH2 PE=1 SV=2	40673	6.51	1534.49	25	61.2	1689.91	25	59.6	1589.75	24	59.6
P46643	AT2G30970	Aspartate aminotransferase, mitochondrial OS=Arabidopsis thaliana GN=ASP1 PE=1 SV=1	47727	8.36	1666.16	25	70.2	1633.48	25	68.6	1409.81	24	68.4
Q9T0P4	AT2G41220	Ferredoxin-dependent glutamate synthase 2, chloroplastic OS=Arabidopsis thaliana GN=GLU2 PE=1 SV=2	177640	6.57	1370.83	25	18.4	1451.77	23	22.7	1534.06	25	19.4
P93736	AT1G14610	Valine--tRNA ligase OS=Arabidopsis thaliana GN=VALRS PE=2 SV=2	125846	6.69	1347.21	24	37.6	1732.91	28	43.9	1241.28	20	36.5
Q9LPW0	AT1G12900	Glyceraldehyde-3-phosphate dehydrogenase GAPA2, chloroplastic OS=Arabidopsis thaliana GN=GAPA2 PE=2 SV=1	42820	8.16	1945.41	24	56.9	1923.46	25	64.3	1871.01	25	66.9
Q56YU0	AT3G24503	Aldehyde dehydrogenase family 2 member C4 OS=Arabidopsis thaliana GN=ALDH2C4 PE=1 SV=2	54325	5.47	1549.92	24	67.1	1480.2	24	75.2	1402.02	25	48.9
O82662	AT2G20420	Succinyl-CoA ligase [ADP-forming] subunit beta, mitochondrial OS=Arabidopsis thaliana GN=At2g20420 PE=1 SV=1	45180	6.21	1608.75	24	55.7	1562.41	24	64.3	1768.75	25	62.1
Q9LHA8	AT3G12580	Probable mediator of RNA polymerase II transcription subunit 37c OS=Arabidopsis thaliana GN=MED37C PE=1 SV=1	71057	5.14	1685.2	24	39.8	1592.4	22	37.7	1648.69	23	35.7
Q05431	AT1G07890	L-ascorbate peroxidase 1, cytosolic OS=Arabidopsis thaliana GN=APX1 PE=1 SV=2	27544	5.72	1639.88	24	80	1687.85	22	80	1630.08	20	66.4
Q9ZUC1	AT1G23740	Quinone oxidoreductase-like protein At1g23740, chloroplastic OS=Arabidopsis thaliana GN=At1g23740 PE=2 SV=2	40961	8.46	1553.14	24	63	1328.26	20	52.8	1219.83	18	63.2
Q8H1E2	AT5G58330	Lactate/malate dehydrogenase family protein OS=Arabidopsis thaliana GN=At5g58330 PE=2 SV=1	48286	5.81	1678.21	23	40.4	1956.49	26	47	2007.97	28	47
Q9SAJ4	AT1G79550	Phosphoglycerate kinase OS=Arabidopsis thaliana GN=T8K14.3 PE=1 SV=1	42105	5.49	1732.67	23	67.1	1826.17	25	76.1	2011.12	28	76.1
F4HS63	AT1G80380	D-glycerate 3-kinase OS=Arabidopsis thaliana GN=At1g80380 PE=4 SV=1	50228	6.27	1519.82	23	59.8	1625.73	25	61.8	1236.13	20	54.2
P47998	AT4G14880	Cysteine synthase 1 OS=Arabidopsis thaliana GN=OASA1 PE=1 SV=2	33784	5.91	1593.44	23	75.5	1730.89	24	75.5	1717.54	24	72.7
Q9XFS9	AT5G62790	1-deoxy-D-xylulose 5-phosphate reductoisomerase, chloroplastic OS=Arabidopsis thaliana GN=DXR PE=2 SV=2	51931	6.58	1375.36	23	57	1687.39	24	67.9	1449.32	22	56.4
P32961	AT3G44310	Nitrilase 1 OS=Arabidopsis thaliana GN=NIT1 PE=1 SV=2	38128	5.84	1447.87	23	51.4	1408.83	23	51.4	1550.88	26	57.2
Q8LCE1	AT1G66200	Glutamine synthetase cytosolic isozyme 1-2 OS=Arabidopsis thaliana GN=GLN1-2 PE=1 SV=2	39183	5.14	1647.01	23	72.5	1357.81	23	72.5	1620.36	25	78.1
P48641	AT3G24170	Glutathione reductase, cytosolic OS=Arabidopsis thaliana GN=At3g24170 PE=2 SV=1	53837	6.36	1748.69	23	57.9	1480.66	22	54.1	1495.52	21	57.1
Q93VR3	AT5G28840	GDP-mannose 3,5-epimerase OS=Arabidopsis thaliana GN=At5g28840 PE=1 SV=1	42731	5.85	1377.63	23	69.5	1233.03	21	69.8	1256.91	23	74
O81645	AT3G57410	Villin-3 OS=Arabidopsis thaliana GN=VLN3 PE=1 SV=2	106283	5.6	1265.06	23	37.2	1155.53	19	34.8	1417.94	23	37
F4IWV2	AT3G55410	2-oxoglutarate dehydrogenase, E1 component OS=Arabidopsis thaliana GN=At3g55410 PE=4 SV=1	115091	6.47	1278.3	23	31.1	1146.91	19	32.1	917.5	15	31.3
Q8VY06	AT1G49630	Presequence protease 2, chloroplastic/mitochondrial OS=Arabidopsis thaliana GN=PREP2 PE=1 SV=1	121055	5.33	1295.99	23	26.9	1112.95	18	25.2	1353.71	23	28.9
O23254	AT4G13930	Serine hydroxymethyltransferase 4 OS=Arabidopsis thaliana GN=SHM4 PE=1 SV=1	51685	6.8	1456.48	22	71.3	1752.32	31	63.3	2211.18	35	76.9
P41376	AT3G13920	Eukaryotic initiation factor 4A-1 OS=Arabidopsis thaliana GN=TIF4A-1 PE=1 SV=1	46675	5.47	1289.75	22	55.1	1739.66	27	66.3	1905.45	30	69.4
Q94KE3	AT3G52990	Pyruvate kinase OS=Arabidopsis thaliana GN=At3g52990 PE=2 SV=1	57459	6.66	1537.86	22	61.5	1538.38	25	62.2	1311.86	20	54.3
Q8W4E2	AT1G20260	V-type proton ATPase subunit B3 OS=Arabidopsis thaliana GN=VHA-B3 PE=2 SV=1	54278	4.99	1466.86	22	57.7	1390.61	24	67.8	1606.64	26	65.7
Q9LV33	AT3G18080	Beta-glucosidase 44 OS=Arabidopsis thaliana GN=BGLU44 PE=2 SV=1	58946	9.44	1363.65	22	44.7	1431.51	24	54.1	1298.88	22	50.4
Q9LZG0	AT5G03300	Adenosine kinase 2 OS=Arabidopsis thaliana GN=ADK2 PE=1 SV=1	37822	5.14	1505.69	22	56.5	1534.56	24	67	1581.49	22	70.1
Q9LIB2	AT3G29320	Alpha-glucan phosphorylase 1 OS=Arabidopsis thaliana GN=PHS1 PE=2 SV=1	108517	5.36	1424.38	22	40.5	1442.4	23	43.1	1280.94	21	45.6
Q9FFC7	AT5G22800	Probable alanine--tRNA ligase, chloroplastic OS=Arabidopsis thaliana GN=EMB86 PE=1 SV=2	107764	5.42	1585.36	22	39.4	1498.5	23	41.2	1374.1	19	29.2
Q39043	AT5G42020	Mediator of RNA polymerase II transcription subunit 37f OS=Arabidopsis thaliana GN=MED37F PE=1 SV=2	73516	5.11	1441.4	22	38.5	1377.27	22	45.1	1509.78	26	43.1
Q9S757	AT3G61440	Bifunctional L-3-cyanoalanine synthase/cysteine synthase C1, mitochondrial OS=Arabidopsis thaliana GN=CYSC1 PE=1 SV=1	39902	8.71	1239.89	22	47	1243.25	22	49.2	1466.17	24	49.2
Q9LKR3	AT5G28540	Mediator of RNA polymerase II transcription subunit 37a OS=Arabidopsis thaliana GN=MED37A PE=1 SV=1	73584	5.08	1471.06	22	35.7	1275.58	21	45.9	1559.86	27	46.6
Q94K71	AT3G48420	Haloacid dehalogenase-like hydrolase domain-containing protein At3g48420 OS=Arabidopsis thaliana GN=At3g48420 PE=1 SV=1	34224	8.31	1210.98	22	58.9	1240.42	20	56.7	1149.37	18	53.6
Q42547	AT1G20620	Catalase-3 OS=Arabidopsis thaliana GN=CAT3 PE=1 SV=3	56660	7.31	1339.31	22	54.1	1259.14	19	53.3	1365.18	22	53.3
O65258	AT4G00490	Beta-amylase 2, chloroplastic OS=Arabidopsis thaliana GN=BAM2 PE=1 SV=2	61359	4.89	1348.22	22	48	1247.58	19	46.9	1386.09	22	47.4
P93292	ATMG00280	Putative uncharacterized mitochondrial protein AtMg00280 OS=Arabidopsis thaliana GN=AtMg00280 PE=5 SV=1	12656	9.14	1589.32	21	47.3	2099.62	31	47.3	1920.93	30	39.1
Q8L7K9	AT4G00570	NAD-dependent malic enzyme 2, mitochondrial OS=Arabidopsis thaliana GN=NAD-ME2 PE=1 SV=1	66598	6.62	1535.52	21	53	1748.89	25	55.7	1643.38	22	52.7
Q9MA79	AT1G43670	Fructose-1,6-bisphosphatase, cytosolic OS=Arabidopsis thaliana GN=At1g43670 PE=2 SV=1	37264	5.28	1611.85	21	57.5	1977.87	25	60.1	1531.33	20	60.4
B9DHQ0	AT5G19780	Tubulin alpha-5 chain OS=Arabidopsis thaliana GN=TUBA5 PE=1 SV=2	49622	4.95	1389.66	21	44.4	1510.6	23	51.3	1521.9	24	55.3
Q9SSA5	AT3G01480	Peptidyl-prolyl cis-trans isomerase CYP38, chloroplastic OS=Arabidopsis thaliana GN=CYP38 PE=1 SV=1	47952	5.06	1558.99	21	57	1687.68	23	60.4	1400.81	19	53.5
Q93WJ8	AT5G03630	Probable monodehydroascorbate reductase, cytoplasmic isoform 4 OS=Arabidopsis thaliana GN=At5g03630 PE=2 SV=1	47450	5.24	1418.82	21	72	1467.79	22	71	1704.57	25	78.6
Q9SIF2	AT2G04030	At2g04030/F3C11.14 OS=Arabidopsis thaliana GN=CR88 PE=1 SV=1	88608	4.93	1379.01	21	49.4	1410.18	22	50.6	1580.56	23	46.2
Q9SA73	AT1G30580	Obg-like ATPase 1 OS=Arabidopsis thaliana GN=T5I8.3 PE=2 SV=1	44443	6.35	1261.65	21	68	1297.53	21	74.4	1248.05	21	67.8
Q9SGE0	AT1G08200	UDP-D-apiose/UDP-D-xylose synthase 2 OS=Arabidopsis thaliana GN=AXS2 PE=2 SV=1	43762	5.58	1434.33	21	53.2	1341.95	21	51.2	1274.47	19	49.6
F4JTQ0	AT4G38510	V-type proton ATPase subunit B2 OS=Arabidopsis thaliana GN=At4g38510 PE=1 SV=1	55143	5.14	1390.03	21	56.1	1160.59	20	58.1	1489.02	24	59.5
Q9LDZ0	AT5G09590	Heat shock 70 kDa protein 10, mitochondrial OS=Arabidopsis thaliana GN=HSP70-10 PE=2 SV=1	72946	5.63	1356.39	21	38.1	1259.34	20	40.2	1248.48	18	35.2
P23321	AT5G66570	Oxygen-evolving enhancer protein 1-1, chloroplastic OS=Arabidopsis thaliana GN=PSBO1 PE=1 SV=2	35121	5.55	1370.64	21	53	1308.82	19	50.9	1223.58	19	51.5
P23686	AT1G02500	S-adenosylmethionine synthase 1 OS=Arabidopsis thaliana GN=SAM1 PE=1 SV=2	43131	5.51	1437.46	21	60.3	1313.97	19	62.1	1379.47	19	58
Q9SKP6	AT2G21170	Triosephosphate isomerase, chloroplastic OS=Arabidopsis thaliana GN=TIM PE=1 SV=1	33325	7.67	1460.11	21	66.3	1291.83	19	65.1	1277.46	17	69.5
Q8GUM2	AT4G37910	Heat shock 70 kDa protein 9, mitochondrial OS=Arabidopsis thaliana GN=HSP70-9 PE=2 SV=1	73030	5.51	1351.88	21	39.6	1118.6	16	39.6	1321.3	19	43.8
F4HUA0	AT1G07930	Elongation factor 1-alpha OS=Arabidopsis thaliana GN=At1g07930 PE=1 SV=1	41348	9.3	1368.7	21	51.6
Q9FFN4	AT5G63800	Beta-galactosidase 6 OS=Arabidopsis thaliana GN=BGAL6 PE=2 SV=1	79708	8.97	1245.45	20	42.6	1418.25	26	46.2	1433.72	23	46.9
P41377	AT1G54270	Eukaryotic initiation factor 4A-2 OS=Arabidopsis thaliana GN=TIF4A-2 PE=1 SV=1	46733	5.45	1159.45	20	51.9	1594.3	25	64.8	1742.32	27	70.4
P56757	ATCG00120	ATP synthase subunit alpha, chloroplastic OS=Arabidopsis thaliana GN=atpA PE=1 SV=1	55294	5.19	1439.61	20	39.4	1734.79	25	46.7	1538.8	23	45.2
Q9S726	AT3G04790	Probable ribose-5-phosphate isomerase 3, chloroplastic OS=Arabidopsis thaliana GN=RPI3 PE=1 SV=1	29287	5.72	1561.88	20	80.4	1723.62	24	77.9	1441.95	19	77.9
O81644	AT2G41740	Villin-2 OS=Arabidopsis thaliana GN=VLN2 PE=1 SV=2	107776	5.18	1307.3	20	33	1409.45	23	35	1566.93	25	36.1
Q56WN1	AT5G37600	Glutamine synthetase cytosolic isozyme 1-1 OS=Arabidopsis thaliana GN=GLN1-1 PE=1 SV=2	39090	5.28	1418.31	20	54.2	1335.21	23	54.2	1348.81	22	57.3
Q9XI10	AT1G21680	DPP6 N-terminal domain-like protein OS=Arabidopsis thaliana GN=F8K7.10 PE=2 SV=1	78393	6.3	1096.09	20	44.1	1215.62	23	44.3	1202.45	20	40.8
P42643	AT4G09000	14-3-3-like protein GF14 chi OS=Arabidopsis thaliana GN=GRF1 PE=1 SV=3	29913	4.68	1234.36	20	58.5	1549.61	23	84.6	1279.96	20	79.4
P57106	AT5G43330	Malate dehydrogenase, cytoplasmic 2 OS=Arabidopsis thaliana GN=MDH2 PE=1 SV=1	35652	6.33	1606.56	20	52.1	1681.77	23	54.8	1630.18	19	63.6
Q9SYI0	AT4G01800	Protein translocase subunit SECA1, chloroplastic OS=Arabidopsis thaliana GN=SECA1 PE=2 SV=2	115112	6.07	1116.74	20	26	1253.56	22	31	1236.75	22	37.3
Q93ZN9	AT4G33680	LL-diaminopimelate aminotransferase, chloroplastic OS=Arabidopsis thaliana GN=DAP PE=1 SV=1	50364	7.03	1377.06	20	56.4	1321.19	22	59	1380.84	19	44.5
F4I116	AT1G09620	ATP binding/leucine-tRNA ligases/aminoacyl-tRNA ligases OS=Arabidopsis thaliana GN=At1g09620 PE=1 SV=1	123372	5.74	1224.28	20	30.3	1235.71	22	36.6	802.47	16	28.7
Q96291	AT3G11630	2-Cys peroxiredoxin BAS1, chloroplastic OS=Arabidopsis thaliana GN=BAS1 PE=1 SV=2	29074	6.92	1572.2	20	61.7	1852.26	21	61.7	1720.23	22	62
Q9SMT7	AT3G48990	Oxalate--CoA ligase OS=Arabidopsis thaliana GN=AAE3 PE=1 SV=1	55510	6.08	1324.88	20	63.8	1459.07	21	78.2	1592.44	21	76.8
Q9SH69	AT1G64190	6-phosphogluconate dehydrogenase, decarboxylating 1, chloroplastic OS=Arabidopsis thaliana GN=At1g64190 PE=1 SV=1	53344	5.34	1322.88	20	61.6	1234.37	21	64.1	1257.76	20	61.2
O23553	AT4G17090	Beta-amylase 3, chloroplastic OS=Arabidopsis thaliana GN=BAM3 PE=1 SV=3	61314	6.59	1446.01	20	46.7	1350.02	21	45.6	1258.5	19	47.4
Q9C7X7	AT1G56410	Heat shock 70 kDa protein 18 OS=Arabidopsis thaliana GN=HSP70-18 PE=2 SV=1	68314	5.22	1549.79	20	46.4	1563.17	20	41.8	1591.21	21	39.1
Q9FLG1	AT5G64570	Beta-D-xylosidase 4 OS=Arabidopsis thaliana GN=BXL4 PE=1 SV=1	84255	7.76	1315.82	20	39.5	1298.22	20	36.6	1235.66	19	33
P17745	AT4G20360	Elongation factor Tu, chloroplastic OS=Arabidopsis thaliana GN=TUFA PE=1 SV=1	51598	5.84	1483.74	20	46.4	1212.02	20	55.7	1082.34	16	58
Q9LZF6	AT5G03340	Cell division control protein 48 homolog E OS=Arabidopsis thaliana GN=CDC48E PE=1 SV=2	89902	5.08	1201.17	20	38	1131.94	19	38.8	941.3	15	33.1
F4ISU2	AT2G32240	Uncharacterized protein OS=Arabidopsis thaliana GN=At2g32240 PE=1 SV=1	148525	4.74	1126.65	20	24.3	936.75	18	20.1	1060.3	18	24.1
Q39172	AT5G16970	NADP-dependent alkenal double bond reductase P1 OS=Arabidopsis thaliana GN=P1 PE=1 SV=1	38109	5.81	1317.19	20	67	1269.28	18	63.5	1161.94	17	61.2
Q9M084	AT4G31180	AT4G31180 protein OS=Arabidopsis thaliana GN=At4g31180 PE=2 SV=1	62878	5.91	1360.06	20	49.3	1181.9	18	46.8	1079.29	16	44.3
Q9S9M7	AT1G16080	Putative uncharacterized protein At1g16080 OS=Arabidopsis thaliana GN=T24D18.18 PE=2 SV=1	34108	6.38	1286.13	20	61.3	1029.92	17	62.3	1255.41	20	66.1
Q96293	AT1G49240	Actin-8 OS=Arabidopsis thaliana GN=ACT8 PE=1 SV=2	41836	5.37	1562.14	20	77.5				1669.39	23	78.2
Q9LR75	AT1G03475	Coproporphyrinogen-III oxidase 1, chloroplastic OS=Arabidopsis thaliana GN=CPX1 PE=2 SV=1	43769	6.24	1216.38	19	60.4	1348.65	23	67.6	1451.19	25	64.2
Q9C522	AT3G06650	ATP-citrate synthase beta chain protein 1 OS=Arabidopsis thaliana GN=ACLB-1 PE=2 SV=1	65772	7.92	1315.68	19	45.7	1394.11	23	46.4	1254.48	21	49.3
Q9FWA3	AT3G02360	6-phosphogluconate dehydrogenase, decarboxylating 3 OS=Arabidopsis thaliana GN=At3g02360 PE=2 SV=1	53544	7.02	1172.08	19	55.3	1247.3	22	57.8	1153.97	20	52.9
F4J270	AT3G57240	Beta-1,3-glucanase 3 OS=Arabidopsis thaliana GN=BG3 PE=3 SV=1	37608	8.45	1463.29	19	75.4	1509.18	22	75.4	1397.16	19	75.4
P47999	AT2G43750	Cysteine synthase, chloroplastic/chromoplastic OS=Arabidopsis thaliana GN=OASB PE=1 SV=2	41630	8.13	1563.95	19	60.5	1732.5	21	71.4	1876.25	26	67.1
P29513	AT1G20010	Tubulin beta-5 chain OS=Arabidopsis thaliana GN=TUBB5 PE=2 SV=1	50310	4.66	1298.53	19	53.2	1403.92	21	55.2	1438.4	21	53
Q9S795	AT1G74920	Betaine aldehyde dehydrogenase 1, chloroplastic OS=Arabidopsis thaliana GN=ALDH10A8 PE=2 SV=1	54397	5.18	1301.78	19	46.7	1506.43	21	60.7	1199.17	17	60.7
Q93WN0	AT4G14040	Selenium-binding protein 2 OS=Arabidopsis thaliana GN=SBP2 PE=1 SV=1	53903	5.75	1395.35	19	56.9	1411.86	21	67.8	1174.08	16	57.3
Q9FFR3	AT5G41670	6-phosphogluconate dehydrogenase, decarboxylating 2, chloroplastic OS=Arabidopsis thaliana GN=At5g41670 PE=1 SV=1	53284	5.62	1180.33	19	62.4	1283.28	21	63.7	936.93	16	60.8
Q9S841	AT3G50820	Oxygen-evolving enhancer protein 1-2, chloroplastic OS=Arabidopsis thaliana GN=PSBO2 PE=1 SV=1	34998	5.92	1234.61	19	62.8	1318.89	20	62.8	1336.44	21	62.8
P29517	AT4G20890	Tubulin beta-9 chain OS=Arabidopsis thaliana GN=TUBB9 PE=1 SV=1	49626	4.69	1230.55	19	48.2	1320.91	20	51.8	1393.2	21	45.5
Q9ZP06	AT1G53240	Malate dehydrogenase 1, mitochondrial OS=Arabidopsis thaliana GN=At1g53240 PE=1 SV=1	35782	8.54	1583.77	19	65.1	1598.27	20	73	1470.05	20	73.9
P24636	AT5G44340	Tubulin beta-4 chain OS=Arabidopsis thaliana GN=TUBB4 PE=2 SV=2	49791	4.76	1222.14	19	47.5	1326.49	20	51.1	1336.45	20	45.5
Q56ZI2	AT1G22530	Patellin-2 OS=Arabidopsis thaliana GN=PATL2 PE=1 SV=2	75962	4.92	1211.38	19	44.8	1236.49	19	38.4	1089.06	18	38.9
Q9M8M7	AT1G80600	Acetylornithine aminotransferase, chloroplastic/mitochondrial OS=Arabidopsis thaliana GN=WIN1 PE=1 SV=1	48797	6.37	1158.2	19	49.5	1327.07	19	53.4	1168.57	18	54
Q9SJL8	AT2G36880	S-adenosylmethionine synthase 3 OS=Arabidopsis thaliana GN=METK3 PE=1 SV=1	42471	5.76	1461.89	19	65.1	1293.21	18	66.7	1348.09	20	71.3
O04983	AT5G35360	Biotin carboxylase, chloroplastic OS=Arabidopsis thaliana GN=CAC2 PE=1 SV=1	58350	6.85	955.94	19	51.5	1051.64	18	47.5	1118.33	20	45.6
F4K2Y3	AT5G36210	Putative S9 Tyrosyl aminopeptidase OS=Arabidopsis thaliana GN=At5g36210 PE=4 SV=1	81255	5.57	1240.22	19	31.8	1277.55	18	36.2	1199.77	18	33.7
O65581	AT4G26530	Fructose-bisphosphate aldolase OS=Arabidopsis thaliana GN=M3E9.40 PE=2 SV=1	38270	5.65	1525.37	19	71.5	1406.04	17	62	1555.09	19	69.3
Q8LPJ5	AT5G14590	Isocitrate dehydrogenase [NADP], chloroplastic/mitochondrial OS=Arabidopsis thaliana GN=At5g14590 PE=2 SV=1	54162	8.05	1132.76	19	53.4	1009.96	17	40.4	1131.3	18	42.9
Q9M1R2	AT3G62120	Class II aaRS and biotin synthetases superfamily protein OS=Arabidopsis thaliana GN=T17J13.80 PE=2 SV=1	60717	6.09	1046.76	19	47.4	832.45	17	39.4	802.93	16	41.7
Q8RY94	AT4G18440	Adenylosuccinate lyase OS=Arabidopsis thaliana GN=At4g18440 PE=2 SV=1	59720	5.89	1186.89	19	42.9	999.74	16	41.6	1063.9	18	47
Q9SRG3	AT1G77510	Protein disulfide isomerase-like 1-2 OS=Arabidopsis thaliana GN=PDIL1-2 PE=2 SV=1	56329	4.9	1246.65	19	48.4	876.05	16	50.8	1020.82	17	49.6
Q9S850	AT3G01910	Sulfite oxidase OS=Arabidopsis thaliana GN=SOX PE=1 SV=1	43302	8.8	967.58	19	64.9	737.7	12	48.9	674.75	11	38.9
Q9LIN0	AT3G26450	Major latex protein, putative OS=Arabidopsis thaliana GN=At3g26450 PE=2 SV=1	17780	5.01	1019.93	19	84.2	707.94	11	78.9	735.04	13	82.2
Q9SPK5	AT1G50480	Formate--tetrahydrofolate ligase OS=Arabidopsis thaliana GN=THFS PE=2 SV=1	67759	6.26	1249.51	18	51.3	1519.57	22	51.3	1492.53	23	49.2
Q8GTR4	AT5G04360	Pullulanase 1, chloroplastic OS=Arabidopsis thaliana GN=PU1 PE=2 SV=2	107000	5.94	1027.73	18	30.5	1360.01	22	45.2	1145.04	20	42.7
Q94CE5	AT3G22200	Gamma-aminobutyrate transaminase POP2, mitochondrial OS=Arabidopsis thaliana GN=POP2 PE=1 SV=1	55152	8.01	1312.22	18	54.2	1568.19	21	66.9	1402.63	22	63.7
Q9SJQ0	AT2G36580	Pyruvate kinase OS=Arabidopsis thaliana GN=At2g36580 PE=2 SV=2	57472	5.96	1223.65	18	54.3	1149.55	20	56.4	1234.4	19	58.6
Q9FGX1	AT5G49460	ATP-citrate synthase beta chain protein 2 OS=Arabidopsis thaliana GN=ACLB-2 PE=1 SV=1	65786	7.54	1226.13	18	38	1297.68	20	39.1	1080.11	18	41.6
Q9LV35	AT3G18060	WD40 domain-containing protein OS=Arabidopsis thaliana GN=At3g18060 PE=2 SV=1	66000	5.61	1123.32	18	54.4	1233.38	19	42.5	1351.96	21	53.9
Q9ZUY6	AT2G27860	UDP-D-apiose/UDP-D-xylose synthase 1 OS=Arabidopsis thaliana GN=AXS1 PE=1 SV=1	43610	5.49	1262.68	18	45.8	1206.26	19	47.3	1110.17	17	46
Q9SSL0	AT1G70820	At1g70820 OS=Arabidopsis thaliana GN=F15H11.7 PE=2 SV=1	67270	5.62	920.08	18	42.9	1046.9	19	41.6	896.75	15	34.5
Q9LXC9	AT5G09650	Soluble inorganic pyrophosphatase 6, chloroplastic OS=Arabidopsis thaliana GN=PPA6 PE=1 SV=1	33359	5.71	1303.3	18	53.3	1240.65	18	57.3	1447.82	21	57
Q9ZPI6	AT4G29010	Peroxisomal fatty acid beta-oxidation multifunctional protein AIM1 OS=Arabidopsis thaliana GN=AIM1 PE=1 SV=1	77696	9.36	1165.6	18	34	1082.61	18	36.1	1138.32	20	40.8
F4JT64	AT4G19410	Pectinacetylesterase family protein OS=Arabidopsis thaliana GN=At4g19410 PE=4 SV=1	55797	9.23	1116.49	18	33.5	948.78	18	33.5	1087.03	19	39.1
P53496	AT3G12110	Actin-11 OS=Arabidopsis thaliana GN=ACT11 PE=1 SV=1	41648	5.23	1209.84	18	52.5	1208.28	18	43.2	1020.47	18	49.1
C0Z361	AT5G56500	Chaperonin 60 subunit beta 3, chloroplastic OS=Arabidopsis thaliana GN=CPN60B3 PE=1 SV=1	63285	5.73	1290.35	18	28.6	1236.28	17	30.7	1154.09	17	31.3
P0CJ46	AT2G37620	Actin-1 OS=Arabidopsis thaliana GN=ACT1 PE=1 SV=1	41771	5.31	1223.39	18	62.9	1058.79	17	53.6	877.87	17	63.7
P53494	AT5G59370	Actin-4 OS=Arabidopsis thaliana GN=ACT4 PE=1 SV=1	41752	5.37	1221.19	18	48.8	1109.95	17	43.8	931.42	17	51.7
Q39230	AT5G27470	Serine--tRNA ligase OS=Arabidopsis thaliana GN=At5g27470 PE=2 SV=1	51596	6.27	1163.49	18	52.5	1019.63	17	41.7	996.77	16	37.3
Q9FFP6	AT5G63680	Pyruvate kinase OS=Arabidopsis thaliana GN=At5g63680 PE=3 SV=1	54982	6.24	1125.31	18	51.8	959.13	17	55.1	943.21	16	42.7
Q8W593	AT1G67280	Probable lactoylglutathione lyase, chloroplast OS=Arabidopsis thaliana GN=At1g67280 PE=1 SV=1	39142	6.97	1056.14	18	44.3	1005.65	16	51.1	993.85	17	44.3
Q8RXD9	AT2G40840	4-alpha-glucanotransferase DPE2 OS=Arabidopsis thaliana GN=DPE2 PE=1 SV=1	109707	5.54	950.74	18	33.3	933.02	16	29.9	693.89	11	23.7
Q9SUR0	AT4G23670	AT4G23670 protein OS=Arabidopsis thaliana GN=F9D16.140 PE=2 SV=1	17507	5.91	1241.92	18	88.7	1049.74	15	88.7	1119.46	15	88.7
Q8VYV7	AT5G66120	3-dehydroquinate synthase, chloroplastic OS=Arabidopsis thaliana GN=DHQS PE=2 SV=1	48034	7.05	1122.17	18	47.5	899.11	14	42.8	888.97	15	41.6
Q9T0A0	AT4G23850	Long chain acyl-CoA synthetase 4 OS=Arabidopsis thaliana GN=LACS4 PE=2 SV=1	74460	5.64	1084.06	17	41.9	1378.95	22	39.5	1357.55	21	48.2
Q9FWR4	AT1G19570	Glutathione S-transferase DHAR1, mitochondrial OS=Arabidopsis thaliana GN=DHAR1 PE=1 SV=1	23626	5.56	1073.25	17	90.6	1392.87	21	83.1	1511.83	22	90.6
Q9LZ66	AT5G04590	Sulfite reductase [ferredoxin], chloroplastic OS=Arabidopsis thaliana GN=SIR PE=1 SV=1	71905	8.51	1119.17	17	35.8	1342.61	21	33.6	1144.85	17	36.4
Q42522	AT3G48730	Glutamate-1-semialdehyde 2,1-aminomutase 2, chloroplastic OS=Arabidopsis thaliana GN=GSA2 PE=2 SV=2	50109	7.01	1210.25	17	46.4	1354.99	20	60.6	1452.78	22	60.6
Q949U7	AT3G52960	Peroxiredoxin-2E, chloroplastic OS=Arabidopsis thaliana GN=PRXIIE PE=1 SV=2	24669	9.12	1190.79	17	57.3	1378.6	20	62.8	1170.05	18	62
Q9C5R8	AT5G06290	2-Cys peroxiredoxin BAS1-like, chloroplastic OS=Arabidopsis thaliana GN=At5g06290 PE=2 SV=3	29761	5.55	1370.84	17	60.1	1757.61	20	60.1	1457.88	18	60.4
Q9FMT1	AT5G14200	3-isopropylmalate dehydrogenase 3, chloroplastic OS=Arabidopsis thaliana GN=IMDH3 PE=1 SV=1	44134	5.75	1252.74	17	62.8	1297.13	20	62.6	1373.78	18	63.1
Q38900	AT2G16600	Peptidyl-prolyl cis-trans isomerase CYP19-1 OS=Arabidopsis thaliana GN=CYP19-1 PE=1 SV=1	18480	8.65	1100.49	17	77.5	1296.32	20	77.5	1078.17	16	77.5
Q0WV25	AT1G04820	Tubulin alpha-4 chain OS=Arabidopsis thaliana GN=TUBA4 PE=2 SV=2	49509	4.93	1235.41	17	45.1	1294.72	19	51.1	1348.65	19	55.3
Q9SIV0	AT2G20610	S-alkyl-thiohydroximate lyase SUR1 OS=Arabidopsis thaliana GN=SUR1 PE=1 SV=1	51055	5.63	1021.97	17	50.9	1239.01	19	54.3	992.23	17	48.5
Q9SZ83	AT4G09670	Uncharacterized oxidoreductase At4g09670 OS=Arabidopsis thaliana GN=At4g09670 PE=1 SV=1	39537	5.62	990.07	17	49.2	1100.15	19	62.2	1057.48	17	62.4
Q9M0S5	AT4G09020	Isoamylase 3, chloroplastic OS=Arabidopsis thaliana GN=ISA3 PE=2 SV=2	86267	5.66	955.56	17	33.4	1161.3	19	35.5	887.77	13	26.7
P42799	AT5G63570	Glutamate-1-semialdehyde 2,1-aminomutase 1, chloroplastic OS=Arabidopsis thaliana GN=GSA1 PE=2 SV=1	50337	6.43	1202.35	17	49.6	1294.45	18	53.6	1534.3	22	63.1
P16127	AT4G18480	Magnesium-chelatase subunit ChlI-1, chloroplastic OS=Arabidopsis thaliana GN=CHLI1 PE=1 SV=1	46241	6.08	1080.4	17	39.6	1112.46	18	55.4	1202.71	20	51.2
P29511	AT4G14960	Tubulin alpha-6 chain OS=Arabidopsis thaliana GN=TUBA6 PE=1 SV=1	49506	4.93	1230.74	17	45.1	1209.85	18	51.1	1321.33	19	55.3
O82660	AT5G23120	Photosystem II stability/assembly factor HCF136, chloroplastic OS=Arabidopsis thaliana GN=HCF136 PE=1 SV=1	44076	6.79	1124.67	17	60.3	1064.04	18	56.3	1042.97	18	58.3
P25819	AT4G35090	Catalase-2 OS=Arabidopsis thaliana GN=CAT2 PE=2 SV=3	56895	6.63	1084.41	17	53.7	1043.21	18	58.1	1123.76	18	58.7
Q9SFB1	AT3G08030	F17A17.37 protein OS=Arabidopsis thaliana GN=F17A17.37 PE=2 SV=1	39041	7.17	1208.51	17	71.8	1262.51	18	73.2	1070.74	15	64.7
Q9SW96	AT5G56680	Asparagine--tRNA ligase, cytoplasmic 1 OS=Arabidopsis thaliana GN=SYNC1 PE=1 SV=1	63743	5.4	967.21	17	45.8	1034.99	17	46.9	1081.25	19	49.7
P82281	AT4G09010	Thylakoid lumenal 29 kDa protein, chloroplastic OS=Arabidopsis thaliana GN=TL29 PE=1 SV=2	37911	8.59	1261.76	17	52.7	1378.36	17	43.6	1358.52	19	52.7
Q9SDS7	AT1G12840	V-type proton ATPase subunit C OS=Arabidopsis thaliana GN=VHA-C PE=1 SV=1	42593	5.4	980.1	17	55.7	912.68	17	49.6	931.48	18	53.9
Q9ZU52	AT2G01140	Probable fructose-bisphosphate aldolase 3, chloroplastic OS=Arabidopsis thaliana GN=FBA3 PE=1 SV=1	42301	8.19	1111.2	17	48.1	1111.64	17	48.1	1108.1	18	48.1
P93033	AT2G47510	Fumarate hydratase 1, mitochondrial OS=Arabidopsis thaliana GN=FUM1 PE=2 SV=2	52966	8.01	1155.91	17	41.5	1210.28	17	45.9	1259.8	18	47
Q8L835	AT1G18070	At1g18070 OS=Arabidopsis thaliana GN=At1g18070 PE=2 SV=1	59205	5.19	867.96	17	30.5	794.7	17	28	847.34	16	33.1
Q9LIA8	AT3G29360	UDP-glucose 6-dehydrogenase 2 OS=Arabidopsis thaliana GN=UGD2 PE=1 SV=1	53139	5.69	1149.35	17	42.5	1153.83	17	45.4	996.52	16	39.4
Q9FNF2	AT5G24300	Starch synthase 1, chloroplastic/amyloplastic OS=Arabidopsis thaliana GN=SS1 PE=2 SV=1	72053	6.01	1094.27	17	35.1	1040.06	17	40.8	958.75	15	30.5
P92549	ATMG01190	ATP synthase subunit alpha, mitochondrial OS=Arabidopsis thaliana GN=ATPA PE=1 SV=2	55011	6.23	1075.1	17	41.6	1085.67	17	42.6	946.37	15	35.9
Q9SU63	AT3G48000	Aldehyde dehydrogenase family 2 member B4, mitochondrial OS=Arabidopsis thaliana GN=ALDH2B4 PE=2 SV=1	58552	7.11	1074.83	17	38.1	1025.01	17	40.1	860.49	13	33.1
O80448	AT2G38230	Pyridoxal 5~-phosphate synthase subunit PDX1.1 OS=Arabidopsis thaliana GN=PDX11 PE=1 SV=1	32841	5.75	1090.24	17	44.7	1020.25	16	42.4	1110.94	17	45
Q96529	AT3G57610	Adenylosuccinate synthetase, chloroplastic OS=Arabidopsis thaliana GN=PURA PE=1 SV=1	52931	6.68	1228.08	17	47.3	1225.46	16	45.3	1135.84	15	41.2
Q96327	AT3G51800	Isoform 4 of ERBB-3 BINDING PROTEIN 1 OS=Arabidopsis thaliana GN=EBP1	42269	5.84	900.79	17	47	840.52	16	43.6	713.47	15	47.5
Q9SIU0	AT2G13560	NAD-dependent malic enzyme 1, mitochondrial OS=Arabidopsis thaliana GN=NAD-ME1 PE=1 SV=1	69611	5.31	1177.38	17	45.7	996.81	15	40.3	1145.96	17	40.9
Q8RX72	AT4G30910	Leucine aminopeptidase 2, chloroplastic OS=Arabidopsis thaliana GN=At4g30910 PE=2 SV=1	61251	6.26	1201.85	17	39.2	963.55	15	33.4	1062.29	16	39.2
Q9ZUX0	AT2G27680	At2g27680/F15K20.22 OS=Arabidopsis thaliana GN=At2g27680 PE=2 SV=1	43127	8.21	1044.63	17	55.2	948.65	15	54.4	847.47	12	47.4
Q8L7C9	AT1G78370	Glutathione S-transferase U20 OS=Arabidopsis thaliana GN=GSTU20 PE=1 SV=1	24991	5.63	958.92	17	59.4	821.27	14	50.7	836.9	16	62.7
F4JLM5	AT4G10320	Isoleucyl-tRNA synthetase OS=Arabidopsis thaliana GN=At4g10320 PE=3 SV=1	135399	5.94	993.68	17	25.5	758.83	13	21.5	932	17	25.4
Q8RY11	AT3G05350	AT3g05350/T12H1_32 OS=Arabidopsis thaliana GN=At3g05350 PE=2 SV=1	78660	6.08	1139.08	17	44.4	929.27	13	35.2	1014.44	13	38.7
Q9FJ95	AT5G51970	Sorbitol dehydrogenase OS=Arabidopsis thaliana GN=SDH PE=1 SV=1	39230	5.67	1157.38	16	67.3	1331.98	21	80.8	1297.5	20	66.8
Q0WW26	AT4G34450	Coatomer subunit gamma OS=Arabidopsis thaliana GN=At4g34450 PE=1 SV=2	98429	5.06	1041.27	16	34.5	1234.32	21	39.3	1255.51	20	36.3
Q9SN86	AT3G47520	Malate dehydrogenase, chloroplastic OS=Arabidopsis thaliana GN=At3g47520 PE=1 SV=1	42379	8.66	1274.68	16	61.3	1650.77	20	70.5	1537.18	18	68
Q42029	AT1G06680	Isoform 2 of Oxygen-evolving enhancer protein 2-1, chloroplastic OS=Arabidopsis thaliana GN=PSBP1	23744	7.71	1231.98	16	54.8	1599.36	20	70.3	1362.68	17	70.3
O49485	AT4G34200	D-3-phosphoglycerate dehydrogenase 1, chloroplastic OS=Arabidopsis thaliana GN=PGDH1 PE=1 SV=1	63286	6.16	1132.89	16	34.3	1217.14	19	42.5	1355.12	21	52.6
O80934	AT2G37660	Uncharacterized protein At2g37660, chloroplastic OS=Arabidopsis thaliana GN=At2g37660 PE=2 SV=2	34858	8.37	1332.11	16	55.4	1278.62	19	55.4	1562.73	20	59.1
Q96255	AT4G35630	Phosphoserine aminotransferase 1, chloroplastic OS=Arabidopsis thaliana GN=PSAT1 PE=1 SV=1	47329	8.25	944.65	16	44	1181.47	19	50.7	985.41	17	38.6
Q9FNN1	AT5G08570	Pyruvate kinase OS=Arabidopsis thaliana GN=At5g08570 PE=2 SV=1	54941	5.93	883.17	16	43.7	1084.54	19	46.5	938.99	16	35.7
Q93ZT6	AT5G57870	Eukaryotic translation initiation factor isoform 4G-1 OS=Arabidopsis thaliana GN=EIF(ISO)4G1 PE=1 SV=1	85518	8.43	964.09	16	28.3	1027.65	18	33.8	1115.91	18	32.9
Q56WD9	AT2G33150	3-ketoacyl-CoA thiolase 2, peroxisomal OS=Arabidopsis thaliana GN=PED1 PE=1 SV=2	48548	8.62	1352.43	16	44.4	1335.36	18	52.8	1192.4	17	45.5
Q9FPF0	AT3G14990	Protein DJ-1 homolog A OS=Arabidopsis thaliana GN=DJ1A PE=1 SV=1	41831	5.31	1245.86	16	59.7	1410.72	18	62	1270.3	17	66.9
Q9LSV0	AT3G25530	Glyoxylate/succinic semialdehyde reductase 1 OS=Arabidopsis thaliana GN=GLYR1 PE=1 SV=1	30672	5.88	1195.73	16	77.2	1226.31	18	73	968.02	14	69.2
P48523	AT3G19450	Cinnamyl alcohol dehydrogenase 4 OS=Arabidopsis thaliana GN=CAD4 PE=1 SV=1	39073	5.33	1141.22	16	57.5	1231.89	18	63.6	1013.94	14	51.5
Q9LYR4	AT5G13420	Aldolase-type TIM barrel family protein OS=Arabidopsis thaliana GN=T22N19_70 PE=2 SV=1	47670	6.08	1013.61	16	42.5	1192.48	17	55.3	1192.89	18	46.8
Q42406	AT4G34870	Peptidyl-prolyl cis-trans isomerase CYP18-4 OS=Arabidopsis thaliana GN=CYP18-4 PE=1 SV=1	18366	8.9	1043.42	16	79.1	1115.51	17	75	1060.22	17	75
Q8VZ23	AT1G04420	NAD(P)-linked oxidoreductase superfamily protein OS=Arabidopsis thaliana GN=At1g04420 PE=2 SV=1	46398	8.7	931.14	16	50.5	1069.71	17	54.1	1067.83	16	50.7
Q7Y208	AT1G66970	Glycerophosphodiester phosphodiesterase GDPDL1 OS=Arabidopsis thaliana GN=GDPDL1 PE=1 SV=2	83736	5	1230.19	16	26.2	1348.89	17	32	997.25	15	24
P46309	AT4G23100	Glutamate--cysteine ligase, chloroplastic OS=Arabidopsis thaliana GN=GSH1 PE=1 SV=2	58525	6.16	888.74	16	44.8	1071.16	17	50.2	873.04	15	45.4
Q8W112	AT5G20950	Beta-D-glucan exohydrolase-like protein OS=Arabidopsis thaliana GN=At5g20950 PE=2 SV=1	67883	9.23	1038.1	16	33.8	1147.61	16	38	991.25	17	35.7
Q96254	AT2G44100	Isoform 2 of Guanosine nucleotide diphosphate dissociation inhibitor 1 OS=Arabidopsis thaliana GN=GDI1	48407	6.03	1035.9	16	55.7	1101.58	16	52.2	985.89	16	45.7
O24653	AT3G59920	Guanosine nucleotide diphosphate dissociation inhibitor 2 OS=Arabidopsis thaliana GN=GDI2 PE=2 SV=1	49507	5.49	1038.52	16	47.1	910.62	16	49.3	969.69	16	56.3
P42645	AT5G16050	14-3-3-like protein GF14 upsilon OS=Arabidopsis thaliana GN=GRF5 PE=1 SV=2	30163	4.73	1043.44	16	65.3	1060.83	16	63.8	1011.49	15	65.3
Q9ZPI1	AT3G11710	Lysine--tRNA ligase OS=Arabidopsis thaliana GN=At3g11710 PE=1 SV=1	70843	5.9	773.35	16	40.6	747.98	15	34.7	831.92	16	30.4
Q9SRT9	AT3G02230	UDP-arabinopyranose mutase 1 OS=Arabidopsis thaliana GN=RGP1 PE=1 SV=1	40602	5.61	808.96	16	60.5	721.61	15	43.1	808.83	15	56.6
P46416	AT5G27380	Glutathione synthetase, chloroplastic OS=Arabidopsis thaliana GN=GSH2 PE=2 SV=3	60233	6.07	953.15	16	49.4	814.42	14	37.3	1036.51	18	44
B9DFR6	AT3G59760	Cysteine synthase OS=Arabidopsis thaliana GN=OASC PE=2 SV=1	46086	8.59	985.13	16	49.4	990.83	14	51.7	914.78	13	54.5
O23264	AT4G14030	Selenium-binding protein 1 OS=Arabidopsis thaliana GN=SBP1 PE=1 SV=1	54023	5.37	1110.52	16	52.7	888.02	13	55.7	1165.22	17	54.5
P11035	AT1G37130	Nitrate reductase [NADH] 2 OS=Arabidopsis thaliana GN=NIA2 PE=1 SV=1	102778	6.09	878.96	16	28.2	704.5	13	28.4	814.05	15	38.3
Q8LDU4	AT4G37000	Red chlorophyll catabolite reductase, chloroplastic OS=Arabidopsis thaliana GN=RCCR PE=1 SV=2	36426	5.71	870.09	16	60.5	884.13	13	47.6	926.87	14	52
Q9SMN0	AT3G48690	Probable carboxylesterase 12 OS=Arabidopsis thaliana GN=CXE12 PE=1 SV=1	35545	5.23	1120.39	16	51.5	675.49	11	55.2	747.37	10	49.4
Q9XEA0	AT4G04350	AT4g04350/T19B17_7 OS=Arabidopsis thaliana GN=T19B17.7 PE=2 SV=1	110963	5.92	898.79	16	33.7	607.39	10	18.4	601.77	11	20.1
P42644	AT5G38480	14-3-3-like protein GF14 psi OS=Arabidopsis thaliana GN=GRF3 PE=1 SV=2	28588	4.75	917.53	15	62.7	1215.97	21	81.6	994.89	17	60
Q9LFW1	AT5G15650	UDP-arabinopyranose mutase 2 OS=Arabidopsis thaliana GN=RGP2 PE=1 SV=1	40864	5.76	822.84	15	58.9	1009.91	20	64.2	945.31	18	64.2
Q01525	AT1G78300	14-3-3-like protein GF14 omega OS=Arabidopsis thaliana GN=GRF2 PE=2 SV=2	29144	4.71	965.11	15	66.8	1162.94	19	79.5	1079.03	18	78
O22886	AT2G40490	Uroporphyrinogen decarboxylase 2, chloroplastic OS=Arabidopsis thaliana GN=HEME2 PE=2 SV=1	43553	8.29	1049.53	15	64	1181.21	19	63.7	1061.69	15	66.8
Q9LF46	AT5G17380	2-hydroxyacyl-CoA lyase OS=Arabidopsis thaliana GN=HACL PE=1 SV=1	61432	5.74	921.72	15	50	998.5	18	54.7	1142.75	18	50.5
P17562	AT4G01850	S-adenosylmethionine synthase 2 OS=Arabidopsis thaliana GN=SAM2 PE=1 SV=1	43228	5.67	1158.46	15	63.1	1269.53	18	66.7	1264.68	17	62.8
Q9ASR0	AT5G62700	Tubulin beta-3 chain OS=Arabidopsis thaliana GN=TUBB3 PE=2 SV=2	50701	4.7	1003.75	15	32.2	1023.58	16	37.8	1155.19	18	31.6
P34795	AT5G42740	Glucose-6-phosphate isomerase, cytosolic OS=Arabidopsis thaliana GN=PGIC PE=1 SV=1	61679	6.19	935	15	52.1	946.5	16	46.6	1093.22	18	50.7
Q9MBH2	AT3G28940	AIG2 protein-like OS=Arabidopsis thaliana GN=At3g28940 PE=2 SV=1	19453	4.95	1048.68	15	90.5	1061.61	16	66.3	1163.74	16	66.9
Q94JQ3	AT4G32520	Serine hydroxymethyltransferase 3, chloroplastic OS=Arabidopsis thaliana GN=SHM3 PE=1 SV=2	57946	9.03	851.48	15	45	899.33	16	35.9	894.34	16	41.8
F4HR88	AT1G33590	Leucine-rich repeat (LRR) family protein OS=Arabidopsis thaliana GN=At1g33590 PE=4 SV=1	51709	9.11	1018.74	15	48	1013.81	16	47	1039.17	15	44
Q9SQT8	AT3G06350	Bifunctional 3-dehydroquinate dehydratase/shikimate dehydrogenase, chloroplastic OS=Arabidopsis thaliana GN=EMB3004 PE=1 SV=1	65755	6.41	854.66	15	42	1004.82	16	43.9	815.86	14	34.2
Q9SX53	AT1G50380	At1g50380/F14I3_27 OS=Arabidopsis thaliana GN=F14I3.4 PE=2 SV=1	80887	5.54	883.93	15	30.8	937.46	16	36.5	578.32	10	22.8
Q9LF33	AT5G15490	UDP-glucose 6-dehydrogenase 3 OS=Arabidopsis thaliana GN=UGD3 PE=1 SV=1	53083	5.76	892.84	15	40.2	981.19	15	42.3	1032.98	16	42.3
O65202	AT4G16760	Peroxisomal acyl-coenzyme A oxidase 1 OS=Arabidopsis thaliana GN=ACX1 PE=1 SV=1	74255	7.58	782.73	15	42	822.01	15	35.7	955.43	16	43.1
Q9FG67	AT5G23010	Methylthioalkylmalate synthase 1, chloroplastic OS=Arabidopsis thaliana GN=MAM1 PE=1 SV=1	55091	6.84	888.83	15	46.2	939.57	15	37.2	936.61	15	41.9
Q9ZRW8	AT1G78380	Glutathione S-transferase U19 OS=Arabidopsis thaliana GN=GSTU19 PE=2 SV=1	25634	5.8	798.63	15	68	752.95	15	83.6	786.08	14	67.1
Q8VZB5	AT5G14260	Putative uncharacterized protein At5g14260 OS=Arabidopsis thaliana GN=F18O22_50 PE=2 SV=1	57548	6.38	1096.69	15	37.9	1018.37	15	38.7	1059.26	14	36.6
O04630	AT5G26830	Threonine--tRNA ligase, mitochondrial OS=Arabidopsis thaliana GN=THRRS PE=2 SV=4	77288	6.15	773.27	15	40.8	866.58	15	39.3	753.79	14	33.7
F4IMB5	AT2G07698	ATP synthase subunit alpha OS=Arabidopsis thaliana GN=At2g07698 PE=3 SV=1	85879	5.44	939.35	15	24.3	913.79	15	22.8	850.87	14	20.8
Q9SGS4	AT1G76080	Thioredoxin-like protein CDSP32, chloroplastic OS=Arabidopsis thaliana GN=CDSP32 PE=1 SV=1	33663	8.65	845.29	15	52.6	836.31	14	53.3	852.46	15	41.1
O04151	AT1G56340	Calreticulin-1 OS=Arabidopsis thaliana GN=CRT1 PE=1 SV=1	48497	4.46	944.53	15	40.2	843.03	14	38.6	698.23	11	38.8
Q9FV81	AT1G48520	Glutamyl-tRNA(Gln) amidotransferase subunit B, chloroplastic/mitochondrial OS=Arabidopsis thaliana GN=GATB PE=2 SV=1	60902	7.52	751.33	15	48.4	642.01	13	47.3	914.12	18	44.2
Q93ZB6	AT3G14930	Uroporphyrinogen decarboxylase 1, chloroplastic OS=Arabidopsis thaliana GN=HEME1 PE=2 SV=2	46225	6.64	980.73	15	47.1	897	13	49.8	1139.19	15	51.9
Q8L940	AT5G01410	Pyridoxal 5~-phosphate synthase subunit PDX1.3 OS=Arabidopsis thaliana GN=PDX13 PE=1 SV=2	33195	5.79	857.1	15	35.6	717.12	13	39.8	682.69	12	38.2
Q9LUB2	AT5G48220	AT5g48220/MIF21_11 OS=Arabidopsis thaliana GN=At5g48220 PE=2 SV=1	41942	5.78	877.95	15	62.8	773.49	13	54.4	702.69	12	53
Q9SLA8	AT2G05990	Enoyl-[acyl-carrier-protein] reductase [NADH], chloroplastic OS=Arabidopsis thaliana GN=MOD1 PE=1 SV=1	41188	9.1	1028.74	15	57.2	870	12	50.3	1080	15	59
Q8VZJ2	AT4G16260	AT4g16260/dl4170c OS=Arabidopsis thaliana GN=At4g16260 PE=2 SV=1	37688	6.43	943.74	15	60.5	800.25	12	60.5	916.92	14	66.3
Q9LEU8	AT5G10920	Argininosuccinate lyase, chloroplastic OS=Arabidopsis thaliana GN=At5g10920 PE=2 SV=1	57476	5.6	976.95	15	42.4	736.32	12	40	775.7	12	39.7
Q93VS8	AT5G19820	Protein EMBRYO DEFECTIVE 2734 OS=Arabidopsis thaliana GN=emb2734 PE=2 SV=1	123746	4.77	871.4	15	24.7	730.26	11	23.3	847.12	14	23.9
Q9SZX3	AT4G24830	Argininosuccinate synthase, chloroplastic OS=Arabidopsis thaliana GN=At4g24830 PE=2 SV=3	53812	6.25	852.38	14	43.1	1124.19	19	54.9	1181.14	19	46.8
Q949W8	AT5G49650	Putative xylulose kinase OS=Arabidopsis thaliana GN=XK-2 PE=2 SV=1	61256	5.38	836.61	14	36.4	1016.72	18	43.7	966.55	16	45.5
Q9S7E4	AT5G14780	Formate dehydrogenase, mitochondrial OS=Arabidopsis thaliana GN=FDH1 PE=1 SV=1	42383	7.12	782.2	14	56	903.93	16	46.4	1072.78	19	65.9
P49572	AT2G04400	Indole-3-glycerol phosphate synthase, chloroplastic OS=Arabidopsis thaliana GN=At2g04400 PE=2 SV=2	44549	6.99	863.39	14	54.5	1000.81	16	59.7	1171.89	19	59
Q9FKW6	AT5G66190	Ferredoxin--NADP reductase, leaf isozyme 1, chloroplastic OS=Arabidopsis thaliana GN=LFNR1 PE=1 SV=1	40301	8.32	934.62	14	51.4	964.49	16	53.3	1135.42	17	56.1
P48347	AT1G22300	Isoform 2 of 14-3-3-like protein GF14 epsilon OS=Arabidopsis thaliana GN=GRF10	28882	4.73	937.97	14	55.5	1167.6	16	57.1	1236.75	17	64.6
Q9S7B5	AT4G29840	Threonine synthase 1, chloroplastic OS=Arabidopsis thaliana GN=TS1 PE=1 SV=1	57740	7.12	896.25	14	37.8	1106.71	16	37.6	1068.74	16	39.7
Q9ZPF5	AT4G08870	Arginase 2, mitochondrial OS=Arabidopsis thaliana GN=ARGAH2 PE=2 SV=1	37957	5.9	906.65	14	61.9	967.34	16	60.8	964.21	15	60.8
F4KGV2	AT5G10450	14-3-3-like protein GF14 lambda OS=Arabidopsis thaliana GN=GRF6 PE=3 SV=1	27701	4.81	957.53	14	56.1	1119.96	16	50.8	973.05	15	53.3
Q9S7W4	AT3G07720	AT3g07720/F17A17_6 OS=Arabidopsis thaliana GN=F17A17.6 PE=2 SV=1	35663	5.07	911.12	14	56.2	1008.92	16	58.7	933.06	14	58.7
Q9SJV2	AT2G21250	Putative NADPH dependent mannose 6-phosphate reductase OS=Arabidopsis thaliana GN=At2g21250 PE=2 SV=1	34988	6.16	909.34	14	58.9	913.38	16	58.9	836.7	13	64.1
Q9XGZ0	AT5G25880	NADP-dependent malic enzyme 3 OS=Arabidopsis thaliana GN=NADP-ME3 PE=1 SV=1	64569	6.55	841.25	14	31.8	999.61	16	31.8	843.68	13	26
Q8RU07	AT2G30200	Putative malonyl-CoA OS=Arabidopsis thaliana GN=At2g30200 PE=2 SV=1	41497	8.72	886.85	14	37.9	961.98	15	38.7	919.86	15	34.9
Q9MAH3	AT1G53280	Protein DJ-1 homolog B OS=Arabidopsis thaliana GN=DJ1B PE=1 SV=1	46961	7.98	1005.85	14	41.8	1059.09	15	47.3	1104.46	14	52.5
Q9SGZ5	AT1G78060	Probable beta-D-xylosidase 7 OS=Arabidopsis thaliana GN=BXL7 PE=2 SV=2	83839	8.3	830.02	14	26.7	849.03	15	32.2	827.82	14	27.4
Q9LIK0	AT3G22960	Plastidial pyruvate kinase 1, chloroplastic OS=Arabidopsis thaliana GN=PKP1 PE=1 SV=1	65090	5.64	931.79	14	33.9	1045.77	15	32.4	925	13	29.9
P29197	AT3G23990	Chaperonin CPN60, mitochondrial OS=Arabidopsis thaliana GN=CPN60 PE=2 SV=2	61242	5.66	879.89	14	36.9	867.13	15	32.1	579.61	11	28.6
Q8H126	AT5G13030	Putative uncharacterized protein At5g13030 OS=Arabidopsis thaliana GN=At5g13030 PE=2 SV=1	71052	6.27	819.84	14	28	914.44	14	28.9	1286.02	20	41.4
Q94A41	AT1G69830	Alpha-amylase 3, chloroplastic OS=Arabidopsis thaliana GN=AMY3 PE=2 SV=1	99780	5.73	932.6	14	26.9	938.55	14	26.3	1132.91	17	34
Q9SA14	AT1G31180	3-isopropylmalate dehydrogenase 1, chloroplastic OS=Arabidopsis thaliana GN=IMDH1 PE=2 SV=2	43820	5.6	1097.51	14	48.3	903.8	14	50.2	1054.96	16	51
O24456	AT1G18080	Receptor for activated C kinase 1A OS=Arabidopsis thaliana GN=RACK1A PE=1 SV=2	35725	7.62	855.81	14	56.3	979.76	14	59.9	1033.54	16	55.7
Q9FI53	AT5G50950	Fumarate hydratase 2, chloroplastic OS=Arabidopsis thaliana GN=FUM2 PE=2 SV=1	54049	5.93	925.24	14	35.5	999.72	14	41.4	1123.32	15	50.7
O04496	AT1G09750	Aspartyl protease-like protein OS=Arabidopsis thaliana GN=F21M12.13 PE=2 SV=1	47631	7.48	986.74	14	35	961.22	14	35	917.61	14	35
Q9SID0	AT2G31390	Probable fructokinase-1 OS=Arabidopsis thaliana GN=At2g31390 PE=2 SV=1	35253	5.31	955.21	14	56	988.52	14	75.4	934.24	13	69.5
F4I035	AT1G48860	3-phosphoshikimate 1-carboxyvinyltransferase OS=Arabidopsis thaliana GN=At1g48860 PE=3 SV=1	52374	5.71	847.45	14	36.9	862.2	14	34.2	669.55	12	40.5
P37107	AT5G03940	Signal recognition particle 54 kDa protein, chloroplastic OS=Arabidopsis thaliana GN=FFC PE=1 SV=1	61193	9.47	847.5	14	35.6	769.02	14	32.4	699.03	12	41.1
Q8VYI4	AT1G14810	Aspartate semialdehyde dehydrogenase OS=Arabidopsis thaliana GN=At1g14810 PE=2 SV=1	40720	6.52	1106.83	14	39.5	986.06	13	37.3	1097.96	14	39.5
Q04836	AT4G24770	Isoform 2 of 31 kDa ribonucleoprotein, chloroplastic OS=Arabidopsis thaliana GN=CP31A	34380	4.55	1080.2	14	42.5	958.16	13	42.5	961.57	13	42.5
Q94CE4	AT1G70410	Beta carbonic anhydrase 4 OS=Arabidopsis thaliana GN=BCA4 PE=1 SV=1	30816	6.66	897.95	14	72.1	846.22	13	64.3	793.95	12	59.6
Q39041	AT1G12240	Acid beta-fructofuranosidase 4, vacuolar OS=Arabidopsis thaliana GN=BFRUCT4 PE=2 SV=2	73798	5.39	780.78	14	33.9	759.32	13	27.9	728.97	11	30.7
Q38882	AT3G15730	Phospholipase D alpha 1 OS=Arabidopsis thaliana GN=PLDALPHA1 PE=1 SV=2	91790	5.53	676.44	14	32.5	703.26	13	27.7	522.19	10	29.4
Q9LHH7	AT3G12290	Bifunctional protein FolD 2 OS=Arabidopsis thaliana GN=FOLD2 PE=2 SV=1	31570	8.27	832.26	14	68.9	772.4	13	66.2	604.69	10	52.8
Q9SA18	AT1G31230	Bifunctional aspartokinase/homoserine dehydrogenase 1, chloroplastic OS=Arabidopsis thaliana GN=AKHSDH1 PE=1 SV=1	99341	6.34	812.39	14	26.1	633.19	12	23.8	797.81	15	24.7
Q0WNZ5	AT5G20980	5-methyltetrahydropteroyltriglutamate--homocysteine methyltransferase 3, chloroplastic OS=Arabidopsis thaliana GN=MS3 PE=1 SV=1	90537	8.17	890.88	14	27.3	916.76	12	24.5	912.63	14	28.3
Q94AR8	AT4G13430	3-isopropylmalate dehydratase large subunit OS=Arabidopsis thaliana GN=IIL1 PE=1 SV=1	54979	8.08	794.78	14	37.9	775.38	12	33	699.05	13	36.1
Q680K2	AT4G39970	Haloacid dehalogenase-like hydrolase domain-containing protein At4g39970 OS=Arabidopsis thaliana GN=At4g39970 PE=2 SV=1	34633	5.4	836.03	14	56.3	697.58	12	49.7	660.82	11	49.7
P46645	AT5G19550	Aspartate aminotransferase, cytoplasmic isozyme 1 OS=Arabidopsis thaliana GN=ASP2 PE=1 SV=2	44239	6.8	742.74	14	41.7	558.35	11	42.7	704.29	12	40.5
P27323	AT5G52640	Heat shock protein 90-1 OS=Arabidopsis thaliana GN=HSP90-1 PE=1 SV=3	80585	4.97	854.25	14	23.6	770.22	11	20.3	736.3	11	25.4
Q8VYA4	AT4G18810	NAD(P)-binding Rossmann-fold superfamily protein OS=Arabidopsis thaliana GN=At4g18810 PE=4 SV=2	65427	8.17	758.98	14	35.1	607.96	11	26.8	573.43	9	29.2
F4K0E8	AT5G60600	4-hydroxy-3-methylbut-2-en-1-yl diphosphate synthase (ferredoxin), chloroplastic OS=Arabidopsis thaliana GN=ISPG PE=1 SV=2	82105	6.01	821.06	14	27.9	532.63	10	27	868.17	16	31.1
Q94BS2	AT1G55480	GAN OS=Arabidopsis thaliana GN=ZKT PE=2 SV=1	37387	8.19	704.58	14	45.7	586.78	10	53.4	804.68	13	48.4
Q9T0K7	AT4G13360	3-hydroxyisobutyryl-CoA hydrolase-like protein 3, mitochondrial OS=Arabidopsis thaliana GN=At4g13360 PE=2 SV=2	46123	6.23	928.01	14	39.5	641.63	10	33.1	814.17	13	45.5
Q94F20	AT5G25460	At5g25460 OS=Arabidopsis thaliana GN=At5g25460 PE=2 SV=1	39953	6.92	810.47	14	43.6	546.18	10	32.8	678.09	12	41.7
Q949Y3	AT5G34850	Bifunctional purple acid phosphatase 26 OS=Arabidopsis thaliana GN=PAP26 PE=1 SV=1	54975	6.8	768.9	14	47.6	551.31	10	34.7	756.75	12	37.3
Q8S9M1	AT2G42130	Probable plastid-lipid-associated protein 13, chloroplastic OS=Arabidopsis thaliana GN=PAP13 PE=2 SV=2	32965	6.1	710.34	14	64	478.36	10	65.7	534.51	11	50.5
F4K5B9	AT5G07030	Aspartyl protease family protein OS=Arabidopsis thaliana GN=At5g07030 PE=4 SV=1	48663	9.73	757.49	14	36.7	414.14	6	32.1	612.96	10	31.9
Q9ZPI5	AT3G06860	Peroxisomal fatty acid beta-oxidation multifunctional protein MFP2 OS=Arabidopsis thaliana GN=MFP2 PE=1 SV=1	78790	9.24	679.31	13	31	1020.58	20	36	685.3	13	27.7
P46422	AT4G02520	Glutathione S-transferase F2 OS=Arabidopsis thaliana GN=GSTF2 PE=1 SV=3	24114	5.92	995.33	13	73.1	1205.08	17	87.3	989.42	16	79.7
P12411	AT1G75780	Tubulin beta-1 chain OS=Arabidopsis thaliana GN=TUBB1 PE=2 SV=1	50185	4.68	786.25	13	36.5	1021.41	17	38.5	988.55	16	38.3
F4HWQ5	AT1G35160	14-3-3-like protein GF14 phi OS=Arabidopsis thaliana GN=GF14 PHI PE=1 SV=1	33336	4.72	924.09	13	45.1	1178.41	17	54.6	1042.25	15	49.8
F4JQ55	AT4G24190	HSP90-like protein GRP94 OS=Arabidopsis thaliana GN=SHD PE=3 SV=1	94091	4.92	844.41	13	25.4	979.24	17	28.9	628.43	10	24.5
O65902	AT4G34490	Cyclase-associated protein 1 OS=Arabidopsis thaliana GN=CAP1 PE=2 SV=1	50938	6.23	701.5	13	42.9	810.43	16	50.2	662.84	12	47.5
F4JKH6	AT4G28080	Tetratricopeptide repeat domain protein OS=Arabidopsis thaliana GN=At4g28080 PE=1 SV=1	198992	5.81	678.28	13	11.8	805.27	16	12.3	604.35	11	10.9
F4IW47	AT2G45290	Transketolase-2, chloroplastic OS=Arabidopsis thaliana GN=TKL-2 PE=2 SV=1	79872	6.12	893.02	13	12.4	970.24	15	22.1	1169.45	17	15.2
Q38814	AT5G54770	Thiamine thiazole synthase, chloroplastic OS=Arabidopsis thaliana GN=THI1 PE=1 SV=1	36641	5.82	976.24	13	67.5	1188.5	15	70.4	1406.41	17	70
F4JQH3	AT4G36760	Aminopeptidase P1 OS=Arabidopsis thaliana GN=APP1 PE=1 SV=1	71948	5.15	802.11	13	43.6	925.15	15	38.1	830.19	14	45.9
Q43314	AT5G18170	Glutamate dehydrogenase 1 OS=Arabidopsis thaliana GN=GDH1 PE=2 SV=1	44496	6.38	730.6	13	37	808.26	14	46	1039.25	16	51.1
F4HYF3	AT1G48420	Bifunctional D-cysteine desulfhydrase/1-aminocyclopropane-1-carboxylate deaminase, mitochondrial OS=Arabidopsis thaliana GN=DCD PE=1 SV=1	43873	6.87	1028.04	13	48.9	1127.99	14	47.9	1249.63	15	56.4
Q9SHP0	AT2G17630	Phosphoserine aminotransferase 2, chloroplastic OS=Arabidopsis thaliana GN=PSAT2 PE=2 SV=1	46604	8.26	681.33	13	38.6	813.36	14	38.9	742.71	14	35.1
Q8GZQ3	AT3G03710	Polyribonucleotide nucleotidyltransferase 1, chloroplastic OS=Arabidopsis thaliana GN=PNP1 PE=1 SV=1	99504	5.4	764.93	13	30	894.85	14	23.6	797.92	13	29
P29516	AT5G23860	Tubulin beta-8 chain OS=Arabidopsis thaliana GN=TUBB8 PE=2 SV=2	50574	4.73	848.32	13	29.8	918.33	14	32.1
P34790	AT4G38740	Peptidyl-prolyl cis-trans isomerase CYP18-3 OS=Arabidopsis thaliana GN=CYP18-3 PE=1 SV=1	18361	7.68	865.69	13	87.8	775.33	13	90.1	1107.89	18	87.8
Q9FR37	AT1G08980	Amidase 1 OS=Arabidopsis thaliana GN=AMI1 PE=1 SV=1	45028	5.83	967.83	13	49.2	939.1	13	46.4	978.28	15	60
Q9SIU8	AT2G20630	Probable protein phosphatase 2C 20 OS=Arabidopsis thaliana GN=PPC3-1.2 PE=1 SV=3	30478	5.74	851.06	13	76	796.76	13	75.6	887.72	14	75.3
Q00218	AT4G33510	Phospho-2-dehydro-3-deoxyheptonate aldolase 2, chloroplastic OS=Arabidopsis thaliana GN=DHS2 PE=2 SV=2	56114	8.93	707.87	13	33.7	710.62	13	33.3	739.79	13	38.1
Q96300	AT3G02520	14-3-3-like protein GF14 nu OS=Arabidopsis thaliana GN=GRF7 PE=1 SV=1	29806	4.74	990.65	13	44.5	898.96	13	43	819.15	12	35.5
Q9LJ65	AT3G19010	2-oxoglutarate (2OG) and Fe(II)-dependent oxygenase superfamily protein OS=Arabidopsis thaliana GN=At3g19010 PE=2 SV=1	40670	5.27	728.26	13	55.9	842.4	13	53.3	701.67	11	49.9
Q9SIE1	AT2G22250	Isoform 2 of Bifunctional aspartate aminotransferase and glutamate/aspartate-prephenate aminotransferase OS=Arabidopsis thaliana GN=PAT	46010	6.18	847.85	13	39.3	791.77	13	35	736.27	11	39.7
P29515	AT2G29550	Tubulin beta-7 chain OS=Arabidopsis thaliana GN=TUBB7 PE=2 SV=1	50714	4.74	844.29	13	29.8	819.79	12	28.3	1012.86	16	25.8
O48593	AT4G17300	Asparagine--tRNA ligase, chloroplastic/mitochondrial OS=Arabidopsis thaliana GN=SYNO PE=2 SV=3	63658	5.79	674.1	13	28.7	683.75	12	29.8	668.37	13	31.4
Q38858	AT1G09210	Calreticulin-2 OS=Arabidopsis thaliana GN=CRT2 PE=1 SV=3	48127	4.37	710.34	13	43.4	694.39	12	39.4	656.25	12	32.1
Q9LHT0	AT5G06060	Tropinone reductase homolog At5g06060 OS=Arabidopsis thaliana GN=At5g06060 PE=2 SV=1	28275	7.6	954.14	13	56.1	907.06	12	62.1	784.85	11	56.1
F4I403	AT1G76680	12-oxophytodienoate reductase 1 OS=Arabidopsis thaliana GN=OPR1 PE=4 SV=1	43987	7.14	613.69	13	47.1	563.25	12	44.1	494.2	11	44.1
Q9FPT1	AT5G06600	Isoform 2 of Ubiquitin carboxyl-terminal hydrolase 12 OS=Arabidopsis thaliana GN=UBP12	130397	5.51	758.83	13	21.6	740.9	12	25.1	687.38	11	21.8
F4JE70	AT3G61220	(+)-neomenthol dehydrogenase OS=Arabidopsis thaliana GN=At3g61220 PE=3 SV=1	33620	5.5	692.86	13	43.9	715.51	12	49.5	537.78	9	40.6
F4JLP5	AT4G16155	Dihydrolipoyl dehydrogenase 2, chloroplastic OS=Arabidopsis thaliana GN=LPD2 PE=2 SV=2	60107	7.29	902.96	13	35.1	634.88	11	44.8	1065.4	16	40.7
O48917	AT4G33030	UDP-sulfoquinovose synthase, chloroplastic OS=Arabidopsis thaliana GN=SQD1 PE=1 SV=1	53080	8.42	783.69	13	35	681.66	11	39	659.77	12	31
Q42546	AT5G63980	SAL1 phosphatase OS=Arabidopsis thaliana GN=SAL1 PE=1 SV=1	37541	5.03	1129.42	13	65.4	739.64	11	50.4	931.05	12	56.4
Q9SVG4	AT4G20830	Isoform 2 of Reticuline oxidase-like protein OS=Arabidopsis thaliana GN=At4g20830	60249	9.55	724.98	13	36.9	567.34	11	29.4	613.33	12	28.1
O48661	AT1G70310	Spermidine synthase 2 OS=Arabidopsis thaliana GN=SPDSYN2 PE=1 SV=2	37116	4.72	962.41	13	48.5	848.75	11	54.4	867.27	12	48.2
O50039	AT1G75330	Ornithine carbamoyltransferase, chloroplastic OS=Arabidopsis thaliana GN=OTC PE=2 SV=2	40976	7.17	795.43	13	33.1	679.12	11	29.9	679.9	12	32.8
P14671	AT5G54810	Tryptophan synthase beta chain 1, chloroplastic OS=Arabidopsis thaliana GN=TSB1 PE=2 SV=1	50894	6.36	819.35	13	46.4	624.02	11	40.4	685.4	12	44.3
P33207	AT1G24360	3-oxoacyl-[acyl-carrier-protein] reductase, chloroplastic OS=Arabidopsis thaliana GN=At1g24360 PE=2 SV=2	33527	9.46	896.66	13	43.3	777.95	11	37.9	870.39	12	37.9
Q945K7	AT5G03290	Isocitrate dehydrogenase [NAD] catalytic subunit 5, mitochondrial OS=Arabidopsis thaliana GN=IDH5 PE=2 SV=1	40599	6.33	857.33	13	44.4	748.48	11	43.3	663.43	10	45.2
Q9C5C4	AT4G17830	Acetylornithine deacetylase OS=Arabidopsis thaliana GN=At4g17830 PE=2 SV=1	48186	5.16	745.97	13	47.5	714.25	11	42.7	705.07	10	48.4
Q9LK47	AT3G23700	AT3g23700/MYM9_3 OS=Arabidopsis thaliana GN=At3g23700 PE=2 SV=1	42724	5.39	1008.52	13	55.9	831.88	11	47.7	614.12	9	46.2
P52901	AT1G59900	Pyruvate dehydrogenase E1 component subunit alpha-1, mitochondrial OS=Arabidopsis thaliana GN=E1 ALPHA PE=2 SV=2	43032	7.16	765.1	13	36.2	618.1	10	49.1	738.55	13	46.5
F4JQ90	AT4G30310	FGGY family of carbohydrate kinase OS=Arabidopsis thaliana GN=At4g30310 PE=1 SV=1	62512	5.73	762.17	13	29.7	589.63	10	37.1	811.69	12	41.8
P55217	AT3G01120	Cystathionine gamma-synthase 1, chloroplastic OS=Arabidopsis thaliana GN=CGS1 PE=1 SV=3	59881	6.41	794.07	13	34.5	745.68	10	32	838.55	12	38.7
Q8VYN6	AT2G22480	ATP-dependent 6-phosphofructokinase 5, chloroplastic OS=Arabidopsis thaliana GN=PFK5 PE=1 SV=1	58578	6.81	810.52	13	37.4	632.78	10	33.7	737.66	12	39.1
Q9C524	AT1G66430	Probable fructokinase-6, chloroplastic OS=Arabidopsis thaliana GN=At1g66430 PE=2 SV=1	41445	5.54	744.22	13	37.8	588.82	10	33.9	560.72	10	39.1
Q9LK23	AT3G27300	Glucose-6-phosphate 1-dehydrogenase, cytoplasmic isoform 1 OS=Arabidopsis thaliana GN=ACG9 PE=2 SV=1	59120	8.38	759.34	13	29.8	440.31	9	24.2	715.28	14	50.4
P42770	AT3G54660	Glutathione reductase, chloroplastic OS=Arabidopsis thaliana GN=EMB2360 PE=2 SV=1	60814	7.97	935.78	13	40.7	538.57	9	27.8	719.23	13	30.3
Q9SGR6	AT1G76160	AT1G76160 protein OS=Arabidopsis thaliana GN=sks5 PE=2 SV=1	59890	8.49	810.7	13	37.8	618.64	9	36.5	798.26	12	35.4
Q9SMM7	AT3G48720	HXXXD-type acyl-transferase family protein OS=Arabidopsis thaliana GN=T8P19.230 PE=2 SV=1	47974	5.51	721.75	13	44.7	439.67	8	33.5	508.83	10	34.4
Q9LFN6	AT5G11200	DEAD-box ATP-dependent RNA helicase 56 OS=Arabidopsis thaliana GN=RH56 PE=1 SV=2	48307	5.42	693.8	13	41.2	417.24	8	30	510.04	9	36.3
O65570	AT4G30160	Isoform 2 of Villin-4 OS=Arabidopsis thaliana GN=VLN4	110363	5.95	622.78	12	21.8	1010.45	18	23.5	829.66	14	18.8
Q9SFH9	AT1G69740	Delta-aminolevulinic acid dehydratase 1, chloroplastic OS=Arabidopsis thaliana GN=HEMB1 PE=2 SV=1	46661	6.96	1014.98	12	37	1065.4	15	35.1	923.01	14	41.4
Q8L7R2	AT2G17265	Homoserine kinase OS=Arabidopsis thaliana GN=HSK PE=1 SV=1	38504	8.51	776.97	12	67.8	943.07	15	48.9	808.12	12	61.6
O65282	AT5G20720	20 kDa chaperonin, chloroplastic OS=Arabidopsis thaliana GN=CPN21 PE=1 SV=2	26785	8.86	802.53	12	57.7	931.2	14	64.4	992.45	16	61.3
F4JBC9	AT3G26060	Peroxiredoxin Q OS=Arabidopsis thaliana GN=ATPRX Q PE=4 SV=1	23791	9.53	770.86	12	49.3	929.68	14	49.8	1007.8	15	49.8
F4HS76	AT1G80460	Glycerol kinase-like protein OS=Arabidopsis thaliana GN=NHO1 PE=3 SV=1	52450	6.11	593.63	12	40.7	796.85	14	46.3	821.54	15	47.3
Q9FIZ7	AT5G37830	5-oxoprolinase OS=Arabidopsis thaliana GN=OXP1 PE=2 SV=1	137444	5.58	641.65	12	16.9	704.72	14	19.1	854.85	15	22.3
P42734	AT4G39330	Probable cinnamyl alcohol dehydrogenase 9 OS=Arabidopsis thaliana GN=CAD9 PE=2 SV=2	38909	6.21	809.74	12	43.6	892.29	14	60.3	941.55	14	59.4
Q8LAS8	AT2G41530	S-formylglutathione hydrolase OS=Arabidopsis thaliana GN=SFGH PE=1 SV=2	31635	5.91	797.52	12	68	972.05	14	48.9	1082.07	14	61.3
Q9S7Y7	AT1G68560	Alpha-xylosidase 1 OS=Arabidopsis thaliana GN=XYL1 PE=1 SV=1	102333	6.31	641.88	12	26.9	735.2	14	32	587.62	11	24.9
Q93Z72	AT5G17000	AT5g16970/F2K13_120 OS=Arabidopsis thaliana GN=At5g17000 PE=2 SV=1	38091	6.46	731.14	12	53	740.75	14	44.9	599.51	11	48.1
Q9C5U8	AT5G63890	Histidinol dehydrogenase, chloroplastic OS=Arabidopsis thaliana GN=HISN8 PE=2 SV=1	50291	5.8	806.98	12	40.5	832.89	14	53.6	488.67	7	38.7
P20115	AT2G44350	Isoform 2 of Citrate synthase 4, mitochondrial OS=Arabidopsis thaliana GN=CSY4	52621	6.41	780.37	12	44.6	817.35	13	42.3	970.83	16	52.9
Q9LTT8	AT3G13300	Isoform 2 of Enhancer of mRNA-decapping protein 4 OS=Arabidopsis thaliana GN=VCS	141946	5.71	698.93	12	12.5	817.82	13	14.7	892.6	15	19.5
Q9FJY6	AT5G66530	Aldose 1-epimerase family protein OS=Arabidopsis thaliana GN=At5g66530 PE=2 SV=1	33671	5.64	828.85	12	65.8	960.59	13	59.9	812.3	12	66.1
Q42586	AT3G54470	Uridine 5~-monophosphate synthase OS=Arabidopsis thaliana GN=PYRE-F PE=2 SV=2	51817	6.77	719.05	12	44.1	842.86	13	41.8	756.47	12	50.4
Q9SSK5	AT1G70890	MLP-like protein 43 OS=Arabidopsis thaliana GN=MLP43 PE=1 SV=1	17878	5.54	797.1	12	69	728	13	80.4	640.24	11	80.4
O22229	AT2G41680	NADPH-dependent thioredoxin reductase 3 OS=Arabidopsis thaliana GN=NTRC PE=1 SV=2	57913	6.31	833.83	12	32.1	1101.91	13	35.9	900.97	11	33.6
Q38799	AT5G50850	Pyruvate dehydrogenase E1 component subunit beta-1, mitochondrial OS=Arabidopsis thaliana GN=PDH2 PE=1 SV=2	39151	5.67	895.93	12	32.8	972.63	13	35	777.04	10	38.8
Q9S9P6	AT1G30530	UDP-glycosyltransferase 78D1 OS=Arabidopsis thaliana GN=UGT78D1 PE=2 SV=1	50063	5.44	585.84	12	38	604.92	12	38	760.94	15	53.4
Q9C9P3	AT1G74910	ADP-glucose pyrophosphorylase family protein OS=Arabidopsis thaliana GN=F9E10.24 PE=1 SV=1	45535	6.76	738.37	12	41.2	876.96	12	45.1	839.19	13	41.2
Q8VZC3	AT5G62530	Delta-1-pyrroline-5-carboxylate dehydrogenase 12A1, mitochondrial OS=Arabidopsis thaliana GN=ALDH12A1 PE=2 SV=1	61734	6.26	583.6	12	38.8	613.31	12	36.5	656.55	12	39.4
Q42403	AT5G42980	Thioredoxin H3 OS=Arabidopsis thaliana GN=TRX3 PE=1 SV=1	13101	5.06	850.62	12	72	749.61	12	72	866.11	12	72
O64530	AT1G79230	Thiosulfate/3-mercaptopyruvate sulfurtransferase 1, mitochondrial OS=Arabidopsis thaliana GN=STR1 PE=1 SV=1	41867	5.95	843.24	12	44.9	717.81	12	45.4	808.57	12	42
Q9S7Z3	AT5G44070	Glutathione gamma-glutamylcysteinyltransferase 1 OS=Arabidopsis thaliana GN=PCS1 PE=1 SV=1	54439	6.18	754.33	12	34.8	788.05	12	33.2	782.87	12	40
Q9LT39	AT3G20820	Leucine-rich repeat-containing protein OS=Arabidopsis thaliana GN=At3g20820 PE=2 SV=1	39837	8.77	812	12	41.6	781.9	12	49.9	715.7	11	40.5
Q39242	AT2G17420	Thioredoxin reductase 2 OS=Arabidopsis thaliana GN=NTR2 PE=2 SV=2	40610	6.26	886.1	12	45.7	909.33	12	39.9	876.22	11	47.8
P31265	AT3G16640	Translationally-controlled tumor protein homolog OS=Arabidopsis thaliana GN=TCTP PE=2 SV=2	18898	4.52	948.07	12	85.1	906.29	12	84.5	708.06	10	84.5
Q9LZ06	AT5G02790	Glutathione S-transferase L3 OS=Arabidopsis thaliana GN=GSTL3 PE=2 SV=1	27073	5.07	674.8	12	68.9	693.12	12	67.2	564.43	10	77.4
P42731	AT4G34110	Polyadenylate-binding protein 2 OS=Arabidopsis thaliana GN=PAB2 PE=1 SV=1	68629	8.19	752.3	12	29.9	758.06	12	24.5	625.93	10	33.9
F4JI63	AT4G03200	Uncharacterized protein OS=Arabidopsis thaliana GN=At4g03200 PE=4 SV=1	91777	5.92	639.5	12	24.8	673.82	12	24	599.29	10	22.4
Q01908	AT4G04640	ATP synthase gamma chain 1, chloroplastic OS=Arabidopsis thaliana GN=ATPC1 PE=1 SV=1	40886	8.13	815.3	12	47.7	782.38	11	40.2	808.54	13	37.5
Q9SKK4	AT2G25450	Probable 2-oxoacid dependent dioxygenase OS=Arabidopsis thaliana GN=GSL-OH PE=2 SV=1	40325	5.86	900.16	12	47.6	787.05	11	41.8	970.62	13	56.3
Q940M2	AT4G39660	Alanine--glyoxylate aminotransferase 2 homolog 1, mitochondrial OS=Arabidopsis thaliana GN=AGT2 PE=2 SV=1	51920	7.71	613.31	12	42	616.53	11	38.7	733.08	13	45.2
B9DG17	AT1G72370	40S ribosomal protein SA OS=Arabidopsis thaliana GN=P40 PE=2 SV=1	31961	5.05	798.85	12	51.4	688.43	11	39.5	753.87	12	47.3
Q9FZ80	AT1G18590	Cytosolic sulfotransferase 17 OS=Arabidopsis thaliana GN=SOT17 PE=1 SV=1	39887	6.04	624.11	12	50.9	551.68	10	47.4	684.72	14	56.1
P42801	AT4G39800	Inositol-3-phosphate synthase isozyme 1 OS=Arabidopsis thaliana GN=IPS1 PE=1 SV=3	56479	5.36	683.17	12	39.9	567.44	10	29.9	732.43	13	29.9
Q39258	AT4G11150	V-type proton ATPase subunit E1 OS=Arabidopsis thaliana GN=VHA-E1 PE=1 SV=2	26044	6.04	534.55	12	67.4	512.88	10	53.5	618.7	12	59.1
Q94BR2	AT5G19140	Aluminum induced protein with YGL and LRDR motifs OS=Arabidopsis thaliana GN=AILP1 PE=2 SV=1	25000	5.82	1005.35	12	74.4	791.49	10	70.5	895.61	12	60.7
Q0WM29	AT2G14170	Methylmalonate-semialdehyde dehydrogenase [acylating], mitochondrial OS=Arabidopsis thaliana GN=ALDH6B2 PE=2 SV=2	65885	8.83	766.77	12	27	696.85	10	25.9	729.02	12	27
Q39173	AT5G16990	NADP-dependent alkenal double bond reductase P2 OS=Arabidopsis thaliana GN=P2 PE=2 SV=2	37964	8.09	760.29	12	56.6	638.03	10	45.5	666.18	11	56.6
Q9C6B9	AT1G73600	Isoform 2 of Phosphoethanolamine N-methyltransferase 3 OS=Arabidopsis thaliana GN=NMT3	57807	5.44	666.24	12	34.1	585	10	23.4	587.59	10	22.4
O80526	AT1G09430	ATP-citrate synthase alpha chain protein 3 OS=Arabidopsis thaliana GN=ACLA-3 PE=2 SV=1	46916	5.16	628.1	12	28.1	578.41	10	28.1	506.68	9	23.6
Q9M7T0	AT3G06050	Peroxiredoxin-2F, mitochondrial OS=Arabidopsis thaliana GN=PRXIIF PE=1 SV=2	21432	8.99	719.08	12	61.7	631.9	10	61.2	584.33	8	61.7
Q9LK72	AT3G16530	Lectin-like protein At3g16530 OS=Arabidopsis thaliana GN=At3g16530 PE=1 SV=1	30490	6.97	741.71	12	55.4	473.69	9	50.4	711.61	12	55.4
Q9FT97	AT5G08380	Alpha-galactosidase 1 OS=Arabidopsis thaliana GN=AGAL1 PE=2 SV=1	45680	6.19	753.21	12	37.3	544.06	9	32.4	648.28	11	32.2
O65423	AT4G21580	AT4g21580/F18E5_200 OS=Arabidopsis thaliana GN=F18E5.200 PE=2 SV=1	34443	6.46	705.37	12	49.8	614.32	9	48.6	702.45	10	44.3
Q680A5	AT2G42910	Ribose-phosphate pyrophosphokinase 4 OS=Arabidopsis thaliana GN=PRS4 PE=1 SV=2	37536	6.01	727.05	12	59.1	577.6	9	51.3	571.01	9	40.4
Q9SG80	AT3G10740	Alpha-L-arabinofuranosidase 1 OS=Arabidopsis thaliana GN=ASD1 PE=1 SV=1	74997	5.5	728.38	12	33.6	511.51	9	28.3	477.83	9	27
Q9STX2	AT4G24220	3-oxo-Delta(4,5)-steroid 5-beta-reductase OS=Arabidopsis thaliana GN=VEP1 PE=1 SV=2	44074	5.03	681.06	12	42.1	576.26	9	37.5	514.23	9	30.2
Q9FYR6	AT5G52520	At5g52520 OS=Arabidopsis thaliana GN=OVA6 PE=2 SV=1	60709	6.56	743.41	12	40.1	595.3	9	34.1	486.72	8	33.9
Q9FJI5	AT5G40760	Glucose-6-phosphate 1-dehydrogenase, cytoplasmic isoform 2 OS=Arabidopsis thaliana GN=ACG12 PE=2 SV=1	59079	6.03	589.6	12	31.5	506.78	9	41.6	436.57	8	31.5
Q9C9D0	AT1G74100	Cytosolic sulfotransferase 16 OS=Arabidopsis thaliana GN=SOT16 PE=1 SV=1	39194	5.42	610.69	12	47	470.39	8	43.8	670.43	13	48.8
Q9LQ04	AT1G63000	Bifunctional dTDP-4-dehydrorhamnose 3,5-epimerase/dTDP-4-dehydrorhamnose reductase OS=Arabidopsis thaliana GN=NRS/ER PE=1 SV=1	33505	5.73	753.72	12	54.7	560.97	8	45.3	737.52	11	51.3
Q9FYC4	AT3G44860	AtPP-like protein OS=Arabidopsis thaliana GN=F28D10_50 PE=2 SV=1	38491	5.68	773.17	12	48.3	477.16	8	30.2	511.16	7	30.7
Q56Z59	AT1G72160	Patellin-3 OS=Arabidopsis thaliana GN=PATL3 PE=1 SV=2	56070	5.21	640.84	12	35.5	246.41	5	21.6	397.44	6	22
Q93ZN2	AT1G60710	Probable aldo-keto reductase 4 OS=Arabidopsis thaliana GN=At1g60710 PE=2 SV=1	37901	5.92	678.39	11	42.9	1016.67	17	55.1	739.42	12	45.5
Q949P2	AT5G10540	Probable cytosolic oligopeptidase A OS=Arabidopsis thaliana GN=CYOP PE=1 SV=1	78994	5.45	579.4	11	28.8	932.86	17	39.5	626.32	12	32.2
P29514	AT5G12250	Tubulin beta-6 chain OS=Arabidopsis thaliana GN=TUBB6 PE=2 SV=1	50553	4.72	661.88	11	22.7	943.19	15	30.5	900.48	15	31
Q8VZF1	AT3G16910	Acetate/butyrate--CoA ligase AAE7, peroxisomal OS=Arabidopsis thaliana GN=AAE7 PE=1 SV=1	62916	8.34	664.83	11	41.7	769.59	15	38	693.77	13	35
Q9FGY1	AT5G49360	Beta-D-xylosidase 1 OS=Arabidopsis thaliana GN=BXL1 PE=1 SV=1	83471	8.79	669.39	11	25.7	994.57	14	31.5	967.6	15	34.4
O22263	AT2G47470	AT2G47470 protein OS=Arabidopsis thaliana GN=UNE5 PE=2 SV=1	36542	5.49	582.37	11	37	690.17	14	40.9	714.59	14	42.7
Q9SYP2	AT1G20950	Pyrophosphate--fructose 6-phosphate 1-phosphotransferase subunit alpha 1 OS=Arabidopsis thaliana GN=PFP-ALPHA1 PE=2 SV=1	67076	6.53	540.24	11	24.1	832.87	14	31.1	765.21	14	40.7
Q9FF55	AT5G60640	Protein disulfide isomerase-like 1-4 OS=Arabidopsis thaliana GN=PDIL1-4 PE=1 SV=1	66316	4.48	561.4	11	28	684.2	14	29.6	692.31	12	24.8
F4KHY7	AT5G65430	14-3-3-like protein GF14 kappa OS=Arabidopsis thaliana GN=GRF8 PE=3 SV=1	29512	5.27	737.75	11	43.1	878.06	13	53.3	865.28	13	50.4
A8MS49	AT5G58140	Phototropin 2 OS=Arabidopsis thaliana GN=PHOT2 PE=1 SV=1	100726	8.72	806.47	11	22.7	863.11	13	27.7	820.06	12	24.8
Q9LK73	AT3G16520	UDP-glycosyltransferase 88A1 OS=Arabidopsis thaliana GN=UGT88A1 PE=2 SV=1	51172	5.61	679.81	11	38.1	744.9	13	38.1	607.43	10	35.1
F4KHU8	AT5G59290	UDP-glucuronic acid decarboxylase 3 OS=Arabidopsis thaliana GN=UXS3 PE=4 SV=1	40172	8.52	654.55	11	41.5	751.5	12	49.6	841.34	15	55.2
Q9XI55	AT1G15140	F9L1.8 protein OS=Arabidopsis thaliana GN=F9L1.8 PE=2 SV=1	31903	7.79	624.84	11	34.2	747.44	12	40.7	879.49	14	40.7
Q8L7U5	AT4G03080	Serine/threonine-protein phosphatase BSL1 OS=Arabidopsis thaliana GN=BSL1 PE=1 SV=2	96085	5.92	528.14	11	21.3	749.21	12	19.4	579	11	23.8
P39207	AT4G09320	Nucleoside diphosphate kinase 1 OS=Arabidopsis thaliana GN=NDK1 PE=1 SV=1	16490	6.3	798.17	11	61.7	834.23	12	62.4	772.81	11	62.4
Q06588	AT1G05010	1-aminocyclopropane-1-carboxylate oxidase 4 OS=Arabidopsis thaliana GN=ACO4 PE=1 SV=2	36654	5.24	715.48	11	49.2	791.19	12	57.6	639.77	10	46.4
Q9XEX2	AT1G65980	Peroxiredoxin-2B OS=Arabidopsis thaliana GN=PRXIIB PE=1 SV=1	17417	5.17	885.02	11	82.1	861.67	12	71	696.08	10	81.5
Q84WW2	AT5G24400	Probable 6-phosphogluconolactonase 5, chloroplastic OS=Arabidopsis thaliana GN=EMB2024 PE=2 SV=1	35622	7.64	594.7	11	32.9	706.9	12	41.8	594.79	9	32.9
F4I907	AT1G17650	Glyoxylate/succinic semialdehyde reductase 2, chloroplastic OS=Arabidopsis thaliana GN=GLYR2 PE=1 SV=1	37756	8.68	694.16	11	51.7	688.58	12	60.3	530.31	9	47.8
Q8RWT5	AT2G35040	AICARFT/IMPCHase bienzyme family protein OS=Arabidopsis thaliana GN=At2g35040 PE=2 SV=1	64866	6.46	681.99	11	43.8	661.97	11	40.3	840.64	15	36.4
P93832	AT1G80560	3-isopropylmalate dehydrogenase 2, chloroplastic OS=Arabidopsis thaliana GN=IMDH2 PE=1 SV=1	43344	5.8	851.85	11	43.2	706.27	11	45.9	798.27	12	44.7
P33157	AT3G57260	Glucan endo-1,3-beta-glucosidase, acidic isoform OS=Arabidopsis thaliana GN=BG2 PE=1 SV=2	37316	4.85	817.36	11	57.2	832.57	11	55.5	916.88	12	51.6
O65398	AT1G11840	Lactoylglutathione lyase OS=Arabidopsis thaliana GN=F12F1.32 PE=2 SV=1	31908	5.19	744.54	11	47.7	726.99	11	44.5	660.21	10	44.5
Q9SZ30	AT4G26900	Imidazole glycerol phosphate synthase hisHF, chloroplastic OS=Arabidopsis thaliana GN=HISN4 PE=2 SV=1	64153	6.31	649.45	11	32.3	564.71	11	33.3	367.86	8	21.6
Q9LE06	AT3G19710	Methionine aminotransferase BCAT4 OS=Arabidopsis thaliana GN=BCAT4 PE=1 SV=1	38994	5.9	583.85	11	35.3	507.3	10	39.3	874.75	14	58.2
Q9LTB2	AT5G49810	Methionine S-methyltransferase OS=Arabidopsis thaliana GN=MMT1 PE=1 SV=1	118641	5.43	567.46	11	24.6	563.31	10	17.6	618.27	12	20.1
B3H581	AT2G47940	DegP2 protease OS=Arabidopsis thaliana GN=DEGP2 PE=4 SV=1	66632	5.63	645.66	11	28.9	626.44	10	24.3	562.35	10	23.4
Q9SYG7	AT1G54100	Aldehyde dehydrogenase family 7 member B4 OS=Arabidopsis thaliana GN=ALDH7B4 PE=2 SV=3	54174	5.45	655.81	11	43.9	545.23	10	35	552.93	10	34.3
Q9LMK7	AT1G07140	Ran-binding protein 1 homolog a OS=Arabidopsis thaliana GN=RANBP1A PE=1 SV=1	25586	4.91	729.19	11	55.7	662.09	10	53.9	705.17	10	60.5
Q8LG77	AT3G09810	Isocitrate dehydrogenase [NAD] catalytic subunit 6, mitochondrial OS=Arabidopsis thaliana GN=IDH6 PE=2 SV=2	40550	6.71	632.09	11	40.6	622.98	10	47.1	538.19	9	41.4
Q9M876	AT3G02660	Tyrosine--tRNA ligase OS=Arabidopsis thaliana GN=F16B3.29 PE=2 SV=1	56583	6.02	495.9	11	39.9	438.15	10	30.3	489.41	9	38.2
P93732	AT2G14260	Proline iminopeptidase OS=Arabidopsis thaliana GN=PIP PE=2 SV=3	43031	5.88	694.64	11	54.2	629.05	10	39.7	543.07	8	37.6
B3H746	AT3G25230	Rotamase FKBP 1 OS=Arabidopsis thaliana GN=ROF1 PE=1 SV=1	62872	5.47	580.06	11	29.5	488.44	9	31.5	751.49	14	34
Q9SN95	AT3G46440	UDP-glucuronic acid decarboxylase 5 OS=Arabidopsis thaliana GN=UXS5 PE=2 SV=1	38365	7.1	649.79	11	39	603.73	9	42.2	687.58	12	48.1
O82399	AT2G22780	Probable malate dehydrogenase, glyoxysomal OS=Arabidopsis thaliana GN=At2g22780 PE=2 SV=1	37442	8.11	694.25	11	35.3	625.35	9	35.6	679.17	10	51.4
O48588	AT5G44720	Molybdenum cofactor sulfurase family protein OS=Arabidopsis thaliana GN=T19K24.17 PE=2 SV=1	34777	5.51	626.43	11	50.3	589.4	9	54.2	593.34	10	51.3
F4JM15	AT4G28706	PfkB-like carbohydrate kinase family protein OS=Arabidopsis thaliana GN=At4g28706 PE=3 SV=1	47323	7.03	595.69	11	35	561.13	9	29.8	630.38	10	38.7
F4IVR2	AT2G33210	Heat shock protein 60-2 OS=Arabidopsis thaliana GN=HSP60-2 PE=3 SV=1	61439	6.08	597.95	11	22.8	548.21	9	19.7	504.48	9	21.9
F4ICG2	AT1G25350	Putative tRNA-glutamine ligase OS=Arabidopsis thaliana GN=OVA9 PE=4 SV=1	92064	6.05	566.28	11	26.8	520.04	9	21.1	453.56	8	17.5
B3H658	AT3G49680	Branched-chain-amino-acid aminotransferase OS=Arabidopsis thaliana GN=BCAT3 PE=3 SV=1	44703	8.33	644.35	11	39.9	584.9	9	30.7	452.22	7	27
Q02166	AT5G17990	Anthranilate phosphoribosyltransferase, chloroplastic OS=Arabidopsis thaliana GN=PAT1 PE=2 SV=1	46491	6.9	775.37	11	26.8	575.86	9	34	496.72	7	24.5
Q9ZV19	AT2G38860	Isoform 2 of DJ-1 protein homolog E OS=Arabidopsis thaliana GN=DJ1E	41641	5.22	603.73	11	31.9	446.17	8	19.3	551.12	12	30.1
Q8GUN7	AT1G36280	Adenylosuccinate lyase OS=Arabidopsis thaliana GN=At1g36280 PE=2 SV=1	58778	7.01	551.34	11	25.6	433.54	8	26.9	466.72	10	28.3
Q9XI11	AT1G21670	F8K7.9 OS=Arabidopsis thaliana GN=F8K7.9 PE=2 SV=1	77240	9.33	847.09	11	29	464.71	8	26.7	547.73	9	30.9
Q9LMU0	AT1G17890	Putative GDP-L-fucose synthase 2 OS=Arabidopsis thaliana GN=GER2 PE=1 SV=1	36204	6.26	699.95	11	55.3	472.7	8	35.1	538.45	9	33.8
O80852	AT2G30860	Glutathione S-transferase F9 OS=Arabidopsis thaliana GN=GSTF9 PE=1 SV=1	24131	6.17	632.1	11	45.1	474.16	8	48.2	458.32	8	48.2
O04309	AT3G16470	Jacalin-related lectin 35 OS=Arabidopsis thaliana GN=JAL35 PE=1 SV=1	48467	5.12	740.97	11	34.1	556.15	7	27.1	575.5	8	30.6
Q9FLH2	AT5G65750	2-oxoglutarate dehydrogenase, E1 component OS=Arabidopsis thaliana GN=At5g65750 PE=2 SV=1	116326	6.9	567.43	11	17.7	431.19	6	17.7	543.47	10	17.8
B9DGD6	AT5G36880	Isoform 2 of Acetyl-coenzyme A synthetase, chloroplastic/glyoxysomal OS=Arabidopsis thaliana GN=ACS	76684	5.41	551.31	10	29.1	909.89	16	33	577.82	9	30
Q9FVR9	AT1G57770	FAD/NAD(P)-binding oxidoreductase domain-containing protein OS=Arabidopsis thaliana GN=F12K22.18 PE=2 SV=1	61685	6.51	663.08	10	36.9	838.65	15	33.6	784.85	13	35.2
Q9LIR4	AT3G23940	Isoform 2 of Dihydroxy-acid dehydratase, chloroplastic OS=Arabidopsis thaliana GN=DHAD	64672	5.85	577.5	10	27.6	756.57	14	36	810.96	14	37.5
Q9C9C9	AT1G74090	Cytosolic sulfotransferase 18 OS=Arabidopsis thaliana GN=SOT18 PE=1 SV=1	40439	5.52	702.32	10	52.9	772.05	13	56.3	794.52	16	58.6
Q94EG6	AT5G02240	Uncharacterized protein At5g02240 OS=Arabidopsis thaliana GN=At5g02240 PE=1 SV=1	27086	6.19	727.66	10	55.7	914.75	13	70.4	1087.81	14	78.7
Q9SAU2	AT5G61410	D-ribulose-5-phosphate-3-epimerase OS=Arabidopsis thaliana GN=RPE PE=2 SV=1	29990	8.24	904.5	10	52	935.64	13	67.6	1090.33	14	67.6
Q9C5F4	AT1G70570	Putative anthranilate phosphoribosyltransferase OS=Arabidopsis thaliana GN=At1g70570 PE=2 SV=1	65183	6.44	560.08	10	27.6	634.1	13	36.3	694.74	14	34.6
F4I3C3	AT1G49670	Uncharacterized protein OS=Arabidopsis thaliana GN=NQR PE=4 SV=1	70497	9.12	616.27	10	28.5	767.95	13	32.2	722.6	13	33.4
Q9FR44	AT3G18000	Phosphoethanolamine N-methyltransferase 1 OS=Arabidopsis thaliana GN=NMT1 PE=1 SV=1	56067	5.39	523.43	10	27.1	666.99	13	28.9	603.85	12	28.9
Q9LTR9	AT5G57020	Glycylpeptide N-tetradecanoyltransferase 1 OS=Arabidopsis thaliana GN=NMT1 PE=1 SV=2	49767	6.34	523.43	10	29	720.78	13	42.9	646.59	12	38.9
Q6NMA9	AT5G45170	At5g45170 OS=Arabidopsis thaliana GN=At5g45170 PE=2 SV=1	40715	8.03	677.85	10	46.5	851.2	13	48.1	715.87	11	53.8
O64490	AT1G04170	F20D22.6 protein OS=Arabidopsis thaliana GN=F20D22.6 PE=2 SV=1	50821	8.96	626.22	10	37.8	697.9	13	38.3	602.19	10	35.7
F4HS98	AT1G01320	Tetratricopeptide repeat-containing protein OS=Arabidopsis thaliana GN=At1g01320 PE=1 SV=1	197377	5.88	539.68	10	10.8	680.89	13	15.2	605.95	10	11.6
P05466	AT2G45300	3-phosphoshikimate 1-carboxyvinyltransferase, chloroplastic OS=Arabidopsis thaliana GN=At2g45300 PE=2 SV=3	55699	6.3	614.63	10	34	747.75	12	31.7	820.29	14	40.2
Q9LX99	AT5G10470	Kinesin-like protein KCA1 OS=Arabidopsis thaliana GN=KCA1 PE=1 SV=2	141036	5.87	566.29	10	14	776.56	12	17.7	825.29	14	19.6
Q5XF33	AT5G45930	Magnesium-chelatase subunit ChlI-2, chloroplastic OS=Arabidopsis thaliana GN=CHLI2 PE=1 SV=1	46069	5.36	572.76	10	28.9	651.49	12	43.5	694.34	12	43.5
P25855	AT2G35370	Glycine cleavage system H protein 1, mitochondrial OS=Arabidopsis thaliana GN=GDH1 PE=1 SV=1	17936	5.24	783.59	10	58.8	978.65	12	54.5	881.26	11	58.8
F4I3J0	AT1G56050	Obg-like ATPase 1 OS=Arabidopsis thaliana GN=At1g56050 PE=3 SV=1	45501	5.73	834.37	10	40.5	931.96	12	44.3	617.98	10	39.8
Q9SVN5	AT4G13780	Probable methionine--tRNA ligase OS=Arabidopsis thaliana GN=At4g13780 PE=2 SV=1	89796	6.64	612.19	10	24.1	686.21	12	20.7	613.26	10	27.6
Q9SDM9	AT3G16400	Nitrile-specifier protein 1 OS=Arabidopsis thaliana GN=NSP1 PE=2 SV=2	51638	5.31	696.47	10	37.2	745.03	11	41.7	785.28	14	37.2
Q93YR3	AT4G22670	FAM10 family protein At4g22670 OS=Arabidopsis thaliana GN=At4g22670 PE=1 SV=1	46591	4.83	782.68	10	35.8	797.35	11	29	847.6	13	34.7
Q9CA90	AT1G79870	Glyoxylate/hydroxypyruvate reductase A HPR2 OS=Arabidopsis thaliana GN=HPR2 PE=1 SV=1	34140	5.62	523.68	10	40.3	611.04	11	43.5	776.37	13	60.1
Q94AI7	AT1G15750	Protein TOPLESS OS=Arabidopsis thaliana GN=TPL PE=1 SV=1	124220	6.8	553.92	10	19.1	581.17	11	21	685.24	12	23.9
P41916	AT5G20010	GTP-binding nuclear protein Ran-1 OS=Arabidopsis thaliana GN=RAN1 PE=1 SV=1	25260	6.38	706.96	10	56.1	844.22	11	56.1	762.71	11	56.1
Q8L742	AT4G12290	Amine oxidase OS=Arabidopsis thaliana GN=At4g12290 PE=2 SV=1	83181	5.8	602.3	10	17.4	716.85	11	14.7	626.49	10	21.3
P52410	AT5G46290	3-oxoacyl-[acyl-carrier-protein] synthase I, chloroplastic OS=Arabidopsis thaliana GN=KAS1 PE=2 SV=2	50381	8.29	685.54	10	49.3	695.35	11	38.7	600.29	9	36.4
Q9STS1	AT3G48170	Betaine aldehyde dehydrogenase 2, mitochondrial OS=Arabidopsis thaliana GN=ALDH10A9 PE=2 SV=1	54883	5.39	640.5	10	35.6	671.08	11	33.8	465.57	8	34.4
O82392	AT2G29630	Phosphomethylpyrimidine synthase, chloroplastic OS=Arabidopsis thaliana GN=THIC PE=1 SV=1	71941	6	692.47	10	32.9	617.02	11	28.6	337.89	7	19.3
F4JVN6	AT4G20850	Tripeptidyl-peptidase 2 OS=Arabidopsis thaliana GN=TPP2 PE=1 SV=1	152273	5.77	545.71	10	15.3	510.75	10	11.5	605.51	12	19.6
A8MRC4	AT1G30230	Elongation factor 1B beta OS=Arabidopsis thaliana GN=At1g30230 PE=1 SV=1	28758	4.62	613.39	10	48.5	658.5	10	56.5	759.53	12	56.5
Q9FW48	AT1G33600	Leucine-rich repeat-containing protein OS=Arabidopsis thaliana GN=T1E4.2 PE=4 SV=1	52437	9.17	550.41	10	41.6	512.01	10	41	585.83	11	36
Q9ZUB3	AT1G23820	Spermidine synthase 1 OS=Arabidopsis thaliana GN=SPDSYN1 PE=1 SV=1	36530	4.72	714.8	10	39.2	708.3	10	43.1	756.47	11	43.1
Q84XU2	AT2G42810	Isoform 2 of Serine/threonine-protein phosphatase 5 OS=Arabidopsis thaliana GN=PAPP5	54667	5.88	569.02	10	26.9	673.66	10	34.3	677	11	37.6
Q39099	AT2G06850	Xyloglucan endotransglucosylase/hydrolase protein 4 OS=Arabidopsis thaliana GN=XTH4 PE=1 SV=1	34269	9.03	494.71	10	40.9	525.98	10	41.9	509.43	10	39.2
Q9LXZ4	AT3G56460	GroES-like zinc-binding alcohol dehydrogenase family protein OS=Arabidopsis thaliana GN=T5P19_110 PE=2 SV=1	37242	9.31	531.1	10	45.7	616.61	10	39.9	610.41	10	48.3
Q9ASS6	AT5G13120	Isoform 2 of Photosynthetic NDH subunit of lumenal location 5, chloroplastic OS=Arabidopsis thaliana GN=PNSL5	27862	9.3	531.15	10	47.5	605.97	10	38.8	562.56	9	50.2
O22173	AT2G23350	Polyadenylate-binding protein 4 OS=Arabidopsis thaliana GN=PAB4 PE=1 SV=1	71607	6.41	482.9	10	21.1	528.06	10	19.8	467	9	17.7
Q9LFJ8	AT5G17050	UDP-glycosyltransferase 78D2 OS=Arabidopsis thaliana GN=UGT78D2 PE=2 SV=1	50454	5.67	589.82	10	36.5	494.13	10	38.7	429.31	9	29.6
Q94K73	AT3G58140	Phenylalanine--tRNA ligase, chloroplastic/mitochondrial OS=Arabidopsis thaliana GN=At3g58140 PE=2 SV=1	49221	5.98	701.32	10	42	591.14	10	37.8	576.48	9	41.3
Q9LHG9	AT3G12390	Nascent polypeptide-associated complex subunit alpha-like protein 1 OS=Arabidopsis thaliana GN=At3g12390 PE=1 SV=1	21969	4.3	710.6	10	56.2	763.64	10	46.3	646.6	8	49.3
Q9FN41	AT5G53850	Probable bifunctional methylthioribulose-1-phosphate dehydratase/enolase-phosphatase E1 OS=Arabidopsis thaliana GN=At5g53850 PE=1 SV=1	56485	5.8	650.09	10	34.3	521.08	10	32.3	480.49	8	23.1
Q8LDF2	AT5G64250	2-nitropropane dioxygenase-like protein OS=Arabidopsis thaliana GN=At5g64250 PE=1 SV=1	32071	5.58	587.31	10	47.1	526.31	10	49.8	433.7	8	54.6
F4JL11	AT4G16143	Importin subunit alpha-2 OS=Arabidopsis thaliana GN=IMPA2 PE=1 SV=1	58870	5	652.24	10	40.6	693.06	9	38.1	908.31	14	37.2
F4IBT7	AT1G78680	Gamma-glutamyl hydrolase 2 OS=Arabidopsis thaliana GN=GGH2 PE=4 SV=1	36934	6.67	584.22	10	35.1	526.22	9	52	823.57	14	58.6
Q501F7	AT1G21440	At1g21440 OS=Arabidopsis thaliana GN=At1g21440 PE=2 SV=1	36284	6.67	586.71	10	51.8	701.08	9	44	786.95	13	38.4
Q9FEB5	AT3G52180	Phosphoglucan phosphatase DSP4, chloroplastic OS=Arabidopsis thaliana GN=DSP4 PE=1 SV=1	42599	6.12	584.11	10	34	502.99	9	33.8	670.48	13	46.7
Q41932	AT4G05180	Oxygen-evolving enhancer protein 3-2, chloroplastic OS=Arabidopsis thaliana GN=PSBQ2 PE=1 SV=2	24628	9.72	681.86	10	46.5	608.13	9	45.7	676.88	12	48.3
Q9FG81	AT5G43830	Aluminium induced protein with YGL and LRDR motifs OS=Arabidopsis thaliana GN=At5g43830 PE=1 SV=1	27492	6.38	553.87	10	55.4	554.81	9	69.7	734.28	12	74.1
Q9SKQ0	AT2G21130	Peptidyl-prolyl cis-trans isomerase CYP19-2 OS=Arabidopsis thaliana GN=CYP19-2 PE=1 SV=1	18452	8.33	661.06	10	72.4	597.37	9	51.7	722.88	11	55.7
P55826	AT4G01690	Protoporphyrinogen oxidase 1, chloroplastic OS=Arabidopsis thaliana GN=PPOX1 PE=1 SV=1	57659	9.13	544.98	10	40.7	503.41	9	38.5	583.93	10	41.5
Q9LYE7	AT5G11420	Putative uncharacterized protein At5g11420 OS=Arabidopsis thaliana GN=F15N18_10 PE=2 SV=1	39615	7.57	600.49	10	32.8	544.55	9	29	548.31	10	29
Q9LVI9	AT3G17810	Dihydropyrimidine dehydrogenase (NADP(+)), chloroplastic OS=Arabidopsis thaliana GN=PYD1 PE=1 SV=1	46816	6.37	701.79	10	36.6	658.17	9	31.7	744.05	10	37.6
Q9SLK0	AT1G54340	Peroxisomal isocitrate dehydrogenase [NADP] OS=Arabidopsis thaliana GN=ICDH PE=1 SV=1	47204	7.58	495.77	10	23.8	434.85	9	17.1	483.32	10	19
Q9LUG8	AT3G23600	AT3g23600/MDB19_9 OS=Arabidopsis thaliana GN=At3g23600 PE=2 SV=1	25845	5.17	744.19	10	53.1	729.67	9	58.2	657.31	9	70.3
F4KH14	AT5G17530	Phosphoglucosamine mutase family protein OS=Arabidopsis thaliana GN=At5g17530 PE=4 SV=1	66945	6.1	697.98	10	40.2	577.6	9	37.3	702.8	9	31.1
Q9ZVA4	AT1G78850	Curculin-like (Mannose-binding) lectin family protein OS=Arabidopsis thaliana GN=F9K20.10 PE=2 SV=1	49020	7.82	686.08	10	40.6	502.12	9	35.4	584.71	9	38.8
Q9LVJ1	AT3G14067	At3g14067 OS=Arabidopsis thaliana GN=At3g14067 PE=2 SV=1	81766	6.29	845.25	10	25.5	711.25	9	21.9	711.52	9	24.2
Q8RUF8	AT5G12040	Omega-amidase,chloroplastic OS=Arabidopsis thaliana GN=NLP3 PE=1 SV=1	40305	8.79	603.9	10	32.2	585	9	37.1	608.85	9	32.5
Q6STH5	AT3G24430	Fe-S cluster assembly factor HCF101, chloroplastic OS=Arabidopsis thaliana GN=HCF101 PE=1 SV=1	57728	5.91	555.15	10	28	502.96	9	25.4	440.3	7	29.9
Q8W1X2	AT5G37850	Pyridoxal kinase OS=Arabidopsis thaliana GN=PK PE=1 SV=2	34022	5.55	766.13	10	38.5	639.65	9	38.5	519.73	7	34.6
Q9LFG2	AT3G53580	Diaminopimelate epimerase, chloroplastic OS=Arabidopsis thaliana GN=DAPF PE=1 SV=1	38959	5.45	529.1	10	35.6	404.15	8	30.9	670.24	13	33.7
Q94CC6	AT4G36195	Prolyl carboxypeptidase like protein OS=Arabidopsis thaliana GN=At4g36195 PE=2 SV=1	54739	6.07	609.38	10	31.8	390.03	8	26.4	542.79	10	38.1
Q9M2U7	AT3G54400	AT3g54400/T12E18_90 OS=Arabidopsis thaliana GN=T12E18_90 PE=2 SV=1	45446	9.31	638.99	10	29.2	511.1	8	29.2	614.93	10	25.4
Q9LTX3	AT5G49970	Pyridoxine/pyridoxamine 5~-phosphate oxidase 1, chloroplastic OS=Arabidopsis thaliana GN=PPOX1 PE=1 SV=1	59338	6.91	533.31	10	25.1	463.68	8	24.7	496.07	9	37.2
Q9SKT0	AT2G20890	Protein THYLAKOID FORMATION 1, chloroplastic OS=Arabidopsis thaliana GN=THF1 PE=1 SV=1	33775	9.2	724.85	10	38.7	613.89	8	38	649.02	9	49.7
Q94B35	AT4G34350	4-hydroxy-3-methylbut-2-enyl diphosphate reductase, chloroplastic OS=Arabidopsis thaliana GN=ISPH PE=2 SV=1	52748	5.76	511.58	10	31.3	431.22	8	34.8	467.54	9	31.5
P59232	AT2G47110	Ubiquitin-40S ribosomal protein S27a-2 OS=Arabidopsis thaliana GN=RPS27AB PE=1 SV=2	17801	9.83	633.41	10	40.1	503.03	8	38.9	486.69	9	40.1
Q8RUC6	AT2G35635	Ubiquitin-NEDD8-like protein RUB2 OS=Arabidopsis thaliana GN=RUB2 PE=1 SV=3	17139	5.77	642.94	10	44.8	508.29	8	43.5	502.1	9	44.8
O82663	AT5G66760	Succinate dehydrogenase [ubiquinone] flavoprotein subunit 1, mitochondrial OS=Arabidopsis thaliana GN=SDH1-1 PE=1 SV=1	69612	5.86	546.42	10	20.5	434.65	8	17.8	443.25	8	23
Q9LV77	AT5G65010	Isoform 2 of Asparagine synthetase [glutamine-hydrolyzing] 2 OS=Arabidopsis thaliana GN=ASN2	65117	6.01	710.95	10	30.9	558.16	8	34	461.15	7	24
Q9SGY2	AT1G10670	ATP-citrate synthase alpha chain protein 1 OS=Arabidopsis thaliana GN=ACLA-1 PE=1 SV=1	46649	5.39	519.63	10	32.9	415.05	8	28.4	349.63	7	25.3
Q9FKK7	AT5G57655	Xylose isomerase OS=Arabidopsis thaliana GN=XYLA PE=2 SV=2	53686	5.59	595.08	10	29.8	357.18	7	21.4	479.83	9	28.5
P52420	AT1G09830	Phosphoribosylamine--glycine ligase, chloroplastic OS=Arabidopsis thaliana GN=PUR2 PE=2 SV=2	56437	5.5	629.58	10	25	417.5	7	22.6	487.02	8	30.3
Q8H1Y0	AT1G24180	Pyruvate dehydrogenase E1 component subunit alpha-2, mitochondrial OS=Arabidopsis thaliana GN=IAR4 PE=1 SV=2	43331	8.03	528.11	10	23.9	479.9	7	29	499.37	8	23.7
Q9M0V6	AT4G05390	Ferredoxin--NADP reductase, root isozyme 1, chloroplastic OS=Arabidopsis thaliana GN=RFNR1 PE=2 SV=2	42369	8.77	510.81	10	37	413.86	7	35.4	407.58	7	35.4
B3H6E4	AT4G14710	1,2-dihydroxy-3-keto-5-methylthiopentene dioxygenase OS=Arabidopsis thaliana GN=ATARD2 PE=3 SV=1	23469	4.99	574.88	10	51	393.38	7	51.1	332.23	6	40.5
Q84W65	AT4G26500	SufE-like protein 1, chloroplastic/mitochondrial OS=Arabidopsis thaliana GN=SUFE1 PE=1 SV=2	40808	5.46	655.95	10	43.7	353.92	6	23.5	397.19	9	29.1
Q39243	AT4G35460	Thioredoxin reductase 1 OS=Arabidopsis thaliana GN=NTR1 PE=1 SV=3	39601	6.96	571.03	10	38.7	390.17	6	18.7	359.67	6	30.1
Q9LST0	AT5G60160	AT5g60160/f15l12_20 OS=Arabidopsis thaliana GN=At5g60160 PE=2 SV=1	52392	6.29	636.98	10	27.7	355.05	5	25.4	404.9	5	35
F4K4Q2	AT5G49030	Isoleucyl-tRNA synthetase OS=Arabidopsis thaliana GN=OVA2 PE=3 SV=1	143300	8.59	405.63	9	14.8	794.07	15	19.9	835.8	14	23
P68209	AT5G08300	Succinyl-CoA ligase [ADP-forming] subunit alpha-1, mitochondrial OS=Arabidopsis thaliana GN=At5g08300 PE=1 SV=1	36129	8.55	675.67	9	37.2	879.55	14	37.5	876.46	13	46.1
F4JW99	AT5G04430	TOMV RNA binding protein OS=Arabidopsis thaliana GN=BTR1L PE=1 SV=1	35996	5.78	549.13	9	45.8	781.78	14	57.2	666.21	12	44
Q9FM97	AT5G56350	Pyruvate kinase OS=Arabidopsis thaliana GN=At5g56350 PE=2 SV=1	54376	6.43	505.43	9	27.5	802.42	14	33.5	597.39	12	33.3
Q42566	AT2G26740	ATsEH OS=Arabidopsis thaliana GN=ATsEH PE=2 SV=1	36401	5.28	600.09	9	37.1	708.31	12	44.2	762.06	11	44.2
P0CZ23	AT1G06290	Acyl-coenzyme A oxidase 3, peroxisomal OS=Arabidopsis thaliana GN=ACX3 PE=1 SV=1	75629	8.17	507.87	9	24.9	630.25	12	26.2	598.07	10	23.4
P42761	AT2G30870	Glutathione S-transferase F10 OS=Arabidopsis thaliana GN=GSTF10 PE=1 SV=3	24215	5.49	569.34	9	44.7	718.23	12	52.6	554.35	9	56.3
Q9FNB0	AT5G13630	Magnesium-chelatase subunit ChlH, chloroplastic OS=Arabidopsis thaliana GN=CHLH PE=1 SV=1	153322	5.76	448.94	9	13.1	496.97	12	15.1	363.19	7	11.4
Q8GSJ1	AT1G09795	ATP phosphoribosyltransferase 2, chloroplastic OS=Arabidopsis thaliana GN=HISN1B PE=1 SV=1	44728	6.35	587.98	9	38	618.49	11	34.1	700.88	11	44.8
Q0WP12	AT2G43910	Isoform 2 of Thiocyanate methyltransferase 1 OS=Arabidopsis thaliana GN=HOL1	25273	4.75	748.25	9	68.7	751.84	11	69.2	697.11	10	69.2
Q1EBV4	AT3G13235	At3g13235 OS=Arabidopsis thaliana GN=At3g13235 PE=1 SV=1	45331	4.83	603.74	9	35.7	680.91	11	43.5	668.19	10	37.9
O24457	AT1G01090	Pyruvate dehydrogenase E1 component subunit alpha-3, chloroplastic OS=Arabidopsis thaliana GN=PDH-E1 ALPHA PE=2 SV=1	47144	7.16	615.19	9	49.8	667.75	11	36.4	578.67	9	39.7
O23016	AT1G04690	Probable voltage-gated potassium channel subunit beta OS=Arabidopsis thaliana GN=KAB1 PE=1 SV=1	36516	6.97	555.55	9	31.7	511.85	11	47	429.5	8	26.5
Q75W54	AT1G09010	Mannosylglycoprotein endo-beta-mannosidase OS=Arabidopsis thaliana GN=EBM PE=1 SV=3	107592	6.01	374.45	9	21.5	564.17	11	23.2	380.8	7	18.5
Q9SVD7	AT3G52560	Ubiquitin-conjugating enzyme E2 variant 1D OS=Arabidopsis thaliana GN=UEV1D PE=1 SV=1	16522	6.2	553.29	9	85.6	644.69	11	85.6	392.97	6	85.6
Q8LER3	AT4G37800	Probable xyloglucan endotransglucosylase/hydrolase protein 7 OS=Arabidopsis thaliana GN=XTH7 PE=2 SV=2	33659	7	683.72	9	43.7	681.61	10	47.1	1027.09	16	54.3
Q8LFC0	AT4G35260	Isocitrate dehydrogenase [NAD] regulatory subunit 1, mitochondrial OS=Arabidopsis thaliana GN=IDH1 PE=2 SV=2	39602	8.36	624.25	9	33	767.63	10	41.1	799.57	12	48
Q9M0A7	AT4G30530	AT4g30530/F17I23_130 OS=Arabidopsis thaliana GN=At4g30530 PE=2 SV=1	28367	5.46	556.45	9	68.8	639.56	10	58.8	616.85	11	59.2
Q9SUQ4	AT4G23730	Apospory-associated protein C OS=Arabidopsis thaliana GN=F9D16.200 PE=2 SV=1	34607	5.88	419.37	9	35.9	577.06	10	42.2	586.92	11	51.6
O49675	AT4G19170	Probable carotenoid cleavage dioxygenase 4, chloroplastic OS=Arabidopsis thaliana GN=CCD4 PE=1 SV=1	65560	6.42	564.23	9	29.2	535.25	10	28.7	543.64	10	25.9
Q9LV91	AT5G64860	4-alpha-glucanotransferase DPE1, chloroplastic/amyloplastic OS=Arabidopsis thaliana GN=DPE1 PE=2 SV=1	64372	5.44	571.16	9	28.8	554.25	10	36.6	577.49	10	40.3
Q9LSY9	AT3G21750	UDP-glycosyltransferase 71B1 OS=Arabidopsis thaliana GN=UGT71B1 PE=2 SV=1	52633	5.33	622.72	9	30.9	689.82	10	29.2	704.34	9	26
Q9LNE6	AT1G06000	UDP-glycosyltransferase 89C1 OS=Arabidopsis thaliana GN=UGT89C1 PE=2 SV=1	48092	5.77	557.8	9	31.3	565.35	10	37.2	525.98	9	31.7
Q9CA83	AT1G79750	NADP-dependent malic enzyme 4, chloroplastic OS=Arabidopsis thaliana GN=NADP-ME4 PE=1 SV=1	71116	6.14	576.34	9	22.6	662.17	10	20.6	492.25	8	24
Q94F00	AT1G31190	Phosphatase IMPL1, chloroplastic OS=Arabidopsis thaliana GN=IMPL1 PE=1 SV=2	40420	6.76	604.69	9	32.3	659.47	9	44.2	820.51	12	44.2
Q9S6Z7	AT3G04940	Bifunctional L-3-cyanoalanine synthase/cysteine synthase D1 OS=Arabidopsis thaliana GN=CYSD1 PE=1 SV=1	34273	5.23	503.09	9	38	522.42	9	38	535.46	11	39.2
Q9LVW7	AT3G27740	Carbamoyl-phosphate synthase small chain, chloroplastic OS=Arabidopsis thaliana GN=CARA PE=1 SV=1	47029	5.68	564.06	9	24.4	447.77	9	30.5	555.8	10	34
Q9LKA3	AT3G15020	Malate dehydrogenase 2, mitochondrial OS=Arabidopsis thaliana GN=At3g15020 PE=2 SV=1	35853	8.3	812.12	9	31.1	772.96	9	32.8	725.01	10	41.9
Q9C8E6	AT1G42550	Plastid movement impaired1 OS=Arabidopsis thaliana GN=T8D8.2 PE=1 SV=1	93816	5.24	549.91	9	21.6	574.44	9	26.6	503.81	9	21.6
Q8VZ57	AT1G52510	Putative hydrolase OS=Arabidopsis thaliana GN=At1g52510 PE=2 SV=1	41813	6.56	635.7	9	33.2	617.28	9	31.8	594.09	9	31.8
Q8LE52	AT5G16710	Glutathione S-transferase DHAR3, chloroplastic OS=Arabidopsis thaliana GN=DHAR3 PE=1 SV=1	28496	7.59	452.17	9	45.3	522.29	9	42.6	492.33	9	42.6
Q9SZ11	AT4G26690	Glycerophosphodiester phosphodiesterase GDPDL3 OS=Arabidopsis thaliana GN=GDPDL3 PE=1 SV=3	82510	5.31	432.91	9	15.2	528.38	9	22.5	445.12	8	14.1
Q8L493	AT5G57850	D-amino-acid transaminase, chloroplastic OS=Arabidopsis thaliana GN=DAAT PE=1 SV=1	41038	8.64	477.26	9	39.9	409.79	9	33.8	419.96	8	32.2
Q9LEV3	AT5G10860	CBS domain-containing protein CBSX3, mitochondrial OS=Arabidopsis thaliana GN=CBSX3 PE=1 SV=1	22715	9.1	627.28	9	58.7	593.54	9	55.3	597.25	8	51
Q9FV52	AT1G13270	Methionine aminopeptidase 1B, chloroplastic OS=Arabidopsis thaliana GN=MAP1B PE=2 SV=2	40398	7.14	525.49	9	39	565.37	9	39	466.84	8	35.5
Q9FEA2	AT5G64050	Glutamate--tRNA ligase, chloroplastic/mitochondrial OS=Arabidopsis thaliana GN=At5g64050 PE=2 SV=1	63426	7.62	597.87	9	31.1	545.68	9	29.5	454.68	8	24.2
O80763	AT1G60420	Probable nucleoredoxin 1 OS=Arabidopsis thaliana GN=At1g60420 PE=1 SV=1	65129	4.89	470.56	9	29.6	428.04	9	26	436.53	8	27.7
Q96299	AT2G42590	14-3-3-like protein GF14 mu OS=Arabidopsis thaliana GN=GRF9 PE=1 SV=2	29502	4.86	532.79	9	43.1	559.38	9	42.8	441.37	7	42.4
F4IDD6	AT1G72550	Probable phenylalanine--tRNA ligase beta subunit OS=Arabidopsis thaliana GN=At1g72550 PE=4 SV=1	65918	5.31	483.96	9	18.5	454.76	9	21.1	343.84	7	17.8
P57720	AT1G48850	Chorismate synthase, chloroplastic OS=Arabidopsis thaliana GN=EMB1144 PE=2 SV=2	47288	8.37	531.25	9	28.4	510.22	9	28.4	477.43	6	23.4
Q9LXX5	AT3G56650	PsbP domain-containing protein 6, chloroplastic OS=Arabidopsis thaliana GN=PPD6 PE=1 SV=1	28612	9.3	707.25	9	51.1	627.99	8	52.3	697.7	12	48.5
Q9FUP0	AT2G06050	12-oxophytodienoate reductase 3 OS=Arabidopsis thaliana GN=OPR3 PE=1 SV=2	42664	7.71	625.63	9	53.7	509.12	8	35	644.07	11	39.9
P49077	AT3G20330	Aspartate carbamoyltransferase, chloroplastic OS=Arabidopsis thaliana GN=PYRB PE=2 SV=2	43139	6.21	501.92	9	37.4	486.03	8	31	567.54	9	35.4
Q38946	AT5G07440	Glutamate dehydrogenase 2 OS=Arabidopsis thaliana GN=GDH2 PE=1 SV=1	44671	6.07	566.99	9	29.9	494.54	8	22.4	462.87	8	22.4
Q9SUT5	AT4G11260	Protein SGT1 homolog B OS=Arabidopsis thaliana GN=SGT1B PE=1 SV=1	39737	5.03	623.44	9	48.3	570.7	8	39.4	519.4	8	38.5
Q42418	AT4G29350	Profilin-2 OS=Arabidopsis thaliana GN=PRO2 PE=2 SV=1	13989	4.91	714.31	9	58.8	672.32	8	58.8	568.52	8	58.8
F4JMJ1	AT4G16660	Heat shock 70 kDa protein 17 OS=Arabidopsis thaliana GN=HSP70-17 PE=2 SV=1	96665	5.86	469.88	9	16	444.24	8	20.6	397.68	8	15.3
Q9SEE5	AT3G06580	Galactokinase OS=Arabidopsis thaliana GN=GAL1 PE=1 SV=2	54307	5.67	567.29	9	31.5	567.46	8	28.8	523.06	8	31.5
Q93VP3	AT1G26630	Eukaryotic translation initiation factor 5A-2 OS=Arabidopsis thaliana GN=ELF5A-2 PE=1 SV=1	17129	5.55	797.32	9	69.8	745.01	8	70.4	583.9	7	70.4
Q9LZ23	AT5G04740	ACT domain-containing protein ACR12 OS=Arabidopsis thaliana GN=ACR12 PE=2 SV=1	33058	5.27	490.63	9	31.7	497.19	8	27.3	377.84	7	27.3
F4IS32	AT2G43710	Acyl-[acyl-carrier-protein] desaturase OS=Arabidopsis thaliana GN=SSI2 PE=3 SV=1	45622	6.19	538.35	9	31.9	384.5	7	27.7	490.46	9	33.2
O82656	AT1G71860	Protein-tyrosine-phosphatase PTP1 OS=Arabidopsis thaliana GN=PTP1 PE=1 SV=1	37775	5.85	554.19	9	37.1	555.08	7	42.9	546.64	9	45.6
Q42449	AT2G19760	Profilin-1 OS=Arabidopsis thaliana GN=PRO1 PE=1 SV=1	14257	4.7	510.44	9	62.6	393.64	7	62.6	432.35	8	62.6
P38418	AT3G45140	Lipoxygenase 2, chloroplastic OS=Arabidopsis thaliana GN=LOX2 PE=1 SV=1	101982	5.43	429.88	9	15.6	326.23	7	17.5	350.78	7	16.2
Q02971	AT4G37980	Cinnamyl alcohol dehydrogenase 7 OS=Arabidopsis thaliana GN=CAD7 PE=1 SV=2	38220	6.75	508.95	9	44	412.61	7	25.5	344.77	7	33.3
F4JBL2	AT3G47560	Alpha/beta-Hydrolases superfamily protein OS=Arabidopsis thaliana GN=At3g47560 PE=1 SV=1	36046	5.46	470.89	9	34.3	391.66	7	20.1	351.26	7	19.2
F4IKM1	AT2G29340	Isoform 3 of Tropinone reductase homolog At2g29340 OS=Arabidopsis thaliana GN=At2g29340	27947	5.43	570.94	9	56.1	469.09	7	45.4	583.18	7	50
Q9S9N1	AT1G16030	Heat shock 70 kDa protein 5 OS=Arabidopsis thaliana GN=HSP70-5 PE=2 SV=1	70870	5.3	699.92	9	14.7	584.33	7	13.5	545.23	6	13.9
Q9LI77	AT3G25660	Glutamyl-tRNA(Gln) amidotransferase subunit A, chloroplastic/mitochondrial OS=Arabidopsis thaliana GN=GATA PE=2 SV=1	57145	6.16	530.36	9	33.1	366.33	6	26.3	546.43	9	25.7
F4K3A9	AT5G48960	HAD-superfamily hydrolase, subfamily IG, 5~-nucleotidase OS=Arabidopsis thaliana GN=At5g48960 PE=4 SV=1	72846	5.99	440.77	9	19.9	476.49	6	14.2	500.81	8	25.9
P0DKI3	AT1G07440	Tropinone reductase homolog At1g07440 OS=Arabidopsis thaliana GN=At1g07440 PE=1 SV=1	28314	6.52	458.35	9	57.9	290.56	6	38.3	458	7	47
Q9S9P8	AT1G30510	Isoform 3 of Ferredoxin--NADP reductase, root isozyme 2, chloroplastic OS=Arabidopsis thaliana GN=RFNR2	35649	6.67	407.18	9	39.4	304.96	6	44.5	257.43	6	33.8
Q84JZ4	AT5G21060	Homoserine dehydrogenase OS=Arabidopsis thaliana GN=At5g21060 PE=2 SV=1	40387	6.28	424.86	9	36.5	290.93	6	28.6	320.59	6	38.4
F4JYC0	AT5G35170	Adenylate kinase family protein OS=Arabidopsis thaliana GN=At5g35170 PE=3 SV=1	64873	8.84	441.64	9	27.8	313.06	6	21.7	276.05	6	21.9
F4I7X1	AT1G41830	SKU5 similar 6 OS=Arabidopsis thaliana GN=SKS6 PE=4 SV=1	60540	9.47	496.62	9	19.9	314.05	5	25.3	529.99	10	30.4
F4K409	AT5G13650	Putative TypA-like translation elongation factor SVR3 OS=Arabidopsis thaliana GN=At5g13650 PE=4 SV=1	74367	6.86	508.47	9	24.9	278.93	4	18.6	479.12	7	15.5
F4IYF8	AT3G02760	Histidyl-tRNA synthetase OS=Arabidopsis thaliana GN=At3g02760 PE=3 SV=1	97476	6.1	442.38	8	24	719.58	13	21.9	652.98	12	20.8
Q9FLW9	AT5G52920	Plastidial pyruvate kinase 2 OS=Arabidopsis thaliana GN=PKP2 PE=1 SV=1	63481	6.56	436.88	8	26.6	814.22	12	32.5	578.57	9	35.4
F4JGR5	AT4G04040	Pyrophosphate--fructose 6-phosphate 1-phosphotransferase subunit beta 2 OS=Arabidopsis thaliana GN=PFP-BETA2 PE=3 SV=1	62702	5.44	497.39	8	22.1	684.23	12	26.9	357.65	6	19.2
Q9SHI1	AT1G17220	Translation initiation factor IF-2, chloroplastic OS=Arabidopsis thaliana GN=At1g17220 PE=2 SV=2	109679	7.15	463.88	8	10.8	661.75	11	14.7	643.18	12	17.7
P82658	AT3G63540	Thylakoid lumenal 19 kDa protein, chloroplastic OS=Arabidopsis thaliana GN=At3g63540 PE=1 SV=2	24964	6.92	718.25	8	54.6	905.67	11	57.6	795.71	11	62
O80840	AT2G45790	Phosphomannomutase OS=Arabidopsis thaliana GN=PMM PE=1 SV=1	27744	5.33	585.56	8	47.6	631.27	11	45.1	782.43	11	60.2
O23247	AT4G26300	Arginyl-tRNA synthetase OS=Arabidopsis thaliana GN=T25K17.110 PE=3 SV=1	72341	6.73	397.27	8	22.4	506.2	11	20.4	489.82	11	27.3
Q9FH82	AT5G45280	Pectin acetylesterase 11 OS=Arabidopsis thaliana GN=PAE11 PE=2 SV=1	41982	8.96	505.13	8	31.5	624.64	11	36.3	637.49	10	32.7
P46421	AT2G29450	Glutathione S-transferase U5 OS=Arabidopsis thaliana GN=GSTU5 PE=2 SV=1	25984	5.44	478.71	8	39.3	641.35	11	53.6	455.65	8	49.1
Q42529	AT3G54640	Tryptophan synthase alpha chain, chloroplastic OS=Arabidopsis thaliana GN=TSA1 PE=1 SV=1	33179	6.77	579.06	8	62.8	661.93	10	68.3	768.59	11	56.1
Q0WV90	AT1G80490	Isoform 1 of Topless-related protein 1 OS=Arabidopsis thaliana GN=TPR1	123939	6.68	489.34	8	15.5	560.68	10	16.4	611.13	11	20.1
Q93Y22	AT5G05010	Coatomer subunit delta OS=Arabidopsis thaliana GN=At5g05010 PE=1 SV=2	57682	5.63	614.31	8	22.6	643.03	10	30.4	523.5	8	24.1
Q93YW5	AT4G28400	Probable protein phosphatase 2C 58 OS=Arabidopsis thaliana GN=At4g28400 PE=2 SV=1	30999	7.79	503.98	8	37.1	557.2	10	47.7	541.57	8	33.6
Q8W4M5	AT1G12000	Pyrophosphate--fructose 6-phosphate 1-phosphotransferase subunit beta 1 OS=Arabidopsis thaliana GN=PFP-BETA1 PE=1 SV=1	61420	5.8	422.04	8	28.4	616.05	10	25.8	411.04	7	22.8
P25269	AT4G27070	Tryptophan synthase beta chain 2, chloroplastic OS=Arabidopsis thaliana GN=TSB2 PE=2 SV=2	51568	6.2	532.81	8	22.1	520.93	10	26.1
Q84W56	AT5G63420	Putative uncharacterized protein At5g63420 OS=Arabidopsis thaliana GN=emb2746 PE=1 SV=1	100490	8.42	428.59	8	21.3	449.46	9	22.4	625.78	13	20.1
Q9SIP1	AT2G31670	At2g31670 OS=Arabidopsis thaliana GN=At2g31670 PE=2 SV=1	28847	6.45	463.25	8	32.3	521.85	9	36.5	649.15	12	36.5
Q9ZPZ4	AT1G09310	Putative uncharacterized protein At1g09310 OS=Arabidopsis thaliana GN=T31J12.3 PE=2 SV=1	19935	5.37	632.13	8	53.6	582.01	9	69.8	736.97	12	68.7
Q9SXS7	AT5G28020	Bifunctional L-3-cyanoalanine synthase/cysteine synthase D2 OS=Arabidopsis thaliana GN=CYSD2 PE=1 SV=1	34296	5.49	472.17	8	55.7	559.1	9	51.7	627.39	11	43
O22607	AT2G19520	WD-40 repeat-containing protein MSI4 OS=Arabidopsis thaliana GN=MSI4 PE=1 SV=3	55725	5.81	568.88	8	24.3	548.75	9	28.4	674.88	11	36.3
P32962	AT3G44300	Nitrilase 2 OS=Arabidopsis thaliana GN=NIT2 PE=1 SV=1	37130	5.35	404.29	8	27.7	432.62	9	29.8	559.11	11	28.3
Q41931	AT1G62380	1-aminocyclopropane-1-carboxylate oxidase 2 OS=Arabidopsis thaliana GN=ACO2 PE=2 SV=2	36160	4.98	583.12	8	29.4	621.58	9	36.6	689.71	10	33.4
Q9SR15	AT3G04600	Tryptophanyl-tRNA synthetase-like protein OS=Arabidopsis thaliana GN=At3g04600 PE=3 SV=1	45738	5.88	509.05	8	37.8	581.31	9	46.3	611.36	10	43.8
F4I2A0	AT1G76140	Prolyl oligopeptidase OS=Arabidopsis thaliana GN=At1g76140 PE=4 SV=1	89348	5.52	419.86	8	20.6	547.06	9	17.9	490.97	9	20.1
Q8S4Y1	AT5G48230	Acetyl-CoA acetyltransferase, cytosolic 1 OS=Arabidopsis thaliana GN=AAT1 PE=2 SV=1	41385	6.46	527.06	8	45.9	542.53	9	43.4	620.38	9	49.4
F4JXD5	AT5G59880	Actin depolymerizing factor 3 OS=Arabidopsis thaliana GN=ADF3 PE=4 SV=1	14115	5.04	656.5	8	78.2	709.92	9	74.2	721.25	9	69.4
P52032	AT2G25080	Phospholipid hydroperoxide glutathione peroxidase 1, chloroplastic OS=Arabidopsis thaliana GN=GPX1 PE=2 SV=2	25999	9.42	435.29	8	48.3	456.82	9	37.3	458.3	8	48.3
Q9T076	AT4G27520	Early nodulin-like protein 2 OS=Arabidopsis thaliana GN=At4g27520 PE=1 SV=1	35042	9.35	553.57	8	24.1	588.2	9	26.6	476.91	7	23.8
Q9LQL0	AT1G32470	Glycine cleavage system H protein 3, mitochondrial OS=Arabidopsis thaliana GN=GDH3 PE=1 SV=1	17886	5.11	600.35	8	53.6	653.19	9	53.6	503.76	7	53.6
O22609	AT3G27925	Protease Do-like 1, chloroplastic OS=Arabidopsis thaliana GN=DEGP1 PE=1 SV=2	46645	6	465.85	8	26.7	595.53	9	31.4	529.02	7	28.2
Q6ICZ8	AT5G13850	Nascent polypeptide-associated complex subunit alpha-like protein 3 OS=Arabidopsis thaliana GN=At5g13850 PE=1 SV=1	22044	4.41	520.41	8	39.7	720.87	9	39.7	495.57	6	32.8
P55034	AT4G38630	26S proteasome non-ATPase regulatory subunit 4 homolog OS=Arabidopsis thaliana GN=RPN10 PE=1 SV=1	40732	4.47	494.66	8	22.5	559.25	9	22.5	435.38	6	25.4
O04130	AT1G17745	Isoform 2 of D-3-phosphoglycerate dehydrogenase 2, chloroplastic OS=Arabidopsis thaliana GN=PGDH2	69690	5.98	461.11	8	23.2	372.27	8	18.3	651.8	13	30.4
Q84P21	AT1G20510	4-coumarate--CoA ligase-like 5 OS=Arabidopsis thaliana GN=4CLL5 PE=1 SV=2	59337	8.51	447.95	8	25.6	441.44	8	32.2	628.74	12	37.9
P32068	AT5G05730	Anthranilate synthase alpha subunit 1, chloroplastic OS=Arabidopsis thaliana GN=ASA1 PE=1 SV=1	66269	6.09	526.6	8	30.3	520.39	8	25.7	573.64	10	23.4
P53780	AT3G57050	Cystathionine beta-lyase, chloroplastic OS=Arabidopsis thaliana GN=At3g57050 PE=1 SV=2	48798	7.19	400.75	8	22.9	476.42	8	26.1	583.26	10	33.4
Q03250	AT2G21660	Glycine-rich RNA-binding protein 7 OS=Arabidopsis thaliana GN=RBG7 PE=1 SV=1	16880	5.85	578.46	8	47.2	636.89	8	46.6	777.51	10	54
Q9LS40	AT3G18490	Protein ASPARTIC PROTEASE IN GUARD CELL 1 OS=Arabidopsis thaliana GN=ASPG1 PE=1 SV=1	53201	5.27	487.04	8	20.8	481.45	8	19.6	507.76	9	25.2
O24603	AT2G43570	Chitinase class 4-like protein OS=Arabidopsis thaliana GN=CHI PE=2 SV=1	29756	5.78	405.99	8	44.8	514.76	8	47.7	590.49	9	49.5
Q9FFT4	AT5G54960	Pyruvate decarboxylase 2 OS=Arabidopsis thaliana GN=PDC2 PE=2 SV=1	65776	5.63	494.2	8	17.8	520.66	8	19.1	554.49	9	19.1
P81760	AT5G53490	Thylakoid lumenal protein-17.4 OS=Arabidopsis thaliana GN=At5g53490 PE=4 SV=1	27208	6.6	516.45	8	38.4	557.54	8	37.2	593.94	8	38.4
P38025	AT3G21110	Phosphoribosylaminoimidazole-succinocarboxamide synthase, chloroplastic OS=Arabidopsis thaliana GN=PUR7 PE=2 SV=2	46035	6.06	504.37	8	39.9	425.82	8	29	412.18	8	32.1
P31165	AT1G27450	Adenine phosphoribosyl transferase 1 OS=Arabidopsis thaliana GN=APT1 PE=3 SV=1	30968	8.13	560.01	8	40.1	583.09	8	40.1	563.55	8	46.8
Q9SRI1	AT3G01340	Protein transport protein SEC13 homolog A OS=Arabidopsis thaliana GN=SEC13A PE=1 SV=1	32610	5.64	493.74	8	43.7	447.57	8	43.7	486.42	8	57.9
Q39241	AT1G45145	Thioredoxin H5 OS=Arabidopsis thaliana GN=TRX5 PE=1 SV=1	13114	5.19	515.23	8	63.6	555.04	8	63.6	419.91	8	63.6
F4K000	AT5G41970	Metal-dependent protein hydrolase OS=Arabidopsis thaliana GN=At5g41970 PE=1 SV=1	42272	5.88	354.6	8	34	414.66	8	34.3	336.72	7	31.4
Q9LDV4	AT1G72330	Alanine aminotransferase 2, mitochondrial OS=Arabidopsis thaliana GN=ALAAT2 PE=2 SV=1	59473	5.95	591.49	8	18.5	591.4	8	24.8	473.97	7	22
P21218	AT4G27440	Protochlorophyllide reductase B, chloroplastic OS=Arabidopsis thaliana GN=PORB PE=1 SV=3	43332	9.23	442.32	8	37.2	387.08	8	30.9	380.7	6	30.4
O22957	AT2G34040	Apoptosis inhibitory protein 5 (API5) OS=Arabidopsis thaliana GN=At2g34040 PE=2 SV=2	61606	8.05	445.68	8	28.9	418.59	7	30.2	570.26	10	28.4
O64903	AT5G63310	Nucleoside diphosphate kinase II, chloroplastic OS=Arabidopsis thaliana GN=NDPK2 PE=1 SV=2	25534	9.14	448.2	8	45.9	352.02	7	40.3	545.43	10	45.9
Q9SF16	AT3G11830	T-complex protein 1 subunit eta OS=Arabidopsis thaliana GN=CCT7 PE=1 SV=1	59739	6.03	404.28	8	20.1	319.28	7	14.7	471.47	9	25.7
Q9FM01	AT5G39320	UDP-glucose 6-dehydrogenase 4 OS=Arabidopsis thaliana GN=UGD4 PE=1 SV=1	53063	5.6	495.29	8	21	453.67	7	22.7	510.08	9	26.7
Q9ZV36	AT2G28760	UDP-glucuronic acid decarboxylase 6 OS=Arabidopsis thaliana GN=UXS6 PE=2 SV=1	38597	8.58	506.34	8	32.7	421.59	7	28.6	457.23	9	31.5
A7WM73	AT3G55260	Beta-hexosaminidase 1 OS=Arabidopsis thaliana GN=HEXO1 PE=1 SV=1	61063	5.88	433.92	8	24.6	459.2	7	24.4	469.87	8	22
Q9SCX3	AT5G19510	Elongation factor 1-beta 2 OS=Arabidopsis thaliana GN=At5g19510 PE=1 SV=1	24186	4.42	506.4	8	42.9	501.94	7	42.9	504.72	8	42.9
P42742	AT3G60820	Proteasome subunit beta type-1 OS=Arabidopsis thaliana GN=PBF1 PE=1 SV=2	24628	6.95	400.71	8	47.1	429.76	7	37.7	478.85	8	42.2
Q9FF10	AT5G07830	Heparanase-like protein 1 OS=Arabidopsis thaliana GN=At5g07830 PE=2 SV=1	60212	9.08	587.28	8	23.4	524.01	7	22.5	466.34	8	26.9
Q94B60	AT5G45390	ATP-dependent Clp protease proteolytic subunit 4, chloroplastic OS=Arabidopsis thaliana GN=CLPP4 PE=1 SV=1	31478	5.37	537.38	8	33.2	509.54	7	43.8	585.55	8	42.1
F4IT21	AT2G43945	Uncharacterized protein OS=Arabidopsis thaliana GN=At2g43945 PE=4 SV=1	32146	6.25	434.3	8	33.2	407.22	7	46.7	409.02	8	40.1
O65271	AT4G00620	Bifunctional protein FolD 4, chloroplastic OS=Arabidopsis thaliana GN=FOLD4 PE=2 SV=1	38717	8.58	496.38	8	38.1	443.16	7	38.6	511.42	8	38.9
Q9SD73	AT3G47000	At3g47000 OS=Arabidopsis thaliana GN=F13I12.50 PE=2 SV=1	66267	5.2	381.83	8	20.2	414.82	7	22.2	428.87	8	21.4
Q9SV91	AT4G10300	At4g10300 OS=Arabidopsis thaliana GN=F24G24.100 PE=2 SV=1	14927	8.9	334.3	8	45.5	343.29	7	52.2	337.99	7	45.5
Q9T074	AT4G37870	Phosphoenolpyruvate carboxykinase [ATP] OS=Arabidopsis thaliana GN=PCKA PE=1 SV=1	73359	6.61	508.94	8	28	384.17	7	25	269.33	5	28.8
Q8RW90	AT1G12050	At1g12050/F12F1_8 OS=Arabidopsis thaliana GN=At1g12050 PE=2 SV=1	45969	5.31	446.97	8	27.9	413.29	7	25	295.83	5	23.8
Q9M1H3	AT3G54540	ABC transporter F family member 4 OS=Arabidopsis thaliana GN=ABCF4 PE=2 SV=1	80431	5.94	411.62	8	25.3	319.93	6	24.9	475.42	10	22
Q29Q34	AT5G19440	Alcohol dehydrogenase-like protein OS=Arabidopsis thaliana GN=At5g19440 PE=2 SV=1	35571	6.67	416.15	8	43.6	307.94	6	25.2	382.42	9	38
Q9M314	AT3G61540	AT3g61540/F2A19_140 OS=Arabidopsis thaliana GN=F2A19.140 PE=2 SV=1	57549	6.88	431.12	8	26.8	276.61	6	23.7	368.46	8	24.5
Q8H7F6	AT2G38270	Bifunctional monothiol glutaredoxin-S16, chloroplastic OS=Arabidopsis thaliana GN=GRXS16 PE=1 SV=2	32186	7.72	507.42	8	47.8	386.06	6	37.9	399.94	7	41.6
Q42605	AT1G12780	Bifunctional UDP-glucose 4-epimerase and UDP-xylose 4-epimerase 1 OS=Arabidopsis thaliana GN=UGE1 PE=1 SV=2	39133	6.14	518.6	8	39.6	338.39	6	32.5	402.65	7	23.9
Q9SQI8	AT3G25860	Dihydrolipoyllysine-residue acetyltransferase component 4 of pyruvate dehydrogenase complex, chloroplastic OS=Arabidopsis thaliana GN=LTA2 PE=2 SV=1	50049	8.33	485.52	8	21.9	444.45	6	21	527.52	7	23.5
Q94K05	AT3G03960	T-complex protein 1 subunit theta OS=Arabidopsis thaliana GN=CCT8 PE=1 SV=1	58902	5.25	512.92	8	26.6	461.05	6	19.7	347.18	6	17.3
P56820	AT4G20980	Eukaryotic translation initiation factor 3 subunit D OS=Arabidopsis thaliana GN=TIF3D1 PE=1 SV=1	66683	5.54	487.23	8	25.4	336.82	6	22.3	427.4	6	22.3
Q682E0	AT2G35450	Catalytic/ hydrolase OS=Arabidopsis thaliana GN=At2g35450 PE=2 SV=1	38138	7.1	351.83	8	43.9	268.03	6	25.7	268.37	5	37.3
P42763	AT1G76180	Dehydrin ERD14 OS=Arabidopsis thaliana GN=ERD14 PE=1 SV=1	20774	5.41	408.64	8	43.2	311.6	5	39.5	394.44	7	43.2
Q9XJ35	AT1G49970	ATP-dependent Clp protease proteolytic subunit-related protein 1, chloroplastic OS=Arabidopsis thaliana GN=CLPR1 PE=1 SV=1	42600	8.81	481.8	8	17.8	344.38	5	13.4	423.94	6	21.4
Q9SR19	AT3G04550	Rubisco accumulation factor 2, chloroplastic OS=Arabidopsis thaliana GN=RAF2 PE=2 SV=1	50168	5.78	396.81	8	27.4	349.29	5	15.4	323.04	4	27.4
Q9M0F9	AT4G29220	ATP-dependent 6-phosphofructokinase 1 OS=Arabidopsis thaliana GN=PFK1 PE=1 SV=1	51958	7.22	407.34	8	20.1	231.82	5	11.8	146.68	3	15
P21216	AT2G18230	Soluble inorganic pyrophosphatase 2 OS=Arabidopsis thaliana GN=PPA2 PE=2 SV=2	24656	5.72	406.5	8	48.2	367.99	4	77.5	455.5	8	56.9
Q9ZPH2	AT4G04950	Monothiol glutaredoxin-S17 OS=Arabidopsis thaliana GN=GRXS17 PE=1 SV=1	53082	5.01	536.65	8	32.8	222.82	4	32.2	394.12	7	25.8
Q94A52	AT3G19760	DEAD-box ATP-dependent RNA helicase 2 OS=Arabidopsis thaliana GN=RH2 PE=2 SV=2	45815	5.85	439.72	8	31.4	225.08	4	22.8	369.46	6	25
P11139	AT1G64740	Tubulin alpha-1 chain OS=Arabidopsis thaliana GN=TUBA1 PE=2 SV=1	49768	4.92	546.32	7	24.2	734.41	11	27.8	720.87	10	32
Q84LM4	AT4G14570	Acylamino acid-releasing enzyme OS=Arabidopsis thaliana GN=aare PE=2 SV=1	83885	5.61	545.29	7	23.3	736.42	11	28.4	571.03	10	22.8
Q949P3	AT2G17340	Uncharacterized protein At2g17340 OS=Arabidopsis thaliana GN=At2g17340 PE=1 SV=1	40832	4.79	580	7	37.6	759.92	11	54.8	753.1	9	53.7
Q9M0X9	AT4G05160	4-coumarate--CoA ligase-like 7 OS=Arabidopsis thaliana GN=4CLL7 PE=1 SV=1	59812	8.59	392.57	7	21	578.45	11	30.9	468.8	9	25.9
O48676	AT1G24100	UDP-glycosyltransferase 74B1 OS=Arabidopsis thaliana GN=UGT74B1 PE=1 SV=1	50970	4.9	414.87	7	23.5	569.57	10	28.3	454.41	9	25.4
Q43307	AT1G32200	Glycerol-3-phosphate acyltransferase, chloroplastic OS=Arabidopsis thaliana GN=ATS1 PE=2 SV=2	50389	6.11	397.63	7	29.8	560.61	10	40.3	532.29	9	26.4
Q94K30	AT1G01800	AT1G01800 protein OS=Arabidopsis thaliana GN=At1g01800 PE=2 SV=1	31640	5.27	363.21	7	34.9	502.32	9	41.7	655.06	11	46.1
Q9SRY5	AT1G02920	Glutathione S-transferase F7 OS=Arabidopsis thaliana GN=GSTF7 PE=2 SV=3	23583	6.14	387.75	7	59.3	491.28	9	50.7	464.25	9	68.9
Q94A94	AT5G11880	Diaminopimelate decarboxylase 2, chloroplastic OS=Arabidopsis thaliana GN=LYSA2 PE=2 SV=1	54130	6.21	339.6	7	36.4	409.22	9	27.6	501.05	9	30.5
Q9FJH6	AT5G60790	ABC transporter F family member 1 OS=Arabidopsis thaliana GN=ABCF1 PE=1 SV=1	66843	6.03	307.64	7	17	415.17	9	27.9	370.66	9	20.3
Q9FN03	AT5G63860	Ultraviolet-B receptor UVR8 OS=Arabidopsis thaliana GN=UVR8 PE=1 SV=1	47089	5.42	595	7	35.9	709.24	9	37.7	598.51	9	49.1
Q94C59	AT1G30690	Patellin-4 OS=Arabidopsis thaliana GN=PATL4 PE=1 SV=2	61152	4.9	486.1	7	20.7	453.56	9	30.6	472.35	8	24.3
P0DH91	AT1G70490	ADP-ribosylation factor 2-B OS=Arabidopsis thaliana GN=ARF2-B PE=2 SV=1	20509	6.43	489.97	7	59.4	602.46	9	68.3	544.92	8	62.2
Q9S834	AT1G02560	ATP-dependent Clp protease proteolytic subunit 5, chloroplastic OS=Arabidopsis thaliana GN=CLPP5 PE=1 SV=1	32335	8.35	567.86	7	44.6	501.85	9	47.3	521.62	8	39.9
Q8VYI3	AT1G76150	Enoyl-CoA hydratase 2, peroxisomal OS=Arabidopsis thaliana GN=ECH2 PE=1 SV=1	34061	6.95	387.72	7	31.1	501.79	9	36.6	501.5	8	37.9
O82299	AT2G35410	Putative chloroplast RNA binding protein OS=Arabidopsis thaliana GN=At2g35410 PE=1 SV=1	33765	5.55	504.19	7	36.7	578.04	9	38.3	478.8	7	33.8
F4J043	AT3G15880	WUS-interacting protein 2 OS=Arabidopsis thaliana GN=WSIP2 PE=4 SV=1	122849	7.02	371.85	7	12.9	390.65	9	12	382.69	7	11.9
O22126	AT2G45470	Fasciclin-like arabinogalactan protein 8 OS=Arabidopsis thaliana GN=FLA8 PE=1 SV=1	43048	5.43	599.54	7	29.8	618.19	9	26.9	569.07	7	33.6
O22785	AT2G33340	U-box protein MAC3B OS=Arabidopsis thaliana GN=MAC3B PE=4 SV=2	56693	5.73	451.65	7	29	496.44	9	32.6	387.71	6	25.9
Q9SJC4	AT2G04450	Nudix hydrolase 6 OS=Arabidopsis thaliana GN=NUDT6 PE=1 SV=1	31893	5.22	332.81	7	39.9	450.28	9	40.6	160.88	3	18.7
Q9LPR4	AT1G18500	2-isopropylmalate synthase 1, chloroplastic OS=Arabidopsis thaliana GN=IPMS1 PE=1 SV=2	68633	6.15	459.31	7	21.2	586.67	8	21.2	678.26	11	30.4
Q9M1X2	AT3G63170	Fatty-acid-binding protein 1 OS=Arabidopsis thaliana GN=FAP1 PE=1 SV=1	30376	6.97	363.36	7	25.1	427.41	8	26.9	563.5	10	43.7
O49006	AT3G14310	Pectinesterase/pectinesterase inhibitor 3 OS=Arabidopsis thaliana GN=PME3 PE=2 SV=2	64216	9.03	578.91	7	19.3	643.47	8	24.7	611.88	9	23.8
Q8W4D6	AT1G16720	High chlorophyll fluorescence phenotype 173 protein OS=Arabidopsis thaliana GN=F17F16.7 PE=2 SV=1	65668	9.15	433.08	7	23.7	472.9	8	25.6	442.14	9	18.6
O80504	AT2G44650	Chloroplast chaperonin 10 OS=Arabidopsis thaliana GN=CHL-CPN10 PE=2 SV=1	15040	8.75	633.06	7	46.8	665.63	8	40.3	646.38	8	40.3
Q8VY01	AT2G33530	Serine carboxypeptidase-like 46 OS=Arabidopsis thaliana GN=SCPL46 PE=2 SV=1	51851	8.66	398.74	7	23	475.62	8	23.2	497.09	8	26.5
Q9FIW4	AT5G36890	Beta-glucosidase 42 OS=Arabidopsis thaliana GN=BGLU42 PE=2 SV=1	56042	5.39	391.88	7	24.7	395.63	8	19.3	396.41	7	22.6
P17597	AT3G48560	Acetolactate synthase, chloroplastic OS=Arabidopsis thaliana GN=ALS PE=1 SV=1	72539	6.2	388.92	7	17.9	371.11	8	23.6	267.64	5	17.8
Q9SJE1	AT1G08520	Magnesium-chelatase subunit ChlD, chloroplastic OS=Arabidopsis thaliana GN=CHLD PE=1 SV=3	83232	5.26	441.41	7	18.8	431.36	8	23	282.48	5	13.7
F4JKM2	AT4G34230	Cinnamyl alcohol dehydrogenase 5 OS=Arabidopsis thaliana GN=CAD5 PE=3 SV=1	38691	5.25	360.45	7	31.9	422.55	8	37	221.42	5	23.5
Q9XFT3	AT4G21280	Isoform 2 of Oxygen-evolving enhancer protein 3-1, chloroplastic OS=Arabidopsis thaliana GN=PSBQ1	23781	9.64	482.81	7	46.2	448.3	7	47.1	679.01	12	52.9
Q8VZW6	AT3G08740	Elongation factor EF-P OS=Arabidopsis thaliana GN=At3g08740 PE=1 SV=1	26211	8.61	472.36	7	32.6	452.2	7	32.6	561.29	9	37.3
O80574	AT2G44040	4-hydroxy-tetrahydrodipicolinate reductase 1, chloroplastic OS=Arabidopsis thaliana GN=DAPB1 PE=2 SV=2	37526	6.02	398.25	7	29.7	420.11	7	32.6	452.82	9	35.7
Q8GYZ0	AT4G31530	At4g31530 OS=Arabidopsis thaliana GN=At4g31530 PE=2 SV=1	35206	7.67	393.7	7	26.9	417.43	7	27.2	516.08	9	36.4
O23715	AT2G27020	Proteasome subunit alpha type-3 OS=Arabidopsis thaliana GN=PAG1 PE=1 SV=2	27360	5.93	337.37	7	44.6	348.62	7	42.2	417.84	9	48.6
Q9SZE1	AT4G29120	Probable 3-hydroxyisobutyrate dehydrogenase-like 1, mitochondrial OS=Arabidopsis thaliana GN=At4g29120 PE=2 SV=1	35349	8.59	447.24	7	46.7	450.21	7	40.1	519.02	8	52.1
Q8H0W0	AT1G73060	Protein LOW PSII ACCUMULATION 3, chloroplastic OS=Arabidopsis thaliana GN=LPA3 PE=1 SV=1	40004	5.12	416.46	7	44.4	368.46	7	38.8	451.03	8	43.6
Q9LT69	AT3G19480	D-3-phosphoglycerate dehydrogenase 3, chloroplastic OS=Arabidopsis thaliana GN=PGDH3 PE=1 SV=1	62083	8.41	312.63	7	19.9	364.71	7	18.7	390.55	8	24.3
F4I2F8	AT1G03630	Protochlorophyllide reductase C OS=Arabidopsis thaliana GN=POR C PE=4 SV=1	43598	9.26	415.34	7	29.6	370.9	7	26.3	473.68	8	35.8
Q9LHL7	AT3G12050	Aha1 domain-containing protein OS=Arabidopsis thaliana GN=T21B14.13 PE=1 SV=1	40160	5.7	376.61	7	33.1	411.76	7	32.8	423.76	8	28.1
Q9SU14	AT4G12720	Nudix hydrolase 7 OS=Arabidopsis thaliana GN=NUDT7 PE=1 SV=1	31864	5.32	408	7	45.7	401.04	7	34.8	425.98	7	23.8
Q3E8E5	AT5G48375	Putative myrosinase 3 OS=Arabidopsis thaliana GN=TGG3 PE=5 SV=1	50726	7.99	426.35	7	15.5	435.98	7	15.5	405.66	7	15.5
P46637	AT4G08900	Arginase 1, mitochondrial OS=Arabidopsis thaliana GN=ARGAH1 PE=2 SV=1	37321	6.11	372.76	7	39.2	429.25	7	32.2	335.54	7	29.2
Q9M1Y7	AT3G59870	Putative uncharacterized protein F24G16.140 OS=Arabidopsis thaliana GN=F24G16.140 PE=4 SV=1	32397	6.96	389.03	7	30.6	345.81	7	39.2	300.65	7	42.4
Q9FMD9	AT5G16570	Glutamine synthetase cytosolic isozyme 1-4 OS=Arabidopsis thaliana GN=GLN1-4 PE=1 SV=1	38962	5.12	464.87	7	27.5	367.31	7	22.8	403.87	7	22.8
Q9S762	AT1G58080	ATP phosphoribosyltransferase 1, chloroplastic OS=Arabidopsis thaliana GN=HISN1A PE=1 SV=1	44528	6.04	419.15	7	19	453.91	7	31.1	414.37	7	33.3
F4JFY4	AT4G08390	L-ascorbate peroxidase S OS=Arabidopsis thaliana GN=SAPX PE=3 SV=1	37393	9.11	406.3	7	27.5	316.6	7	45	354.31	7	40.2
F4JFN3	AT3G07770	HEAT SHOCK PROTEIN 89.1 OS=Arabidopsis thaliana GN=Hsp89.1 PE=3 SV=1	90510	5.26	479.78	7	12.9	411.95	7	13.9	403.84	6	7.9
O81149	AT1G53850	Proteasome subunit alpha type-5-A OS=Arabidopsis thaliana GN=PAE1 PE=1 SV=1	25931	4.7	407.49	7	43	452.69	7	42.6	337.53	6	35.4
Q8H104	AT4G26870	Asx tRNA synthetase (AspRS/AsnRS) class II core domain-contating protein OS=Arabidopsis thaliana GN=At4g26870 PE=2 SV=1	60295	6.21	338.77	7	17.5	469.5	7	20.9	371.86	6	13.9
Q8H1S4	AT1G06650	1-aminocyclopropane-1-carboxylate oxidase homolog 3 OS=Arabidopsis thaliana GN=At1g06650 PE=2 SV=1	41993	6.2	333.05	7	27.6	393.47	7	31.2	225.94	5	23
P83291	AT5G20080	NADH-cytochrome b5 reductase-like protein OS=Arabidopsis thaliana GN=CBR2 PE=1 SV=2	35964	8.76	314.08	7	36.9	328.65	7	32.9	223.78	5	25.9
Q84WV8	AT2G23420	Nicotinate phosphoribosyltransferase 2 OS=Arabidopsis thaliana GN=NAPRT2 PE=2 SV=1	62233	5.86	335.49	7	18.1	325.57	7	16	219.63	5	15.8
O82790	AT2G45990	AT2G45990 protein OS=Arabidopsis thaliana GN=At2g45990 PE=1 SV=1	30094	5.05	376.82	7	45.5	315.03	6	45.5	384.35	8	39.5
Q9SW18	AT4G25080	Magnesium protoporphyrin IX methyltransferase, chloroplastic OS=Arabidopsis thaliana GN=CHLM PE=1 SV=2	27131	6.47	361.09	7	42.4	291.16	6	28.2	504.84	8	36.3
Q8RWP0	AT3G20790	NAD(P)-binding Rossmann-fold superfamily protein OS=Arabidopsis thaliana GN=At3g20790 PE=2 SV=1	38554	5.57	397.55	7	29.9	424.79	6	38	541.15	8	36.6
O65351	AT5G67360	Subtilisin-like protease SBT1.7 OS=Arabidopsis thaliana GN=SBT1.7 PE=1 SV=1	79365	5.91	373.96	7	17.4	299.66	6	15.7	474.09	8	20.1
Q9LIM9	AT3G26460	Major latex protein-like OS=Arabidopsis thaliana GN=At3g26460 PE=4 SV=1	17762	5.02	365.56	7	38.8	337.01	6	38.8	414.23	8	38.8
F4JKZ9	AT4G16060	Uncharacterized protein OS=Arabidopsis thaliana GN=At4g16060 PE=4 SV=1	32705	6.92	319.72	7	37	371.73	6	40.5	581.04	8	44.3
Q9STG9	AT4G34740	Amidophosphoribosyltransferase 2, chloroplastic OS=Arabidopsis thaliana GN=ASE2 PE=1 SV=1	60992	6.3	362.29	7	16.8	391.03	6	19.4	489.45	8	21.2
P48578	AT3G58500	Serine/threonine-protein phosphatase PP2A-3 catalytic subunit OS=Arabidopsis thaliana GN=PP2A3 PE=2 SV=1	35744	5.06	390.08	7	35.5	304.47	6	39	382.69	8	49.8
F4J7I2	AT3G11910	Ubiquitin carboxyl-terminal hydrolase OS=Arabidopsis thaliana GN=UBP13 PE=3 SV=1	130439	5.38	405.2	7	13.6	416.21	6	13.5	458.44	7	13.6
Q9ZW19	AT2G29360	Tropinone reductase homolog At2g29360 OS=Arabidopsis thaliana GN=SDR PE=1 SV=1	29167	6.23	424.4	7	28	386.61	6	28.4	385.14	7	28.8
Q9SI20	AT2G18110	Elongation factor 1-delta 2 OS=Arabidopsis thaliana GN=At2g18110 PE=1 SV=1	25251	4.49	393.4	7	44.6	366.82	6	45	372.38	7	37.2
F4JCX0	AT3G54440	Glycoside hydrolase family 2 protein OS=Arabidopsis thaliana GN=At3g54440 PE=3 SV=1	125431	5.43	396.46	7	13	346.37	6	12.5	374.03	7	13.5
Q9SJ44	AT2G36060	Isoform 3 of Ubiquitin-conjugating enzyme E2 variant 1C OS=Arabidopsis thaliana GN=UEV1C	16371	6.51	363.04	7	66	363.03	6	56.9	305.46	6	56.9
Q9FKV6	AT5G44320	Eukaryotic translation initiation factor 3 subunit D OS=Arabidopsis thaliana GN=At5g44320 PE=2 SV=1	66183	5.44	383.53	7	23.3	322.98	6	19.6	410.57	6	22.1
P69834	AT2G02500	2-C-methyl-D-erythritol 4-phosphate cytidylyltransferase, chloroplastic OS=Arabidopsis thaliana GN=ISPD PE=1 SV=1	33916	5.9	400.83	7	30.5	370.23	6	32.8	390.09	6	30.8
Q9C505	AT1G69410	Eukaryotic translation initiation factor 5A-3 OS=Arabidopsis thaliana GN=ELF5A-3 PE=2 SV=1	17197	5.56	487.78	7	38.6	467.26	6	38.6	432.99	6	38.6
Q8RYC2	AT2G42100	Putative actin-5 OS=Arabidopsis thaliana GN=ACT5 PE=5 SV=1	42090	5.19	601.67	7	24.6	503.25	6	22.2	361.04	6	24.6
Q9C9K3	AT1G76550	Pyrophosphate--fructose 6-phosphate 1-phosphotransferase subunit alpha 2 OS=Arabidopsis thaliana GN=PFP-ALPHA2 PE=2 SV=1	67516	6.81	363.34	7	18.6	320.15	6	15.4	365.66	6	20.3
Q9ZW15	AT2G29320	Tropinone reductase homolog At2g29320 OS=Arabidopsis thaliana GN=At2g29320 PE=2 SV=1	28759	6.59	456.54	7	28.6	400.54	6	28.6	329.12	5	20.1
O80477	AT2G23610	Methylesterase 3 OS=Arabidopsis thaliana GN=MES3 PE=2 SV=1	29804	5.33	384.52	7	31.9	310	6	31.9	290.23	5	23.2
Q39024	AT4G01370	Mitogen-activated protein kinase 4 OS=Arabidopsis thaliana GN=MPK4 PE=1 SV=2	42825	5.74	380.28	7	23.4	315.73	6	32.7	208.58	5	21.8
Q949X7	AT3G14390	Diaminopimelate decarboxylase 1, chloroplastic OS=Arabidopsis thaliana GN=LYSA1 PE=2 SV=1	53524	6.51	338.27	7	29.8	271.96	6	24.2	286.77	5	21.5
Q9FUS8	AT1G10370	Glutathione S-transferase U17 OS=Arabidopsis thaliana GN=GSTU17 PE=2 SV=1	25291	6.19	404.27	7	47.1	375.06	6	44.5	233.54	4	28.2
Q8GXE2	AT4G14716	1,2-dihydroxy-3-keto-5-methylthiopentene dioxygenase 2 OS=Arabidopsis thaliana GN=ARD2 PE=2 SV=1	22574	5.04	460.52	7	43.2	353.13	6	43.8	256.63	4	36.5
Q9FH05	AT5G42240	Serine carboxypeptidase-like 42 OS=Arabidopsis thaliana GN=SCPL42 PE=2 SV=1	52840	6.6	364.29	7	19.7	272.12	6	22	122.67	3	15.6
A1L4Y4	AT5G61510	At5g61510 OS=Arabidopsis thaliana GN=At5g61510 PE=2 SV=1	43995	8.61	451.77	7	41.6	259.15	5	36.9	526	11	44.8
A8MS68	AT3G16950	Dihydrolipoyl dehydrogenase 1, chloroplastic OS=Arabidopsis thaliana GN=LPD1 PE=2 SV=1	66620	8.56	411.25	7	19.9	293.46	5	23	474.27	8	23.1
Q8LD27	AT4G31300	Proteasome subunit beta type-6 OS=Arabidopsis thaliana GN=PBA1 PE=1 SV=2	25136	5.31	439.77	7	33.5	360.03	5	31.8	492.75	8	37.8
F4I7B6	AT1G10940	Serine/threonine-protein kinase SRK2A OS=Arabidopsis thaliana GN=At1g10940 PE=4 SV=1	42121	5.55	343.6	7	27.5	271.43	5	24.3	352.37	7	28
Q9SBA5	AT5G16760	Inositol-tetrakisphosphate 1-kinase 1 OS=Arabidopsis thaliana GN=ITPK1 PE=1 SV=1	36197	6.03	444.24	7	42.9	337.22	5	31.3	394.84	6	39.8
Q9AV97	AT1G79500	2-dehydro-3-deoxyphosphooctonate aldolase 1 OS=Arabidopsis thaliana GN=KDSA1 PE=1 SV=2	31636	6.33	442.45	7	35.2	292.41	5	22.4	339.64	6	35.9
Q9ZW18	AT2G29350	Senescence-associated protein 13 OS=Arabidopsis thaliana GN=SAG13 PE=1 SV=2	24375	8.9	451.52	7	34.6	342.42	5	28.6	394.17	6	30.7
Q9LRZ0	AT3G16830	Topless-related protein 2 OS=Arabidopsis thaliana GN=TPR2 PE=1 SV=2	124681	6.86	366.53	7	13.7	235.39	5	7.9	240.48	6	12.1
Q94K97	AT5G24490	Putative 30S ribosomal protein OS=Arabidopsis thaliana GN=At5g24490 PE=1 SV=1	34835	6.3	552.47	7	26.6	465.49	5	26.6	450.41	6	26.6
Q67XN2	AT3G62750	Beta-glucosidase 8 OS=Arabidopsis thaliana GN=BGLU8 PE=2 SV=1	56143	5.83	366.47	7	20.9	289.7	5	16.1	241.8	5	19.7
Q9M156	AT4G01070	UDP-glycosyltransferase 72B1 OS=Arabidopsis thaliana GN=UGT72B1 PE=1 SV=1	52897	5.81	355.8	7	30.4	275.56	5	23.3	239.84	5	28.5
Q9ZS97	AT4G04770	UPF0051 protein ABCI8, chloroplastic OS=Arabidopsis thaliana GN=ABCI8 PE=2 SV=1	61829	6.45	385.38	7	20.3	255.18	5	12.4	259.41	4	10.6
Q38871	AT4G35310	Calcium-dependent protein kinase 5 OS=Arabidopsis thaliana GN=CPK5 PE=2 SV=1	62088	5.15	421.26	7	21.2	240.86	5	19.6	166.97	3	10.4
Q9FKG3	AT5G61580	ATP-dependent 6-phosphofructokinase 4, chloroplastic OS=Arabidopsis thaliana GN=PFK4 PE=1 SV=2	58302	8.46	288.83	7	14.9	234.59	5	11	101.48	2	12.1
Q9S7A0	AT3G03910	Probable glutamate dehydrogenase 3 OS=Arabidopsis thaliana GN=GSH3 PE=3 SV=1	44500	5.75	322.81	7	17.5	203.89	5	18.2
Q9FNP9	AT5G61160	Agmatine coumaroyltransferase OS=Arabidopsis thaliana GN=ACT PE=1 SV=1	51043	8.43	347.14	7	23.2	166.93	4	11.7	403.96	8	29.4
Q9FID2	AT5G39080	Acyltransferase-like protein OS=Arabidopsis thaliana GN=At5g39080 PE=2 SV=1	51452	5.39	362.23	7	23.1	228.3	4	13.4	420.81	8	25.3
Q96528	AT1G20630	Catalase-1 OS=Arabidopsis thaliana GN=CAT1 PE=2 SV=3	56726	6.95	366.93	7	15.2	258.44	4	18.7	284.11	5	15.7
Q9FFD2	AT5G16510	Probable UDP-arabinopyranose mutase 5 OS=Arabidopsis thaliana GN=RGP5 PE=1 SV=1	38560	5.06	321.5	7	26.7	214.34	4	26.1	297.45	5	31.3
Q9FK05	AT5G53370	Probable pectinesterase/pectinesterase inhibitor 61 OS=Arabidopsis thaliana GN=PME61 PE=2 SV=1	64201	7.55	339.43	7	17.9	160.97	4	9.4	221.62	5	16
Q9LEY1	AT5G08260	Serine carboxypeptidase-like 35 OS=Arabidopsis thaliana GN=SCPL35 PE=2 SV=1	53574	7.98	364.13	7	23.3	221.2	4	21.3	269.41	5	22.1
Q8L6Y1	AT3G20630	Ubiquitin carboxyl-terminal hydrolase 14 OS=Arabidopsis thaliana GN=UBP14 PE=1 SV=1	88318	5.06	356.97	7	11.3	241.29	4	6	288.19	5	14.1
F4J3Q1	AT3G04480	Endoribonuclease OS=Arabidopsis thaliana GN=At3g04480 PE=4 SV=1	79848	5.14	286.88	7	14.3	207.22	4	10.3	257.72	5	10.4
Q9LT75	AT3G19420	Protein phosphatase and tensin homolog deleted on chromosome ten 2A OS=Arabidopsis thaliana GN=PEN2 PE=1 SV=1	66388	5.33	316.73	7	17.2	214.42	4	13.6	132.01	3	18.7
Q9LTV6	AT3G12800	Peroxisomal 2,4-dienoyl-CoA reductase OS=Arabidopsis thaliana GN=At3g12800 PE=2 SV=1	31777	9.19	354.78	7	35.2	227.17	4	28.2	146.74	3	31.9
F4IPY2	AT2G31170	Cysteinyl-tRNA synthetase OS=Arabidopsis thaliana GN=SYCO ARATH PE=3 SV=1	63874	6.75	354.32	7	21.7	168.16	3	11.4	212.31	5	13.9
Q9LFL3	AT5G16880	Target of Myb protein 1 OS=Arabidopsis thaliana GN=At5g16880 PE=1 SV=1	33322	4.81	440.49	7	29.7	219.38	3	20.2	351.9	5	25.6
A1A6H3	AT1G17160	At1g17160 OS=Arabidopsis thaliana GN=At1g17160 PE=2 SV=1	40164	6.11	373.2	7	19.5	200.88	3	19.5	313.09	5	32.7
Q9LIK9	AT3G22890	ATP sulfurylase 1, chloroplastic OS=Arabidopsis thaliana GN=APS1 PE=1 SV=1	51427	6.34	333.88	7	21.2	140.12	3	15.6	192.73	5	15.6
A8MRX1	AT2G01350	Quinolinate phoshoribosyltransferase OS=Arabidopsis thaliana GN=QPT PE=4 SV=1	37101	5.77	401	7	30.4	122.73	3	25.4	218.65	4	21.3
O81235	AT3G10920	Superoxide dismutase OS=Arabidopsis thaliana GN=MSD1 PE=1 SV=1	25329	8.47	508.94	7	56.7	122.52	2	29.6	180.93	3	39.1
Q9SV21	AT4G31480	Coatomer subunit beta-1 OS=Arabidopsis thaliana GN=At4g31480 PE=2 SV=2	106077	5.59	359.51	7	11.7				180.78	4	9.3
Q494P3	AT3G17770	At3g17770 OS=Arabidopsis thaliana GN=At3g17770 PE=2 SV=1	61882	5.03	304.73	6	19.7	645.07	12	32.9	635.31	11	32.8
Q9M356	AT3G61820	Aspartyl protease OS=Arabidopsis thaliana GN=F15G16.210 PE=4 SV=1	51429	8.76	288.26	6	20.3	542.22	11	36.9	421.91	7	34.6
F4KE63	AT5G16715	ATP binding/valine-tRNA ligase/aminoacyl-tRNA ligase OS=Arabidopsis thaliana GN=EMB2247 PE=3 SV=1	110560	5.96	257.67	6	13.2	484.21	11	15.3	254.27	7	10
O48832	AT2G17840	Probable senescence related protein OS=Arabidopsis thaliana GN=ERD7 PE=1 SV=1	48970	5.3	403.44	6	37.8	563.89	10	40.9	630.83	11	44
Q8LAD2	AT5G23250	Succinyl-CoA ligase [ADP-forming] subunit alpha-2, mitochondrial OS=Arabidopsis thaliana GN=At5g23250 PE=2 SV=2	35294	8.84	406.84	6	32.6	484.91	9	32.8	648.21	10	41.9
Q8H0U4	AT2G16950	Isoform 2 of Transportin-1 OS=Arabidopsis thaliana GN=TRN1	99572	4.81	348.58	6	14.7	478.75	9	15	484.87	9	18.9
Q43727	AT5G35790	Glucose-6-phosphate 1-dehydrogenase 1, chloroplastic OS=Arabidopsis thaliana GN=APG1 PE=2 SV=2	65386	7.62	341.9	6	15.1	421.07	9	18.4	310.66	7	17
Q8W4Q1	AT4G35360	At4g35360/F23E12_80 OS=Arabidopsis thaliana GN=At4g35360 PE=2 SV=1	40975	4.79	395.85	6	36.8	470.08	9	42.2	415.7	7	31.1
Q9FLH8	AT5G51830	Probable fructokinase-7 OS=Arabidopsis thaliana GN=At5g51830 PE=1 SV=1	37005	4.99	319.45	6	26.2	457.7	9	29.7	325.58	7	32.1
Q8LA13	AT3G58510	DEAD-box ATP-dependent RNA helicase 11 OS=Arabidopsis thaliana GN=RH11 PE=1 SV=1	65985	6.23	334.1	6	15.2	559.23	9	21.6	347.44	6	14.9
Q76FS5	AT1G17050	Solanesyl diphosphate synthase 2, chloroplastic OS=Arabidopsis thaliana GN=SPS2 PE=1 SV=1	46016	5.44	308.19	6	17.5	419.42	9	24.2	204.6	4	15.3
F4J5S1	AT3G52140	Isoform 2 of Clustered mitochondria protein OS=Arabidopsis thaliana GN=FMT	153170	5.95	354.62	6	10.7	534.56	8	11.1	652.61	10	13.1
Q8H121	AT4G19880	Glutathione S-transferase family protein OS=Arabidopsis thaliana GN=At4g19880 PE=1 SV=1	43624	8.01	343.02	6	31.5	512.91	8	40.2	482.71	8	36.5
Q9FE68	AT1G07240	UDP-glycosyltransferase 71C5 OS=Arabidopsis thaliana GN=UGT71C5 PE=2 SV=1	52613	5.17	359.24	6	28.1	513.79	8	28.5	502.83	8	30.4
O65220	AT5G35100	Peptidyl-prolyl cis-trans isomerase CYP28, chloroplastic OS=Arabidopsis thaliana GN=CYP28 PE=1 SV=1	30486	6.82	304.28	6	26.7	447.1	8	38.8	364.62	8	42
P46010	AT3G44320	Nitrilase 3 OS=Arabidopsis thaliana GN=NIT3 PE=1 SV=1	37998	5.62	463.26	6	21.4	579.73	8	23.4	600.27	8	24.3
F4JJT9	AT4G33760	tRNA synthetase class II (D, K and N) family protein OS=Arabidopsis thaliana GN=At4g33760 PE=3 SV=1	74470	6.73	329.82	6	29.5	421.73	8	24.8	446.22	7	19.7
Q9FLY0	AT5G52810	At5g52810 OS=Arabidopsis thaliana GN=At5g52810 PE=2 SV=1	35201	6.3	378.46	6	35.7	692.57	8	38.5	424.75	6	41.5
Q5M731	AT1G22940	Thiamine biosynthetic bifunctional enzyme TH1, chloroplastic OS=Arabidopsis thaliana GN=TH1 PE=1 SV=1	55778	6.11	359.44	6	20.3	461.2	8	29.9	234.56	4	15.1
F4HW26	AT1G08420	Serine/threonine-protein phosphatase OS=Arabidopsis thaliana GN=BSL2 PE=1 SV=1	108013	5.5	310.52	6	9.9	311.67	7	10	503.55	10	19.3
Q39108	AT4G38460	Heterodimeric geranylgeranyl pyrophosphate synthase small subunit, chloroplastic OS=Arabidopsis thaliana GN=GGR PE=1 SV=2	35166	5.74	452.7	6	31.6	403.04	7	28.8	581.11	9	36.2
Q9M5J8	AT5G06870	Polygalacturonase inhibitor 2 OS=Arabidopsis thaliana GN=PGIP2 PE=2 SV=2	37044	9.02	387.35	6	37.3	397.19	7	34.8	464.56	9	44.2
Q8VYV0	AT1G43690	At1g43690/F2J6_4 OS=Arabidopsis thaliana GN=At1g43690 PE=1 SV=1	65422	5.06	322.51	6	18	339.35	7	15.5	452.11	9	23
Q38867	AT3G56070	Peptidyl-prolyl cis-trans isomerase CYP19-3 OS=Arabidopsis thaliana GN=CYP19-3 PE=2 SV=2	18908	7.68	397.76	6	60.2	383.23	7	72.2	425.82	8	72.2
O49203	AT4G11010	Nucleoside diphosphate kinase III, chloroplastic/mitochondrial OS=Arabidopsis thaliana GN=NDPK3 PE=1 SV=1	25718	9.28	355.88	6	35.3	424.3	7	38.7	440.78	8	38.7
O81146	AT5G35590	Proteasome subunit alpha type-6-A OS=Arabidopsis thaliana GN=PAA1 PE=1 SV=2	27277	5.6	397.43	6	36.6	447.91	7	52.4	426.46	7	39.4
O80476	AT2G23600	Methylesterase 2 OS=Arabidopsis thaliana GN=MES2 PE=1 SV=1	29647	5.17	346.96	6	27.4	529.12	7	37.6	491.04	7	36.1
P29976	AT4G39980	Phospho-2-dehydro-3-deoxyheptonate aldolase 1, chloroplastic OS=Arabidopsis thaliana GN=DHS1 PE=2 SV=2	57942	8.28	311.08	6	20.6	343.46	7	21	355.8	7	21.3
P54121	AT3G28930	Protein AIG2 OS=Arabidopsis thaliana GN=AIG2 PE=2 SV=1	19433	4.94	368.26	6	43.5	434.81	7	43.5	408.22	7	32.4
P54150	AT4G25130	Peptide methionine sulfoxide reductase A4, chloroplastic OS=Arabidopsis thaliana GN=MSR4 PE=1 SV=2	28626	8.96	443.41	6	27.5	477.46	7	24.4	439.43	7	24.4
Q9ZVQ3	AT2G02390	Glutathione S-transferase Z1 OS=Arabidopsis thaliana GN=GSTZ1 PE=1 SV=2	25793	5.57	329.34	6	46.1	494.57	7	46.1	399.34	7	51.6
Q9SSN3	AT1G72930	Toll/interleukin-1 receptor-like protein OS=Arabidopsis thaliana GN=TIR PE=1 SV=1	20232	6.97	331.87	6	43.4	409.16	7	44.9	402.08	7	55.7
F4KFD7	AT5G09900	26S proteasome regulatory particle non-ATPase subunit 5A OS=Arabidopsis thaliana GN=EMB2107 PE=4 SV=1	50818	7.55	290.66	6	18.8	371.07	7	29.4	326.37	7	19.5
Q9ZW85	AT2G43090	3-isopropylmalate dehydratase small subunit 3 OS=Arabidopsis thaliana GN=At2g43090 PE=1 SV=1	26773	6.33	318.08	6	37.5	429.92	7	41.8	407.89	6	34.3
Q9C5J7	AT5G56630	ATP-dependent 6-phosphofructokinase 7 OS=Arabidopsis thaliana GN=PFK7 PE=1 SV=1	53448	6.87	293.17	6	18.1	351.86	7	19.6	286.88	6	24.9
O82768	AT1G31860	Histidine biosynthesis bifunctional protein hisIE, chloroplastic OS=Arabidopsis thaliana GN=HISN2 PE=1 SV=1	31648	5.89	381.83	6	24.6	442.07	7	25.3	398.65	6	32.7
Q9LNB6	AT1G12270	Hsp70-Hsp90 organizing protein 1 OS=Arabidopsis thaliana GN=HOP1 PE=2 SV=1	64544	5.94	325.88	6	27.3	361.62	7	24.7	301.25	5	23.6
Q8LF99	AT5G65730	Probable xyloglucan endotransglucosylase/hydrolase protein 6 OS=Arabidopsis thaliana GN=XTH6 PE=2 SV=2	33670	6.65	341.15	6	35.3	439	7	35.3	325.44	5	37
Q93XW5	AT5G48180	Nitrile-specifier protein 5 OS=Arabidopsis thaliana GN=NSP5 PE=2 SV=1	35830	5.06	414.24	6	32.8	419.81	7	31.3	390.49	5	24.5
Q38929	AT5G16440	Isopentenyl-diphosphate Delta-isomerase I, chloroplastic OS=Arabidopsis thaliana GN=IPP1 PE=2 SV=3	33193	5.69	248.74	6	23.4	336.29	7	31.3	213.86	4	19.9
P82869	AT3G15520	Peptidyl-prolyl cis-trans isomerase CYP37, chloroplastic OS=Arabidopsis thaliana GN=CYP37 PE=1 SV=3	50451	6.56	361.17	6	12.7	411.89	7	16.3	286.53	4	11.2
Q8L794	AT2G21370	Putative xylulose kinase OS=Arabidopsis thaliana GN=XK-1 PE=2 SV=1	52435	6.36	310.53	6	19.2	445.86	7	24.5	276.65	4	16.1
P35614	AT3G26618	Eukaryotic peptide chain release factor subunit 1-3 OS=Arabidopsis thaliana GN=ERF1-3 PE=1 SV=1	48977	5.38	308.07	6	17.7	309.58	6	18.6	512.67	9	21.8
Q9FUS6	AT1G27130	Glutathione S-transferase U13 OS=Arabidopsis thaliana GN=GSTU13 PE=2 SV=1	25115	5.65	343.81	6	30.8	350.52	6	30.4	459.89	8	36.6
O04922	AT2G31570	Probable glutathione peroxidase 2 OS=Arabidopsis thaliana GN=GPX2 PE=1 SV=1	18933	5.6	290.72	6	37.9	292.4	6	33.1	342.07	8	45.6
F4KHD5	AT5G40450	Uncharacterized protein OS=Arabidopsis thaliana GN=At5g40450 PE=1 SV=1	322814	4.23	284.06	6	4.3	303.35	6	3.9	370.22	7	3.6
O82291	AT2G35490	Probable plastid-lipid-associated protein 3, chloroplastic OS=Arabidopsis thaliana GN=PAP3 PE=2 SV=1	40481	4.45	438.29	6	29.8	418.6	6	21.5	448.98	7	22.1
Q9FNE2	AT5G40370	Glutaredoxin-C2 OS=Arabidopsis thaliana GN=GRXC2 PE=2 SV=1	11749	6.71	407.55	6	78.4	356.25	6	76.6	465.71	7	78.4
Q42553	AT3G02780	Isopentenyl-diphosphate Delta-isomerase II, chloroplastic OS=Arabidopsis thaliana GN=IPP2 PE=2 SV=1	32587	6.1	282.82	6	31.7	308.47	6	28.2	345.9	7	35.2
Q93Y35	AT4G24820	26S proteasome non-ATPase regulatory subunit 6 homolog OS=Arabidopsis thaliana GN=RPN7 PE=1 SV=1	44254	5.71	310.62	6	18.1	486.09	6	24.3	442.76	7	33.3
Q9LVH6	AT3G17940	Aldose 1-epimerase OS=Arabidopsis thaliana GN=At3g17940 PE=3 SV=1	37174	5.88	336.07	6	37	319.75	6	39.6	428.89	7	49.9
Q3EBW0	AT2G22990	Serine carboxypeptidase-like 8 OS=Arabidopsis thaliana GN=SNG1 PE=4 SV=2	36777	6.45	398.13	6	21.3	382.8	6	21.3	384.35	6	21.3
F4J1U2	AT3G29185	Uncharacterized protein OS=Arabidopsis thaliana GN=At3g29185 PE=4 SV=1	44648	5.24	428.4	6	27.8	393.51	6	18.2	381.85	6	18.2
Q9SCW1	AT3G13750	Beta-galactosidase 1 OS=Arabidopsis thaliana GN=BGAL1 PE=1 SV=1	93598	8.8	316.41	6	20.9	357.97	6	12.6	315.44	6	15.8
Q8LCT3	AT4G29670	Isoform 2 of Thioredoxin-like 2-2, chloroplastic OS=Arabidopsis thaliana GN=At4g29670	25827	9.06	379.13	6	42.1	410.61	6	35.7	356.48	6	37.4
Q9ZVS5	AT1G03230	Aspartyl protease-like protein OS=Arabidopsis thaliana GN=F15K9.16 PE=2 SV=1	46119	9.33	422.58	6	24	452.16	6	21.9	448.63	6	21.9
P93032	AT2G17130	Isoform 2 of Isocitrate dehydrogenase [NAD] regulatory subunit 2, mitochondrial OS=Arabidopsis thaliana GN=IDH2	39124	5.96	432.2	6	25.1	474.73	6	32.5	484	6	26.4
Q9LZR9	AT5G03690	Fructose-bisphosphate aldolase OS=Arabidopsis thaliana GN=F17C15_110 PE=3 SV=1	38606	7.6	476.02	6	20.6	439.88	6	15.3	424.89	6	12.8
Q9M8R9	AT3G02770	Putative 4-hydroxy-4-methyl-2-oxoglutarate aldolase 1 OS=Arabidopsis thaliana GN=At3g02770 PE=2 SV=1	17825	5.68	318	6	31.3	309.02	6	39.2	309.3	6	39.2
F4HQH8	AT1G01080	RNA-binding (RRM/RBD/RNP motifs) family protein OS=Arabidopsis thaliana GN=At1g01080 PE=4 SV=1	32655	9.01	362.47	6	38.4	384.85	6	29.6	351.67	6	37.4
O64733	AT2G30140	Isoform 2 of UDP-glycosyltransferase 87A2 OS=Arabidopsis thaliana GN=UGT87A2	51567	5.68	333.22	6	22.7	314.97	6	19.2	293.53	6	18.9
Q9M336	AT3G53900	Isoform 2 of Uracil phosphoribosyltransferase, chloroplastic OS=Arabidopsis thaliana GN=UPP	25145	6.31	307.39	6	35.1	244.91	6	37.7	310.21	6	35.9
F4KFV6	AT5G39830	Protease DEG 8 OS=Arabidopsis thaliana GN=DEG8 PE=4 SV=1	46231	8.52	284.56	6	19.8	295.43	6	22.6	277.29	6	19.6
O22941	AT2G41790	Zinc-metallopeptidase, peroxisomal OS=Arabidopsis thaliana GN=PXM16 PE=2 SV=1	110925	5.67	350.07	6	16.8	282.91	6	14.4	270.48	6	14.8
Q9SJV1	AT2G21260	At2g21260 OS=Arabidopsis thaliana GN=At2g21260 PE=2 SV=1	34997	5.61	378.26	6	24.9	369.3	6	24.9	304.26	5	27.2
Q9LV34	AT3G18070	Beta-glucosidase 43 OS=Arabidopsis thaliana GN=BGLU43 PE=2 SV=2	57208	6.77	358.81	6	13.6	364.31	6	13.6	313.44	5	13.6
Q8GWU0	AT5G47760	Phosphoglycolate phosphatase 2 OS=Arabidopsis thaliana GN=PGLP2 PE=1 SV=1	32893	5.05	336.25	6	25.3	310.03	6	17	267.33	5	29.7
Q9LVA4	AT5G62350	Invertase/pectin methylesterase inhibitor family protein / DC 1.2-like protein OS=Arabidopsis thaliana GN=MMI9.18 PE=2 SV=1	22165	9.21	337.53	6	42.1	458.31	6	42.1	373.91	5	41.6
O82191	AT2G19900	NADP-dependent malic enzyme 1 OS=Arabidopsis thaliana GN=NADP-ME1 PE=1 SV=1	64238	6.32	373.48	6	13.6	439	6	8.6	336.78	5	10.8
Q9SIR5	AT2G25280	Expressed protein OS=Arabidopsis thaliana GN=At2g25280 PE=2 SV=1	32623	6.35	255.4	6	35.1	297.29	6	37.5	317.37	5	24.1
F4HZE0	AT1G09130	ATP-dependent Clp protease proteolytic subunit OS=Arabidopsis thaliana GN=At1g09130 PE=3 SV=1	40893	8.9	321.88	6	16.8	283.55	6	20.5	232.07	5	16.8
O24521	AT3G10520	Non-symbiotic hemoglobin 2 OS=Arabidopsis thaliana GN=AHB2 PE=1 SV=1	17860	5.4	377.04	6	51.3	353.65	6	51.3	251.79	4	43
O22707	AT1G60690	Probable aldo-keto reductase 3 OS=Arabidopsis thaliana GN=At1g60690 PE=3 SV=1	38137	5.98	374.86	6	15.9	388.47	6	27.2	273.34	4	14.5
Q9ZQ91	AT2G03550	Probable carboxylesterase 7 OS=Arabidopsis thaliana GN=CXE7 PE=2 SV=1	34728	7.71	361.21	6	30.4	229.8	6	29.5	168.49	4	25.6
O23647	AT2G36390	1,4-alpha-glucan-branching enzyme 2-1, chloroplastic/amyloplastic OS=Arabidopsis thaliana GN=SBE2.1 PE=2 SV=1	97598	5.34	351.4	6	14	368.88	6	17.2	292.52	4	12.6
P92981	AT1G62180	5~-adenylylsulfate reductase 2, chloroplastic OS=Arabidopsis thaliana GN=APR2 PE=1 SV=2	50624	6.45	269.1	6	21.1	285.72	6	15.9	128.43	3	12.6
Q93Y40	AT5G59420	Oxysterol-binding protein-related protein 3C OS=Arabidopsis thaliana GN=ORP3C PE=2 SV=1	51933	5.18	354.02	6	19.7	340.88	6	19	277.74	3	10.3
Q9M081	AT4G32640	Protein transport protein Sec24-like At4g32640 OS=Arabidopsis thaliana GN=At4g32640 PE=2 SV=3	116247	8.18	266.13	6	8.7	307.48	6	9.9	97.18	2	7.4
Q07099	AT1G59830	Serine/threonine-protein phosphatase PP2A-1 catalytic subunit OS=Arabidopsis thaliana GN=PP2A1 PE=1 SV=1	34938	4.79	333.36	6	49.3	365.35	6	32.7
Q9SYM5	AT1G78570	Trifunctional UDP-glucose 4,6-dehydratase/UDP-4-keto-6-deoxy-D-glucose 3,5-epimerase/UDP-4-keto-L-rhamnose-reductase RHM1 OS=Arabidopsis thaliana GN=RHM1 PE=1 SV=1	75324	6.84	359.19	6	15.8	357.16	5	21.4	500.7	9	17.9
Q9LJR2	AT3G15356	Lectin-like protein LEC OS=Arabidopsis thaliana GN=LEC PE=1 SV=1	29731	8.91	349.87	6	38.4	299.41	5	42.1	438.33	7	41.7
Q570C8	AT5G48880	3-ketoacyl-CoA thiolase 5, peroxisomal OS=Arabidopsis thaliana GN=KAT5 PE=2 SV=3	43145	6.61	342.67	6	43.5	301.07	5	23.2	451.67	7	29.5
P34066	AT5G42790	Proteasome subunit alpha type-1-A OS=Arabidopsis thaliana GN=PAF1 PE=1 SV=3	30457	4.99	435.3	6	32.4	383.49	5	33.1	377.89	7	46.8
Q9M2T9	AT3G55400	Methionyl-tRNA synthetase OS=Arabidopsis thaliana GN=T22E16.60 PE=3 SV=1	69230	6.15	367.59	6	16.7	322.2	5	17.9	390.64	7	13.1
P46644	AT5G11520	Aspartate aminotransferase 3, chloroplastic OS=Arabidopsis thaliana GN=ASP3 PE=1 SV=1	48923	9.34	316.16	6	24.9	259.04	5	19.4	430.47	7	29.8
Q42524	AT1G51680	4-coumarate--CoA ligase 1 OS=Arabidopsis thaliana GN=4CL1 PE=1 SV=1	61015	5.25	315.57	6	17.3	219.01	5	15.3	324.91	6	14.6
Q03251	AT4G39260	Glycine-rich RNA-binding protein 8 OS=Arabidopsis thaliana GN=RBG8 PE=1 SV=1	16569	5.58	415.28	6	37.9	418.44	5	37.9	439.23	6	37.9
Q9SXP7	AT1G04640	Octanoyltransferase OS=Arabidopsis thaliana GN=LIP2 PE=2 SV=1	26405	6.51	328.04	6	77.9	207.51	5	53.2	287.88	6	61.7
Q9LFA6	AT3G52840	Beta-galactosidase 2 OS=Arabidopsis thaliana GN=BGAL2 PE=2 SV=2	81962	8.62	302.08	6	21	221.11	5	12.5	233.13	5	21.9
B3LFA4	AT5G38830	At5g38830 OS=Arabidopsis thaliana GN=At5g38830 PE=2 SV=1	57805	5.91	308.52	6	25.6	322.51	5	26	305.18	5	23.5
Q9SXE1	AT1G62560	Flavin-containing monooxygenase FMO GS-OX3 OS=Arabidopsis thaliana GN=FMOGS-OX3 PE=2 SV=1	52656	5.64	273.16	6	32.7	262.03	5	32	203.32	5	23.4
Q39251	AT3G46000	Actin-depolymerizing factor 2 OS=Arabidopsis thaliana GN=ADF2 PE=2 SV=1	15735	5.24	414.45	6	51.1	348.59	5	35.8	401.22	5	35.8
Q94JY3	AT3G23570	Dienelactone hydrolase-like protein OS=Arabidopsis thaliana GN=MDB19.5 PE=2 SV=1	26513	5.28	433.07	6	43.1	357.45	5	51.9	251.07	5	49.4
Q9T081	AT4G27570	UDP-glycosyltransferase 79B3 OS=Arabidopsis thaliana GN=UGT79B3 PE=2 SV=1	50328	5.55	330.4	6	23.6	347.04	5	19.4	295.13	5	26.3
Q96262	AT4G20260	Isoform 2 of Plasma membrane-associated cation-binding protein 1 OS=Arabidopsis thaliana GN=PCAP1	24697	4.99	379.99	6	32.7	252.35	5	43.8	261	4	32.7
F4K9Y6	AT5G22620	Putative 2-carboxy-D-arabinitol 1-phosphate phosphatase OS=Arabidopsis thaliana GN=At5g22620 PE=4 SV=1	50774	7.15	365.2	6	34.1	328.93	5	19.6	272.14	4	20.7
P34802	AT4G36810	Heterodimeric geranylgeranyl pyrophosphate synthase large subunit 1, chloroplastic OS=Arabidopsis thaliana GN=GGPPS1 PE=1 SV=2	40149	6.17	327.33	6	22.4	232.18	5	19.4	258.13	4	27
Q9FX94	AT1G49660	Probable carboxylesterase 5 OS=Arabidopsis thaliana GN=CXE5 PE=2 SV=1	35175	5.33	335.34	6	32.3	201.41	5	31.3	241.75	4	23.5
Q9FGC7	AT5G67030	Zeaxanthin epoxidase, chloroplastic OS=Arabidopsis thaliana GN=ZEP PE=1 SV=1	73795	6.6	258.09	6	13.2	233.62	5	16.8	139.15	3	7.6
Q93Z70	AT2G19940	Probable N-acetyl-gamma-glutamyl-phosphate reductase, chloroplastic OS=Arabidopsis thaliana GN=At2g19940 PE=1 SV=2	44108	8.46	227.28	6	23.7	264.41	5	23.2	180.57	3	17.5
Q9M7Q7	AT1G07370	Proliferating cellular nuclear antigen 1 OS=Arabidopsis thaliana GN=PCNA PE=1 SV=2	29103	4.6	256.29	6	43.3	218.36	4	37.6	545.73	10	46.4
F4HTT6	AT1G74070	Peptidyl-prolyl cis-trans isomerase CYP26-2, chloroplastic OS=Arabidopsis thaliana GN=CYP26-2 PE=2 SV=1	34353	9.51	431.17	6	27.4	253.91	4	22.1	352.07	7	30
Q42112	AT3G09200	60S acidic ribosomal protein P0-2 OS=Arabidopsis thaliana GN=RPP0B PE=1 SV=2	34112	5	322.14	6	52.5	269.87	4	30.9	225.62	6	40.9
F4JN13	AT4G35450	Ankyrin repeat domain-containing protein 2 OS=Arabidopsis thaliana GN=AKR2 PE=4 SV=1	38032	4.55	324.71	6	31.1	202.54	4	20	380.39	6	32.3
Q9SXJ6	AT1G66670	ATP-dependent Clp protease proteolytic subunit 3, chloroplastic OS=Arabidopsis thaliana GN=CLPP3 PE=1 SV=1	33903	7.6	336.42	6	38.8	306.09	4	34.6	404.8	6	30.7
Q9FMF1	AT5G64380	AT5g64380/MSJ1_22 OS=Arabidopsis thaliana GN=At5g64380 PE=2 SV=1	43949	6.37	284.22	6	18.3	201.8	4	15.3	313.82	6	30.2
Q39026	AT2G43790	Mitogen-activated protein kinase 6 OS=Arabidopsis thaliana GN=MPK6 PE=1 SV=1	45029	5.28	321.78	6	31.4	191.09	4	17.2	336.61	6	27.3
Q9S7H1	AT4G02770	Photosystem I reaction center subunit II-1, chloroplastic OS=Arabidopsis thaliana GN=psaD1 PE=1 SV=1	22584	9.78	351.62	6	49	276.71	4	39.9	293.77	5	49.5
O49562	AT4G21210	Pyruvate, phosphate dikinase regulatory protein 1, chloroplastic OS=Arabidopsis thaliana GN=RP1 PE=1 SV=1	43656	6.93	373.12	6	36.5	224.53	4	27.9	218.04	4	33.2
Q9LRJ9	AT3G22060	Cysteine-rich repeat secretory protein 38 OS=Arabidopsis thaliana GN=CRRSP38 PE=2 SV=1	27846	9.04	284.53	6	40.9	165.76	4	30.2	209.58	4	32.1
Q9LXU4	AT5G12950	Putative uncharacterized protein At5g12950/T24H18_120 OS=Arabidopsis thaliana GN=T24H18_120 PE=2 SV=1	96175	6.67	373.83	6	17.8	250.33	4	13.2	198.11	4	13.4
Q9S9W2	AT4G05530	Short-chain dehydrogenase/reductase SDRA OS=Arabidopsis thaliana GN=SDRA PE=1 SV=1	26748	8.46	348.93	6	46.1	354.22	4	34.6	265.87	4	41.3
Q9C8L2	AT1G53520	Fatty-acid-binding protein 3 OS=Arabidopsis thaliana GN=FAP3 PE=1 SV=1	30710	8.63	388.51	6	27.9	139.73	4	17.8	184.11	4	23
Q9FGE4	AT5G24460	Putative uncharacterized protein At5g24460 OS=Arabidopsis thaliana GN=At5g24460 PE=2 SV=1	33428	9.2	364.63	6	36.3	225.48	4	17	225.76	4	27.3
Q9ZWJ3	AT1G22360	UDP-glycosyltransferase 85A2 OS=Arabidopsis thaliana GN=UGT85A2 PE=2 SV=1	54200	5.37	305.19	6	14.8	178.7	4	10.6	227.85	4	12.1
Q8LPJ4	AT4G19210	ABC transporter E family member 2 OS=Arabidopsis thaliana GN=ABCE2 PE=2 SV=1	68346	8.21	462.47	6	12.7	172.97	4	13.6	199.51	4	11.6
Q940G5	AT4G25900	Aldose 1-epimerase family protein OS=Arabidopsis thaliana GN=F14M19.180 PE=2 SV=1	36229	9.65	353.44	6	31.8	353.2	4	33.6	193.61	3	19.8
Q9C712	AT1G66520	Formyl transferase, putative OS=Arabidopsis thaliana GN=F28G11.15 PE=3 SV=1	38479	9.29	300.3	6	22.8	190.85	4	27	38.61	1	7.9
Q9SV20	AT4G31490	Coatomer subunit beta-2 OS=Arabidopsis thaliana GN=At4g31490 PE=2 SV=2	106010	5.71	329.66	6	11.2	237.58	4	9.4
O81884	AT4G33670	L-galactose dehydrogenase OS=Arabidopsis thaliana GN=LGALDH PE=1 SV=1	34510	5.49	358.19	6	26.3	223.76	3	33.5	377.65	7	36.1
Q2V3Q0	AT3G51260	20S proteasome alpha subunit PAD1 OS=Arabidopsis thaliana GN=PAD1 PE=4 SV=1	26553	6.86	365.53	6	57.6	260.23	3	38.3	507.49	7	51
Q9LIR6	AT3G23920	Beta-amylase 1, chloroplastic OS=Arabidopsis thaliana GN=BAM1 PE=1 SV=1	63721	5.7	315.59	6	17.2	196.27	3	17.7	341.11	6	17.7
Q9T0I8	AT4G38800	5~-methylthioadenosine/S-adenosylhomocysteine nucleosidase 1 OS=Arabidopsis thaliana GN=MTN1 PE=1 SV=1	28433	4.65	385.21	6	32.2	247.62	3	20.2	365.1	6	42.3
F4JIF9	AT4G14800	Proteasome subunit beta type OS=Arabidopsis thaliana GN=PBD2 PE=3 SV=1	23812	5.74	319.15	6	50.7	165.94	3	30.7	283.59	5	61.9
Q39097	AT5G47880	Eukaryotic peptide chain release factor subunit 1-1 OS=Arabidopsis thaliana GN=ERF1-1 PE=1 SV=2	48693	5.19	292.34	6	17.7	131.29	3	11.5	237.04	5	13.5
Q8L7S6	AT1G65590	Beta-hexosaminidase 3 OS=Arabidopsis thaliana GN=HEXO3 PE=1 SV=1	59976	8.3	280.72	6	20.7	120.85	3	5.4	178	4	20.6
F4IUJ0	AT2G26340	Uncharacterized protein OS=Arabidopsis thaliana GN=At2g26340 PE=4 SV=1	27806	6.9	311.12	6	32.8	178.28	3	15.9	285.21	4	21.7
Q9LVQ8	AT5G66720	Isoform 2 of Probable protein phosphatase 2C 80 OS=Arabidopsis thaliana GN=At5g66720	43490	7.1	323.49	6	19.5	223.66	3	10.2	266.43	4	13.9
Q9S7T8	AT1G47710	Serpin-ZX OS=Arabidopsis thaliana GN=At1g47710 PE=1 SV=1	42613	4.97	297.04	6	27.1	141.36	3	8.2	135.75	3	17.1
O64745	AT2G34810	At2g34810 OS=Arabidopsis thaliana GN=At2g34810 PE=2 SV=1	61268	9.63	304.89	6	20.4	119.62	3	12	161.79	3	9.3
F4JTK8	AT4G38220	Aminoacylase-1 OS=Arabidopsis thaliana GN=At4g38220 PE=3 SV=1	48008	5.93	262.01	6	36	91.46	2	15.2	340.39	7	31.6
F4HYC8	AT1G35420	Dienelactone hydrolase-like protein OS=Arabidopsis thaliana GN=At1g35420 PE=4 SV=1	34768	5.27	280.53	6	33.3	88.87	2	20.6	185.15	4	28.6
Q84VZ1	AT1G79790	Flavin mononucleotide hydrolase 1 OS=Arabidopsis thaliana GN=At1g79790 PE=4 SV=2	27677	4.76	298.71	6	22	65.97	2	17.7	132.16	3	19.2
F4IFQ0	AT2G27210	Serine/threonine-protein phosphatase OS=Arabidopsis thaliana GN=BSL3 PE=1 SV=1	106957	5.52	297.25	6	10.1				482.54	10	15.4
Q9FYC3	AT3G44870	AtPP-like protein OS=Arabidopsis thaliana GN=F28D10_60 PE=4 SV=1	42152	5.78	412.78	6	24.5
Q9FJD4	AT5G53480	Importin subunit beta-1 OS=Arabidopsis thaliana GN=KPNB1 PE=1 SV=1	96197	4.71	369.62	5	11.4	641.45	11	23.3	763.69	13	21.3
P42760	AT1G02930	Glutathione S-transferase F6 OS=Arabidopsis thaliana GN=GSTF6 PE=2 SV=2	23471	5.8	281.47	5	43.3	628.3	11	77.9	504.51	9	67.3
Q9SJI7	AT2G42690	Phospholipase A1-IIdelta OS=Arabidopsis thaliana GN=At2g42690 PE=1 SV=1	46028	5.11	293.59	5	16	491.74	9	40	459.79	8	32.5
Q8VZB1	AT2G39080	Putative uncharacterized protein At2g39070:At2g39080; T7F6.24:T7F6.25 OS=Arabidopsis thaliana GN=At2g39070At2g39080 PE=2 SV=1	38186	8.13	251.39	5	27.9	485.69	9	38.5	364.25	7	29.3
Q9XI87	AT1G14000	At1g14000 OS=Arabidopsis thaliana GN=F7A19.9 PE=1 SV=1	49304	7.77	299.08	5	28.8	475.53	9	26.3	267.72	6	23.7
Q8L785	AT3G48110	Isoform 2 of Glycine--tRNA ligase 2, chloroplastic/mitochondrial OS=Arabidopsis thaliana GN=GLYRS-2	119599	5.7	216.21	5	12.8	368.89	8	12.5	266.3	6	8.4
B3H5L3	AT1G73180	Eukaryotic translation initiation factor eIF2A-like protein OS=Arabidopsis thaliana GN=At1g73180 PE=1 SV=1	53545	8.56	273.21	5	21.5	466.68	8	20	302.27	5	18.4
Q9LZE4	AT5G03430	Phosphoadenosine phosphosulfate (PAPS) reductase family protein OS=Arabidopsis thaliana GN=F12E4_190 PE=4 SV=1	55346	5.78	291.57	5	16.1	411.4	8	27.6	206.54	4	20.3
Q38893	AT3G04870	Zeta-carotene desaturase, chloroplastic/chromoplastic OS=Arabidopsis thaliana GN=ZDS1 PE=1 SV=3	61595	7.04	292.63	5	22.4	455.58	7	29.2	661.57	10	28.9
Q9SCL7	AT3G57560	Acetylglutamate kinase, chloroplastic OS=Arabidopsis thaliana GN=NAGK PE=1 SV=1	36572	9.04	377.01	5	27.4	409.33	7	29.4	610.63	10	44.4
Q8GWP5	AT4G20960	Riboflavin biosynthesis protein PYRD, chloroplastic OS=Arabidopsis thaliana GN=PYRD PE=1 SV=1	46644	6.04	330.23	5	24.9	474.65	7	26.5	573.79	10	30.8
Q9M8S8	AT3G02870	Inositol-phosphate phosphatase OS=Arabidopsis thaliana GN=VTC4 PE=1 SV=1	29103	5.21	317.23	5	36.9	511.86	7	38.7	689.02	9	43.2
Q0WUQ7	AT4G29490	Metallopeptidase M24 family protein OS=Arabidopsis thaliana GN=At4g29490 PE=2 SV=1	54366	5.8	267.43	5	18.3	363.25	7	25.7	380.78	9	30
Q5XEP2	AT1G62740	Hsp70-Hsp90 organizing protein 2 OS=Arabidopsis thaliana GN=HOP2 PE=1 SV=1	64479	5.85	303.5	5	25	341.27	7	29.2	379.01	8	31
Q9SIZ2	AT2G40290	Eukaryotic translation initiation factor 2 subunit 1 OS=Arabidopsis thaliana GN=At2g40290 PE=2 SV=2	38723	5.08	358.65	5	27.9	439.74	7	33.4	479.54	8	30.2
F4INE2	AT2G07732	Ribulose bisphosphate carboxylase large chain, catalytic domain OS=Arabidopsis thaliana GN=At2g07732 PE=3 SV=1	13058	8.73	265.62	5	44.8	334.6	7	44.8	370.69	8	37.1
Q94AJ9	AT1G12800	Nucleic acid-binding, OB-fold-like protein OS=Arabidopsis thaliana GN=At1g12800 PE=2 SV=1	85614	5.31	253.7	5	20.5	348.94	7	11.6	387.88	7	17.9
Q9ZSI0	AT4G01610	Cathepsin B-like cysteine protease OS=Arabidopsis thaliana GN=T15B16.17a PE=3 SV=1	39319	5.93	398.39	5	19.8	408.05	7	25.9	394.65	7	27.6
Q9FZ47	AT1G16880	ACT domain-containing protein ACR11 OS=Arabidopsis thaliana GN=ACR11 PE=1 SV=1	31275	4.98	282.14	5	25.2	400.97	7	30.3	404.63	7	36.9
Q9SEU8	AT4G03520	Thioredoxin M2 OS=Arabidopsis thaliana GN=ATHM2 PE=4 SV=1	7921	7.98	321.54	5	93.1	436.28	7	88.9	396.28	6	43.5
Q9M1G8	AT3G54600	DJ-1 protein homolog F OS=Arabidopsis thaliana GN=DJ1F PE=1 SV=1	43114	5.57	345.39	5	14.5	424.83	7	21.3	399.32	6	16.5
P43297	AT1G47128	Cysteine proteinase RD21a OS=Arabidopsis thaliana GN=RD21A PE=1 SV=1	50933	5.27	304.33	5	14.7	423.18	7	19.9	385.98	6	18.6
Q96329	AT3G51840	Acyl-coenzyme A oxidase 4, peroxisomal OS=Arabidopsis thaliana GN=ACX4 PE=1 SV=1	47526	8.59	279.3	5	20.6	397.42	7	31.4	423.65	6	29.6
P52577	AT1G75280	Isoflavone reductase homolog P3 OS=Arabidopsis thaliana GN=At1g75280 PE=2 SV=1	33716	5.66	252.88	5	33.9	462.28	7	33.2	342.24	5	28.1
Q9LXU5	AT5G12940	Leucine-rich repeat-containing protein OS=Arabidopsis thaliana GN=T24H18_110 PE=2 SV=1	39927	9.52	209.54	5	22.4	274.56	7	30.5	206.33	5	19.4
Q43348	AT1G62660	Acid beta-fructofuranosidase 3, vacuolar OS=Arabidopsis thaliana GN=BFRUCT3 PE=2 SV=1	72183	5.33	258.57	5	15.9	310.26	7	21.1	226.32	4	16.7
F4KFK3	AT5G16980	Zinc-binding dehydrogenase family protein OS=Arabidopsis thaliana GN=At5g16980 PE=4 SV=1	34260	8.09	308.71	5	36.7	409.45	7	34.4	227.67	4	36.7
Q9SEH3	AT4G17530	Ras-related protein RABD2c OS=Arabidopsis thaliana GN=RABD2C PE=2 SV=1	22304	5.27	258.37	5	47.5	355.98	7	50.5	245.32	4	44.6
Q9LV21	AT3G18190	T-complex protein 1 subunit delta OS=Arabidopsis thaliana GN=CCT4 PE=1 SV=1	57739	7.57	300.79	5	26.1	264.58	6	28.7	410.21	9	26.5
Q09152	AT5G47770	Isoform Cytoplasmic of Farnesyl pyrophosphate synthase 1, mitochondrial OS=Arabidopsis thaliana GN=FPS1	39671	5.32	327.08	5	19.2	326.29	6	23.9	453.86	8	30.6
P28493	AT1G75040	Pathogenesis-related protein 5 OS=Arabidopsis thaliana GN=At1g75040 PE=1 SV=1	25236	4.75	368.19	5	27.6	444.84	6	39.3	477.03	7	33.9
Q8GUK4	AT4G21650	Subtilase family protein OS=Arabidopsis thaliana GN=At4g21650 PE=2 SV=1	81429	6.99	288.57	5	12.7	380.28	6	14.2	435.65	7	21.3
Q9FYA6	AT5G65780	Branched-chain-amino-acid aminotransferase 5, chloroplastic OS=Arabidopsis thaliana GN=BCAT5 PE=1 SV=1	45552	8.03	233.24	5	19.8	309.16	6	26	403.71	7	36.1
Q8RX86	AT5G08370	Alpha-galactosidase 2 OS=Arabidopsis thaliana GN=AGAL2 PE=1 SV=2	41112	7.55	277.26	5	12.2	292.75	6	13.2	385.2	7	20.3
O24496	AT3G10850	Hydroxyacylglutathione hydrolase cytoplasmic OS=Arabidopsis thaliana GN=GLX2-2 PE=1 SV=2	28773	5.93	311.8	5	24.4	356.36	6	34.5	477.64	7	27.9
Q9SMV6	AT5G17020	Isoform 2 of Protein EXPORTIN 1A OS=Arabidopsis thaliana GN=XPO1	121389	5.36	236.11	5	8.4	299.25	6	11	290.69	7	15.2
O48737	AT1G03680	Thioredoxin M1, chloroplastic OS=Arabidopsis thaliana GN=At1g03680 PE=2 SV=1	19652	9.14	309.62	5	25.7	399.8	6	26.3	356.01	6	26.3
Q93V56	AT1G01050	Soluble inorganic pyrophosphatase 1 OS=Arabidopsis thaliana GN=PPA1 PE=1 SV=1	24469	5.73	333.42	5	38.7	448.53	6	50.5	445.67	6	38.7
O23034	AT1G05350	Ubiquitin-like modifier-activating enzyme 5 OS=Arabidopsis thaliana GN=At1g05350 PE=3 SV=2	46990	4.58	291.78	5	20.9	319.2	6	24.4	290.21	6	31.1
Q9LVY1	AT5G36160	Tyrosine aminotransferase OS=Arabidopsis thaliana GN=TAT PE=2 SV=1	46419	4.89	304.54	5	18.8	310.8	6	17.4	292.71	6	20.2
Q9M1X8	AT3G59980	Nucleic acid-binding, OB-fold-like protein OS=Arabidopsis thaliana GN=F24G16.250 PE=2 SV=1	29726	7.71	329.74	5	25.6	375.39	6	34.1	361.22	6	37.7
O65449	AT4G22010	At4g22010 OS=Arabidopsis thaliana GN=sks4 PE=2 SV=1	60271	9.9	224.9	5	19.8	308.04	6	24.8	305.4	6	15.9
Q9SWG0	AT3G45300	Isovaleryl-CoA dehydrogenase, mitochondrial OS=Arabidopsis thaliana GN=IVD PE=1 SV=2	44745	7.48	260.5	5	20.3	285.75	6	20	330.8	6	21
F4JHJ0	AT4G02450	HSP20-like chaperone OS=Arabidopsis thaliana GN=At4g02450 PE=1 SV=1	25325	4.46	319.62	5	26.3	452.69	6	29.6	450.77	5	29.6
Q84TF0	AT2G37790	Aldo-keto reductase family 4 member C10 OS=Arabidopsis thaliana GN=AKR4C10 PE=1 SV=1	34891	6.19	169.98	5	29.6	312.38	6	30.9	268.82	5	29.6
Q1JPL7	AT1G11580	Pectinesterase/pectinesterase inhibitor 18 OS=Arabidopsis thaliana GN=PME18 PE=1 SV=3	61648	8.94	325.54	5	14.9	406.3	6	13.6	339.19	5	15.1
Q94K59	AT4G24350	Phosphorylase family protein OS=Arabidopsis thaliana GN=At4g24350 PE=2 SV=1	36673	8.23	361.78	5	26.5	331.95	6	31.3	278.44	5	31
Q9LQQ3	AT1G07750	At1g07750/F24B9_13 OS=Arabidopsis thaliana GN=F24B9.13 PE=2 SV=1	38287	5.83	363.46	5	23.6	373.32	6	23.9	362.26	5	27.8
P82538	AT3G55330	PsbP-like protein 1, chloroplastic OS=Arabidopsis thaliana GN=PPL1 PE=1 SV=1	25607	9.37	303.64	5	38.3	382.65	6	37.4	344.7	5	41.7
Q9SCV3	AT2G32810	Beta-galactosidase OS=Arabidopsis thaliana GN=BGAL9 PE=3 SV=1	96453	8.24	221.45	5	12.7	222.54	6	14	278.47	5	15.3
P09468	ATCG00470	ATP synthase epsilon chain, chloroplastic OS=Arabidopsis thaliana GN=atpE PE=1 SV=2	14490	5.84	330.85	5	84.8	327.62	6	62.1	279.54	5	84.8
Q9T080	AT4G27560	UDP-glycosyltransferase 79B2 OS=Arabidopsis thaliana GN=UGT79B2 PE=2 SV=1	50583	5.56	276.32	5	17.4	376.11	6	27	273.54	5	19.8
Q9SJH7	AT2G42790	Citrate synthase 3, peroxisomal OS=Arabidopsis thaliana GN=CSY3 PE=2 SV=1	56140	7.21	299.16	5	19.3	288.14	6	18.1	297.34	5	18.9
Q9C7N4	AT1G29670	GDSL esterase/lipase At1g29670 OS=Arabidopsis thaliana GN=At1g29670 PE=2 SV=1	39847	8.85	316.26	5	28.1	291.51	6	23.7	242.54	4	28.1
Q9ZUF6	AT2G05920	Putative subtilisin serine protease OS=Arabidopsis thaliana GN=At2g05920 PE=2 SV=1	79965	8.58	366.39	5	17.1	307.74	6	20.2	245.96	4	12.3
O82597	AT4G01480	Soluble inorganic pyrophosphatase 5 OS=Arabidopsis thaliana GN=PPA5 PE=2 SV=1	24694	6.09	329.48	5	27.8	386.45	6	39.8	319.47	4	27.8
F4JUM1	AT4G14160	Sec23/sec24-like transport protein OS=Arabidopsis thaliana GN=At4g14160 PE=4 SV=1	85323	5.64	225.78	5	13.7	333.09	6	9.6	143.66	4	10.3
Q9LSY5	AT3G21790	UDP-glycosyltransferase 71B7 OS=Arabidopsis thaliana GN=UGT71B7 PE=2 SV=2	55592	5.19	267.48	5	18	283.12	5	24.2	509.78	9	30.1
Q9SJU9	AT2G21280	Epimerase family protein SDR39U1 homolog, chloroplastic OS=Arabidopsis thaliana GN=GC1 PE=2 SV=2	37722	9.31	310.91	5	30.5	238.28	5	22.8	363.17	7	30
Q94JX9	AT3G49470	Nascent polypeptide-associated complex subunit alpha-like protein 2 OS=Arabidopsis thaliana GN=At3g49470 PE=2 SV=2	23698	4.37	274.29	5	31.8	311.17	5	30	311.33	6	30
Q9MAP3	AT1G32990	50S ribosomal protein L11, chloroplastic OS=Arabidopsis thaliana GN=RPL11 PE=2 SV=1	23134	9.69	262.65	5	37.8	273.08	5	28.8	352.64	6	33.3
Q8GYZ3	AT1G19130	Putative uncharacterized protein At1g19130/F14D16_18 OS=Arabidopsis thaliana GN=At1g19130 PE=2 SV=1	21627	5.51	212.26	5	30.2	290.14	5	45.3	310.45	6	52.1
Q05212	AT3G04880	DNA-damage-repair/toleration protein DRT102 OS=Arabidopsis thaliana GN=DRT102 PE=1 SV=2	33212	5.14	308.28	5	26.1	286.59	5	28.1	439.91	6	32.9
Q9FH13	AT5G56260	Putative 4-hydroxy-4-methyl-2-oxoglutarate aldolase 3 OS=Arabidopsis thaliana GN=At5g56260 PE=1 SV=1	17556	5.34	233.41	5	44	239.75	5	41	291.56	6	44
F4J6A1	AT3G11400	Eukaryotic translation initiation factor 3 subunit G OS=Arabidopsis thaliana GN=EIF3G1 PE=3 SV=1	35641	6.97	205.36	5	17.8	232.95	5	33	327.17	6	24
Q9C958	AT1G60940	Serine/threonine-protein kinase SRK2B OS=Arabidopsis thaliana GN=SRK2B PE=1 SV=1	40927	5.62	295.47	5	23.1	304.25	5	23.1	347.01	6	28.9
F4JYX9	AT5G60360	Thiol protease aleurain OS=Arabidopsis thaliana GN=ALP PE=3 SV=1	38877	6.26	295.75	5	23	268.11	5	15.1	320.2	6	18.5
O81014	AT2G26930	4-diphosphocytidyl-2-C-methyl-D-erythritol kinase, chloroplastic OS=Arabidopsis thaliana GN=ISPE PE=2 SV=1	42016	6.56	390.21	5	28.7	363.13	5	26.1	481.04	6	31.1
Q9ZVA2	AT1G78830	At1g78830/F9K20_12 OS=Arabidopsis thaliana GN=F9K20.12 PE=2 SV=1	50311	8.74	313.95	5	16.7	307.69	5	14.7	324.87	5	18
Q9LZF5	AT5G03350	Lectin-like protein At5g03350 OS=Arabidopsis thaliana GN=At5g03350 PE=1 SV=1	30143	9.39	238.03	5	36.9	292.5	5	31.8	280.64	5	36.9
Q9SAB3	AT1G11650	Polyadenylate-binding protein RBP45B OS=Arabidopsis thaliana GN=RBP45B PE=1 SV=1	44087	5.56	343.45	5	21.5	332.83	5	20.5	309.94	5	20.5
O22160	AT2G44920	Thylakoid lumenal 15 kDa protein 1, chloroplastic OS=Arabidopsis thaliana GN=At2g44920 PE=1 SV=2	23764	7.55	373.17	5	33.9	443.99	5	33.9	373.87	5	37.1
Q9ZUU4	AT2G37220	RNA-binding protein CP29B, chloroplastic OS=Arabidopsis thaliana GN=CP29B PE=1 SV=1	30699	5.06	414.52	5	17.6	395.52	5	26.6	320.34	5	21.5
Q93VC7	AT5G30510	Putative ribosomal protein S1 OS=Arabidopsis thaliana GN=RPS1 PE=2 SV=1	45082	5.13	245.39	5	16.3	252.74	5	23.3	279.53	5	24
Q8RWN9	AT3G13930	Dihydrolipoyllysine-residue acetyltransferase component 2 of pyruvate dehydrogenase complex, mitochondrial OS=Arabidopsis thaliana GN=At3g13930 PE=2 SV=2	58431	7.55	269.48	5	16.7	240.87	5	17.1	278.28	5	18.6
Q39256	AT3G09790	Polyubiquitin 8 OS=Arabidopsis thaliana GN=UBQ8 PE=3 SV=1	71724	9.1	334.55	5	7.9	323.85	5	6.2	274.05	5	6.7
Q0WNW0	AT5G04885	Glycosyl hydrolase family protein OS=Arabidopsis thaliana GN=At5g04885 PE=2 SV=1	72257	6.13	215.21	5	8.7	244.47	5	8.7	250.6	5	11.1
O24658	AT2G43590	At2g43590 OS=Arabidopsis thaliana GN=At2g43590 PE=2 SV=1	28334	8.43	270.34	5	31.1	323.71	5	38.3	304.87	5	28
Q8LB10	AT4G17040	ATP-dependent Clp protease proteolytic subunit-related protein 4, chloroplastic OS=Arabidopsis thaliana GN=CLPR4 PE=1 SV=1	33419	9.34	286.11	5	23.9	307.8	5	23.9	307.75	5	23.9
O65041	AT5G19180	NEDD8-activating enzyme E1 catalytic subunit OS=Arabidopsis thaliana GN=ECR1 PE=1 SV=2	50509	5.46	239.87	5	21.8	251.95	5	21.1	198.74	5	22.7
Q8L5Y6	AT2G02560	Isoform 2 of Cullin-associated NEDD8-dissociated protein 1 OS=Arabidopsis thaliana GN=CAND1	134536	5.77	275.89	5	10.7	282.34	5	13.7	273.29	5	10.3
B3H739	AT1G18270	Ketose-bisphosphate aldolase class-II family protein OS=Arabidopsis thaliana GN=At1g18270 PE=4 SV=1	147022	5.6	222.83	5	9.3	252.82	5	12.4	214.25	5	7.6
P25853	AT4G15210	Beta-amylase 5 OS=Arabidopsis thaliana GN=BAM5 PE=2 SV=1	56027	5.2	300.89	5	16.9	218.32	5	10.6	220.95	4	18.3
O82796	AT1G18640	Phosphoserine phosphatase, chloroplastic OS=Arabidopsis thaliana GN=PSP PE=1 SV=2	32298	6.05	333.55	5	32.9	305.87	5	21.7	301.21	4	21.4
B3H4M0	AT3G15840	Post-illumination chlorophyll fluorescence increase protein OS=Arabidopsis thaliana GN=PIFI PE=4 SV=1	29357	5.82	260.41	5	28	237.99	5	25.7	216.44	4	25.3
Q9S9N9	AT1G15950	Cinnamoyl-CoA reductase 1 OS=Arabidopsis thaliana GN=CCR1 PE=1 SV=1	37465	6.13	242.58	5	27.6	242.71	5	20.6	198.26	4	18.7
Q9SR70	AT3G10060	Peptidyl-prolyl cis-trans isomerase FKBP16-4, chloroplastic OS=Arabidopsis thaliana GN=FKBP16-4 PE=1 SV=1	24489	9.67	318.72	5	22.6	310.75	5	22.6	277.17	4	22.6
P32069	AT2G29690	Anthranilate synthase alpha subunit 2, chloroplastic OS=Arabidopsis thaliana GN=ASA2 PE=2 SV=1	69772	6.26	256.12	5	22.9	248.81	5	20	290.01	4	13.5
Q96321	AT3G06720	Importin subunit alpha-1 OS=Arabidopsis thaliana GN=IMPA1 PE=1 SV=2	58608	5.14	403.96	5	18.8	357.08	5	21.4	232.37	4	15.2
Q9C8P0	AT1G34430	Dihydrolipoyllysine-residue acetyltransferase component 5 of pyruvate dehydrogenase complex, chloroplastic OS=Arabidopsis thaliana GN=EMB3003 PE=2 SV=1	48277	8.8	291.54	5	17.2	244.58	5	18.9	189.84	4	12.5
O81148	AT3G22110	Proteasome subunit alpha type-4-A OS=Arabidopsis thaliana GN=PAC1 PE=1 SV=1	27458	6.6	345.34	5	36.8	355.6	5	27.6	328.11	4	31.2
Q9LSH2	AT3G17760	Glutamate decarboxylase 5 OS=Arabidopsis thaliana GN=GAD5 PE=2 SV=1	55734	5.42	242.7	5	10.9	266.79	5	10.9	183.21	4	14.4
Q9ZRA2	AT5G54080	Homogentisate 1,2-dioxygenase OS=Arabidopsis thaliana GN=HGO PE=2 SV=2	51422	5.77	232.66	5	34.7	276.5	5	11.1	199.17	4	13.7
Q96250	AT2G33040	ATP synthase subunit gamma, mitochondrial OS=Arabidopsis thaliana GN=ATPC PE=2 SV=1	35426	9.01	310.27	5	32.6	293.9	5	31.4	192.16	3	28.9
Q9LIL3	AT3G22850	Aluminum induced protein with YGL and LRDR motif OS=Arabidopsis thaliana GN=At3g22850 PE=2 SV=1	27090	5.84	216.01	5	21.8	219.39	5	26.6	172.25	3	22.6
Q9LMM5	AT1G01560	Mitogen-activated protein kinase 11 OS=Arabidopsis thaliana GN=MPK11 PE=1 SV=1	42449	6.02	231.74	5	23.6	230.23	5	17.9	135.58	3	17.6
Q8L7W8	AT4G34260	Alpha-L-fucosidase 2 OS=Arabidopsis thaliana GN=FUC95A PE=1 SV=1	93667	6.78	247.13	5	10.3	234.3	5	14.7	104.92	2	6.8
Q9LML6	AT1G07250	UDP-glycosyltransferase 71C4 OS=Arabidopsis thaliana GN=UGT71C4 PE=2 SV=2	52810	5.56	236.56	5	21.3	228.29	5	21.9	92.38	2	25.5
Q8VYR5	AT4G35850	Pentatricopeptide repeat-containing protein At4g35850, mitochondrial OS=Arabidopsis thaliana GN=At4g35850 PE=2 SV=1	50424	7.55	181.63	5	19.6	188.35	5	14.9	98.22	2	6.3
Q8VZ10	AT1G56500	Haloacid dehalogenase-like hydrolase family protein OS=Arabidopsis thaliana GN=At1g56500 PE=2 SV=1	114331	5.43	286.08	5	8.9	246.8	4	10	512.83	9	15.2
Q43295	AT2G14750	Adenylyl-sulfate kinase 1, chloroplastic OS=Arabidopsis thaliana GN=APK1 PE=1 SV=1	29768	8.31	315.26	5	25	282.47	4	23.9	406.92	8	37.3
F4J109	AT3G63460	Transport protein SEC31 OS=Arabidopsis thaliana GN=At3g63460 PE=1 SV=1	119641	5	312.24	5	14.3	255.83	4	9.4	418.6	8	11.7
Q9ZVS4	AT1G03220	Aspartyl protease-like protein OS=Arabidopsis thaliana GN=F15K9.17 PE=2 SV=1	45688	8.97	335.31	5	22.6	284.63	4	14.5	372.62	6	23.1
Q39061	AT3G52380	RNA-binding protein CP33, chloroplastic OS=Arabidopsis thaliana GN=CP33 PE=2 SV=1	35722	4.62	342.5	5	19.5	259.92	4	15.2	353.83	6	21.9
F4HR91	AT1G33610	Leucine-rich repeat (LRR) family protein OS=Arabidopsis thaliana GN=At1g33610 PE=4 SV=1	52633	8.79	266.63	5	19.5	192.07	4	12.8	249.59	6	25.1
Q9M2W2	AT3G55040	Glutathione S-transferase L2, chloroplastic OS=Arabidopsis thaliana GN=GSTL2 PE=2 SV=1	33037	6.78	318.1	5	30.1	187.95	4	24.3	369.5	6	26.4
Q9LDA7	AT3G15260	Probable protein phosphatase 2C 39 OS=Arabidopsis thaliana GN=At3g15260 PE=2 SV=1	31610	5.51	391.74	5	25.3	274.42	4	28.7	396.43	6	31.5
Q9LR44	AT1G05560	UDP-glycosyltransferase 75B1 OS=Arabidopsis thaliana GN=UGT75B1 PE=1 SV=1	52780	5.53	272.41	5	13.2	194.85	4	16.8	261.28	6	18.1
Q24JL3	AT1G16460	Isoform 2 of Thiosulfate/3-mercaptopyruvate sulfurtransferase 2 OS=Arabidopsis thaliana GN=STR2	34695	5.1	287.81	5	35.8	219.74	4	27	264.66	6	27
Q9XJ36	AT1G12410	ATP-dependent Clp protease proteolytic subunit-related protein 2, chloroplastic OS=Arabidopsis thaliana GN=CLPR2 PE=1 SV=1	31189	9.19	302.86	5	19.4	274.13	4	19.4	257.33	6	27.6
Q9LJG3	AT3G14210	GDSL esterase/lipase ESM1 OS=Arabidopsis thaliana GN=ESM1 PE=1 SV=1	44032	7.59	256.75	5	20.4	227.69	4	19.6	275.52	5	31.4
B9DFI3	AT4G37550	AT4G37550 protein OS=Arabidopsis thaliana GN=At4g37550 PE=2 SV=1	49637	5.36	325.64	5	18.8	196.33	4	15.7	287.73	5	21.5
F4KHG6	AT5G46390	Carboxyl-terminal-processing peptidase 1, chloroplastic OS=Arabidopsis thaliana GN=CTPA1 PE=1 SV=1	53000	5.25	306.93	5	13.1	186.67	4	11.5	248.55	5	14.3
Q9ZSK3	AT5G59890	Actin-depolymerizing factor 4 OS=Arabidopsis thaliana GN=ADF4 PE=2 SV=2	16024	6.15	397.09	5	42.4	337.86	4	27.3	398.12	5	42.4
Q94CE3	AT4G33580	Beta carbonic anhydrase 5, chloroplastic OS=Arabidopsis thaliana GN=BCA5 PE=2 SV=2	33518	8.8	254.27	5	33.3	236.29	4	33.4	246.52	5	26.5
Q9SHG8	AT1G17100	At1g17100 OS=Arabidopsis thaliana GN=F20D23.21 PE=2 SV=1	25372	4.8	389.49	5	43.1	302.57	4	31.5	299.77	5	37.9
O04420	AT2G26230	Uricase OS=Arabidopsis thaliana GN=At2g26230 PE=1 SV=2	34859	8.6	266.1	5	31.1	302.76	4	22	292.23	5	23.6
Q9LFX8	AT1G27090	Putative uncharacterized protein At1g27090 OS=Arabidopsis thaliana GN=At1g27090 PE=2 SV=1	45990	5.26	288.38	5	13.6	275.97	4	16.2	214.71	4	13.6
Q944L8	AT1G11930	At1g11930/F12F1_20 OS=Arabidopsis thaliana GN=At1g11930 PE=2 SV=1	27990	5.12	289.28	5	38.9	208.61	4	38.5	210.35	4	35.8
Q570G3	AT3G13800	Metallo-beta-lactamase family protein OS=Arabidopsis thaliana GN=At3g13800 PE=4 SV=2	40245	7.22	233.3	5	29	231.17	4	23.3	178.37	4	27.6
F4JTL0	AT4G38225	Uncharacterized protein OS=Arabidopsis thaliana GN=At4g38225 PE=4 SV=1	40075	5.11	349.23	5	24.7	325.67	4	27.7	211.59	4	20.8
Q8L5Y8	AT5G65840	Putative uncharacterized protein At5g65840 OS=Arabidopsis thaliana GN=At5g65840 PE=2 SV=1	29864	8.58	301.85	5	28	246.42	4	28.7	256.07	4	20
Q9LKR8	AT5G28500	Rubisco accumulation factor 1, chloroplastic OS=Arabidopsis thaliana GN=RAF1 PE=2 SV=1	48207	4.99	418.78	5	21.4	280.03	4	27.6	263.93	3	27.6
Q38924	AT2G27190	Fe(3+)-Zn(2+) purple acid phosphatase 12 OS=Arabidopsis thaliana GN=PAP12 PE=2 SV=3	54088	5.98	246.65	5	14.3	196.64	4	14.3	166.14	3	16
Q9LZX6	AT3G60880	Isoform 2 of 4-hydroxy-tetrahydrodipicolinate synthase 1, chloroplastic OS=Arabidopsis thaliana GN=DHDPS1	40439	6.46	207.74	5	19.8	191.23	4	17.6	137.36	3	9.6
Q9M8L6	AT1G80480	At1g80480 OS=Arabidopsis thaliana GN=T21F11.27 PE=2 SV=1	49457	5.67	334.62	5	20.3	276.87	4	17.3	198.67	3	14.2
Q56Y85	AT3G59990	Methionine aminopeptidase 2B OS=Arabidopsis thaliana GN=MAP2B PE=2 SV=2	49029	5.51	326.27	5	21	154.73	4	18.7	31.68	1	9.3
Q38862	AT2G22240	Inositol-3-phosphate synthase isozyme 2 OS=Arabidopsis thaliana GN=IPS2 PE=1 SV=2	56302	5.32	300.56	5	18	236	4	13.1
Q05728	AT3G55010	Phosphoribosylformylglycinamidine cyclo-ligase, chloroplastic OS=Arabidopsis thaliana GN=PUR5 PE=1 SV=2	41478	5.31	267.33	5	33.2	133.5	3	14.4	255.67	6	26.2
Q8H114	AT2G40600	Appr-1-p processing enzyme family protein OS=Arabidopsis thaliana GN=At2g40600 PE=2 SV=1	27461	8.42	358.78	5	28.4	308.33	3	23	376.44	5	30.7
O49499	AT4G34050	Caffeoyl-CoA O-methyltransferase 1 OS=Arabidopsis thaliana GN=CCOAOMT1 PE=1 SV=1	29137	5.13	237.3	5	50.6	108.9	3	22.8	221.33	5	39.4
O80889	AT2G32520	At2g32520 OS=Arabidopsis thaliana GN=At2g32520 PE=2 SV=1	25905	5.26	198.97	5	40.2	184.13	3	22.6	273.52	5	31.4
O22287	AT2G39770	Mannose-1-phosphate guanylyltransferase 1 OS=Arabidopsis thaliana GN=CYT1 PE=1 SV=1	39421	6.28	280.69	5	20.6	162.09	3	20	267.41	5	17.2
Q3E7I4	AT4G34090	Uncharacterized protein OS=Arabidopsis thaliana GN=At4g34090 PE=4 SV=2	36985	5.65	242.79	5	18.1	197.35	3	13	308.23	5	24.6
O48782	AT2G26670	Heme oxygenase 1, chloroplastic OS=Arabidopsis thaliana GN=HO1 PE=1 SV=2	32671	6.5	261.56	5	25.2	161.82	3	26.2	228.5	4	33
Q8VXZ0	AT5G19460	Nudix hydrolase 20, chloroplastic OS=Arabidopsis thaliana GN=NUDT20 PE=2 SV=1	41896	7.57	297.88	5	28.6	155.57	3	23	238.69	4	21.7
O48646	AT4G11600	Probable phospholipid hydroperoxide glutathione peroxidase 6, mitochondrial OS=Arabidopsis thaliana GN=GPX6 PE=2 SV=2	25568	9.38	233.89	5	17.7	190.47	3	22	220.54	4	17.7
Q9LNE4	AT1G06020	Probable fructokinase-3 OS=Arabidopsis thaliana GN=At1g06020 PE=2 SV=1	37604	5.51	303.98	5	20.6	189.99	3	16.2	230.07	4	21.4
Q9SIE3	AT2G22230	At2g22230/T26C19.11 OS=Arabidopsis thaliana GN=At2g22230 PE=2 SV=2	24226	8.61	289.24	5	22.7	175.97	3	18.6	263.85	4	25
F4IKL8	AT2G29310	Tropinone reductase-like protein OS=Arabidopsis thaliana GN=At2g29310 PE=4 SV=1	28319	6.1	319.6	5	24.6	193.42	3	16.2	291.4	4	23.1
Q9LF41	AT5G15400	Probable ubiquitin conjugation factor E4 OS=Arabidopsis thaliana GN=PUB1 PE=2 SV=1	117454	5.42	213.58	5	8.6	121.96	3	4.4	190.03	4	8.8
Q9SE50	AT1G52400	Isoform 2 of Beta-D-glucopyranosyl abscisate beta-glucosidase OS=Arabidopsis thaliana GN=BGLU18	52338	6.49	225.97	5	19.5	172.7	3	6.9	173.49	3	13
O23714	AT3G22630	Proteasome subunit beta type-2-A OS=Arabidopsis thaliana GN=PBD1 PE=1 SV=1	22526	5.95	270.97	5	33.8	165.94	3	41.2	172.93	3	47.5
Q9FUS9	AT1G10360	Glutathione S-transferase U18 OS=Arabidopsis thaliana GN=GSTU18 PE=2 SV=1	25894	6.66	288.43	5	31.3	203.83	3	25.6	228.3	3	26
F4K9G5	AT5G01650	Macrophage migration inhibitory factor family protein OS=Arabidopsis thaliana GN=At5g01650 PE=4 SV=1	13155	6.03	337.96	5	71.3	238.45	3	47.5	223.57	3	47.5
O64740	AT2G30050	Protein transport protein SEC13 homolog B OS=Arabidopsis thaliana GN=SEC13B PE=1 SV=1	32622	5.42	228.7	5	30.8	139.64	3	20.9	172.68	3	32.1
Q941A7	AT4G20760	AT4g20760/F21C20_110 OS=Arabidopsis thaliana GN=At4g20760 PE=2 SV=1	32459	9.64	307.29	5	26.8	120.93	3	24.8	127.03	3	21.5
B3H6B8	AT3G26720	Alpha-mannosidase OS=Arabidopsis thaliana GN=At3g26720 PE=3 SV=1	106394	6.64	344.91	5	10.3	177.72	3	7	140.37	2	6.3
O23240	AT4G36400	D-2-hydroxyglutarate dehydrogenase, mitochondrial OS=Arabidopsis thaliana GN=D2HGDH PE=1 SV=3	61407	6.52	250.7	5	8.2	217.69	3	12.3	83.08	2	4.7
Q38872	AT2G17290	Calcium-dependent protein kinase 6 OS=Arabidopsis thaliana GN=CPK6 PE=1 SV=1	61073	5.41	314.22	5	15.6	124.05	3	14.3	29.04	1	10.3
O48587	AT5G44730	At5g44730 OS=Arabidopsis thaliana GN=T19K24.16 PE=2 SV=1	28791	6.9	233.05	5	22.4	159.46	3	13.3	29.92	1	3.1
Q67YI9	AT2G43160	Clathrin interactor EPSIN 2 OS=Arabidopsis thaliana GN=EPSIN2 PE=1 SV=2	69484	5.12	431.22	5	10.4	138.19	2	9.1	307.2	5	9.9
Q9FN42	AT5G23140	ATP-dependent Clp protease proteolytic subunit 2, mitochondrial OS=Arabidopsis thaliana GN=CLPP2 PE=1 SV=1	26179	6.71	231.9	5	33.8	137.02	2	16.3	295.39	5	40
Q8LPS1	AT3G05970	Long chain acyl-CoA synthetase 6, peroxisomal OS=Arabidopsis thaliana GN=LACS6 PE=1 SV=1	76555	8.11	252.65	5	12.4	104.21	2	9.7	233.81	4	8.6
Q9STT3	AT3G47800	Aldose 1-epimerase OS=Arabidopsis thaliana GN=T23J7.130 PE=2 SV=1	39689	9.12	238.56	5	15.1	90.97	2	6.4	126.57	3	14
Q8VZP1	AT5G57440	(DL)-glycerol-3-phosphatase 2 OS=Arabidopsis thaliana GN=GPP2 PE=1 SV=1	26763	5.59	225.64	5	37.5	94.8	2	18.3	28.53	1	6.3
Q9SX77	AT1G47420	Succinate dehydrogenase subunit 5, mitochondrial OS=Arabidopsis thaliana GN=SDH5 PE=1 SV=1	28088	6.19	269.89	5	42.4	75.54	1	16.3	191.58	4	23
Q9SYI5	AT4G01870	Putative uncharacterized protein AT4g01870 OS=Arabidopsis thaliana GN=T7B11.13 PE=2 SV=1	72770	5.64	217.8	5	14.6	42.46	1	2.3	108.19	3	6.6
Q9SSN5	AT1G72910	Similar to part of disease resistance protein OS=Arabidopsis thaliana GN=F3N23.11 PE=4 SV=1	42876	9.11	287.02	5	15				363.1	6	23.2
Q9ZW13	AT2G29290	Tropinone reductase homolog At2g29290 OS=Arabidopsis thaliana GN=At2g29290 PE=2 SV=1	28387	5.31	283.42	5	15.3				282.12	4	14.9
Q9ZW20	AT2G29370	Tropinone reductase homolog At2g29370 OS=Arabidopsis thaliana GN=At2g29370 PE=3 SV=1	28703	6.34	254.73	5	12.7				288.22	4	12.7
F4KF39	AT5G64760	26S proteasome regulatory particle non-ATPase subunit 5B OS=Arabidopsis thaliana GN=RPN5B PE=4 SV=1	51026	7.98	262.11	5	20.4				194.72	4	11.5
Q9FZE1	AT1G26570	UDP-glucose 6-dehydrogenase 1 OS=Arabidopsis thaliana GN=UGD1 PE=2 SV=1	52867	5.84	328.8	5	12.3
Q8VYN9	AT5G54430	Putative uncharacterized protein At5g54430 OS=Arabidopsis thaliana GN=PHOS32 PE=2 SV=1	26186	6.07	307.27	4	37.2	458.96	8	40.1	342.44	6	46.3
F4IAJ3	AT1G11870	Seryl-tRNA synthetase OS=Arabidopsis thaliana GN=SRS PE=3 SV=1	57145	6.49	212.47	4	21.9	436.86	7	30.1	477.8	8	30.9
P33154	AT2G14610	Pathogenesis-related protein 1 OS=Arabidopsis thaliana GN=At2g14610 PE=1 SV=1	17666	9.08	245.96	4	42.2	446.57	7	42.2	396.64	7	37.9
Q9LVC5	AT5G57330	Apospory-associated protein C OS=Arabidopsis thaliana GN=At5g57330 PE=1 SV=1	35425	5.73	329.88	4	24	434.47	7	46.2	386.47	6	33.7
Q9CAI3	AT1G72680	Probable cinnamyl alcohol dehydrogenase 1 OS=Arabidopsis thaliana GN=CAD1 PE=2 SV=1	38646	6.67	229.58	4	31.3	417.58	7	33.2	360.1	6	21.4
Q9ZT91	AT4G02930	Elongation factor Tu, mitochondrial OS=Arabidopsis thaliana GN=TUFA PE=1 SV=1	49379	6.25	174.75	4	13	467.43	7	28.2	337.47	6	26.9
O48963	AT3G45780	Phototropin-1 OS=Arabidopsis thaliana GN=PHOT1 PE=1 SV=1	111619	7.54	264.98	4	8.6	369.06	7	12.8	294.58	5	10.8
F4IYK4	AT3G08947	Armadillo/beta-catenin-like repeat-containing protein OS=Arabidopsis thaliana GN=At3g08947 PE=4 SV=1	96543	4.73	322.8	4	7.6	407.02	7	12.1	224.19	4	9.6
Q38950	AT3G25800	Protein phosphatase 2A subunit A2 OS=Arabidopsis thaliana GN=PP2AA2 PE=4 SV=1	60928	5.13	227.46	4	24.4	328.15	7	22.5	99.25	2	17.5
Q84WV1	AT5G26360	T-complex protein 1 subunit gamma OS=Arabidopsis thaliana GN=CCT3 PE=1 SV=1	60301	5.56	204.95	4	17.1	296.38	6	23.6	418.61	9	26.5
Q9FH98	AT5G67150	Anthranilate N-hydroxycinnamoyl/benzoyltransferase-like protein OS=Arabidopsis thaliana GN=At5g67150 PE=2 SV=1	49908	5.38	225.59	4	19	395.05	6	24.1	467	9	28.3
F4K2A1	AT5G05980	Isoform 2 of Folylpolyglutamate synthase OS=Arabidopsis thaliana GN=FPGS1	56602	5.45	233.82	4	20.1	297.53	6	22.6	394.87	8	28.7
F4IAG5	AT1G11750	ATP-dependent Clp protease proteolytic subunit OS=Arabidopsis thaliana GN=CLPP6 PE=3 SV=1	31293	9.34	289.32	4	22.5	366.39	6	30.8	489.28	8	31.8
Q8H0V3	AT1G08110	Lactoylglutathione lyase OS=Arabidopsis thaliana GN=At1g08110 PE=2 SV=1	20835	5.14	254.05	4	47.6	254.72	6	51.4	372.95	7	61.1
Q9LQF2	AT1G35580	Alkaline/neutral invertase CINV1 OS=Arabidopsis thaliana GN=CINV1 PE=1 SV=1	62794	6.37	188.54	4	16.2	314.03	6	18.7	312.14	7	20.7
F4IAX0	AT1G31690	Putative copper amine oxidase OS=Arabidopsis thaliana GN=At1g31690 PE=3 SV=1	76625	6.98	200.55	4	11.2	320.68	6	15.7	379.97	7	17.6
Q8LCU7	AT3G45770	Probable trans-2-enoyl-CoA reductase, mitochondrial OS=Arabidopsis thaliana GN=At3g45770 PE=2 SV=1	40797	6.77	262.2	4	22.4	353.58	6	33.6	371.07	7	34.4
P42762	AT5G51070	Chaperone protein ClpD, chloroplastic OS=Arabidopsis thaliana GN=CLPD PE=1 SV=1	103171	5.89	219.82	4	8.4	305.51	6	14.7	399.27	7	17.7
Q93ZG7	AT3G53110	DEAD-box ATP-dependent RNA helicase 38 OS=Arabidopsis thaliana GN=RH38 PE=1 SV=2	55349	5.18	243.13	4	21.4	425.09	6	16.7	390.58	6	18.3
Q9LQK0	AT1G17470	Developmentally-regulated G-protein 1 OS=Arabidopsis thaliana GN=DRG1 PE=1 SV=1	44611	8.85	257.45	4	16.3	303.77	6	17.5	392.41	6	23.6
Q9XIF8	AT1G59700	Glutathione S-transferase U16 OS=Arabidopsis thaliana GN=GSTU16 PE=2 SV=1	26490	5.46	267.19	4	35.5	395.8	6	38.5	338.43	6	35.5
Q93W28	AT4G15545	Uncharacterized protein At4g15545 OS=Arabidopsis thaliana GN=At4g15545 PE=1 SV=1	37184	4.91	262.29	4	25.5	314.92	6	21.7	300.54	5	25.5
F4JHW1	AT4G02860	Phenazine biosynthesis PhzC/PhzF protein OS=Arabidopsis thaliana GN=At4g02860 PE=4 SV=1	34294	5.73	218.98	4	14.4	306.24	6	22	252.1	5	15
Q8W4Q4	AT4G24800	AT4g24800/F6I7_10 OS=Arabidopsis thaliana GN=At4g24800 PE=2 SV=1	77387	5	247.9	4	14.1	279.12	6	17.9	265.73	5	17.7
Q93YZ7	AT2G31810	Acetolactate synthase small subunit 2, chloroplastic OS=Arabidopsis thaliana GN=At2g31810 PE=1 SV=1	53839	9.07	176.59	4	21.3	245.65	6	22.4	230.7	5	24
Q39023	AT3G45640	Mitogen-activated protein kinase 3 OS=Arabidopsis thaliana GN=MPK3 PE=1 SV=2	42690	5.61	202.68	4	18.1	305.46	6	22.2	277.43	5	26.2
O23614	AT4G17740	Isoform 2 of Carboxyl-terminal-processing peptidase 2, chloroplastic OS=Arabidopsis thaliana GN=CTPA2	54524	8.67	255.67	4	10.9	248.78	6	13.9	180.11	4	15.2
P46011	AT5G22300	Bifunctional nitrilase/nitrile hydratase NIT4 OS=Arabidopsis thaliana GN=NIT4 PE=1 SV=1	38870	5.48	241.5	4	18	295.3	6	29.6	206.2	4	17.2
O82240	AT2G47710	Adenine nucleotide alpha hydrolases-like protein OS=Arabidopsis thaliana GN=At2g47710 PE=2 SV=1	17290	7.74	296.88	4	42.6	345.1	6	53.1	225.44	3	53.1
P41088	AT3G55120	Chalcone--flavonone isomerase 1 OS=Arabidopsis thaliana GN=CHI1 PE=1 SV=2	26579	5.43	281.34	4	30.5	311.96	5	34.6	429.4	7	46.7
P49243	AT1G62640	3-oxoacyl-[acyl-carrier-protein] synthase III, chloroplastic OS=Arabidopsis thaliana GN=At1g62640 PE=2 SV=2	42820	7.05	230.41	4	19.6	292.87	5	16.1	382.2	6	25
Q9FXA2	AT1G49760	Polyadenylate-binding protein 8 OS=Arabidopsis thaliana GN=PAB8 PE=1 SV=1	72733	7.13	217.58	4	11.5	300.22	5	9.4	386.2	6	10.6
Q9ZSI6	AT4G01700	At4g01700 OS=Arabidopsis thaliana GN=T15B16.5 PE=2 SV=1	31445	9.04	228.76	4	22.5	282.88	5	28.2	325.24	6	36.1
Q9FLP0	AT5G55230	65-kDa microtubule-associated protein 1 OS=Arabidopsis thaliana GN=MAP65-1 PE=1 SV=1	65744	4.97	196.76	4	12.6	263.93	5	20.6	228.87	5	14.7
Q9SLN5	AT2G45240	Methionine aminopeptidase 1A OS=Arabidopsis thaliana GN=MAP1A PE=1 SV=1	43964	6.7	216.54	4	17.8	260.19	5	27.9	277.17	5	21.9
Q9FRL8	AT1G75270	Glutathione S-transferase DHAR2 OS=Arabidopsis thaliana GN=DHAR2 PE=1 SV=1	23392	5.79	260.13	4	33.3	259.84	5	28.2	312.31	5	41.3
Q67YE7	AT3G44620	Protein-tyrosine phosphatase OS=Arabidopsis thaliana GN=At3g44620 PE=2 SV=1	26932	8.95	223.21	4	22.5	292.49	5	25.6	244.74	5	35.5
F4ISP4	AT2G25840	Protein ovule abortion 4 OS=Arabidopsis thaliana GN=OVA4 PE=3 SV=1	45823	8.01	348.32	4	20.1	339.6	5	17.7	442.95	5	24.5
Q8L4N1	AT4G27320	AT4g27320/M4I22_130 OS=Arabidopsis thaliana GN=PHOS34 PE=2 SV=1	28089	5.79	204.21	4	19.2	272.23	5	26.2	327.9	5	22.7
Q9SN79	AT3G47590	Alpha/beta-hydrolase domain-containing protein OS=Arabidopsis thaliana GN=F1P2.140 PE=2 SV=1	35027	7.74	179.04	4	27.2	207.27	5	16.5	226.95	5	24.6
P49200	AT3G45030	40S ribosomal protein S20-1 OS=Arabidopsis thaliana GN=RPS20A PE=2 SV=2	13870	9.73	204.61	4	33.9	240.46	5	47.6	224.67	4	47.6
P49200	AT5G62300	40S ribosomal protein S20-1 OS=Arabidopsis thaliana GN=RPS20A PE=2 SV=2	13870	9.73	204.61	4	33.9	240.46	5	47.6	224.67	4	47.6
Q9ZVA5	AT1G78860	Curculin-like (Mannose-binding) lectin family protein OS=Arabidopsis thaliana GN=F9K20.9 PE=4 SV=1	49163	5.93	249.94	4	24.2	295.02	5	19	268.43	4	22.3
Q9SCY2	AT5G45680	Peptidyl-prolyl cis-trans isomerase FKBP13, chloroplastic OS=Arabidopsis thaliana GN=FKBP13 PE=1 SV=2	22025	8.96	188.16	4	17.3	252.13	5	41.8	181.45	4	26.9
O49453	AT4G28440	Uncharacterized protein At4g28440 OS=Arabidopsis thaliana GN=At4g28440 PE=1 SV=1	16449	9.46	310.01	4	35.9	329.44	5	46.4	264.17	4	35.9
P92974	AT5G06460	Ubiquitin-activating enzyme E1 2 OS=Arabidopsis thaliana GN=UBA2 PE=1 SV=1	119548	5.13	252.18	4	8.9	277.82	5	10.5	236.76	4	8.1
Q9LNU4	AT1G20200	26S proteasome non-ATPase regulatory subunit 3 homolog A OS=Arabidopsis thaliana GN=RPN3A PE=1 SV=3	55548	8.35	229.25	4	21.5	225.68	5	18.9	166.37	4	23.2
O23138	AT1G22840	Cytochrome c-1 OS=Arabidopsis thaliana GN=CYTC-1 PE=1 SV=1	12386	9.34	264.8	4	46.5	279.84	5	46.5	233.37	4	46.5
Q9LD60	AT3G55200	Spliceosomal associated protein 130A OS=Arabidopsis thaliana GN=T26I12.100 PE=4 SV=1	134881	5.33	154.1	4	5.2	330.13	5	10.6	204.75	4	9
Q9LQK7	AT1G32500	Protein ABCI7, chloroplastic OS=Arabidopsis thaliana GN=ABCI7 PE=1 SV=1	52792	5.66	249.36	4	13.1	279.2	5	13.1	198.68	4	10.9
Q9ZUG4	AT2G05830	Methylthioribose-1-phosphate isomerase OS=Arabidopsis thaliana GN=At2g05830 PE=1 SV=2	39588	5.88	200.26	4	17.9	177.75	5	19.8	206.5	4	21.9
Q9FUZ2	AT5G14660	Peptide deformylase 1B, chloroplastic/mitochondrial OS=Arabidopsis thaliana GN=PDF1B PE=1 SV=2	30591	8.92	202.24	4	21.6	272.8	5	24.9	139.12	3	18.7
Q9S7D2	AT3G07670	Putative ribulose-1,5-bisphosphate carboxylase/oxygenase small subunit N-methyltransferase I OS=Arabidopsis thaliana GN=F17A17.1 PE=2 SV=1	57577	8.25	276.25	4	9.5	301.81	5	17.3	172.01	3	18.1
Q94K76	AT5G18470	Curculin-like (Mannose-binding) lectin family protein OS=Arabidopsis thaliana GN=At5g18470 PE=2 SV=1	45779	6.45	291.32	4	14.8	303.43	5	19.4	174.05	3	17.4
Q9C826	AT1G52340	Xanthoxin dehydrogenase OS=Arabidopsis thaliana GN=ABA2 PE=1 SV=1	30253	5.84	216.01	4	39.6	241.17	5	33.7	170.64	3	27
Q8GZ29	AT5G13370	At5g13370 OS=Arabidopsis thaliana GN=At5g13370 PE=2 SV=1	66936	5.49	249.88	4	8.9	247.25	5	15	163.72	3	9.7
Q9FKX3	AT5G66090	Uncharacterized protein OS=Arabidopsis thaliana GN=At5g66090 PE=2 SV=1	22526	6.23	202.85	4	33.3	270.56	5	44.3	140.97	3	23.8
Q9SX52	AT1G50370	Phytochrome-associated serine/threonine-protein phosphatase 1 OS=Arabidopsis thaliana GN=FYPP1 PE=2 SV=1	34797	4.93	269.59	4	25.1	221.4	5	34	148.98	3	27.7
O04450	AT1G24510	T-complex protein 1 subunit epsilon OS=Arabidopsis thaliana GN=CCT5 PE=1 SV=1	59347	5.46	173.12	4	9.7	201.97	5	9.9	99.16	2	5.4
Q9ZW35	AT2G29570	Proliferating cell nuclear antigen 2 OS=Arabidopsis thaliana GN=PCNA2 PE=1 SV=1	29203	4.61	210.05	4	36.4	253.95	4	34.1	553.7	9	39
F4I420	AT1G76810	Eukaryotic translation initiation factor 2 (EIF-2) family protein OS=Arabidopsis thaliana GN=At1g76810 PE=1 SV=1	142029	5.29	197.02	4	9.5	188.26	4	6.3	376.71	7	11.6
Q9LPU8	AT1G21130	Indole glucosinolate O-methyltransferase 4 OS=Arabidopsis thaliana GN=T22I11.4 PE=4 SV=1	40721	5.01	177.25	4	27.7	181.42	4	33.8	305.08	7	30.8
Q9SNE0	AT3G50270	Anthranilate N-hydroxycinnamoyl/benzoyltransferase-like protein OS=Arabidopsis thaliana GN=F11C1_110 PE=4 SV=1	49774	5.85	237.71	4	21.6	211.12	4	24	313.9	6	30
O65896	AT2G19570	Cytidine deaminase 1 OS=Arabidopsis thaliana GN=CDA1 PE=1 SV=1	32490	5.54	280.99	4	30.3	248.8	4	25.7	370.88	6	31
Q9ASZ9	AT1G60730	Probable aldo-keto reductase 5 OS=Arabidopsis thaliana GN=At1g60730 PE=2 SV=2	40103	5.57	264.94	4	16.4	253.14	4	27.1	365.27	6	33.6
A8MS55	AT1G27970	Nuclear transport factor 2B OS=Arabidopsis thaliana GN=NTF2B PE=1 SV=1	14994	5.87	279.47	4	39.6	285.16	4	88.1	310.13	5	39.6
Q9LVI8	AT3G17820	Glutamine synthetase cytosolic isozyme 1-3 OS=Arabidopsis thaliana GN=GLN1-3 PE=1 SV=1	38570	5.72	258.03	4	24.6	228.08	4	19.5	312.65	5	14.7
Q9SEU6	AT3G15360	Thioredoxin M4, chloroplastic OS=Arabidopsis thaliana GN=At3g15360 PE=2 SV=2	21159	9.62	227.09	4	21.8	226.18	4	21.8	287.45	5	21.8
O49290	AT1G77060	Carboxyvinyl-carboxyphosphonate phosphorylmutase, chloroplastic OS=Arabidopsis thaliana GN=At1g77060 PE=2 SV=2	36543	6.4	290.79	4	25.4	317.91	4	31	302.47	5	26
Q9FIJ7	AT5G47840	Adenylate kinase 2, chloroplastic OS=Arabidopsis thaliana GN=At5g47840 PE=1 SV=1	31432	7.11	196.26	4	36.7	269.15	4	31.4	277.07	5	32.9
Q93WX6	AT1G08490	Cysteine desulfurase 1, chloroplastic OS=Arabidopsis thaliana GN=NFS2 PE=1 SV=1	50454	6.23	270.92	4	20.1	190.65	4	21.8	305.8	5	25.3
Q94AA4	AT4G26270	ATP-dependent 6-phosphofructokinase 3 OS=Arabidopsis thaliana GN=PFK3 PE=1 SV=1	53632	6.61	159.04	4	17.8	188.07	4	14.9	204.58	5	21.9
F4IGM5	AT2G21385	Uncharacterized protein OS=Arabidopsis thaliana GN=At2g21385 PE=4 SV=1	37915	7.03	225.39	4	21.9	173.79	4	23.1	191.27	5	25.1
Q1G3L2	AT4G01883	Polyketide cyclase / dehydrase and lipid transport protein OS=Arabidopsis thaliana GN=At4g01883 PE=2 SV=1	25272	9.87	190.04	4	33.5	165.34	4	28.6	216.37	5	37.5
Q9M879	AT3G02630	Acyl-[acyl-carrier-protein] desaturase 5, chloroplastic OS=Arabidopsis thaliana GN=S-ACP-DES5 PE=1 SV=1	45274	5.87	212.2	4	17.9	222.5	4	17.9	212.57	4	24.2
Q93Z53	AT1G32440	Plastidial pyruvate kinase 3, chloroplastic OS=Arabidopsis thaliana GN=PKP3 PE=1 SV=1	62575	7.68	181.64	4	18.6	235.5	4	20.8	207.97	4	28.7
O82089	AT3G56240	Copper transport protein CCH OS=Arabidopsis thaliana GN=CCH PE=1 SV=1	12864	4.91	257.67	4	50	206.4	4	50.8	231.67	4	55
Q9FFE0	AT5G16450	Putative 4-hydroxy-4-methyl-2-oxoglutarate aldolase 2 OS=Arabidopsis thaliana GN=At5g16450 PE=1 SV=1	17809	5.42	216.44	4	25.3	195.85	4	27.1	199.07	4	26.5
Q9XFH8	AT3G02730	Thioredoxin F1, chloroplastic OS=Arabidopsis thaliana GN=At3g02730 PE=1 SV=2	19313	9.12	245.7	4	17.4	203.25	4	18.5	238.45	4	35.4
Q9C9C4	AT1G74030	Enolase 1, chloroplastic OS=Arabidopsis thaliana GN=ENO1 PE=1 SV=1	51442	5.79	262.09	4	26	277.7	4	14.3	195.95	4	24.5
O49344	AT2G30790	Putative oxygen-evolving enhancer protein 2-2 OS=Arabidopsis thaliana GN=PSBP2 PE=5 SV=3	13435	5.8	280.69	4	37.6	361.82	4	38.4	315.99	4	43.2
Q8RYE9	AT2G33255	Haloacid dehalogenase-like hydrolase domain-containing protein At2g33255 OS=Arabidopsis thaliana GN=At2g33255 PE=2 SV=1	27479	5.84	231.01	4	29.4	218.53	4	20.4	269.43	4	28.2
Q9SRE0	AT1G76730	5-formyltetrahydrofolate cyclo-ligase-like protein COG0212 OS=Arabidopsis thaliana GN=COG0212 PE=2 SV=1	39534	9.41	158.24	4	18.4	197.55	4	15.8	204.18	4	15.8
Q9LXC0	AT5G09550	Guanosine nucleotide diphosphate dissociation inhibitor At5g09550 OS=Arabidopsis thaliana GN=At5g09550 PE=3 SV=1	49518	5.11	268.03	4	12.8	275.32	4	13	246.38	4	12.8
Q9XIP8	AT1G64980	Protein CDI OS=Arabidopsis thaliana GN=CDI PE=2 SV=1	30197	5.43	227.78	4	17	231.88	4	21.6	229.07	4	22
Q9SKU8	AT2G20690	At2g20690/F5H14.34 OS=Arabidopsis thaliana GN=At2g20690 PE=2 SV=2	29620	7.63	214.54	4	24.7	171.42	4	12.5	176.27	4	14.4
Q9LX13	AT5G10160	(3R)-hydroxymyristoyl-[acyl carrier protein] dehydratase-like protein OS=Arabidopsis thaliana GN=T31P16_150 PE=2 SV=1	24108	9.32	202.48	4	20.1	178.2	4	19.2	221.11	4	19.2
Q8RX79	AT3G62910	Peptide chain release factor APG3, chloroplastic OS=Arabidopsis thaliana GN=APG3 PE=2 SV=1	47499	7.59	264.92	4	23.9	237.33	4	21.6	262.6	4	30.1
Q9FGF0	AT5G64460	Phosphoglycerate mutase-like protein 1 OS=Arabidopsis thaliana GN=At5g64460 PE=2 SV=1	31579	5.9	233.99	4	20.6	242.51	4	21.6	197.32	4	27.7
Q9FFW8	AT5G38530	Tryptophan synthase beta chain OS=Arabidopsis thaliana GN=TSBtype2 PE=2 SV=1	55707	6.79	229.35	4	24.1	168.07	4	17	183.17	4	14.2
F4J9A0	AT3G53180	Nodulin/glutamine synthase-like protein OS=Arabidopsis thaliana GN=At3g53180 PE=1 SV=1	94327	5.56	253.71	4	7	199.18	4	11.5	221.73	4	10.7
Q9SSS9	AT4G09650	ATP synthase subunit delta, chloroplastic OS=Arabidopsis thaliana GN=ATPD PE=1 SV=1	25653	9.04	188.19	4	28.6	268.02	4	28.2	213.57	3	27.8
Q9FIX1	AT5G39730	AIG2-like protein OS=Arabidopsis thaliana GN=At5g39730 PE=2 SV=1	20005	5.01	246.02	4	45.9	243.05	4	32	199.89	3	18.6
Q9SGW3	AT1G64520	26S proteasome non-ATPase regulatory subunit 8 homolog A OS=Arabidopsis thaliana GN=RPN12A PE=1 SV=1	30687	4.81	224.67	4	24.3	176.02	4	16.9	140.14	3	13.9
P92985	AT5G58590	Ran-binding protein 1 homolog c OS=Arabidopsis thaliana GN=RANBP1C PE=2 SV=1	24707	4.71	234.39	4	22.4	255.96	4	22.4	189.64	3	22.4
B3H683	AT4G32208	Heat shock protein 70 family protein OS=Arabidopsis thaliana GN=At4g32208 PE=4 SV=1	16201	6.75	289.52	4	33.3	250.06	4	33.3	189.2	3	33.3
P92980	AT4G21990	5~-adenylylsulfate reductase 3, chloroplastic OS=Arabidopsis thaliana GN=APR3 PE=2 SV=2	50663	6.64	180.91	4	16.6	192.45	4	18.3	128.46	3	20.5
F4J3A5	AT3G51240	Flavanone 3-hydroxylase OS=Arabidopsis thaliana GN=F3H PE=3 SV=1	31067	6.34	173.51	4	24.8	238.72	4	36.1	167.29	3	25.2
Q42521	AT5G17330	Glutamate decarboxylase 1 OS=Arabidopsis thaliana GN=GAD1 PE=1 SV=2	57030	5.37	209.11	4	13.3	233.68	4	13.3	147.2	3	18.3
O81852	AT4G19710	Bifunctional aspartokinase/homoserine dehydrogenase 2, chloroplastic OS=Arabidopsis thaliana GN=AKHSDH2 PE=1 SV=1	100187	7.23	186.41	4	7.3	164.13	4	7.6	137.46	3	6.2
Q9C8L4	AT1G53580	Persulfide dioxygenase ETHE1 homolog, mitochondrial OS=Arabidopsis thaliana GN=GLY3 PE=1 SV=3	32312	6.5	232.92	4	22.1	285.23	4	31.3	121.94	2	27.6
O48802	AT1G62390	Carboxylate clamp-tetratricopeptide repeat protein OS=Arabidopsis thaliana GN=At1g62390 PE=1 SV=1	82657	5.45	172.06	4	10.4	249.37	4	11.5	130.69	2	10.3
Q93ZC5	AT1G13280	Allene oxide cyclase 4, chloroplastic OS=Arabidopsis thaliana GN=AOC4 PE=2 SV=1	27792	9.15	179.69	4	19.7	153.87	4	19.7	87.34	2	16.5
Q8H1Q2	AT5G50960	Cytosolic Fe-S cluster assembly factor NBP35 OS=Arabidopsis thaliana GN=NBP35 PE=1 SV=1	37282	4.79	214.75	4	17.1	181.61	4	17.4	100.68	2	15.1
Q9SK82	AT1G22400	UDP-glycosyltransferase 85A1 OS=Arabidopsis thaliana GN=UGT85A1 PE=2 SV=1	54974	4.99	189.55	4	10.2	223.94	4	11	84.31	2	7.2
Q9M076	AT4G32840	ATP-dependent 6-phosphofructokinase 6 OS=Arabidopsis thaliana GN=PFK6 PE=1 SV=1	50756	6.61	172.59	4	10.2	174.9	4	9.5	91.49	2	12.6
O23722	AT2G38700	At2g38700 OS=Arabidopsis thaliana GN=MVD1 PE=2 SV=1	45557	6.33	254.75	4	13.8	180.42	3	21.6	339.48	6	29.1
P43292	AT5G08590	Serine/threonine-protein kinase SRK2G OS=Arabidopsis thaliana GN=SRK2G PE=1 SV=2	40172	5.72	244.57	4	23.8	155.49	3	23.8	305.7	6	26.6
Q9LH76	AT3G14790	Trifunctional UDP-glucose 4,6-dehydratase/UDP-4-keto-6-deoxy-D-glucose 3,5-epimerase/UDP-4-keto-L-rhamnose-reductase RHM3 OS=Arabidopsis thaliana GN=RHM3 PE=1 SV=1	74867	6.11	228.94	4	13.4	260.64	3	14.2	383.06	6	15.5
O82314	AT2G25830	Probable transcriptional regulatory protein At2g25830 OS=Arabidopsis thaliana GN=At2g25830 PE=2 SV=2	36791	6.19	353.11	4	16.6	266.39	3	16.6	366.54	5	13.9
F4K6W6	AT5G20920	Translation initiation factor eIF-2 beta subunit OS=Arabidopsis thaliana GN=EIF2 BETA PE=1 SV=1	30516	6.79	225.94	4	33	169.27	3	22.1	280.66	5	40.8
Q9FPJ2	AT3G62110	AT3g62110 OS=Arabidopsis thaliana GN=At3g62110 PE=2 SV=1	51964	6.03	196.66	4	16.1	153.76	3	16.6	221.44	5	24.6
Q43315	AT4G17190	Farnesyl pyrophosphate synthase 2 OS=Arabidopsis thaliana GN=FPS2 PE=2 SV=1	39800	5.53	218.8	4	13.7	160.24	3	19.9	296.94	5	20.8
Q8VX13	AT3G54960	Protein disulfide isomerase-like 1-3 OS=Arabidopsis thaliana GN=PDIL1-3 PE=2 SV=1	64172	4.74	204.25	4	17.3	148.24	3	12.1	223.75	4	16.6
O81283	AT4G02510	Translocase of chloroplast 159, chloroplastic OS=Arabidopsis thaliana GN=TOC159 PE=1 SV=1	160721	4.43	241.38	4	7.3	165.19	3	6.7	323.22	4	7.8
F4K5T2	AT5G28030	Bifunctional cystathionine gamma-lyase/cysteine synthase OS=Arabidopsis thaliana GN=DES1 PE=1 SV=1	34304	5.62	179.19	4	17.6	156.32	3	15.5	204.72	4	20.1
F4HXZ1	AT1G15130	Endosomal targeting BRO1-like domain-containing protein OS=Arabidopsis thaliana GN=At1g15130 PE=1 SV=1	95149	6.02	191.17	4	11.1	111.23	3	7	178.07	4	12.6
O82264	AT2G47970	NPL4-like protein 2 OS=Arabidopsis thaliana GN=At2g47970 PE=1 SV=1	46140	5	203.48	4	16.9	194.81	3	11.1	247.75	4	23.2
Q9SFF1	AT1G21860	SKU5 similar 7 protein OS=Arabidopsis thaliana GN=sks7 PE=4 SV=1	60334	9.25	195.83	4	10	171.34	3	10.2	206.37	4	11.7
Q9LNE3	AT1G06030	Probable fructokinase-2 OS=Arabidopsis thaliana GN=At1g06030 PE=2 SV=1	35870	4.93	312.36	4	20.7	250.15	3	18.8	284.41	4	24.3
O64765	AT2G35020	UDP-N-acetylglucosamine diphosphorylase 2 OS=Arabidopsis thaliana GN=GLCNAC1PUT2 PE=1 SV=1	55724	5.64	250.2	4	12.9	220.4	3	12	249.09	4	17.1
Q9FY71	AT5G09440	Protein EXORDIUM-like 4 OS=Arabidopsis thaliana GN=EXL4 PE=2 SV=1	29455	9.55	233.02	4	15.1	146.58	3	15.1	229.28	4	15.8
Q9SU83	AT4G29680	Alkaline-phosphatase-like protein OS=Arabidopsis thaliana GN=T16L4.190 PE=2 SV=1	54644	5.54	191.86	4	14.1	161.33	3	12.1	207.24	4	19.2
F4ISI7	AT2G19480	Nucleosome assembly protein 12 OS=Arabidopsis thaliana GN=NAP1;2 PE=1 SV=1	42820	4.27	166.3	4	16.9	119.41	3	21.2	161.46	3	17.7
O78310	AT2G28190	Superoxide dismutase [Cu-Zn] 2, chloroplastic OS=Arabidopsis thaliana GN=CSD2 PE=1 SV=2	22230	6.48	264.5	4	29.2	207.35	3	29.2	251.85	3	38.9
P54873	AT4G11820	Isoform 2 of Hydroxymethylglutaryl-CoA synthase OS=Arabidopsis thaliana GN=HMGS	45177	6.76	170.8	4	13.3	145.97	3	15.5	212.13	3	15.8
F4HST2	AT1G20450	Dehydrin ERD10 OS=Arabidopsis thaliana GN=ERD10 PE=1 SV=1	29425	5.36	270.08	4	28.2	227.87	3	28.2	221.82	3	28.2
Q9SX65	AT1G48320	1,4-dihydroxy-2-naphthoyl-CoA thioesterase 1 OS=Arabidopsis thaliana GN=DHNAT1 PE=1 SV=1	16702	9.07	241.88	4	41.7	179.29	3	41.7	194.93	3	37.2
Q9C5C8	AT4G21860	Peptide methionine sulfoxide reductase B2, chloroplastic OS=Arabidopsis thaliana GN=MSRB2 PE=1 SV=1	21954	8.88	216.91	4	30.7	162.88	3	19.8	143.1	3	24.3
Q9XI91	AT1G13950	Eukaryotic translation initiation factor 5A-1 OS=Arabidopsis thaliana GN=ELF5A-1 PE=1 SV=1	17350	5.41	267.14	4	22.2	253.18	3	22.2	234.44	3	22.2
A8MQW3	AT2G21270	AT2G21270 protein OS=Arabidopsis thaliana GN=UFD1 PE=2 SV=1	37688	6.62	215.17	4	12.9	182.37	3	15.6	189.44	3	12.6
Q8L7S8	AT5G26742	DEAD-box ATP-dependent RNA helicase 3 OS=Arabidopsis thaliana GN=emb1138 PE=1 SV=2	80951	7.24	157.79	4	16.7	132.69	3	11.5	134.12	3	13
O49686	AT4G17870	Abscisic acid receptor PYR1 OS=Arabidopsis thaliana GN=PYR1 PE=1 SV=1	21562	5.54	185.62	4	35.1	111.72	3	28.3	151.39	3	23.6
Q39247	AT1G17720	Isoform 2 of Serine/threonine protein phosphatase 2A 55 kDa regulatory subunit B beta isoform OS=Arabidopsis thaliana GN=PP2AB2	56141	5.52	230.86	4	10.6	124.36	3	9.8	222.32	3	16.2
Q9SE96	AT1G28200	GEM-like protein 1 OS=Arabidopsis thaliana GN=FIP1 PE=1 SV=1	27941	6.16	234.54	4	22.4	196	3	17.4	123.36	3	17.8
F4K1P8	AT5G48440	FAD-dependent oxidoreductase OS=Arabidopsis thaliana GN=At5g48440 PE=4 SV=1	46624	6.84	188.1	4	14.8	165.57	3	8.5	132.81	3	8.5
Q8LC12	AT4G01897	At4g01897 OS=Arabidopsis thaliana GN=At4g01897 PE=2 SV=1	14149	4.67	225.41	4	53.3	148.02	3	46.7	125	3	46.7
F4IKL5	AT2G29300	Tropinone reductase-like protein OS=Arabidopsis thaliana GN=At2g29300 PE=4 SV=1	31277	8	201.35	4	17.5	187.94	3	14.7	175.76	3	14
Q9FI78	AT5G48930	Shikimate O-hydroxycinnamoyltransferase OS=Arabidopsis thaliana GN=HST PE=2 SV=1	47944	6.18	136.9	4	8.8	99.04	3	18.7	71.08	2	10.4
Q8LDL0	AT1G67700	Isoform 2 of Protein HHL1, chloroplastic OS=Arabidopsis thaliana GN=HHL1	25994	9.57	250.34	4	35.2	221.84	3	34.8	172.75	2	32.2
Q84MC2	AT5G11950	Cytokinin riboside 5~-monophosphate phosphoribohydrolase LOG8 OS=Arabidopsis thaliana GN=LOG8 PE=1 SV=1	23816	5.4	164.39	4	26.4	104.17	3	27.8	89.53	2	14.4
Q9FK81	AT5G22580	Uncharacterized protein At5g22580 OS=Arabidopsis thaliana GN=At5g22580 PE=1 SV=1	12341	5.42	233.22	4	46.8	140.41	3	46.8	141.04	2	46.8
Q8VY84	AT3G60180	Probable UMP-CMP kinase 1 OS=Arabidopsis thaliana GN=UMK1 PE=2 SV=1	23033	5.59	240.37	4	39.2	157.44	3	34.8	119.47	2	17.6
Q9M060	AT3G55620	Eukaryotic translation initiation factor 6-2 OS=Arabidopsis thaliana GN=EIF6-2 PE=2 SV=1	26465	4.63	213.63	4	29.8	146.23	3	22.4	39.05	1	5.3
Q9FN21	AT5G67290	FAD-dependent oxidoreductase-like protein OS=Arabidopsis thaliana GN=At5g67290 PE=2 SV=1	43084	7.53	202.07	4	15.3	152.35	3	15.3	36.11	1	7.6
Q8H0V6	AT1G64550	ABC transporter F family member 3 OS=Arabidopsis thaliana GN=ABCF3 PE=1 SV=1	79594	5.7	212.84	4	8.1	163.53	3	9.5	70.77	1	5.9
Q93ZM7	AT3G13860	Chaperonin CPN60-like 2, mitochondrial OS=Arabidopsis thaliana GN=At3g13860 PE=2 SV=2	60429	5.85	208.25	4	17.7	164.01	3	13.5	54.73	1	8.2
Q9ZV06	AT2G39020	Probable acetyltransferase NATA1-like OS=Arabidopsis thaliana GN=At2g39020 PE=2 SV=1	26423	5.71	180.09	4	24.2	144.71	3	24.2	71.89	1	12.7
F4KAS6	AT5G63620	GroES-like zinc-binding alcohol dehydrogenase family protein OS=Arabidopsis thaliana GN=At5g63620 PE=4 SV=1	45512	7.16	161.2	4	10.3	207.07	3	10.3	32.86	1	9.4
Q9SSQ9	AT1G52570	Phospholipase D alpha 2 OS=Arabidopsis thaliana GN=PLDALPHA2 PE=2 SV=1	91540	5.82	206.11	4	5.2	141.84	3	5.1	56.45	1	4.9
Q94B74	AT5G47650	Nudix hydrolase 2 OS=Arabidopsis thaliana GN=NUDT2 PE=1 SV=1	31591	5.22	180.33	4	26.6	175.34	3	19.1
F4IFC5	AT2G04842	Putative threonyl-tRNA synthetase / threonine--tRNA ligase OS=Arabidopsis thaliana GN=EMB2761 PE=3 SV=1	74737	6.47	174.75	4	13.2	75.92	2	11.8	274.8	6	10.5
Q9ZUR7	AT2G37500	Arginine biosynthesis bifunctional protein ArgJ, chloroplastic OS=Arabidopsis thaliana GN=At2g37500 PE=2 SV=2	48683	6.21	207.85	4	19.4	88.17	2	11	262.91	5	15.6
Q9SVQ9	AT4G13180	AT4g13180/F17N18_70 OS=Arabidopsis thaliana GN=F17N18.70 PE=1 SV=1	27639	6.33	228.11	4	28.5	130.82	2	13.3	236.58	5	25.9
O22810	AT2G33600	At2g33600 OS=Arabidopsis thaliana GN=At2g33600 PE=2 SV=1	35593	8.5	219.06	4	21.5	146.82	2	19.6	237.66	4	24.9
Q9SSK1	AT1G70980	Asparagine--tRNA ligase, cytoplasmic 3 OS=Arabidopsis thaliana GN=SYNC3 PE=1 SV=1	63659	5.45	157.86	4	14.7	87.41	2	12.1	189.55	4	13.3
Q9FFQ7	AT5G63560	Acyltransferase-like protein OS=Arabidopsis thaliana GN=At5g63560 PE=2 SV=1	47082	5.99	161.27	4	14.1	86.6	2	8.5	159.13	4	14.1
Q9CAR3	AT1G69800	SNF1-related protein kinase regulatory subunit gamma-1-like OS=Arabidopsis thaliana GN=CBSCBS2 PE=1 SV=1	47788	5.25	218.73	4	14.8	119.52	2	5.8	214.88	4	22.1
F4JE18	AT3G54760	Dentin sialophosphoprotein-related protein OS=Arabidopsis thaliana GN=At3g54760 PE=1 SV=1	82704	4.37	168.17	4	10.6	117.61	2	10.8	170.47	3	8.3
Q9FNK4	AT5G46180	Ornithine aminotransferase, mitochondrial OS=Arabidopsis thaliana GN=DELTA-OAT PE=1 SV=1	52145	7.15	168.56	4	18.3	104.48	2	14.3	215.17	3	14.3
Q96266	AT2G47730	Isoform 2 of Glutathione S-transferase F8, chloroplastic OS=Arabidopsis thaliana GN=GSTF8	24062	6.09	207.36	4	23.7	84.41	2	14.9	147.41	3	17.7
Q9LH52	AT3G12145	Leucine-rich repeat protein FLOR1 OS=Arabidopsis thaliana GN=FLR1 PE=2 SV=1	35785	8.7	297.02	4	24.6	111.73	2	15.4	133.69	2	27.4
Q8VXZ7	AT3G56310	Alpha-galactosidase 3 OS=Arabidopsis thaliana GN=AGAL3 PE=1 SV=1	48332	4.73	222.96	4	16	63.88	2	6.8	111.47	2	7
Q8GWE0	AT4G16390	Pentatricopeptide repeat-containing protein At4g16390, chloroplastic OS=Arabidopsis thaliana GN=P67 PE=1 SV=3	78192	5.87	214.9	4	8.3	97.58	2	7.3	99.32	2	10
Q38884	AT2G46280	TGF-beta receptor interacting protein 1 OS=Arabidopsis thaliana GN=TRIP-1 PE=4 SV=1	28317	7.11	225.58	4	32	135.54	2	12.6	111.72	2	9.1
Q42527	AT5G05590	N-(5~-phosphoribosyl)anthranilate isomerase 2, chloroplastic OS=Arabidopsis thaliana GN=PAI2 PE=2 SV=1	29601	8.63	279.62	4	22.9	107.61	2	14.5	58.89	1	8.2
Q8LAZ7	AT1G22920	COP9 signalosome complex subunit 5b OS=Arabidopsis thaliana GN=CSN5B PE=1 SV=2	39707	5.11	164.24	4	20.7	79.26	2	14.6	36.57	1	6.6
Q94F50	AT5G48790	AT5g48790/K24G6_12 OS=Arabidopsis thaliana GN=At5g48790 PE=2 SV=1	35837	8.13	220.77	4	19	77.68	2	12.7	29.54	1	15.2
O80568	AT2G43980	Inositol 1,3,4-trisphosphate 5/6-kinase 4 OS=Arabidopsis thaliana GN=ITPK4 PE=1 SV=2	54146	5.24	216.54	4	20.1	100.1	2	13.3	40.86	1	8.4
Q9FN08	AT5G63810	Beta-galactosidase 10 OS=Arabidopsis thaliana GN=BGAL10 PE=2 SV=1	83048	8.58	189.75	4	9.2	48.28	1	6.9	204.92	4	11.1
Q93Y12	AT3G23640	Alpha glucosidase-like protein OS=Arabidopsis thaliana GN=MDB19.14 PE=2 SV=1	110809	5.57	200.1	4	7	67.22	1	5.3	173.14	3	8.4
Q9FNA3	AT5G13690	Alpha-N-acetylglucosaminidase OS=Arabidopsis thaliana GN=CYL1 PE=2 SV=1	92630	7.26	193.96	4	9.9	31.31	1	4.1	142.53	3	6.6
Q29Q26	AT2G17390	Ankyrin repeat-containing 2B OS=Arabidopsis thaliana GN=AKR2B PE=2 SV=1	36876	4.37	229.36	4	17.2	63.82	1	11.9	72.3	1	9.6
F4JW69	AT5G04230	Phenylalanine ammonia-lyase OS=Arabidopsis thaliana GN=PAL3 PE=3 SV=1	76626	6.08	173.6	4	10	98.21	1	7.7	48.74	1	4
F4IFK0	AT2G20830	Folic acid binding / transferase OS=Arabidopsis thaliana GN=At2g20830 PE=4 SV=1	47346	5.42	152.62	4	9.7	39.08	1	2.3	46.87	1	4.7
Q94F26	AT4G10050	Protein phosphatase methylesterase 1 OS=Arabidopsis thaliana GN=T5L19.180 PE=2 SV=1	38539	5.69	150.28	4	25.7	36.93	1	20.9	45.1	1	22.3
Q84W43	AT5G12960	Putative uncharacterized protein At5g12960 OS=Arabidopsis thaliana GN=At5g12960 PE=2 SV=1	96463	7.06	223.54	4	10.1	83.65	1	4.7
O24616	AT5G66140	Proteasome subunit alpha type-7-B OS=Arabidopsis thaliana GN=PAD2 PE=1 SV=2	27307	8.73	240.98	4	46.4				332.03	5	38.4
Q9LKJ1	AT5G65940	Isoform 2 of 3-hydroxyisobutyryl-CoA hydrolase 1 OS=Arabidopsis thaliana GN=CHY1	37478	8.63	270.8	4	25.4				129.37	3	26.9
Q38945	AT5G54390	PAP-specific phosphatase HAL2-like OS=Arabidopsis thaliana GN=AHL PE=2 SV=1	39349	5.47	166.8	4	27.1				37.41	1	19.3
Q8LC68	AT1G18800	Isoform 2 of NAP1-related protein 2 OS=Arabidopsis thaliana GN=NRP2	29464	4.18	241.88	4	14.1
Q9LFM4	AT5G11330	At5g11330 OS=Arabidopsis thaliana GN=F2I11_220 PE=2 SV=1	45735	5.12	193.1	3	26.7	429.71	8	35.5	647.97	12	43.9
O80944	AT2G37760	Aldo-keto reductase family 4 member C8 OS=Arabidopsis thaliana GN=AKR4C8 PE=1 SV=2	34663	6.52	116.15	3	30.6	400.04	7	28	439.89	10	46.9
Q9S7U9	AT4G29810	Mitogen-activated protein kinase kinase 2 OS=Arabidopsis thaliana GN=MKK2 PE=1 SV=2	39823	6	139.61	3	26.4	378.95	7	23.4	378.76	7	22.8
Q9XQC7	AT5G17710	GrpE protein homolog OS=Arabidopsis thaliana GN=grpE PE=2 SV=1	35699	4.57	216.3	3	19.9	428.35	7	26.4	333.94	6	33.7
Q94BV4	AT2G45810	DEAD-box ATP-dependent RNA helicase 6 OS=Arabidopsis thaliana GN=RH6 PE=2 SV=2	60383	7.51	142.32	3	15	371.33	7	23.3	345.63	6	16.3
Q9C713	AT1G66530	Arginyl-tRNA synthetase OS=Arabidopsis thaliana GN=F28G11.14 PE=2 SV=1	66404	6	161.43	3	10.8	280.89	6	13.7	287.32	6	15.8
Q9M2V1	AT3G54360	AT3g54360/T12E18_50 OS=Arabidopsis thaliana GN=T12E18_50 PE=2 SV=1	44502	5.14	143.32	3	10.1	339.68	6	19.5	270.03	5	22.2
F4HS68	AT1G80410	Tetratricopeptide repeat-containing protein OS=Arabidopsis thaliana GN=EMB2753 PE=4 SV=1	103876	7.79	192.34	3	6.7	312.17	6	11.2	226.56	4	6.3
Q9C8D3	AT1G66130	NAD(P)-binding Rossmann-fold superfamily protein OS=Arabidopsis thaliana GN=F15E12.2 PE=4 SV=1	40072	5.48	132.28	3	21.7	217.24	5	34.6	370.37	7	33.8
Q9S9Z8	AT1G34760	Isoform 2 of 14-3-3-like protein GF14 omicron OS=Arabidopsis thaliana GN=GRF11	27369	4.97	146.49	3	17.5	275.97	5	19.2	412.41	6	27.5
F4JCI4	AT3G26380	Melibiase family protein OS=Arabidopsis thaliana GN=At3g26380 PE=4 SV=1	72297	8.94	144.55	3	15.3	254.78	5	11.1	211.2	5	15.6
P28769	AT3G20050	T-complex protein 1 subunit alpha OS=Arabidopsis thaliana GN=CCT1 PE=1 SV=1	59192	5.93	214.19	3	20.9	298.05	5	14.5	322.01	5	25.7
P93031	AT3G51160	GDP-mannose 4,6 dehydratase 2 OS=Arabidopsis thaliana GN=MUR1 PE=1 SV=3	41935	5.75	138.42	3	18.8	258.5	5	22.5	257.36	5	17.7
Q42536	AT5G54190	Protochlorophyllide reductase A, chloroplastic OS=Arabidopsis thaliana GN=PORA PE=1 SV=2	43836	9.42	160.48	3	8.1	250.26	5	16.3	304.62	5	19.5
B3H6I9	AT4G05420	DNA damage-binding protein 1a OS=Arabidopsis thaliana GN=DDB1A PE=4 SV=1	118878	5.14	130.91	3	8.2	223.29	5	7.1	214.71	5	8.3
Q93VA8	AT1G76010	Alba DNA/RNA-binding protein OS=Arabidopsis thaliana GN=At1g76010 PE=2 SV=1	37360	9.78	200.19	3	16.6	266.95	5	21.4	284.43	5	24
Q9M2E0	AT3G61240	DEAD-box ATP-dependent RNA helicase 12 OS=Arabidopsis thaliana GN=RH12 PE=2 SV=1	56739	8.66	147.45	3	17.3	247.54	5	15.7	253.58	5	15.7
Q9SUW2	AT4G22570	Adenine phosphoribosyltransferase 3 OS=Arabidopsis thaliana GN=APT3 PE=1 SV=1	20339	5.83	164.42	3	33.9	305.4	5	39.9	288.61	5	38.3
O49607	AT4G34980	Subtilisin-like protease SBT1.6 OS=Arabidopsis thaliana GN=SBT1.6 PE=2 SV=1	80996	9.43	162.54	3	11.3	291.59	5	8.6	283.65	5	9.4
Q6NQL4	AT1G16340	2-dehydro-3-deoxyphosphooctonate aldolase 2 OS=Arabidopsis thaliana GN=KDSA2 PE=1 SV=1	31655	5.92	180.69	3	19.2	356.07	5	34.7	356.94	5	30.6
O04379	AT1G48410	Isoform 2 of Protein argonaute 1 OS=Arabidopsis thaliana GN=AGO1	116387	9.41	112.5	3	6.1	270.15	5	13	253.39	5	10.9
O22870	AT2G43560	Peptidyl-prolyl cis-trans isomerase FKBP16-3, chloroplastic OS=Arabidopsis thaliana GN=FKBP16-3 PE=1 SV=2	23549	8.41	117.2	3	30.9	221.29	5	30.9	146.19	4	34.5
Q9SA34	AT1G16350	Inosine-5~-monophosphate dehydrogenase 2 OS=Arabidopsis thaliana GN=At1g16350 PE=1 SV=1	54017	6.04	227.01	3	18.1	305.22	5	21.7	264.05	4	15.9
Q9ZRT5	AT5G41210	Glutathione S-transferase T1 OS=Arabidopsis thaliana GN=GSTT1 PE=2 SV=1	27636	9.5	190.59	3	11.8	261.85	5	26.9	208.84	4	16.7
Q39119	AT4G32940	Vacuolar-processing enzyme gamma-isozyme OS=Arabidopsis thaliana GN=At4g32940 PE=2 SV=2	54302	5.55	263.42	3	15.8	360.15	5	15.8	226.68	3	13.2
Q9FYH8	AT1G30910	F17F8.22 OS=Arabidopsis thaliana GN=At1g30910 PE=2 SV=1	35170	6.47	211.99	3	11	278.38	5	17.3	223.42	3	35.5
Q9C6T1	AT1G31910	GHMP kinase family protein OS=Arabidopsis thaliana GN=F5M6.9 PE=2 SV=1	54375	5.55	218.44	3	13.5	382.67	5	25.3	255.17	3	10.7
Q9M3C6	AT3G55250	Putative calcium homeostasis regulator OS=Arabidopsis thaliana GN=T26I12.130 PE=2 SV=1	31225	5.85	193.2	3	20.2	232.45	5	20.2	178.57	3	13.7
Q9SAB1	AT1G11660	Heat shock 70 kDa protein 16 OS=Arabidopsis thaliana GN=HSP70-16 PE=2 SV=1	85166	5.5	179.73	3	7.6	298.64	5	11.7	191.11	3	10
O04551	AT1G27020	Putative uncharacterized protein At1g27020 OS=Arabidopsis thaliana GN=At1g27020 PE=2 SV=1	35057	5.5	105.15	3	13.3	222.15	5	25.6	130.56	3	15.3
Q02972	AT4G37990	Cinnamyl alcohol dehydrogenase 8 OS=Arabidopsis thaliana GN=CAD8 PE=1 SV=1	38917	6.79	143.3	3	18.7	277.84	5	21.2	143.91	3	16.2
Q94AX4	AT5G06580	D-lactate dehydrogenase [cytochrome], mitochondrial OS=Arabidopsis thaliana GN=DLD PE=1 SV=1	62136	6.45	189.78	3	6.7	297.77	5	10.1	192.3	3	6.3
Q9M291	AT3G44340	Protein transport protein Sec24-like CEF OS=Arabidopsis thaliana GN=CEF PE=2 SV=3	117615	6.91	110.71	3	5.7	281.35	5	9	125.42	2	7.1
P0DI07	AT1G71920	Histidinol-phosphate aminotransferase 2, chloroplastic OS=Arabidopsis thaliana GN=HISN6B PE=2 SV=1	46605	5.81	202.11	3	21.1	302.53	5	26.1	120.15	2	13.2
Q93VB0	AT2G40660	Nucleic acid-binding, OB-fold-like protein OS=Arabidopsis thaliana GN=At2g40660 PE=2 SV=1	42062	6.98	146.22	3	20.1	223.66	4	19.8	308.48	6	27
P52839	AT2G03760	Cytosolic sulfotransferase 12 OS=Arabidopsis thaliana GN=SOT12 PE=1 SV=2	37116	5.36	166.33	3	21.8	216.29	4	14.1	247.84	5	17.5
Q84MD8	AT4G21470	Bifunctional riboflavin kinase/FMN phosphatase OS=Arabidopsis thaliana GN=FHY PE=1 SV=1	42084	5.97	184.21	3	24	203.83	4	23.7	284.53	5	19.5
O04951	AT1G69960	Serine/threonine-protein phosphatase PP2A-5 catalytic subunit OS=Arabidopsis thaliana GN=PP2A5 PE=1 SV=1	35019	4.86	152.63	3	32.2	197.57	4	26.4	231.2	5	29.6
Q9C6I6	AT1G50940	Electron transfer flavoprotein subunit alpha, mitochondrial OS=Arabidopsis thaliana GN=ETFA PE=1 SV=1	38384	6.46	170.4	3	15.7	222.94	4	19.3	270.66	5	24
Q9SD45	AT3G51000	AT3g51000/F24M12_40 OS=Arabidopsis thaliana GN=F24M12.40 PE=2 SV=1	36679	5.39	224.78	3	15.5	368.51	4	22.6	337.04	5	20.4
Q9SR52	AT1G67550	Urease OS=Arabidopsis thaliana GN=URE PE=3 SV=1	90967	5.92	173.29	3	6.9	238.47	4	5.1	236.67	5	7.5
O81147	AT2G05840	Proteasome subunit alpha type-6-B OS=Arabidopsis thaliana GN=PAA2 PE=1 SV=1	27333	5.75	180.94	3	32.7	241.79	4	50.5	166.09	4	26.4
Q42262	AT4G34670	40S ribosomal protein S3a-2 OS=Arabidopsis thaliana GN=RPS3AB PE=2 SV=3	29785	9.75	164.61	3	19.8	220.58	4	24.8	234.6	4	18.3
Q9FXA1	AT1G49750	AT1G49750 protein OS=Arabidopsis thaliana GN=F14J22.4 PE=2 SV=1	54373	8.43	151.53	3	8.7	206.93	4	11.3	224.27	4	17.2
P52422	AT1G31220	Phosphoribosylglycinamide formyltransferase, chloroplastic OS=Arabidopsis thaliana GN=PUR3 PE=2 SV=2	32150	8.92	202.3	3	18.2	229.17	4	24.7	244.54	4	22.3
Q9ZW84	AT2G43100	3-isopropylmalate dehydratase small subunit 1 OS=Arabidopsis thaliana GN=IPMI2 PE=1 SV=1	27026	5.75	193.96	3	17.6	234.28	4	25	238.52	4	27.7
Q9C829	AT1G52380	Nuclear pore complex protein NUP50A OS=Arabidopsis thaliana GN=NUP50A PE=1 SV=1	46564	4.81	178.03	3	11.6	215.23	4	13.4	177.16	4	13.6
Q8LDU1	AT3G03890	AT3G03890 protein OS=Arabidopsis thaliana GN=At3g03890 PE=2 SV=1	35030	8.78	186.06	3	16.5	230.62	4	24.6	241.93	4	18.4
Q8LD49	AT1G50320	Thioredoxin X, chloroplastic OS=Arabidopsis thaliana GN=ATHX PE=2 SV=2	19635	9.06	152.94	3	29.1	259.18	4	29.1	239.17	4	29.1
Q39129	AT5G66040	Thiosulfate sulfurtransferase 16, chloroplastic OS=Arabidopsis thaliana GN=STR16 PE=1 SV=2	12668	6.49	219.25	3	36.7	289.85	4	42.5	394.6	4	46.7
P56772	ATCG00670	ATP-dependent Clp protease proteolytic subunit 1 OS=Arabidopsis thaliana GN=clpP1 PE=1 SV=2	22109	4.88	262.32	3	32.1	358.19	4	32.1	332.3	4	32.1
F4J4K6	AT3G57890	Tubulin binding cofactor C domain-containing protein OS=Arabidopsis thaliana GN=At3g57890 PE=4 SV=1	66987	5.46	217.14	3	15.9	281.89	4	16.6	301.59	4	16.3
F4INP2	AT2G24020	Uncharacterized protein OS=Arabidopsis thaliana GN=At2g24020 PE=4 SV=1	19613	9.14	210.74	3	25.6	232.87	4	28.3	235.03	4	28.3
Q9LHE7	AT3G19980	Phytochrome-associated serine/threonine-protein phosphatase 3 OS=Arabidopsis thaliana GN=FYPP3 PE=1 SV=1	34823	4.93	130.17	3	28.1	193.66	4	26.1	207.27	4	28.7
Q9SVG3	AT4G20840	AT4G20840 protein OS=Arabidopsis thaliana GN=F21C20.190 PE=2 SV=1	60106	9.07	141.95	3	9.3	188.26	4	10.8	220.15	4	15
Q9FK88	AT5G22510	Alkaline/neutral invertase E, chloroplastic OS=Arabidopsis thaliana GN=INVE PE=1 SV=1	69196	5.86	138.28	3	17.7	258.75	4	12.2	241.81	4	11.2
Q8LGG8	AT3G01520	Universal stress protein A-like protein OS=Arabidopsis thaliana GN=At3g01520 PE=1 SV=2	19556	5.61	115.54	3	25.1	154.45	4	25.1	184.37	4	25.1
Q9C8X4	AT1G36390	GrpE protein homolog OS=Arabidopsis thaliana GN=F7F23.11 PE=2 SV=1	31204	9.44	125.68	3	16.1	148.93	4	28.7	181.05	4	16.1
F4JBU0	AT3G60440	Phosphoglycerate mutase family protein OS=Arabidopsis thaliana GN=At3g60440 PE=4 SV=1	32316	5.44	180.75	3	22.3	226.43	4	25.4	275.67	4	30.2
P94040	AT1G72610	Germin-like protein subfamily 3 member 1 OS=Arabidopsis thaliana GN=GLP1 PE=1 SV=1	21545	9.3	132.37	3	34.1	171.46	4	34.1	173.72	3	34.1
Q9SLF7	AT2G27710	60S acidic ribosomal protein P2-2 OS=Arabidopsis thaliana GN=RPP2B PE=1 SV=1	11437	4.67	181.88	3	45.9	348.61	4	67.8	274.67	3	67.8
Q9S9P1	AT1G15930	40S ribosomal protein S12-1 OS=Arabidopsis thaliana GN=RPS12A PE=2 SV=1	15367	5.38	131.41	3	34.7	252.85	4	41	163.24	3	22.2
O65378	AT1G12010	1-aminocyclopropane-1-carboxylate oxidase 3 OS=Arabidopsis thaliana GN=At1g12010 PE=2 SV=1	36508	5.09	228.82	3	9.4	265.43	4	21.3	205.92	3	9.4
P55231	AT4G39210	Glucose-1-phosphate adenylyltransferase large subunit 3, chloroplastic OS=Arabidopsis thaliana GN=APL3 PE=2 SV=2	57993	8.66	153.23	3	14.2	255.08	4	16.1	168.71	3	10.7
Q8RXN1	AT1G04190	Carboxylate clamp-tetratricopeptide repeat protein OS=Arabidopsis thaliana GN=At1g04190 PE=2 SV=1	37157	8.92	144.05	3	23.2	251.62	4	25	162	3	17.7
Q9LMG7	AT1G13900	Probable inactive purple acid phosphatase 2 OS=Arabidopsis thaliana GN=PAP2 PE=2 SV=1	73670	5.78	141.5	3	8.1	152.58	4	12.5	124.53	3	12
Q6NPM8	AT4G39120	Bifunctional phosphatase IMPL2, chloroplastic OS=Arabidopsis thaliana GN=HISN7 PE=1 SV=1	38211	6.03	226.25	3	17.6	287.06	4	19.7	178.56	3	14.5
Q9FZA2	AT1G28290	Isoform 2 of Non-classical arabinogalactan protein 31 OS=Arabidopsis thaliana GN=AGP31	33910	10.08	218.15	3	19	247.48	4	13.7	177.42	3	12.1
Q9FLP6	AT5G55160	Small ubiquitin-related modifier 2 OS=Arabidopsis thaliana GN=SUMO2 PE=1 SV=1	11647	5.35	223.83	3	44.7	229.97	4	53.4	174.48	3	30.1
F4KE06	AT5G09700	Glycosyl hydrolase family protein OS=Arabidopsis thaliana GN=At5g09700 PE=4 SV=1	57167	7.2	168.96	3	10.5	196.33	4	10.5	157.6	3	10.5
Q9LTX2	AT5G49980	Transport inhibitor response 1-like protein OS=Arabidopsis thaliana GN=At5g49980 PE=2 SV=1	69271	5.14	136.2	3	5.2	177.31	4	8.6	150.9	3	11.5
Q8L5U0	AT5G42970	COP9 signalosome complex subunit 4 OS=Arabidopsis thaliana GN=CSN4 PE=1 SV=2	44929	4.87	129.59	3	12.3	164.97	4	14.6	141.36	3	9.3
O23684	AT2G41950	At2g41950/T6D20.26 OS=Arabidopsis thaliana GN=At2g41950 PE=2 SV=1	30002	5.55	215.85	3	16.2	285.65	4	16.2	187.48	3	15.8
Q9M0Y6	AT4G05090	Putative PAP-specific phosphatase, mitochondrial OS=Arabidopsis thaliana GN=At4g05090 PE=2 SV=1	43503	5.77	160.43	3	12.8	272.61	4	14.9	202.03	3	13.4
Q9LPZ1	AT1G11430	Multiple organellar RNA editing factor 9, chloroplastic OS=Arabidopsis thaliana GN=MORF9 PE=1 SV=1	26184	8.99	238.67	3	17.2	235.17	4	17.2	199.36	3	17.2
O04350	AT2G30410	Tubulin-folding cofactor A OS=Arabidopsis thaliana GN=TFCA PE=1 SV=2	12816	4.96	196.72	3	41.6	282.01	4	52.2	187.04	3	60.2
Q9LMX4	AT1G13750	Probable inactive purple acid phosphatase 1 OS=Arabidopsis thaliana GN=PAP1 PE=2 SV=1	68199	6.29	181.35	3	10.9	267.18	4	11.6	142.96	3	10.6
Q9FJD0	AT5G53530	Vacuolar protein sorting-associated protein 26A OS=Arabidopsis thaliana GN=VPS26A PE=2 SV=1	35128	7.67	182.04	3	23.5	175.02	4	31.5	88.49	2	24.2
O23403	AT4G15510	PsbP domain-containing protein 1, chloroplastic OS=Arabidopsis thaliana GN=PPD1	23563	5.23	169.82	3	18.5	148.25	4	20.5	80.08	2	13.5
Q94AW8	AT3G44110	Chaperone protein dnaJ 3 OS=Arabidopsis thaliana GN=ATJ3 PE=1 SV=2	46415	5.76	157.69	3	18.8	198.83	4	19.5	123.85	2	7.1
B3H5V4	AT1G51710	Ubiquitin carboxyl-terminal hydrolase OS=Arabidopsis thaliana GN=UBP6 PE=3 SV=1	49455	5.64	139.9	3	7.9	212.84	4	12.2	79.99	2	10.4
Q9ZVJ5	AT2G38740	Haloacid dehalogenase-like hydrolase domain-containing protein Sgpp OS=Arabidopsis thaliana GN=SGPP PE=1 SV=2	26715	4.84	140.16	3	24.6	197.16	4	32.4	34.29	1	3.7
Q8L428	AT4G38810	EF-Hand containing protein-like OS=Arabidopsis thaliana GN=At4g38810 PE=2 SV=1	28954	4.66	164.69	3	20.8	255.06	4	20.5	69.21	1	20
Q9FFC0	AT5G22880	Histone H2B.10 OS=Arabidopsis thaliana GN=At5g22880 PE=1 SV=3	15723	10.05	147.11	3	22.1	256.92	4	37.2
Q9LU95	AT3G25960	Pyruvate kinase OS=Arabidopsis thaliana GN=At3g25960 PE=3 SV=1	53741	7.1	172.96	3	8	219	4	8
O04663	AT5G35620	Eukaryotic translation initiation factor isoform 4E OS=Arabidopsis thaliana GN=EIF(ISO)4E PE=1 SV=2	22500	5.49	213.4	3	46	140.01	3	29.3	297.28	6	55.1
F4KG14	AT5G46070	Guanylate-binding protein OS=Arabidopsis thaliana GN=At5g46070 PE=4 SV=1	122702	6.25	177.63	3	12.2	170.49	3	17.1	335.63	6	11.8
O80842	AT2G45770	Cell division protein FtsY homolog, chloroplastic OS=Arabidopsis thaliana GN=CPFTSY PE=1 SV=2	39654	7.59	218.59	3	16.7	140.15	3	7.4	298.17	5	25.4
P93824	AT1G04350	1-aminocyclopropane-1-carboxylate oxidase homolog 6 OS=Arabidopsis thaliana GN=At1g04350 PE=2 SV=1	40770	5.61	149.35	3	20.8	141.48	3	17.5	271.1	5	29.4
Q940P8	AT5G20890	T-complex protein 1 subunit beta OS=Arabidopsis thaliana GN=CCT2 PE=1 SV=1	57250	5.59	141.88	3	17.6	242.8	3	12.9	264.31	5	20.1
Q9CAD1	AT1G63660	GMP-synthase-C and glutamine amidotransferase domain-containing protein OS=Arabidopsis thaliana GN=At1g63660 PE=4 SV=2	59278	6.08	220.66	3	18.9	195.35	3	20.7	250.55	5	25.3
Q8VZS8	AT5G46790	Abscisic acid receptor PYL1 OS=Arabidopsis thaliana GN=PYL1 PE=1 SV=1	25345	5.32	162.01	3	24	153.94	3	13.6	220.78	5	33
Q8H1G4	AT4G37560	Acetamidase/formamidase family protein OS=Arabidopsis thaliana GN=At4g37560 PE=2 SV=1	49666	5.54	194.84	3	14.6	152.97	3	10.6	221.32	4	17.3
O22809	AT2G33590	Cinnamoyl-CoA:NADP oxidoreductase-like 1 OS=Arabidopsis thaliana GN=At2g33590 PE=2 SV=1	35853	6.47	176.77	3	20.6	182.42	3	19.3	194.03	4	31.5
O04905	AT5G26667	UMP-CMP kinase 3 OS=Arabidopsis thaliana GN=UMK3 PE=1 SV=1	22468	5.79	187.85	3	37.6	138.02	3	30.7	184.25	4	31.2
O49292	AT1G77090	PsbP domain-containing protein 4, chloroplastic OS=Arabidopsis thaliana GN=PPD4 PE=1 SV=2	28484	7.02	199.61	3	13.5	150.59	3	22.3	287.85	4	21.9
Q9SFB3	AT3G08010	F17A17.35 protein OS=Arabidopsis thaliana GN=F17A17.35 PE=2 SV=1	41891	5.01	124.27	3	17.6	100.27	3	16.3	204.72	4	17.6
O04153	AT1G08450	Calreticulin-3 OS=Arabidopsis thaliana GN=CRT3 PE=1 SV=2	49813	5.81	134.72	3	17.3	150.44	3	19.5	201.7	4	17.6
Q39054	AT5G20990	Molybdopterin biosynthesis protein CNX1 OS=Arabidopsis thaliana GN=CNX1 PE=1 SV=2	71234	5.94	119.38	3	12.8	151.56	3	11.2	219	4	14.8
Q8GW72	AT2G28100	Alpha-L-fucosidase 1 OS=Arabidopsis thaliana GN=FUC1 PE=1 SV=2	57150	5.29	153.05	3	12.6	159.93	3	11.3	174.06	4	9.9
F4JEJ0	AT3G13790	Beta-fructofuranosidase, insoluble isoenzyme CWINV1 OS=Arabidopsis thaliana GN=ATBFRUCT1 PE=4 SV=1	65913	9.19	145.34	3	10	180.43	3	8.8	154.12	4	10.7
Q7DLR9	AT1G56450	Proteasome subunit beta type-4 OS=Arabidopsis thaliana GN=PBG1 PE=1 SV=2	27634	6.09	196.03	3	26.4	207.4	3	20.3	277.35	4	33.3
Q6NPL0	AT4G09040	At4g09040 OS=Arabidopsis thaliana GN=At4g09040 PE=2 SV=1	34011	7.11	179.14	3	14.5	183.31	3	14.5	188.98	4	14.5
O23710	AT3G27430	Proteasome subunit beta type-7-A OS=Arabidopsis thaliana GN=PBB1 PE=1 SV=2	29536	6.66	151.23	3	15.8	124.76	3	13.9	154.27	4	13.9
Q9LUE6	AT5G50750	Probable UDP-arabinopyranose mutase 4 OS=Arabidopsis thaliana GN=RGP4 PE=1 SV=1	41839	6.56	139.03	3	13.7	129.2	3	11.3	176.71	4	13.7
O64730	AT2G30170	Probable protein phosphatase 2C 26 OS=Arabidopsis thaliana GN=At2g30170 PE=2 SV=2	32264	5.12	144.26	3	11.1	185.67	3	21.7	241.43	4	16.8
Q9ZUH5	AT2G24190	Isoform 2 of Short-chain dehydrogenase/reductase 2b OS=Arabidopsis thaliana GN=SDR2b	33129	5.6	144.76	3	13	101.24	3	9.7	197.88	4	24.3
Q8L466	AT1G24050	Anticodon-binding domain-containing protein OS=Arabidopsis thaliana GN=At1g24050 PE=2 SV=1	20478	5.16	172.82	3	27.1	158.69	3	17.6	232.36	4	34.6
Q0WPR4	AT5G23210	Serine carboxypeptidase-like 34 OS=Arabidopsis thaliana GN=SCPL34 PE=2 SV=2	56293	8.66	145.96	3	14.4	168.93	3	8.6	213.74	3	14.2
P94072	AT5G20630	Germin-like protein subfamily 3 member 3 OS=Arabidopsis thaliana GN=GER3 PE=1 SV=1	21822	6.26	240.6	3	25.1	174.33	3	25.1	193.12	3	46.4
Q9SKZ1	AT2G32080	Isoform 2 of Transcription factor Pur-alpha 1 OS=Arabidopsis thaliana GN=PURA1	32082	5.75	223.49	3	15.9	152.1	3	15.9	277.39	3	18.3
Q9C6Z3	AT1G30120	Pyruvate dehydrogenase E1 component subunit beta-2, chloroplastic OS=Arabidopsis thaliana GN=PDH-E1 BETA PE=2 SV=1	44216	5.92	201.69	3	11.1	218.41	3	11.1	177.38	3	11.1
Q9FVC8	AT2G45440	4-hydroxy-tetrahydrodipicolinate synthase 2, chloroplastic OS=Arabidopsis thaliana GN=DHDPS2 PE=1 SV=2	40267	7.17	122.18	3	7.9	134.43	3	9.6	128.35	3	9.6
P24806	AT4G30270	Xyloglucan endotransglucosylase/hydrolase protein 24 OS=Arabidopsis thaliana GN=XTH24 PE=1 SV=2	30736	8.35	198.59	3	23	193.31	3	24.2	255.15	3	25.3
F4K5E7	AT5G13980	Alpha-mannosidase OS=Arabidopsis thaliana GN=At5g13980 PE=3 SV=1	103983	5.84	150.95	3	12.8	201.73	3	9.6	143.45	3	7.8
Q94BT2	AT3G07390	Auxin-induced in root cultures protein 12 OS=Arabidopsis thaliana GN=AIR12 PE=1 SV=3	25576	7.74	190.08	3	11.1	192.4	3	11.1	178.53	3	11.1
Q9SDY5	AT4G36800	NEDD8-conjugating enzyme Ubc12 OS=Arabidopsis thaliana GN=RCE1 PE=1 SV=1	20774	7.7	114.67	3	15.8	137.6	3	29.9	168.93	3	25.5
Q9FZK4	AT1G27310	F17L21.10 OS=Arabidopsis thaliana GN=NTF2A PE=2 SV=1	13519	6.01	179.81	3	43.4	177.09	3	43.4	190.4	3	61.5
Q9LP45	AT1G29150	26S proteasome non-ATPase regulatory subunit 11 homolog OS=Arabidopsis thaliana GN=RPN6 PE=1 SV=1	46720	6.24	158.77	3	15.8	230.92	3	15.3	129.05	3	22.4
O22797	AT2G33470	Glycolipid transfer protein 1 OS=Arabidopsis thaliana GN=GLTP1 PE=2 SV=1	22725	6.95	187.82	3	35.6	165.55	3	22.3	167.09	3	22.3
F4JVS4	AT4G26860	Putative pyridoxal phosphate-dependent enzyme, YBL036C type OS=Arabidopsis thaliana GN=At4g26860 PE=3 SV=1	27762	8.33	177.31	3	21.3	219.06	3	17.7	220.52	3	24.4
Q9SJT1	AT2G21470	SUMO-activating enzyme subunit 2 OS=Arabidopsis thaliana GN=SAE2 PE=1 SV=1	70011	5.46	150.66	3	10.9	133.22	3	6.4	149.23	3	8.8
F4KFC4	AT5G09820	Putative plastid-lipid-associated protein 7 OS=Arabidopsis thaliana GN=At5g09820 PE=4 SV=1	29028	7.66	112.73	3	13.1	149.5	3	13.1	127.19	3	19.3
Q9LF04	AT5G16240	Acyl-[acyl-carrier-protein] desaturase 1, chloroplastic OS=Arabidopsis thaliana GN=S-ACP-DES1 PE=1 SV=1	44990	6.09	109.03	3	14.2	110.08	3	16	130.33	3	16
Q9SS96	AT3G01590	F4P13.13 protein OS=Arabidopsis thaliana GN=F4P13.13 PE=2 SV=1	34717	5.94	118.56	3	20.3	124.41	3	9.2	129.75	3	11.4
Q43870	AT1G19920	Isoform 2 of ATP sulfurylase 2 OS=Arabidopsis thaliana GN=APS2	47744	5.63	167.94	3	14.6	135.95	3	16.5	103.97	3	9.4
Q8L606	AT3G53560	Putative uncharacterized protein At3g53560 OS=Arabidopsis thaliana GN=At3g53560 PE=2 SV=1	38640	6.58	134.51	3	19.4	172.06	3	11.2	117.49	2	12.9
Q9MA55	AT3G05420	Isoform 2 of Acyl-CoA-binding domain-containing protein 4 OS=Arabidopsis thaliana GN=ACBP4	73158	5.16	149.3	3	6.6	178.86	3	8.2	86.61	2	5.8
Q8GWS0	AT4G28730	Glutaredoxin-C5, chloroplastic OS=Arabidopsis thaliana GN=GRXC5 PE=1 SV=1	18802	9.13	209.78	3	28.2	171.3	3	28.2	141.42	2	19.5
Q9XI05	AT1G21720	Proteasome subunit beta type-3-A OS=Arabidopsis thaliana GN=PBC1 PE=1 SV=3	22825	5.31	246.51	3	24.5	256.73	3	24.5	153.24	2	25.5
O48773	AT2G32920	Protein disulfide-isomerase 2-3 OS=Arabidopsis thaliana GN=PDIL2-3 PE=2 SV=1	47724	5.63	143.83	3	10	121.32	3	11.1	144.46	2	15.5
Q9SJ89	AT2G04700	Ferredoxin-thioredoxin reductase catalytic chain, chloroplastic OS=Arabidopsis thaliana GN=FTRC PE=2 SV=1	16423	8.11	129.6	3	20.5	121.66	3	15.8	69.49	2	14.4
O04904	AT4G22930	Dihydroorotase, mitochondrial OS=Arabidopsis thaliana GN=PYR4 PE=2 SV=1	41923	8.63	146.04	3	23.6	143.94	3	22	100.72	2	10.9
F4K2T3	AT5G27030	Topless-related protein 3 OS=Arabidopsis thaliana GN=TPR3 PE=4 SV=1	125484	6.93	157.34	3	6.1	148.89	3	5.9	114.99	2	6.7
Q93YP0	AT1G23260	Ubiquitin-conjugating enzyme E2 variant 1A OS=Arabidopsis thaliana GN=UEV1A PE=1 SV=1	17840	5.18	123.33	3	14.6	130.92	3	14.6	103.87	2	12.7
Q9LEW3	AT5G10760	Aspartyl protease family protein OS=Arabidopsis thaliana GN=T30N20_30 PE=2 SV=1	49442	4.89	254.1	3	15.9	272.29	3	16.8	160.99	2	9.1
A2RVJ8	AT5G10010	At5g10010 OS=Arabidopsis thaliana GN=At5g10010 PE=2 SV=1	50485	4.92	107.5	3	16.6	107.34	3	12.9	124.82	2	10.6
O82808	AT2G25950	At2g25950 OS=Arabidopsis thaliana GN=At2g25950 PE=2 SV=2	22675	5.09	175.06	3	25	181.16	3	38.7	77.03	1	13.7
Q8LPL7	AT4G04880	Adenosine deaminase-like protein OS=Arabidopsis thaliana GN=At4g04880 PE=2 SV=1	39924	5.71	106.39	3	14.6	136.23	3	14.6	62.52	1	11.5
O82782	AT2G36230	1-(5-phosphoribosyl)-5-[(5-phosphoribosylamino)methylideneamino] imidazole-4-carboxamide isomerase, chloroplastic OS=Arabidopsis thaliana GN=HISN3 PE=2 SV=1	33344	6.56	190.06	3	20.4	139.28	3	18.1	49.61	1	9.5
Q94A82	AT5G20070	Nudix hydrolase 19, chloroplastic OS=Arabidopsis thaliana GN=NUDT19 PE=1 SV=1	48316	5.69	121.89	3	10.3	191.99	3	12.1	77.71	1	5.7
Q9SSK7	AT1G70850	MLP-like protein 34 OS=Arabidopsis thaliana GN=MLP34 PE=2 SV=1	35548	5.14	129.72	3	16.8	115.39	3	12	60.35	1	12
Q8L948	AT4G32930	Putative uncharacterized protein At4g32930 OS=Arabidopsis thaliana GN=At4g32930 PE=2 SV=1	18454	4.76	160.62	3	28	152.57	3	27.5	60.71	1	14.4
F4J738	AT3G59020	Importin beta-like SAD2 homolog OS=Arabidopsis thaliana GN=At3g59020 PE=1 SV=1	117695	4.74	142.79	3	5.6	135.57	3	5.8	49.36	1	4.4
Q9FGH3	AT5G58490	Cinnamoyl-CoA reductase-like protein OS=Arabidopsis thaliana GN=At5g58490 PE=2 SV=1	35734	5.62	112.92	3	12.7	134.47	3	22.2	28.57	1	11.4
Q9LJH8	AT3G14100	Oligouridylate-binding protein 1C OS=Arabidopsis thaliana GN=UBP1C PE=1 SV=1	47059	7.23	155.1	3	6.8	140.21	3	8.9
Q9LT08	AT5G23540	26S proteasome non-ATPase regulatory subunit 14 OS=Arabidopsis thaliana GN=At5g23540 PE=4 SV=1	29189	6.06	179.67	3	18.5	90.33	2	9.7	290.35	6	24.7
Q9SUR9	AT4G23570	Protein SGT1 homolog A OS=Arabidopsis thaliana GN=SGT1A PE=1 SV=1	39200	4.93	158.26	3	10.9	142.29	2	10.9	319.81	6	26
F4J4W3	AT3G04770	40S ribosomal protein SA OS=Arabidopsis thaliana GN=RPSAb PE=1 SV=1	37276	9.67	205.22	3	24.1	154.24	2	18.7	316.13	4	24.1
O04147	AT4G18930	Cyclic phosphodiesterase OS=Arabidopsis thaliana GN=At4g18930 PE=1 SV=1	20404	4.91	210.53	3	35.6	163.5	2	24.4	264.95	4	36.1
Q9M8R4	AT3G02720	Protein DJ-1 homolog D OS=Arabidopsis thaliana GN=DJ1D PE=1 SV=1	41619	5.21	184.61	3	12.9	152.35	2	12.6	271.2	4	26.5
Q9LTT9	AT3G13290	Varicose-related protein OS=Arabidopsis thaliana GN=VCR PE=2 SV=1	145794	5.75	193.83	3	6	123.05	2	4	244.51	4	8
Q84WJ9	AT5G19680	At5g19680 OS=Arabidopsis thaliana GN=At5g19680 PE=2 SV=1	36962	4.71	145.26	3	17.1	133.78	2	9.1	209.9	4	20.4
Q6NLQ7	AT2G22450	Monofunctional riboflavin biosynthesis protein RIBA 2, chloroplastic OS=Arabidopsis thaliana GN=RIBA2 PE=1 SV=1	52167	5.8	165.77	3	11.8	102.53	2	11.8	189.64	4	13.4
Q9FLV0	AT5G24530	Downy mildew resistance 6 protein / oxidoreductase OS=Arabidopsis thaliana GN=K18P6.6 PE=2 SV=1	39339	5.44	161.98	3	15.5	118.76	2	11.7	172.61	3	15.8
Q9MBH1	AT3G28950	AIG2 protein-like OS=Arabidopsis thaliana GN=At3g28950 PE=1 SV=1	18607	4.94	164.81	3	35.2	103.32	2	18.2	103.15	3	26.7
Q9SAL0	AT1G79380	At1g79380/T8K14_20 OS=Arabidopsis thaliana GN=T8K14.20 PE=2 SV=1	43703	5.5	170.07	3	7.5	132.93	2	10	111.19	3	11.7
Q42593	AT1G77490	L-ascorbate peroxidase T, chloroplastic OS=Arabidopsis thaliana GN=APXT PE=2 SV=2	46064	6.81	178.23	3	8.7	126.17	2	8.9	174.18	3	13.1
Q9LYT7	AT3G58990	3-isopropylmalate dehydratase small subunit 2 OS=Arabidopsis thaliana GN=IPMI1 PE=1 SV=1	27191	6.44	121.85	3	20.2	128.22	2	20.2	171.94	3	32.4
Q9FE58	AT5G27770	60S ribosomal protein L22-3 OS=Arabidopsis thaliana GN=RPL22C PE=2 SV=1	14038	9.57	116.41	3	37.1	94.2	2	31.5	157.58	3	37.1
Q9ASS2	AT1G20110	At1g20110/T20H2_10 OS=Arabidopsis thaliana GN=At1g20110 PE=1 SV=1	65218	6.29	208.55	3	10.3	129.88	2	8.7	196.14	3	5.8
Q9SFF2	AT1G21850	Multi-copper oxidase type I family protein OS=Arabidopsis thaliana GN=sks8 PE=2 SV=1	61337	9.16	131.49	3	15.2	126.18	2	5.6	154.56	3	11.6
Q8GW78	AT4G12060	Clp protease-related protein At4g12060, chloroplastic OS=Arabidopsis thaliana GN=At4g12060 PE=1 SV=1	26415	9.06	146.6	3	18.8	127.73	2	9.2	195.04	3	17.1
Q9M214	AT3G60450	At3g60450 OS=Arabidopsis thaliana GN=T8B10_110 PE=2 SV=1	30843	5.08	214.5	3	21.9	69.43	2	8.8	249.44	3	22.6
Q681Q7	AT1G03900	Uncharacterized protein At1g03900 OS=Arabidopsis thaliana GN=At1g03900 PE=2 SV=1	29777	6.05	170.61	3	16.5	84.95	2	16.9	148.17	3	21.7
Q9LW17	AT3G15610	Expressed protein OS=Arabidopsis thaliana GN=At3g15610 PE=2 SV=1	37333	6.01	224.87	3	17	143.81	2	8.8	197.91	3	12
Q9C666	AT1G26220	Acyl-CoA N-acyltransferase domain-containing protein OS=Arabidopsis thaliana GN=F28B23.27 PE=2 SV=1	21837	9.39	183.63	3	27.4	118.47	2	18.3	182.63	3	37.6
Q9M1B9	AT3G59480	Probable fructokinase-4 OS=Arabidopsis thaliana GN=At3g59480 PE=2 SV=1	35022	5.21	153.56	3	19	93.29	2	21.8	129.81	3	19
Q8S9J2	AT2G33840	At2g33840/T1B8.14 OS=Arabidopsis thaliana GN=At2g33840 PE=2 SV=1	43869	6.31	123.22	3	18.7	93.17	2	20.3	111.92	3	11.7
F4IPY5	AT2G37020	Translin family protein OS=Arabidopsis thaliana GN=At2g37020 PE=4 SV=1	35291	6.51	137.72	3	15.5	87.81	2	20	138.3	3	14.5
Q9FKP4	AT5G65460	Kinesin-like protein KCA2 OS=Arabidopsis thaliana GN=KCA2 PE=1 SV=1	140310	5.91	168.66	3	5.2	162.11	2	6.3	176.27	3	4.7
Q9SU72	AT3G48090	Protein EDS1 OS=Arabidopsis thaliana GN=EDS1 PE=1 SV=1	71645	5.73	168.12	3	10.3	92.18	2	10.6	102.94	3	13.2
O22822	AT2G43820	UDP-glycosyltransferase 74F2 OS=Arabidopsis thaliana GN=UGT74F2 PE=1 SV=1	50739	5.21	119.33	3	15.8	90.07	2	20.3	152.04	3	24.3
Q9FI36	AT5G48020	At5g48020 OS=Arabidopsis thaliana GN=At5g48020 PE=2 SV=1	39821	5.4	223.35	3	14.6	110.18	2	11.8	173.13	2	20
F4JJR0	AT4G27690	Vacuolar protein sorting-associated protein 26B OS=Arabidopsis thaliana GN=VPS26B PE=4 SV=1	32089	6.14	182.04	3	25.8	114.96	2	29.1	113.19	2	15.6
P42699	AT1G20340	Plastocyanin major isoform, chloroplastic OS=Arabidopsis thaliana GN=DRT112 PE=1 SV=2	16974	5.06	190.56	3	38.9	190.98	2	44.9	123.03	2	38.9
F4IIQ3	AT2G28470	Beta-galactosidase OS=Arabidopsis thaliana GN=BGAL8 PE=3 SV=1	92507	8.09	181.27	3	10.5	149.54	2	11.2	95.66	2	8.6
Q84QC1	AT1G44790	ChaC-like family protein OS=Arabidopsis thaliana GN=At1g44790 PE=2 SV=1	22215	5.15	123.52	3	21.6	112.18	2	19.6	102.43	2	23.1
Q94C69	AT2G17870	Cold shock domain-containing protein 3 OS=Arabidopsis thaliana GN=CSP3 PE=1 SV=1	29474	7.41	154.57	3	16.7	66.17	2	5	62.06	2	10.7
Q9LY15	AT5G07460	Peptide methionine sulfoxide reductase A2 OS=Arabidopsis thaliana GN=MRSA2 PE=1 SV=1	24419	5.11	128.81	3	14.7	114.78	2	34.9	87.73	2	14.7
Q9FKI4	AT5G13780	Peptide alpha-N-acetyltransferase OS=Arabidopsis thaliana GN=MXE10.5 PE=2 SV=1	21701	6.91	178.76	3	24.5	131.07	2	28.6	93.83	2	12.5
Q9C5I1	AT5G52560	UDP-sugar pyrophosphorylase OS=Arabidopsis thaliana GN=USP PE=1 SV=1	67810	6.07	227.14	3	8.1	132.14	2	5.2	60.61	2	6.5
F4K6N2	AT5G07360	Amidase family protein OS=Arabidopsis thaliana GN=At5g07360 PE=4 SV=1	72188	8.05	121.69	3	10.4	81.22	2	8.6	68.03	2	12.3
Q9LZD8	AT5G03490	UDP-glycosyltransferase 89A2 OS=Arabidopsis thaliana GN=UGT89A2 PE=2 SV=1	50910	5.57	147.79	3	8.4	71.57	2	9	44.24	1	9.5
F4J7I5	AT3G11930	Universal stress protein-like protein OS=Arabidopsis thaliana GN=At3g11930 PE=1 SV=1	21586	5.53	196.84	3	20.9	146.39	2	20.9	52.33	1	14.9
Q8LPJ7	AT2G40510	40S ribosomal protein S26-2 OS=Arabidopsis thaliana GN=RPS26B PE=2 SV=2	14832	11.09	152.82	3	18	110.84	2	18	78.39	1	11.3
Q9ZVF2	AT2G01530	MLP-like protein 329 OS=Arabidopsis thaliana GN=MLP329 PE=2 SV=1	17591	5.3	160.74	3	18.5	141.76	2	18.5
P55852	AT4G26840	Small ubiquitin-related modifier 1 OS=Arabidopsis thaliana GN=SUMO1 PE=1 SV=2	10969	4.91	213.57	3	47	64.3	2	36
O23267	AT4G14060	AT4g14060/dl3070w OS=Arabidopsis thaliana GN=dl3070w PE=2 SV=1	17305	5.56	282.68	3	17.2	206.05	2	17.2
Q8LPK4	AT5G22780	AP-2 complex subunit alpha-2 OS=Arabidopsis thaliana GN=ALPHAC-AD PE=1 SV=1	112227	5.85	126.04	3	8.8	98.09	2	5.9
F4J6T7	AT3G45940	Putative alpha-xylosidase 2 OS=Arabidopsis thaliana GN=XYL2 PE=5 SV=1	97388	6.17	148.96	3	6.2	91.33	2	3.5
F4IAW5	AT1G25220	Anthranilate synthase beta subunit 1 OS=Arabidopsis thaliana GN=ASB1 PE=4 SV=1	32131	7.64	119.83	3	12.8	68.83	2	10
F4J5J9	AT3G45310	Cysteine proteinases superfamily protein OS=Arabidopsis thaliana GN=At3g45310 PE=3 SV=1	39459	6.22	129.5	3	8.7	95.75	2	6.2
Q9FIJ4	AT5G47870	At5g47870 OS=Arabidopsis thaliana GN=At5g47870 PE=2 SV=1	21396	8.36	232.62	3	32.7	50.19	1	25.6	298.13	4	39.2
Q93ZV7	AT4G32720	Isoform 2 of La protein 1 OS=Arabidopsis thaliana GN=LA1	44941	4.82	104.12	3	21.5	42.74	1	22.5	124.66	3	21
F4IY44	AT3G55870	Anthranilate synthase component I-like protein OS=Arabidopsis thaliana GN=At3g55870 PE=4 SV=1	55332	6.05	165.33	3	16.5	87.85	1	8.3	210.69	3	9.6
Q93ZS6	AT3G05090	AT3g05090/T12H1_5 OS=Arabidopsis thaliana GN=LRS1 PE=1 SV=1	82146	6.82	142.44	3	5.7	43.15	1	2.3	127.69	3	5.3
Q9LYF0	AT5G11810	At5g11810 OS=Arabidopsis thaliana GN=T22P22_200 PE=2 SV=1	33374	5.53	216.29	3	13.7	75.44	1	8.8	190.17	2	10.1
Q8RWG8	AT2G30060	Ran-binding protein 1 homolog b OS=Arabidopsis thaliana GN=RANBP1B PE=1 SV=2	24374	4.83	200.31	3	32.7	101.24	1	11.1	136.49	2	23
Q9M069	AT4G34480	Glucan endo-1,3-beta-glucosidase 7 OS=Arabidopsis thaliana GN=At4g34480 PE=1 SV=2	53087	6.01	127.97	3	14.5	67.95	1	4.4	110.53	2	8.7
Q9C554	AT1G69530	Expansin-A1 OS=Arabidopsis thaliana GN=EXPA1 PE=2 SV=1	26501	9.26	173.7	3	22	28.83	1	6.2	117.27	2	19.2
Q9LNU1	AT1G20160	Isoform 2 of CO(2)-response secreted protease OS=Arabidopsis thaliana GN=CRSP	76991	5.73	163.62	3	5.6	93.85	1	2.3	157.61	2	3.7
Q9LY66	AT3G63490	50S ribosomal protein L1, chloroplastic OS=Arabidopsis thaliana GN=RPL1 PE=1 SV=1	37609	9.3	146.83	3	19.1	44.68	1	16.8	121.66	2	15.6
Q8GUP3	AT4G31880	Putative uncharacterized protein At4g31880 OS=Arabidopsis thaliana GN=At4g31880 PE=1 SV=1	94152	5.52	142.37	3	8.8	33.84	1	5.6	119.79	2	4.5
P48482	AT5G59160	Serine/threonine-protein phosphatase PP1 isozyme 2 OS=Arabidopsis thaliana GN=TOPP2 PE=1 SV=1	35509	5.16	185	3	18.9	78.41	1	5.8	124	2	12.2
Q9FIA0	AT5G05860	UDP-glycosyltransferase 76C2 OS=Arabidopsis thaliana GN=UGT76C2 PE=1 SV=1	50393	5.28	142.74	3	12.7	33.43	1	19.1	85.44	2	10.7
P93740	AT2G42070	Nudix hydrolase 23, chloroplastic OS=Arabidopsis thaliana GN=NUDT23 PE=1 SV=2	30774	9.02	163.36	3	20.7	101.81	1	13.6	151.15	2	18.6
Q8LFS6	AT4G03110	Isoform 2 of RNA-binding protein BRN1 OS=Arabidopsis thaliana GN=BRN1	48558	9.05	91.61	3	6.6	77.51	1	6.6	75.56	2	8
P56753	ATCG01110	NAD(P)H-quinone oxidoreductase subunit H, chloroplastic OS=Arabidopsis thaliana GN=ndhH PE=1 SV=1	45473	5.4	145.51	3	13.2	48.49	1	13.2	64.86	2	7.9
Q9SSM4	AT1G73030	ESCRT-related protein CHMP1A OS=Arabidopsis thaliana GN=F3N23.23 PE=2 SV=1	22676	6.66	129.03	3	14.3	42.79	1	17.2	55.87	1	12.8
Q5E924	AT1G16300	Glyceraldehyde-3-phosphate dehydrogenase GAPCP2, chloroplastic OS=Arabidopsis thaliana GN=GAPCP2 PE=2 SV=1	44818	8.73	123.86	3	9	61.35	1	12.4	46.57	1	9
Q9SR09	AT3G04650	AT3g04650/F7O18_13 OS=Arabidopsis thaliana GN=F7O18.13 PE=2 SV=1	52330	8.74	172.87	3	11.5	129.8	1	7	101.5	1	9.5
Q9SAJ6	AT1G79530	Glyceraldehyde-3-phosphate dehydrogenase GAPCP1, chloroplastic OS=Arabidopsis thaliana GN=GAPCP1 PE=1 SV=1	44803	8.75	123.86	3	6.2	61.35	1	9.5	46.57	1	6.2
Q944A2	AT1G20220	Alba DNA/RNA-binding protein OS=Arabidopsis thaliana GN=At1g20220 PE=1 SV=1	33743	9.92	114.89	3	14.6	79.86	1	12.7	51.82	1	9.2
Q9M9W1	AT3G05560	60S ribosomal protein L22-2 OS=Arabidopsis thaliana GN=RPL22B PE=2 SV=1	14009	9.57	132.12	3	37.1	39.37	1	29
Q9SHH6	AT1G17170	Glutathione S-transferase U24 OS=Arabidopsis thaliana GN=GSTU24 PE=2 SV=1	25290	5.85	93.63	3	10.1	45.45	1	12.4
Q9LV09	AT5G53400	Protein BOBBER 1 OS=Arabidopsis thaliana GN=BOB1 PE=1 SV=1	34485	5.3	108.63	3	14.1	42.5	1	11.2
Q94AF2	AT5G19150	ATP-dependent (S)-NAD(P)H-hydrate dehydratase OS=Arabidopsis thaliana GN=At5g19150 PE=2 SV=1	39245	6.61	156.25	3	14.5	79.99	1	14
B9DH75	AT2G17320	AT2G17320 protein OS=Arabidopsis thaliana GN=At2g17320 PE=2 SV=1	39960	5.27	225.76	3	16.4				267.94	3	22.2
Q9FXF9	AT1G29840	Alpha/beta-hydrolase-like protein OS=Arabidopsis thaliana GN=F1N18.12 PE=2 SV=1	29546	5.87	134.64	3	22.8				86.38	2	16.3
Q9CAV0	AT3G04840	40S ribosomal protein S3a-1 OS=Arabidopsis thaliana GN=RPS3AA PE=1 SV=3	29832	9.78	170.32	3	18.3
Q9SKZ3	AT2G32060	40S ribosomal protein S12-2 OS=Arabidopsis thaliana GN=RPS12C PE=1 SV=1	15319	5.62	154.81	3	21.5
Q9ZVA1	AT1G78820	D-mannose binding lectin protein with Apple-like carbohydrate-binding domain OS=Arabidopsis thaliana GN=F9K20.13 PE=2 SV=1	50562	8.75	221.55	3	15.2
Q9LPU5	AT1G21100	At1g21100/T22I11_7 OS=Arabidopsis thaliana GN=T22I11.7 PE=2 SV=1	40843	5.21	124.45	3	11.5
Q9ZQH3	AT2G27460	At2g27460 OS=Arabidopsis thaliana GN=At2g27460 PE=2 SV=1	82533	4.81	113.56	3	5.8
Q9SKC1	AT2G31790	UDP-glycosyltransferase 74C1 OS=Arabidopsis thaliana GN=UGT74C1 PE=2 SV=1	51599	5.45	94.82	2	25.6	297.68	7	22.8	259.22	5	26.7
Q9C969	AT1G80360	At1g80360 OS=Arabidopsis thaliana GN=F5I6.11 PE=2 SV=1	43733	5.97	127.1	2	15.7	340.9	6	23.4	281.8	5	23.9
Q9LZG7	AT3G43800	Glutathione S-transferase U27 OS=Arabidopsis thaliana GN=GSTU27 PE=2 SV=1	26744	5.41	86.93	2	22	331.04	6	37	278.19	5	31.3
F4KFT7	AT5G32470	Probable aminopyrimidine aminohydrolase, mitochondrial OS=Arabidopsis thaliana GN=TNEA_C PE=2 SV=1	68920	5.37	80.96	2	12.5	232.29	6	14.6	191.76	4	19.9
Q9ZQP2	AT2G35690	Putative peroxisomal acyl-coenzyme A oxidase 1.2 OS=Arabidopsis thaliana GN=ACX1.2 PE=2 SV=1	74251	8.93	79.55	2	10.4	229.55	6	16.4	148.87	3	7.8
O48844	AT2G32730	26S proteasome non-ATPase regulatory subunit 1 homolog A OS=Arabidopsis thaliana GN=RPN2A PE=1 SV=1	108909	5.23	85.91	2	9.7	255.35	5	16.7	368.27	7	16.4
Q9SUA1	AT4G26630	DEK domain-containing chromatin associated protein OS=Arabidopsis thaliana GN=At4g26630 PE=1 SV=1	85198	5.01	64.57	2	9.3	245.53	5	14.9	193.97	4	10.4
Q9FNM5	AT5G08650	Translation factor GUF1 homolog, chloroplastic OS=Arabidopsis thaliana GN=At5g08650 PE=2 SV=2	75389	6.3	103.77	2	12.6	249.16	5	9.1	182.18	3	10.9
Q66GR6	AT2G02740	Isoform 2 of Single-stranded DNA-binding protein WHY3, chloroplastic OS=Arabidopsis thaliana GN=WHY3	29622	9.54	152.38	2	27.7	284.58	5	27	177.99	3	23.2
A8MQY2	AT1G21350	Thioredoxin-like protein OS=Arabidopsis thaliana GN=At1g21350 PE=4 SV=1	24807	9.01	116.66	2	23.6	202.51	5	40.9	127.61	2	24
Q8LPL3	AT5G21100	Ascorbate oxidase-like protein OS=Arabidopsis thaliana GN=At5g21100 PE=2 SV=1	64225	8.45	83.49	2	10.5	228.47	4	21.3	318.58	5	23.4
Q9SXC0	AT1G59960	NAD(P)-linked oxidoreductase superfamily protein OS=Arabidopsis thaliana GN=F23H11.27 PE=2 SV=1	36707	6.04	192.56	2	29.4	226.93	4	37.7	281.5	5	35.6
O80532	AT1G09490	Alcohol dehydrogenase OS=Arabidopsis thaliana GN=F14J9.15 PE=2 SV=1	35599	5.57	178.28	2	11	250.13	4	16.8	279.74	5	24.5
P93836	AT1G06570	4-hydroxyphenylpyruvate dioxygenase OS=Arabidopsis thaliana GN=HPD PE=1 SV=2	48785	5.47	191.78	2	8.4	196.28	4	11.5	331.47	5	21.1
F4I5P3	AT1G04510	MOS4-associated complex 3A OS=Arabidopsis thaliana GN=MAC3A PE=4 SV=1	56847	6.16	94.95	2	8.4	172.72	4	8.8	188.78	4	10.3
Q93V88	AT4G33500	Probable protein phosphatase 2C 62 OS=Arabidopsis thaliana GN=At4g33500 PE=2 SV=1	78875	4.66	142.17	2	7.6	243.96	4	9.3	256.58	4	12.3
Q9SPE6	AT3G56190	Alpha-soluble NSF attachment protein 2 OS=Arabidopsis thaliana GN=ALPHA-SNAP2 PE=4 SV=1	27232	5.21	110.84	2	17.1	188.32	4	38.3	195.1	4	32.5
F4JUN0	AT4G14210	Phytoene desaturase 3 OS=Arabidopsis thaliana GN=PDS3 PE=4 SV=1	62951	6.08	189.98	2	12.9	211.77	4	11.5	222.91	4	13.6
Q9M1D0	AT3G60130	Beta glucosidase 16 OS=Arabidopsis thaliana GN=BGLU16 PE=3 SV=1	52298	6.03	76.96	2	9.7	161.97	4	8	142.59	4	9.7
F4J117	AT3G01510	Phosphoglucan phosphatase LSF1, chloroplastic OS=Arabidopsis thaliana GN=LSF1 PE=1 SV=1	65700	9.17	74.99	2	6.9	237.84	4	11.7	255.97	4	13.5
Q6AWU6	AT2G43940	Probable thiol methyltransferase 2 OS=Arabidopsis thaliana GN=HOL3 PE=1 SV=1	25027	5.66	184.42	2	23	196.34	4	23.9	227.14	3	27
Q8VYJ7	AT2G25140	Chaperone protein ClpB4, mitochondrial OS=Arabidopsis thaliana GN=CLPB4 PE=2 SV=1	108595	6.54	118.28	2	4.9	199.26	4	6.3	177.44	3	6.3
Q94AT1	AT5G53140	Probable protein phosphatase 2C 76 OS=Arabidopsis thaliana GN=At5g53140 PE=2 SV=1	45758	5	108.94	2	8.8	184.67	4	17.6	160.24	3	14.8
Q9LSP5	AT3G17020	AT3g17020/K14A17_14 OS=Arabidopsis thaliana GN=At3g17020 PE=2 SV=1	17764	6.41	113	2	33.1	225.11	4	36.2	173.08	3	22.7
Q8RV79	AT2G03750	Cytosolic sulfotransferase 11 OS=Arabidopsis thaliana GN=SOT11 PE=2 SV=1	40812	6.32	115.8	2	15.7	208.69	4	18.5	161.12	3	17.1
Q9LY23	AT5G07370	Inositol polyphosphate multikinase alpha OS=Arabidopsis thaliana GN=IPK2a PE=1 SV=1	31926	5.38	81.9	2	7.3	182.39	4	12.2	105.64	3	14
Q9LVC6	AT5G57320	Villin-5 OS=Arabidopsis thaliana GN=VLN5 PE=2 SV=1	107758	5.25	67.05	2	4	215.29	4	4.9	136.71	3	5.2
Q8GUK5	AT3G05625	At3g05625 OS=Arabidopsis thaliana GN=At3g05625 PE=2 SV=1	28934	6.96	79.21	2	18.3	169.22	4	21.8	172.37	3	25.7
Q5QIT3	AT5G28850	Serine/threonine protein phosphatase 2A regulatory subunit B~~beta OS=Arabidopsis thaliana GN=B~~BETA PE=1 SV=1	61938	5.03	79.71	2	5.8	179.81	4	17	136.65	3	14.7
O22265	AT2G47450	Signal recognition particle 43 kDa protein, chloroplastic OS=Arabidopsis thaliana GN=CAO PE=1 SV=2	41253	4.52	111.58	2	19.3	227.08	4	18.8	108.85	2	15
Q8VZ31	AT1G04530	Carboxylate clamp-tetratricopeptide repeat protein OS=Arabidopsis thaliana GN=At1g04530 PE=1 SV=1	34531	4.3	169.35	2	10	282.63	4	21.6	158.39	2	18.7
Q9CAP1	AT1G77670	At1g77670 OS=Arabidopsis thaliana GN=T5M16.26 PE=2 SV=1	48678	7.64	111.49	2	12.5	216.71	4	16.6	87.96	2	10
O82413	AT3G46100	Histidyl-tRNA synthetase OS=Arabidopsis thaliana GN=F12M12_70 PE=2 SV=1	54525	6.93	115.21	2	7.2	195.62	4	23.9	85.45	2	6.4
Q9SIK1	AT2G21590	Probable glucose-1-phosphate adenylyltransferase large subunit, chloroplastic OS=Arabidopsis thaliana GN=At2g21590 PE=2 SV=1	58168	8.36	113.8	2	6.7	255.08	4	12.4	134.32	2	4.8
Q9FLT2	AT5G61760	Inositol polyphosphate multikinase beta OS=Arabidopsis thaliana GN=IPK2b PE=1 SV=1	33466	5.73	97.1	2	12.3	162.32	4	15.3	93.7	2	12
Q9FY49	AT5G13520	Leukotriene A-4 hydrolase homolog OS=Arabidopsis thaliana GN=LKHA4 PE=2 SV=1	69222	5.14	88.67	2	15.7	148.99	4	7.6	102.96	2	11.5
O82462	AT5G26710	Glutamyl-tRNA synthetase OS=Arabidopsis thaliana GN=At5g26707 PE=2 SV=1	81013	6.61	83.92	2	6.1	167.18	4	17	73.54	2	9.5
Q9FMF9	AT5G64270	Nuclear protein-like OS=Arabidopsis thaliana GN=At5g64270 PE=4 SV=1	141361	5.81	99.34	2	7.1	186.74	4	5.8
Q9LSW8	AT5G43430	Electron transfer flavoprotein subunit beta, mitochondrial OS=Arabidopsis thaliana GN=ETFB PE=1 SV=1	27383	6.75	131.56	2	19.5	163.17	3	29.1	276.22	5	30.7
Q8LBB2	AT3G48530	SNF1-related protein kinase regulatory subunit gamma-1 OS=Arabidopsis thaliana GN=KING1 PE=1 SV=2	47392	5.15	91.35	2	13.9	110	3	14.2	230.32	5	17
Q39255	AT1G75950	SKP1-like protein 1A OS=Arabidopsis thaliana GN=SKP1A PE=1 SV=1	17846	4.47	128.07	2	34.4	176.98	3	36.9	193.22	4	46.3
O23144	AT4G27500	Proton pump-interactor 1 OS=Arabidopsis thaliana GN=PPI1 PE=1 SV=2	68837	9.04	111.9	2	10	137.8	3	11.1	180.77	4	14.4
Q9C9P4	AT1G74960	3-oxoacyl-[acyl-carrier-protein] synthase II, chloroplastic OS=Arabidopsis thaliana GN=KAS2 PE=1 SV=1	57434	7.87	133.96	2	7.8	139.03	3	10.2	253.58	4	12.4
Q9LJE2	AT3G13490	Lysine--tRNA ligase OS=Arabidopsis thaliana GN=OVA5 PE=2 SV=1	67545	5.73	84.06	2	11.1	148.18	3	11.3	254.73	4	14.6
Q8LDW8	AT1G06130	Probable hydroxyacylglutathione hydrolase 2, chloroplast OS=Arabidopsis thaliana GN=GLX2-4 PE=2 SV=1	36474	8.07	132.13	2	13.3	216.52	3	19.1	225.36	4	27
Q9SIU2	AT2G13540	Nuclear cap-binding protein subunit 1 OS=Arabidopsis thaliana GN=ABH1 PE=1 SV=2	96487	5.33	79.49	2	12.1	153.97	3	10.7	177.38	4	9.7
Q8GXR5	AT1G12350	Phosphopantothenate--cysteine ligase 1 OS=Arabidopsis thaliana GN=PPCS1 PE=2 SV=1	35346	7.55	136.44	2	22.4	173.23	3	12.9	203.51	4	24
Q8VZ49	AT1G64710	Alcohol dehydrogenase-like 4 OS=Arabidopsis thaliana GN=At1g64710 PE=2 SV=1	41289	5.7	147.31	2	12.9	143.41	3	11.8	235.36	4	16.6
O81742	AT4G23460	Beta-adaptin-like protein C OS=Arabidopsis thaliana GN=BETAC-AD PE=1 SV=2	99035	4.91	104.4	2	5.7	150.97	3	7.3	232.91	4	10.3
Q9LPT6	AT1G50670	F11F12.1 protein OS=Arabidopsis thaliana GN=F11F12.1 PE=2 SV=1	23411	4.98	117.79	2	10.1	134.33	3	30.8	181.64	3	20.7
Q8RX69	AT1G15060	At1g15070/F9L1_1 OS=Arabidopsis thaliana GN=At1g15060 PE=2 SV=1	63635	5.52	94.23	2	5.2	154.66	3	10	141.22	3	14.5
Q8VZW3	AT5G05270	Probable chalcone--flavonone isomerase 3 OS=Arabidopsis thaliana GN=CHI3 PE=1 SV=1	23317	4.74	86.95	2	24.9	156.6	3	22.5	131.66	3	31.6
Q9FJ41	AT5G45950	GDSL esterase/lipase At5g45950 OS=Arabidopsis thaliana GN=At5g45950 PE=2 SV=1	39828	8.34	96.57	2	14	172.29	3	9.8	165.87	3	11.8
Q9LV60	AT5G48540	Cysteine-rich repeat secretory protein 55 OS=Arabidopsis thaliana GN=CRRSP55 PE=2 SV=1	28977	8.9	72.32	2	18.3	133.84	3	19	139.59	3	16
Q9SU40	AT4G12420	Monocopper oxidase-like protein SKU5 OS=Arabidopsis thaliana GN=SKU5 PE=1 SV=1	65596	9.16	124.22	2	8.5	218.13	3	13.8	169.97	3	11.2
Q8VYM4	AT3G52150	Putative uncharacterized protein At3g52150 OS=Arabidopsis thaliana GN=At3g52150 PE=2 SV=1	27731	8.94	146.91	2	20.2	188.19	3	23.7	177.47	3	22.9
O64883	AT2G44490	Beta-glucosidase 26, peroxisomal OS=Arabidopsis thaliana GN=BGLU26 PE=1 SV=1	63875	5.61	84.01	2	4.1	232.8	3	8.6	160.61	3	5.5
Q9LJN4	AT3G19620	Probable beta-D-xylosidase 5 OS=Arabidopsis thaliana GN=BXL5 PE=2 SV=2	85333	8.77	105.91	2	5.3	148.93	3	6.5	150.35	3	6.8
F4JPD8	AT4G23895	Nucleoside diphosphate kinase OS=Arabidopsis thaliana GN=At4g23895 PE=3 SV=1	51967	5.88	109.41	2	12.2	179.9	3	8.8	136.5	3	13.9
O80480	AT1G09270	Importin subunit alpha-4 OS=Arabidopsis thaliana GN=IMPA4 PE=1 SV=1	59409	5.2	127.37	2	19.5	135.44	3	10.3	170.12	3	10.3
Q9ZV52	AT2G18660	EG45-like domain containing protein 2 OS=Arabidopsis thaliana GN=EGC2 PE=2 SV=2	14508	9.44	164.11	2	22.3	145.05	3	22.3	146.85	3	28.5
F4JAF3	AT3G53460	Chloroplast RNA-binding protein 29 OS=Arabidopsis thaliana GN=CP29 PE=4 SV=1	38380	5.5	131.85	2	11.6	138.85	3	9.9	175.64	3	12.1
Q9SQZ9	AT3G04780	PITH domain-containing protein At3g04780 OS=Arabidopsis thaliana GN=At3g04780 PE=1 SV=2	19658	4.94	92.76	2	13.6	234.05	3	23.3	211.87	3	23.3
O22827	AT2G43760	Molybdopterin synthase catalytic subunit OS=Arabidopsis thaliana GN=MOCS2 PE=2 SV=1	22202	5.76	147.55	2	41.9	185.95	3	41.9	227.9	3	41.4
Q9SVA6	AT4G39520	Developmentally-regulated G-protein 3 OS=Arabidopsis thaliana GN=DRG3 PE=1 SV=1	41118	8.62	124.99	2	11.1	135.59	3	14.9	163.31	3	17.3
Q9SA78	AT1G30630	Coatomer subunit epsilon-1 OS=Arabidopsis thaliana GN=At1g30630 PE=2 SV=1	32581	5.33	84.62	2	7.5	181.62	3	14.7	121.94	3	22.3
O04373	AT1G51760	IAA-amino acid hydrolase ILR1-like 4 OS=Arabidopsis thaliana GN=ILL4 PE=1 SV=2	48233	6.25	145.51	2	14.3	264.36	3	15.9	192.46	3	11.6
O80713	AT2G47130	Short-chain dehydrogenase reductase 3a OS=Arabidopsis thaliana GN=SDR3a PE=2 SV=1	26884	6.53	166.41	2	11.7	242.78	3	17.9	208.66	3	17.9
Q9MAB5	AT3G01010	Putative UDP-glucose 6-dehydrogenase OS=Arabidopsis thaliana GN=T4P13.31 PE=4 SV=1	18246	5.54	166.06	2	19	159.05	3	19	218.97	3	19
Q9FHE1	AT5G41220	Glutathione S-transferase T3 OS=Arabidopsis thaliana GN=GSTT3 PE=2 SV=1	67513	8.38	134.42	2	4.9	158.25	3	8	175.56	3	5.8
Q9FJ82	AT5G52100	Putative 4-hydroxy-tetrahydrodipicolinate reductase 3, chloroplastic OS=Arabidopsis thaliana GN=DAPB3 PE=2 SV=1	32018	5.88	100.49	2	14.8	129.44	3	13.4	122.37	3	14.4
Q9SQR2	AT3G04000	Aldehyde reductase OS=Arabidopsis thaliana GN=T11I18.11 PE=1 SV=1	28417	6.84	88.53	2	10.7	111.86	3	15.1	99.48	3	14
O49304	AT1G23130	At1g23130/T26J12_10 OS=Arabidopsis thaliana GN=T26J12.10 PE=2 SV=1	17848	5.84	132.78	2	28.8	152.02	3	36.3	203.96	3	37.5
F4J9W8	AT3G18860	Transducin family protein / WD-40 repeat family protein OS=Arabidopsis thaliana GN=At3g18860 PE=4 SV=1	84248	5.31	134.79	2	9.9	195.39	3	8	215.76	3	14.2
Q9C5C5	AT1G07700	Isoform 2 of Thioredoxin-like 4, chloroplastic OS=Arabidopsis thaliana GN=At1g07700	24661	5.29	129.93	2	16.6	178.94	3	23	177.19	2	20.7
Q9SVM9	AT4G13840	Protein ECERIFERUM 26 OS=Arabidopsis thaliana GN=CER26 PE=2 SV=1	47425	5.41	137.84	2	9.8	143.86	3	10	88.35	2	9.1
Q9FND9	AT5G40390	Probable galactinol--sucrose galactosyltransferase 5 OS=Arabidopsis thaliana GN=RFS5 PE=1 SV=1	86182	4.91	104.07	2	12.5	131.66	3	10.6	80.22	2	11.6
P42798	AT1G07770	40S ribosomal protein S15a-1 OS=Arabidopsis thaliana GN=RPS15AA PE=2 SV=2	14795	9.9	78	2	18.5	119.32	3	29.2	79.35	2	13.1
P42798	AT5G59850	40S ribosomal protein S15a-1 OS=Arabidopsis thaliana GN=RPS15AA PE=2 SV=2	14795	9.9	78	2	18.5	119.32	3	29.2	79.35	2	13.1
F4HUX0	AT1G34220	Regulator of Vps4 activity in the MVB pathway protein OS=Arabidopsis thaliana GN=At1g34220 PE=1 SV=1	72529	5.12	94.13	2	6.9	134.95	3	8.6	86.94	2	5.7
F4JML5	AT4G16800	ATP-dependent caseinolytic (Clp) protease/crotonase family protein OS=Arabidopsis thaliana GN=At4g16800 PE=3 SV=1	32653	8.16	146.03	2	9	191.96	3	27	143.72	2	21
Q9LZX4	AT3G60900	Fasciclin-like arabinogalactan protein 10 OS=Arabidopsis thaliana GN=FLA10 PE=1 SV=1	43581	5.54	127.68	2	8.1	164.85	3	8.1	113.35	2	5
Q9LDI9	AT1G69250	At1g69250 OS=Arabidopsis thaliana GN=F23O10.17 PE=2 SV=1	46646	9.08	64.02	2	19	130	3	14.9	97.37	2	19
Q9ZUC2	AT1G23730	Beta carbonic anhydrase 3 OS=Arabidopsis thaliana GN=BCA3 PE=2 SV=1	28811	6.54	137.98	2	15.1	213.59	3	24.8	151.92	2	15.5
Q9XIW1	AT5G13870	Probable xyloglucan endotransglucosylase/hydrolase protein 5 OS=Arabidopsis thaliana GN=XTH5 PE=2 SV=1	33928	8.93	93.78	2	7.5	170.67	3	11.9	133.38	2	9.2
Q8H0S3	AT1G05520	At1g05520/T25N20_16 OS=Arabidopsis thaliana GN=At1g05520 PE=2 SV=1	86302	5.41	95.97	2	7.9	148.39	3	6.1	83.19	2	6
Q8VYV2	AT1G56000	AT1G56000 protein OS=Arabidopsis thaliana GN=At1g56000 PE=2 SV=1	41454	6.95	84.77	2	26.8	139.45	3	19.5	100.23	2	25.3
Q9CAK8	AT1G63970	Isoform 2 of 2-C-methyl-D-erythritol 2,4-cyclodiphosphate synthase, chloroplastic OS=Arabidopsis thaliana GN=ISPF	23960	9.2	110.01	2	20.6	179.79	3	17.5	162.76	2	22
F4IZI7	AT3G62770	Transducin/WD40 domain-containing protein OS=Arabidopsis thaliana GN=AtATG18a PE=4 SV=1	43453	8.15	92.81	2	8.8	165.2	3	11.9	155.81	2	8.3
Q9ZV85	AT1G78670	Probable gamma-glutamyl hydrolase 3 OS=Arabidopsis thaliana GN=GGH3 PE=2 SV=1	39857	5.86	109.14	2	12.8	150.01	3	15.9	96.37	2	13.9
F4I3I1	AT1G55980	FAD/NAD(P)-binding oxidoreductase domain-containing protein OS=Arabidopsis thaliana GN=At1g55980 PE=4 SV=1	50956	5.55	84.77	2	25.1	139.45	3	15.5	100.23	2	17.4
O23443	AT4G15940	Fumarylacetoacetate hydrolase-like protein OS=Arabidopsis thaliana GN=dl4011w PE=4 SV=2	24139	6.92	77.93	2	15.8	105.16	3	19.4	91.82	2	17.1
Q56XE2	AT1G77122	At1g77122 OS=Arabidopsis thaliana GN=At1g77122 PE=2 SV=1	36853	4.65	90.03	2	15.5	122.56	3	10.2	35.05	1	12.7
Q9SK69	AT2G20330	At2g20330/F11A3.12 OS=Arabidopsis thaliana GN=At2g20330 PE=1 SV=1	71157	5.56	69.16	2	5.4	185.18	3	6.5	43.26	1	4.9
Q9LIN3	AT3G26420	Glycine-rich RNA-binding protein RZ1A OS=Arabidopsis thaliana GN=RZ1A PE=1 SV=1	26907	8.93	83.6	2	12.2	117.92	3	7.3	43.61	1	7.3
Q94JQ4	AT3G20390	Reactive Intermediate Deaminase A, chloroplastic OS=Arabidopsis thaliana GN=RIDA PE=1 SV=1	19803	8.53	89.04	2	15	133.06	3	26.2	44.45	1	16
Q66GI4	AT2G32230	Proteinaceous RNase P 1, chloroplastic/mitochondrial OS=Arabidopsis thaliana GN=PRORP1 PE=1 SV=1	64835	9.2	92.41	2	10.8	109.15	3	9.6	34.48	1	7.9
F4I9M3	AT1G51690	Serine/threonine-protein phosphatase 2A 55 kDa regulatory subunit B OS=Arabidopsis thaliana GN=B ALPHA PE=1 SV=1	67452	5.53	76.22	2	4.1	125.7	3	6	54.41	1	6.5
Q6XJG8	AT4G28470	26S proteasome non-ATPase regulatory subunit 2 homolog B OS=Arabidopsis thaliana GN=RPN1B PE=1 SV=1	97892	5.08	78.97	2	5.6	142.47	3	8.2	30.6	1	3.5
Q9SIV2	AT2G20580	26S proteasome non-ATPase regulatory subunit 2 homolog A OS=Arabidopsis thaliana GN=RPN1A PE=1 SV=2	98082	4.96	78.97	2	6.3	142.47	3	5.6	30.6	1	3
Q93WI0	AT5G19370	Rhodanese-like/PpiC domain-containing protein 12 OS=Arabidopsis thaliana GN=At5g19370 PE=2 SV=1	32959	8.62	99.43	2	16.1	131.47	3	20.4
Q9LXA8	AT5G10560	Probable beta-D-xylosidase 6 OS=Arabidopsis thaliana GN=BXL6 PE=2 SV=1	87130	5.96	156.99	2	6.1	139.73	2	4.8	338.28	6	10.1
Q9SU94	AT4G29510	Protein arginine N-methyltransferase 1.1 OS=Arabidopsis thaliana GN=PRMT11 PE=1 SV=1	43865	4.83	73.18	2	8.7	92.79	2	4.9	268.94	5	20
Q9SEL7	AT4G18370	Protease Do-like 5, chloroplastic OS=Arabidopsis thaliana GN=DEGP5 PE=1 SV=3	34902	5.2	102.85	2	9.9	88.52	2	14.6	195.69	5	20.4
F4JWV5	AT5G34940	Glucuronidase 3 OS=Arabidopsis thaliana GN=GUS3 PE=4 SV=1	44708	9.21	103.45	2	10.5	117.9	2	13.2	238.36	5	15.7
Q8LAR0	AT4G32460	At4g32460 OS=Arabidopsis thaliana GN=At4g32460 PE=2 SV=1	39793	8.17	100.43	2	10.4	102.88	2	14.2	142.42	4	10.4
Q9SU88	AT4G29590	Methyltransferase OS=Arabidopsis thaliana GN=T16L4.100 PE=4 SV=1	35351	6.97	139.92	2	12	105.76	2	12	214.76	4	22.1
Q94BN2	AT5G53120	Spermine synthase OS=Arabidopsis thaliana GN=SPMS PE=1 SV=1	39214	5.6	92.02	2	22.8	133.5	2	11.9	195.72	4	16.7
O23717	AT1G13060	Proteasome subunit beta type-5-A OS=Arabidopsis thaliana GN=PBE1 PE=1 SV=1	29648	6	138.97	2	19.3	97.62	2	16.8	234.95	4	22.6
O04196	AT2G39930	Isoamylase 1, chloroplastic OS=Arabidopsis thaliana GN=ISA1 PE=1 SV=1	89424	5.78	97.48	2	4.1	140.66	2	4.1	243.51	4	7.9
Q7Y175	AT4G15410	Plant UBX domain-containing protein 5 OS=Arabidopsis thaliana GN=PUX5 PE=1 SV=1	44822	5.42	101.29	2	11	103.63	2	9.3	170.93	3	9.3
P24704	AT1G08830	Superoxide dismutase [Cu-Zn] 1 OS=Arabidopsis thaliana GN=CSD1 PE=1 SV=2	15088	5.24	141.31	2	18.4	118.1	2	25	146.65	3	25
Q9C942	AT1G52760	Caffeoylshikimate esterase OS=Arabidopsis thaliana GN=CSE PE=1 SV=1	36951	6.12	87.28	2	7.2	107.42	2	10.2	167.33	3	14.2
F4J0N1	AT3G50500	Serine/threonine-protein kinase SRK2D OS=Arabidopsis thaliana GN=SNRK2.2 PE=4 SV=1	41981	4.75	114.13	2	11.9	113.83	2	15.7	146.02	3	15.7
F4JKF3	AT4G27960	Ubiquitin conjugating enzyme 9 OS=Arabidopsis thaliana GN=UBC9 PE=3 SV=1	20199	6.95	119.4	2	16.3	137.28	2	16.3	154.72	3	31.5
Q8LF48	AT1G04710	3-ketoacyl-CoA thiolase 1, peroxisomal OS=Arabidopsis thaliana GN=KAT1 PE=2 SV=2	46582	8.59	105.98	2	16.9	103.24	2	9.9	192.28	3	9.3
Q9MAT5	AT1G04870	Protein arginine N-methyltransferase PRMT10 OS=Arabidopsis thaliana GN=PRMT10 PE=1 SV=1	43102	5.19	131.88	2	11.1	90.7	2	11.1	161.81	3	15.7
Q93WH0	AT4G08280	AT4g08280/T12G13_120 OS=Arabidopsis thaliana GN=At4g08280 PE=2 SV=1	13834	8.98	92.06	2	24.6	85.64	2	24.6	144.44	3	24.6
C0Z2J1	AT1G11360	AT1G11360 protein OS=Arabidopsis thaliana GN=At1g11360 PE=1 SV=1	26492	4.89	117.29	2	17.4	144.82	2	11.2	158.16	3	19
F4JQE2	AT4G30720	Putative oxidoreductase/electron carrier OS=Arabidopsis thaliana GN=At4g30720 PE=4 SV=1	77042	8.68	93.92	2	3.7	74.98	2	7.6	120.4	3	7.5
Q9LYS0	AT5G13360	Auxin-responsive GH3 family protein OS=Arabidopsis thaliana GN=At5g13360 PE=4 SV=1	75825	6.08	137.01	2	11.9	130.57	2	9.5	164.55	3	7.6
B9DGK2	AT2G35830	AT2G35830 protein OS=Arabidopsis thaliana GN=At2g35830 PE=2 SV=1	20219	5.4	115.05	2	36.4	146.94	2	21.7	194.33	3	21.7
Q56Y11	AT5G58770	Dehydrodolichyl diphosphate synthase 2 OS=Arabidopsis thaliana GN=At5g58770 PE=2 SV=2	35921	5.88	89.73	2	12.3	103.95	2	10	164.65	3	21
Q9SW33	AT4G24930	Thylakoid lumenal 17.9 kDa protein, chloroplastic OS=Arabidopsis thaliana GN=At4g24930 PE=1 SV=1	24680	6.4	113.6	2	12.4	140.87	2	19.1	145.05	3	12.4
A8MR85	AT5G48370	Thioesterase family protein OS=Arabidopsis thaliana GN=At5g48370 PE=4 SV=1	49276	7.14	63.51	2	14.2	89.48	2	11.4	151.38	3	9.6
Q9SJL0	AT2G36970	UDP-glycosyltransferase 86A1 OS=Arabidopsis thaliana GN=UGT86A1 PE=2 SV=1	54930	5.86	147.55	2	13.3	155.45	2	7.1	207.04	3	11.2
Q8VXY9	AT5G43600	Ureidoglycolate hydrolase OS=Arabidopsis thaliana GN=UAH PE=1 SV=1	51455	5.43	96.46	2	6.3	107.37	2	9.7	136.07	3	9.2
Q9LIG6	AT3G20970	NifU-like protein 4, mitochondrial OS=Arabidopsis thaliana GN=NIFU4 PE=2 SV=1	30485	4.9	197.79	2	12.7	176.29	2	17.7	198.82	3	20.5
O23365	AT4G15110	Cytochrome P450 97B3, chloroplastic OS=Arabidopsis thaliana GN=CYP97B3 PE=2 SV=2	65134	6.39	73.3	2	11	119.5	2	11.2	145.11	3	14
Q9FNN5	AT5G08530	NADH dehydrogenase [ubiquinone] flavoprotein 1, mitochondrial OS=Arabidopsis thaliana GN=At5g08530 PE=2 SV=1	53415	8.46	91.84	2	9.1	81.89	2	9.3	142.29	3	9.9
Q38868	AT3G20410	Calcium-dependent protein kinase 9 OS=Arabidopsis thaliana GN=CPK9 PE=1 SV=1	60177	5.83	116.93	2	12.2	80.92	2	7.2	182.04	3	9.6
F4HWL4	AT1G28350	Probably tyrosine-tRNA synthetase OS=Arabidopsis thaliana GN=At1g28350 PE=1 SV=1	84663	6.21	85.74	2	7.8	81.11	2	9.4	163.87	3	8.2
Q682S0	AT2G30520	Root phototropism protein 2 OS=Arabidopsis thaliana GN=RPT2 PE=4 SV=1	60562	8.1	112.53	2	9.4	111.66	2	5.3	167.74	3	10.1
F4HYF4	AT1G48430	Dihydroxyacetone kinase OS=Arabidopsis thaliana GN=At1g48430 PE=4 SV=1	61886	5.18	100.71	2	6.4	95.61	2	9.1	177.13	3	6.2
Q9FHY8	AT5G41950	At5g41950 OS=Arabidopsis thaliana GN=At5g41950 PE=1 SV=1	62359	4.67	85.56	2	7.6	78.45	2	3	113.76	3	4.2
Q9SS04	AT1G65860	Flavin-containing monooxygenase FMO GS-OX1 OS=Arabidopsis thaliana GN=FMOGS-OX1 PE=2 SV=1	52276	6.06	91.08	2	13.9	96.53	2	12	134.13	3	11.3
Q9SSP5	AT1G72810	Threonine synthase 2, chloroplastic OS=Arabidopsis thaliana GN=TS2 PE=1 SV=1	56889	8.23	69.72	2	8.7	92.96	2	7.9	128.34	3	14.7
Q940S3	AT1G31070	UDP-N-acetylglucosamine diphosphorylase 1 OS=Arabidopsis thaliana GN=GLCNAC1PUT1 PE=1 SV=1	55956	5.76	134.68	2	12.5	152.32	2	9.1	194.18	3	10.1
F4IZR5	AT3G03110	Protein EXPORTIN 1B OS=Arabidopsis thaliana GN=XPO1B PE=2 SV=1	123115	5.56	82.02	2	3.7	72.42	2	4.1	135.33	3	7.2
F4IXW2	AT3G43300	Brefeldin A-inhibited guanine nucleotide-exchange protein 5 OS=Arabidopsis thaliana GN=BIG5 PE=1 SV=2	192760	5.39	104.2	2	2.8	95.74	2	4.3	103.24	3	6.5
F4K4D5	AT5G27640	Eukaryotic translation initiation factor 3 subunit B OS=Arabidopsis thaliana GN=TIF3B1 PE=1 SV=1	84861	5.19	72.5	2	10.3	91.09	2	4.3	110.88	2	6.6
O22683	AT3G23490	Cyanate hydratase OS=Arabidopsis thaliana GN=CYN PE=2 SV=1	18580	5.49	87.91	2	24.4	104.72	2	35.1	68.97	2	14.3
O23676	AT1G02140	Protein mago nashi homolog OS=Arabidopsis thaliana GN=At1g02140 PE=1 SV=1	17447	5.44	135.01	2	28	110.9	2	27.3	106.84	2	14
A8MR76	AT5G38470	Putative DNA repair protein RAD23-4 OS=Arabidopsis thaliana GN=RAD23D PE=4 SV=1	34690	4.85	158.49	2	7.5	100.52	2	6	104.01	2	10.8
O80925	AT2G37550	ADP-ribosylation factor GTPase-activating protein AGD7 OS=Arabidopsis thaliana GN=AGD7 PE=1 SV=1	49221	5.98	109.25	2	6.1	101.63	2	6.8	101.5	2	6.1
Q9LTH7	AT5G59540	1-aminocyclopropane-1-carboxylate oxidase homolog 12 OS=Arabidopsis thaliana GN=At5g59540 PE=2 SV=1	41513	5.68	160.13	2	15	159.32	2	9.8	144.17	2	9.8
Q8LBN7	AT4G33640	Costars family protein At4g33640 OS=Arabidopsis thaliana GN=At4g33640 PE=1 SV=1	10413	5.65	175.84	2	28.4	98.91	2	28.4	177.09	2	28.4
Q9SW43	AT4G34920	AT4g34920/F11I11_160 OS=Arabidopsis thaliana GN=T11I11.160 PE=2 SV=1	36378	5.68	102.78	2	10.7	122.59	2	17.6	90.14	2	12.3
Q9LD55	AT4G11420	Eukaryotic translation initiation factor 3 subunit A OS=Arabidopsis thaliana GN=TIF3A1 PE=1 SV=1	114229	9.21	85.1	2	5.8	83.31	2	10.7	77.2	2	9.2
Q9LXQ2	AT3G44100	At3g44100 OS=Arabidopsis thaliana GN=F26G5_50 PE=2 SV=1	16059	8.38	172.21	2	18.4	170.67	2	23	160.64	2	18.4
Q9C8F1	AT1G36730	Probable eukaryotic translation initiation factor 5-1 OS=Arabidopsis thaliana GN=At1g36730 PE=2 SV=1	48591	6.08	129.32	2	10	128.47	2	5.5	121.67	2	15.3
F4J9Y8	AT3G19000	2-oxoglutarate (2OG) and Fe(II)-dependent oxygenase superfamily protein OS=Arabidopsis thaliana GN=At3g19000 PE=3 SV=1	31657	5.4	205.25	2	13.3	136.26	2	9.4	154.69	2	10.4
Q9LZ97	AT5G02280	Putative uncharacterized protein At5g02280 OS=Arabidopsis thaliana GN=T1E22_40 PE=2 SV=1	16001	5.24	90.3	2	15.6	72.23	2	15.6	77.12	2	16.3
Q8GY91	AT4G32320	Putative L-ascorbate peroxidase 6 OS=Arabidopsis thaliana GN=APX6 PE=2 SV=1	36217	8.99	119.57	2	8.8	96.49	2	12.5	153.01	2	12.2
P31168	AT1G20440	Dehydrin COR47 OS=Arabidopsis thaliana GN=COR47 PE=1 SV=2	29879	4.75	85.97	2	23	91.1	2	23	136.16	2	26.8
Q8LDP4	AT2G29960	Isoform 2 of Peptidyl-prolyl cis-trans isomerase CYP19-4 OS=Arabidopsis thaliana GN=CYP19-4	20575	9.21	77.23	2	16.8	65.84	2	13.1	84.77	2	21.5
Q9FV53	AT1G15390	Peptide deformylase 1A, chloroplastic/mitochondrial OS=Arabidopsis thaliana GN=PDF1A PE=1 SV=3	29977	8.6	84.26	2	13	102.96	2	13	99.45	2	13
Q9C8M2	AT1G53670	Isoform 2 of Peptide methionine sulfoxide reductase B1, chloroplastic OS=Arabidopsis thaliana GN=MSRB1	21841	9.17	88.09	2	10.3	105.98	2	10.3	98.67	2	10.3
P25702	AT1G54630	Acyl carrier protein 3, chloroplastic OS=Arabidopsis thaliana GN=ACP3 PE=1 SV=2	14641	5.28	100.95	2	22.8	228.47	2	32.4	225.19	2	27.9
Q1PF50	AT2G18080	Probable serine protease EDA2 OS=Arabidopsis thaliana GN=EDA2 PE=2 SV=2	55772	8.52	86.92	2	6.3	82.25	2	3.9	75.61	2	10
F4JDC2	AT3G13460	CIPK1 interacting protein ECT2 OS=Arabidopsis thaliana GN=ECT2 PE=1 SV=1	72153	5.84	98.82	2	4.8	95.32	2	3.6	93.15	2	5
Q9C5M8	AT4G24780	Probable pectate lyase 18 OS=Arabidopsis thaliana GN=At4g24780 PE=2 SV=2	44985	8.44	135.42	2	8.8	135.21	2	12.5	108.32	2	13.5
Q9C5W6	AT1G26480	14-3-3-like protein GF14 iota OS=Arabidopsis thaliana GN=GRF12 PE=2 SV=1	30526	4.83	104.67	2	12.7	108.62	2	19.8	117.43	2	16
F4IWK4	AT3G27570	Sucrase/ferredoxin-like protein OS=Arabidopsis thaliana GN=At3g27570 PE=4 SV=1	41585	5.54	77.16	2	7.7	102.95	2	6.6	83.54	2	4.5
Q9S831	AT4G28750	Photosystem I reaction center subunit IV A, chloroplastic OS=Arabidopsis thaliana GN=PSAE1 PE=1 SV=1	14958	9.92	145.47	2	30.8	140.86	2	30.8	138.72	2	26.6
Q9LF68	AT5G17560	Protein BOLA4, chloroplastic/mitochondrial OS=Arabidopsis thaliana GN=BOLA4 PE=1 SV=1	19526	9.64	135.81	2	27.1	97.34	2	22	100.61	2	27.7
P0C026	AT5G19470	Nudix hydrolase 24, chloroplastic OS=Arabidopsis thaliana GN=NUDT24 PE=2 SV=1	41030	7.1	115.7	2	7.7	106.68	2	7.7	137.61	2	7.7
P57741	AT5G49510	Probable prefoldin subunit 3 OS=Arabidopsis thaliana GN=At5g49510 PE=1 SV=1	21452	4.77	153.55	2	13.8	141.51	2	14.9	119.69	2	13.8
P93047	AT1G20696	Isoform 2 of High mobility group B protein 3 OS=Arabidopsis thaliana GN=HMGB3	15636	9.28	115.61	2	25.2	103.07	2	19.3	117.98	2	23.8
Q42589	AT2G38540	Non-specific lipid-transfer protein 1 OS=Arabidopsis thaliana GN=LTP1 PE=2 SV=1	11747	9.3	110.24	2	16.1	110.52	2	16.1	90.58	2	16.1
O49596	AT1G20693	Isoform 2 of High mobility group B protein 2 OS=Arabidopsis thaliana GN=HMGB2	15714	8.54	119.2	2	20.4	107.05	2	19	144.48	2	19
Q9C4Z6	AT1G48630	Receptor for activated C kinase 1B OS=Arabidopsis thaliana GN=RACK1B PE=1 SV=1	35778	6.66	114.5	2	12.3	90.4	2	12.3	78.55	2	11
B3H5M0	AT3G09940	Monodehydroascorbate reductase (NADH) OS=Arabidopsis thaliana GN=MDHAR PE=4 SV=1	47564	5.26	136.68	2	23.6	128.18	2	20.8	116.9	2	20.1
Q9LVM5	AT5G58220	Uric acid degradation bifunctional protein TTL OS=Arabidopsis thaliana GN=TTL PE=1 SV=2	34127	5.93	129.51	2	19.3	167.56	2	18	209.09	2	14.8
O64517	AT1G79340	Metacaspase-4 OS=Arabidopsis thaliana GN=AMC4 PE=1 SV=1	45455	4.7	100.67	2	8.4	195.48	2	16	194.52	2	16.3
Q6DBI9	AT5G10460	At5g10460 OS=Arabidopsis thaliana GN=At5g10460 PE=2 SV=1	33007	5.81	108.66	2	14.4	164.25	2	16.7	135.78	2	17
Q9LTK1	AT5G52190	At5g52190 OS=Arabidopsis thaliana GN=At5g52190 PE=2 SV=1	22262	5.59	132.59	2	18.8	155.26	2	18.8	149.56	2	13.5
Q9LPL6	AT1G21380	F24J8.3 protein OS=Arabidopsis thaliana GN=F24J8.3 PE=1 SV=1	55756	4.85	118.53	2	7.7	125.05	2	6.7	127.39	2	7.5
Q9SL42	AT2G18040	Peptidyl-prolyl cis-trans isomerase Pin1 OS=Arabidopsis thaliana GN=PIN1 PE=1 SV=1	13007	9.13	74.14	2	29.4	108.38	2	21.8	100.65	2	43.7
F4JET6	AT3G20810	2-oxoglutarate (2OG) and Fe(II)-dependent oxygenase superfamily protein OS=Arabidopsis thaliana GN=At3g20810 PE=4 SV=1	44631	5.26	163.6	2	15.1	117.02	2	15.3	121.51	2	10.6
Q9ZPS4	AT2G02000	Glutamate decarboxylase 3 OS=Arabidopsis thaliana GN=GAD3 PE=2 SV=1	56471	6.31	67.39	2	5	80.37	2	7	82.11	2	12
O81716	AT2G25070	Probable protein phosphatase 2C 21 OS=Arabidopsis thaliana GN=PPC4-2 PE=1 SV=1	39329	4.83	85.34	2	12.4	88.14	2	5.9	96.61	2	12.1
O22149	AT2G45220	Probable pectinesterase/pectinesterase inhibitor 17 OS=Arabidopsis thaliana GN=PME17 PE=2 SV=2	55941	9.2	159.79	2	7.6	143.4	2	9	127.65	2	11.4
Q9XFH9	AT5G16400	Thioredoxin F2, chloroplastic OS=Arabidopsis thaliana GN=At5g16400 PE=2 SV=1	19986	9.06	100.45	2	14.1	115.12	2	10.8	120.09	2	10.8
Q9MAA1	AT3G05180	GDSL esterase/lipase At3g05180 OS=Arabidopsis thaliana GN=At3g05180 PE=2 SV=1	42317	6.5	91.42	2	6.1	127.07	2	6.1	101.74	2	8.4
Q9LU41	AT3G21180	Calcium-transporting ATPase 9, plasma membrane-type OS=Arabidopsis thaliana GN=ACA9 PE=2 SV=2	118693	6.31	72.97	2	2	72.71	2	2.8	77.56	2	1.7
F4JAB9	AT3G47050	Glycosyl hydrolase family protein OS=Arabidopsis thaliana GN=At3g47050 PE=4 SV=1	49384	7.12	121.06	2	4.5	124.61	2	9.4	115.4	2	9.8
F4HPY8	AT1G60750	Probable aldo-keto reductase 6 OS=Arabidopsis thaliana GN=At1g60750 PE=3 SV=1	36329	5.43	155.9	2	12.4	180.96	2	10.3	160.37	2	12.4
Q93YQ0	AT1G53120	At1g53120 OS=Arabidopsis thaliana GN=F10L8.3 PE=2 SV=1	34534	9.11	131.21	2	13.8	107.14	2	18.8	130.57	2	14.4
Q8W4S6	AT5G11920	Beta-fructofuranosidase, insoluble isoenzyme CWINV6 OS=Arabidopsis thaliana GN=cwINV6 PE=3 SV=1	48819	4.85	107.51	2	7.7	130.94	2	7.7	133.81	2	9.1
Q84P23	AT5G63380	4-coumarate--CoA ligase-like 9 OS=Arabidopsis thaliana GN=4CLL9 PE=1 SV=2	61239	7.67	114.48	2	14.4	93.1	2	15.8	92.52	2	8.4
Q9ZSP5	AT2G04160	Subtilisin-like protease SBT5.3 OS=Arabidopsis thaliana GN=AIR3 PE=2 SV=1	82822	9.45	61.38	2	5.2	83.73	2	6	80.14	2	11.4
Q8W3M6	AT4G06599	Ubiquitin-like domain-containing CTD phosphatase OS=Arabidopsis thaliana GN=At4g06599 PE=2 SV=1	38931	6.35	163.08	2	12.6	85.19	2	15	97	2	12.1
Q9LNI1	AT1G01420	UDP-glycosyltransferase 72B3 OS=Arabidopsis thaliana GN=UGT72B3 PE=2 SV=1	52638	5.5	89.05	2	10.6	91.33	2	7.1	74.46	2	5.2
Q9M354	AT3G53710	Probable ADP-ribosylation factor GTPase-activating protein AGD6 OS=Arabidopsis thaliana GN=AGD6 PE=1 SV=1	49693	6.77	109.25	2	5.9	101.63	2	9.2	106.84	2	5.9
Q9M2S0	AT3G55590	Probable mannose-1-phosphate guanylyltransferase 2 OS=Arabidopsis thaliana GN=At3g55590 PE=2 SV=1	39783	5.7	79.79	2	10.2	92.52	2	15.7	63.22	2	10.2
O81299	AT4G02340	AT4g02340 protein OS=Arabidopsis thaliana GN=T14P8.15 PE=2 SV=1	36634	6.26	84.51	2	14.5	96.83	2	5.6	103.98	2	12.7
Q93Z34	AT2G24280	Alpha/beta-Hydrolases superfamily protein OS=Arabidopsis thaliana GN=At2g24280 PE=2 SV=1	56197	8.22	82.25	2	7.5	79.68	2	8.1	37.7	1	9.7
Q8LBS4	AT2G20270	Monothiol glutaredoxin-S12, chloroplastic OS=Arabidopsis thaliana GN=GRXS12 PE=2 SV=2	19113	8.37	115.4	2	23.5	137.6	2	23.5	43.85	1	7.3
Q9XI22	AT1G15470	F9L1.42 protein OS=Arabidopsis thaliana GN=F9L1.42 PE=2 SV=1	36322	5.72	120.87	2	12.9	126.79	2	11.7	86.52	1	11.7
F4J8E4	AT3G05540	Methionine sulfoxide reductase (MSS4-like) protein OS=Arabidopsis thaliana GN=At3g05540 PE=4 SV=1	19308	4.48	200.35	2	12.5	177.56	2	17.9	33.71	1	12.5
Q94BT9	AT1G66240	Copper transport protein ATX1 OS=Arabidopsis thaliana GN=ATX1 PE=1 SV=1	11423	7.71	120.86	2	39.4	76.77	2	59.1	61.17	1	59.1
F4JRT7	AT4G25050	Acyl carrier protein OS=Arabidopsis thaliana GN=ACP4 PE=4 SV=1	15928	4.99	110.2	2	18.1	138.84	2	30.2	95.19	1	30.2
Q9SRZ4	AT1G65970	Peroxiredoxin-2C OS=Arabidopsis thaliana GN=PRXIIC PE=1 SV=1	17403	5.33	205.59	2	29.6	193.5	2	19.8	109.76	1	33.3
B3H4N7	AT5G57290	60S acidic ribosomal protein P3-2 OS=Arabidopsis thaliana GN=At5g57290 PE=3 SV=1	11757	4.45	106.15	2	21.8	114.9	2	21.8	32.1	1	6.7
Q8GUN2	AT3G56490	HIS triad family protein 3 OS=Arabidopsis thaliana GN=HIT3 PE=1 SV=1	15990	6.64	126.33	2	38.1	177.88	2	33.3	83.65	1	21.8
F4I6V2	AT1G70650	Zinc finger (Ran-binding) domain-containing protein OS=Arabidopsis thaliana GN=At1g70650 PE=4 SV=1	68267	8.37	79.52	2	2.9	76.34	2	4.2	44.74	1	2.4
O64757	AT2G34930	Disease resistance-like protein/LRR domain-containing protein OS=Arabidopsis thaliana GN=At2g34930 PE=2 SV=1	100220	8.85	79.64	2	6.9	78	2	7.8	42.03	1	6.6
Q9LDD8	AT4G34030	Methylcrotonoyl-CoA carboxylase beta chain, mitochondrial OS=Arabidopsis thaliana GN=MCCB PE=2 SV=1	63972	8.78	67.34	2	3.7	105.04	2	5.3	30.88	1	5.1
Q9LFT3	AT5G15870	Glycosyl hydrolase family 81 protein OS=Arabidopsis thaliana GN=F1N13_10 PE=4 SV=1	82821	6.21	83.45	2	3.8	88.03	2	7.9	33.21	1	3.8
Q94JX5	AT1G10200	LIM domain-containing protein WLIM1 OS=Arabidopsis thaliana GN=WLIM1 PE=1 SV=1	21026	9.1	74.68	2	7.9	93.92	2	15.8	34.13	1	4.2
Q9S829	AT1G74880	NAD(P)H-quinone oxidoreductase subunit O, chloroplastic OS=Arabidopsis thaliana GN=ndhO PE=2 SV=1	17646	9.23	75.76	2	15.2	120.84	2	19.6	65.82	1	10.8
Q8L5Y9	AT4G32180	Pantothenate kinase 2 OS=Arabidopsis thaliana GN=PANK2 PE=1 SV=2	99463	5.6	108.11	2	5.4	137.84	2	3.4	70.63	1	3.1
Q9FZD1	AT1G26460	Pentatricopeptide repeat-containing protein At1g26460, mitochondrial OS=Arabidopsis thaliana GN=At1g26460 PE=2 SV=1	70190	5.91	95.01	2	5.6	83.42	2	7.6	43.52	1	3.7
Q8RWV9	AT5G08450	Putative uncharacterized protein At5g08450 OS=Arabidopsis thaliana GN=At5g08450 PE=2 SV=1	104089	7.06	73.32	2	2.5	84.73	2	4.4	43.58	1	5
Q9ZVS2	AT1G03210	F15K9.19 protein OS=Arabidopsis thaliana GN=F15K9.19 PE=2 SV=1	31690	4.87	96	2	8.4	81.87	2	8.4	29.08	1	3.8
Q84M92	AT1G18450	Actin-related protein 4 OS=Arabidopsis thaliana GN=ARP4 PE=1 SV=1	48905	5.2	120.72	2	9.3	88.9	2	10.7	33.46	1	11.1
Q9FIH8	AT5G42390	Insulinase (Peptidase family M16) family protein OS=Arabidopsis thaliana GN=At5g42390 PE=2 SV=1	140519	6.13	87.39	2	3.2	112.12	2	5.1	41.54	1	3
Q9FK25	AT5G54160	Flavone 3~-O-methyltransferase 1 OS=Arabidopsis thaliana GN=OMT1 PE=1 SV=1	39592	5.62	84.81	2	10.5	78.24	2	12.9	53.38	1	12.4
Q9ZNV8	AT3G29350	Histidine-containing phosphotransfer protein 2 OS=Arabidopsis thaliana GN=AHP2 PE=1 SV=1	17465	5	131.66	2	27.2	105.64	2	27.2
Q9LS02	AT3G25770	Allene oxide cyclase 2, chloroplastic OS=Arabidopsis thaliana GN=AOC2 PE=1 SV=1	27618	6.9	60.72	2	15.4	69.38	2	6.7
Q8GWB0	AT1G62150	Mitochondrial transcription termination factor family protein OS=Arabidopsis thaliana GN=At1g62150 PE=2 SV=1	52032	8.8	82.96	2	1.5	84.03	2	1.5
Q9FE06	AT5G64260	Protein EXORDIUM-like 2 OS=Arabidopsis thaliana GN=EXL2 PE=2 SV=1	32654	9.45	115.76	2	7.9	92.2	2	7.9
Q9M1D3	AT3G60100	Citrate synthase 5, mitochondrial OS=Arabidopsis thaliana GN=CSY5 PE=3 SV=2	51692	6.2	115.79	2	6.5	106.89	2	6.7
Q147R9	AT1G19690	At1g19690 OS=Arabidopsis thaliana GN=At1g19690 PE=2 SV=1	39727	8.68	89.51	2	10.5	83.92	2	22.7
F4KC30	AT5G57700	BNR/Asp-box repeat family protein OS=Arabidopsis thaliana GN=At5g57700 PE=4 SV=1	39688	5.44	79.77	2	12	48.93	1	10.9	236.23	5	22.9
Q9SZI2	AT4G26110	Nucleosome assembly protein 1;1 OS=Arabidopsis thaliana GN=NAP1;1 PE=1 SV=1	42971	4.38	95.25	2	13.2	39.42	1	11.4	181.19	4	18
Q9SP02	AT5G58710	Peptidyl-prolyl cis-trans isomerase CYP20-1 OS=Arabidopsis thaliana GN=CYP20-1 PE=1 SV=1	21947	9.08	141.69	2	31.9	47.05	1	31.9	155.51	4	36.8
O22467	AT5G58230	Histone-binding protein MSI1 OS=Arabidopsis thaliana GN=MSI1 PE=1 SV=1	48164	4.69	82.22	2	4	41.27	1	1.9	223.96	4	10.8
P19171	AT3G12500	Basic endochitinase B OS=Arabidopsis thaliana GN=CHI-B PE=1 SV=3	36160	7.81	122.69	2	16.4	69.1	1	18.2	193.66	3	26.9
Q84Y95	AT3G54900	Monothiol glutaredoxin-S14, chloroplastic OS=Arabidopsis thaliana GN=GRXS14 PE=1 SV=2	19297	8.67	169.67	2	19.7	68.12	1	19.7	166.98	3	28.9
Q9SV64	AT4G13050	Oleoyl-acyl carrier protein thioesterase 2, chloroplastic OS=Arabidopsis thaliana GN=FATA2 PE=2 SV=1	42204	8.4	125.19	2	9.5	91.66	1	11.4	180.4	3	21
Q42479	AT4G23650	Calcium-dependent protein kinase 3 OS=Arabidopsis thaliana GN=CPK3 PE=1 SV=1	59299	5.95	136.18	2	12.1	30.65	1	8.7	130.01	3	11
O23299	AT4G14430	Enoyl-CoA delta isomerase 2, peroxisomal OS=Arabidopsis thaliana GN=ECI2 PE=1 SV=1	25757	8.48	114.32	2	21.3	63.83	1	14.2	150.48	3	21.3
Q9LD47	AT1G12520	Copper chaperone for superoxide dismutase, chloroplastic/cytosolic OS=Arabidopsis thaliana GN=CCS PE=1 SV=1	33830	5.6	84.3	2	11.9	51.03	1	11.3	107.9	2	14.7
Q94K88	AT4G37210	Tetratricopeptide repeat domain-containing protein OS=Arabidopsis thaliana GN=At4g37210 PE=4 SV=2	52243	4.28	80.96	2	12.2	30.58	1	11.2	89.31	2	11.2
P47924	AT5G64300	Bifunctional riboflavin biosynthesis protein RIBA 1, chloroplastic OS=Arabidopsis thaliana GN=RIBA1 PE=1 SV=2	59019	5.58	129.88	2	10.5	74.75	1	8.7	73.6	2	9.9
P55230	AT1G27680	Glucose-1-phosphate adenylyltransferase large subunit 2, chloroplastic OS=Arabidopsis thaliana GN=APL2 PE=2 SV=2	57433	7.15	101.82	2	9.3	54.57	1	5.2	86.58	2	11.8
O65469	AT4G23170	Putative cysteine-rich receptor-like protein kinase 9 OS=Arabidopsis thaliana GN=CRK9 PE=5 SV=1	29703	6.58	64.79	2	6.8	53.15	1	6.8	98.49	2	6.8
A0JQ12	AT1G76020	At1g76020 OS=Arabidopsis thaliana GN=At1g76020 PE=2 SV=1	25239	7.9	143.06	2	24	79.47	1	12.4	106.41	2	21.8
Q9CA23	AT1G77710	Ubiquitin-fold modifier 1 OS=Arabidopsis thaliana GN=At1g77710 PE=3 SV=1	9922	9.22	81.66	2	24.7	39.16	1	24.7	89.48	2	24.7
Q84WM9	AT5G12110	Elongation factor 1-beta 1 OS=Arabidopsis thaliana GN=At5g12110 PE=2 SV=2	24773	4.53	146.58	2	17.5	94.29	1	17.5	144.41	2	18
Q94A09	AT1G36310	AT1G36310 protein OS=Arabidopsis thaliana GN=At1g36310 PE=1 SV=1	44932	5.5	107.66	2	9.4	37.81	1	13.1	124.38	2	6.9
Q8VZT6	AT5G04260	Thioredoxin-like 3-2, chloroplastic OS=Arabidopsis thaliana GN=WCRKC2 PE=2 SV=1	21822	8.33	74.37	2	10.4	31.48	1	10.4	76.74	2	14.6
O48711	AT2G26440	Probable pectinesterase/pectinesterase inhibitor 12 OS=Arabidopsis thaliana GN=PME12 PE=2 SV=1	60379	5.13	120.23	2	5.7	43.3	1	4	112.5	2	5.9
Q8W1B3	AT4G21445	At4g21445 OS=Arabidopsis thaliana GN=PRIP PE=2 SV=1	17607	6.59	175.95	2	20.1	29.85	1	11.7	145.72	2	25.3
Q0WMN5	AT3G49140	Uncharacterized protein At3g49140 OS=Arabidopsis thaliana GN=At3g49140 PE=1 SV=2	55836	4.29	102.15	2	7	77.25	1	6.2	101.25	2	4.8
Q9FYK3	AT1G24610	F21J9.27 OS=Arabidopsis thaliana GN=At1g24610 PE=4 SV=1	52556	5.83	58.25	2	12.8	89.57	1	7.6	105.52	2	10.9
Q9SXC8	AT1G27530	Ubiquitin-fold modifier-conjugating enzyme 1 OS=Arabidopsis thaliana GN=At1g27530 PE=2 SV=1	19599	7.66	93.61	2	14.4	63.73	1	20.1	111.66	2	14.4
Q9LVV5	AT5G52970	Thylakoid lumenal 15.0 kDa protein 2, chloroplastic OS=Arabidopsis thaliana GN=At5g52970 PE=1 SV=2	24553	5.66	104.39	2	11.2	43.74	1	9.4	102.2	2	16.6
Q8RY79	AT2G20340	Tyrosine decarboxylase 1 OS=Arabidopsis thaliana GN=ELI5 PE=2 SV=1	54389	5.89	72	2	13.5	65.9	1	12	118.6	2	12.9
P43082	AT3G04720	Hevein-like preproprotein OS=Arabidopsis thaliana GN=HEL PE=1 SV=1	22922	7.9	133.52	2	26.9	45.84	1	7.5	88.99	2	16
Q9LYF8	AT5G11720	AT5g11720/T22P22_110 OS=Arabidopsis thaliana GN=T22P22_110 PE=2 SV=1	101055	5.58	76.66	2	5.5	33.4	1	1.4	90.35	2	4.8
P31169	AT5G15970	Stress-induced protein KIN2 OS=Arabidopsis thaliana GN=KIN2 PE=2 SV=1	6547	9.11	116.44	2	33.3	83.07	1	22.7	129.24	2	22.7
Q9ZU34	AT2G01330	Nucleotide binding protein OS=Arabidopsis thaliana GN=At2g01330 PE=4 SV=1	66345	6	85.87	2	7.2	48.22	1	6.1	80.53	2	2.6
A8MR97	AT3G60240	Eukaryotic translation initiation factor 4G OS=Arabidopsis thaliana GN=EIF4G PE=1 SV=1	187434	7.5	116.62	2	3.7	45.9	1	3.3	103.12	2	2.7
P48529	AT4G26720	Serine/threonine-protein phosphatase PP-X isozyme 1 OS=Arabidopsis thaliana GN=PPX1 PE=2 SV=1	34715	4.98	120.01	2	11.8	48.66	1	3.3	113.78	2	7.9
Q8S9J6	AT5G10770	AT5g10770/T30N20_40 OS=Arabidopsis thaliana GN=At5g10770 PE=2 SV=1	49833	8.48	100.1	2	13.3	49.62	1	4.2	82.63	2	11.6
Q6ICX4	AT1G43190	Polypyrimidine tract-binding protein homolog 3 OS=Arabidopsis thaliana GN=At1g43190 PE=2 SV=1	48203	6.35	85.06	2	14.1	48.7	1	8.6	138.53	2	11.6
Q9LXV0	AT5G12890	UDP-glycosyltransferase 92A1 OS=Arabidopsis thaliana GN=UGT92A1 PE=2 SV=1	54832	6.02	90.64	2	16	37.4	1	6.6	80.43	2	6.6
Q94JV5	AT4G08790	Nitrilase-like protein 2 OS=Arabidopsis thaliana GN=NLP2 PE=2 SV=1	33949	5.79	93.37	2	7.2	51.28	1	7.2	73.01	2	7.2
Q9S7D8	AT5G43780	ATP sulfurylase 4, chloroplastic OS=Arabidopsis thaliana GN=APS4 PE=2 SV=1	52093	8.89	125.77	2	6.2	38.48	1	8.1	71.74	2	5.3
Q8RWU7	AT4G04210	Plant UBX domain-containing protein 4 OS=Arabidopsis thaliana GN=PUX4 PE=1 SV=1	32877	5.66	93.71	2	7.6	36.41	1	7.6	29.54	1	2.6
Q9LX31	AT3G59400	Tetrapyrrole-binding protein, chloroplastic OS=Arabidopsis thaliana GN=GUN4 PE=1 SV=1	29647	6.67	111.94	2	20.4	100.24	1	14	69.39	1	7.9
O64764	AT2G35010	Thioredoxin O1, mitochondrial OS=Arabidopsis thaliana GN=At2g35010 PE=2 SV=1	21178	9.45	99.92	2	33	58.21	1	5.7	42.88	1	18
F4JVC5	AT4G39280	Probable phenylalanine--tRNA ligase alpha subunit OS=Arabidopsis thaliana GN=At4g39280 PE=3 SV=1	55743	8.4	69.21	2	13.4	50.38	1	8.5	64.83	1	11.3
Q9SGA6	AT3G02080	40S ribosomal protein S19-1 OS=Arabidopsis thaliana GN=RPS19A PE=2 SV=1	15818	10.09	81.97	2	19.6	32.92	1	19.6	29.43	1	13.3
A0NAB2	AT5G59440	Protein ZEU1 (ZEUS1) OS=Arabidopsis thaliana GN=ZEU1 PE=3 SV=1	25079	5.39	98.44	2	11.8	51.91	1	7.6	33.85	1	9.4
Q9FE63	AT5G56600	Isoform 2 of Profilin-5 OS=Arabidopsis thaliana GN=PRO5	11935	4.72	88.36	2	12	54.82	1	12	67.52	1	12
Q9LM71	AT1G20810	Peptidyl-prolyl cis-trans isomerase FKBP18, chloroplastic OS=Arabidopsis thaliana GN=FKBP18 PE=1 SV=2	25514	9.35	75.26	2	14.2	41.62	1	3.4	40.08	1	3.4
Q9ZR03	AT4G03280	Isoform 2 of Cytochrome b6-f complex iron-sulfur subunit, chloroplastic OS=Arabidopsis thaliana GN=petC	22518	8.58	89.87	2	17.1	56.8	1	9	97.91	1	13.8
Q8VY91	AT1G64510	30S ribosomal protein S6 alpha, chloroplastic OS=Arabidopsis thaliana GN=RPS6 PE=2 SV=1	22746	5.92	65.35	2	8.7	32.66	1	8.7	43.04	1	8.7
Q8RYC3	AT2G33845	Expressed protein OS=Arabidopsis thaliana GN=At2g33845 PE=2 SV=1	20110	9.39	85.7	2	14.3	45.16	1	7.7	46.24	1	18.7
Q9M1C2	AT3G60210	At3g60210 OS=Arabidopsis thaliana GN=T2O9.190 PE=2 SV=1	15131	7.74	116.89	2	18.1	82.83	1	11.6	75.84	1	11.6
Q9MAT3	AT1G04850	F13M7.16 protein OS=Arabidopsis thaliana GN=F13M7.16 PE=2 SV=1	46574	5.91	136.11	2	11.6	62.42	1	6.1	59.62	1	11.1
Q8H100	AT4G17890	Isoform 2 of Probable ADP-ribosylation factor GTPase-activating protein AGD8 OS=Arabidopsis thaliana GN=AGD8	41388	8.79	84.52	2	9.9	49.49	1	7.8	54.48	1	4.4
P56797	ATCG00160	30S ribosomal protein S2, chloroplastic OS=Arabidopsis thaliana GN=rps2 PE=3 SV=1	26887	9.7	97.53	2	13.1	44.41	1	3.8	36.35	1	7.6
Q9T0J6	AT4G38890	tRNA-dihydrouridine(47) synthase [NAD(P)(+)]-like OS=Arabidopsis thaliana GN=At4g38890 PE=1 SV=2	77525	6.1	82.48	2	3.6	32.09	1	2.6	28.63	1	9.8
Q9FK59	AT5G18110	Eukaryotic translation initiation factor NCBP OS=Arabidopsis thaliana GN=NCBP PE=2 SV=1	25729	6.45	108.61	2	11.3	56.45	1	5	57.12	1	5
Q9LW20	AT3G26900	Probable inactive shikimate kinase like 1, chloroplastic OS=Arabidopsis thaliana GN=SKL1 PE=2 SV=1	30455	5.05	73.99	2	14.6	31.72	1	9.6	55.29	1	10
Q8VYN2	AT4G21450	PapD-like superfamily protein OS=Arabidopsis thaliana GN=At4g21450 PE=1 SV=1	35166	9.3	82.38	2	12.5	29.7	1	6.4	82.26	1	13.2
Q9SK39	AT2G24940	Probable steroid-binding protein 3 OS=Arabidopsis thaliana GN=MP3 PE=1 SV=1	11024	4.81	78.66	2	31	31.81	1	16	33.08	1	8
O22841	AT2G43620	Chitinase OS=Arabidopsis thaliana GN=At2g43620 PE=4 SV=1	30358	8.91	121.38	2	11.3	84.13	1	4.9	62.46	1	14.5
Q8L7Z3	AT5G18400	Isoform 2 of Anamorsin homolog OS=Arabidopsis thaliana GN=At5g18400	29084	4.86	167.12	2	13.4	145.79	1	13.4	104.15	1	5.6
Q9SRK5	AT3G10940	Phosphoglucan phosphatase LSF2, chloroplastic OS=Arabidopsis thaliana GN=LSF2 PE=1 SV=1	32067	8.72	120.86	2	7.4	66.08	1	7.4	64.63	1	7.4
Q9FK51	AT5G18200	ADP-glucose phosphorylase OS=Arabidopsis thaliana GN=At5g18200 PE=1 SV=1	38981	6.2	86.04	2	7.4	37.8	1	9.7	51.41	1	9.1
Q9FG33	AT5G06740	Probable L-type lectin-domain containing receptor kinase S.5 OS=Arabidopsis thaliana GN=LECRKS5 PE=2 SV=1	72822	6.85	61.78	2	2.6	43.14	1	2.6	49.69	1	2.6
Q9SGI3	AT3G01920	At3g1920/F28J7.25 OS=Arabidopsis thaliana GN=F28J7.25 PE=2 SV=1	33517	9.03	106.68	2	13.7	108.24	1	8.1	115.76	1	14
Q94BR1	AT5G63190	MA3 domain-containing protein OS=Arabidopsis thaliana GN=At5g63190 PE=2 SV=1	77508	5.07	127.21	2	9.8	51.34	1	3.3	42.69	1	8.3
Q9SJA7	AT2G24580	Probable sarcosine oxidase OS=Arabidopsis thaliana GN=At2g24580 PE=2 SV=1	45673	5.67	92.14	2	7.5	41.28	1	3.4	64.18	1	8.7
Q8W4R3	AT5G63120	Isoform 2 of DEAD-box ATP-dependent RNA helicase 30 OS=Arabidopsis thaliana GN=RH30	53061	9.35	76.96	2	11	58.03	1	4.5	53.37	1	5
Q8W4A0	AT3G02200	Eukaryotic translation initiation factor 3 subunit M OS=Arabidopsis thaliana GN=F14P3.15 PE=2 SV=1	46755	5.06	88.55	2	14.4	32.81	1	11.3	58.69	1	11.3
F4KJ98	AT5G59730	Exocyst subunit exo70 family protein H7 OS=Arabidopsis thaliana GN=EXO70H7 PE=4 SV=1	71188	5.42	104.03	2	5.7	36.51	1	3.6	46.2	1	3.5
Q570J5	AT2G01755	Putative uncharacterized protein At2g01755 OS=Arabidopsis thaliana GN=At2g01755 PE=2 SV=1	19578	5.36	118.71	2	21.4	30.17	1	15.6
Q9LTR8	AT5G57040	At5g57040 OS=Arabidopsis thaliana GN=At5g57040 PE=2 SV=1	22234	8.74	122.21	2	17.8	49.43	1	9.1
Q9FIJ5	AT5G47860	AT5g47860/MCA23_20 OS=Arabidopsis thaliana GN=At5g47860 PE=2 SV=1	47757	8.2	175.52	2	14.6	55.34	1	10.4
Q8W570	AT4G38930	AT4g38930/F19H22_30 OS=Arabidopsis thaliana GN=At4g38930 PE=2 SV=1	34560	5.45	96.53	2	10.6	37.84	1	13.5
O64768	AT2G35050	Protein kinase family protein OS=Arabidopsis thaliana GN=At2g35050 PE=1 SV=1	139618	5.62	84.55	2	2.8	49.24	1	1.8
Q8S528	AT1G23800	Aldehyde dehydrogenase family 2 member B7, mitochondrial OS=Arabidopsis thaliana GN=ALDH2B7 PE=2 SV=2	58116	6.88	76.13	2	4.3	32.86	1	4.1
Q8VXZ9	AT5G19350	Isoform 2 of Polyadenylate-binding protein RBP47B~ OS=Arabidopsis thaliana GN=RBP47B~	46009	5.36	107.99	2	7.9	59.11	1	7.9
Q8GWE1	AT4G17510	Ubiquitin carboxyl-terminal hydrolase OS=Arabidopsis thaliana GN=UCH3 PE=2 SV=1	25696	4.91	96.73	2	18.4	67.17	1	12.8
Q9SVD1	AT3G52500	Aspartyl protease family protein OS=Arabidopsis thaliana GN=F22O6_120 PE=2 SV=1	50973	8.53	105.47	2	7				147.62	4	9.6
Q8L743	AT1G24280	Glucose-6-phosphate 1-dehydrogenase 3, chloroplastic OS=Arabidopsis thaliana GN=At1g24280 PE=2 SV=2	67316	6.73	75.99	2	5.5				135.7	4	7.3
Q8VZP3	AT2G35810	Putative uncharacterized protein At2g35810 OS=Arabidopsis thaliana GN=At2g35810 PE=2 SV=1	22014	6.15	109.45	2	15.1				148.71	3	20.1
Q9LHQ4	AT3G20680	AT3g20680/F3H11_7 OS=Arabidopsis thaliana GN=At3g20680 PE=2 SV=1	37413	9.5	124.54	2	10.7				199.5	3	17.5
Q9T0G2	AT4G10040	Cytochrome c-2 OS=Arabidopsis thaliana GN=CYTC-2 PE=1 SV=1	12231	9.37	100.56	2	27.7				119.19	3	27.7
Q94K07	AT5G56950	Nucleosome assembly protein 1;3 OS=Arabidopsis thaliana GN=NAP1;3 PE=1 SV=1	43267	4.42	75.13	2	8.6				141.58	3	8.3
O04318	AT3G16390	Nitrile-specifier protein 3 OS=Arabidopsis thaliana GN=NSP3 PE=2 SV=1	51200	5.03	122.89	2	8.6				170.75	3	9.4
Q9SI96	AT2G28720	Histone H2B.3 OS=Arabidopsis thaliana GN=At2g28720 PE=1 SV=3	16519	10	97.84	2	19.9				169.9	3	29.8
O48721	AT2G26540	Uroporphyrinogen-III synthase, chloroplastic OS=Arabidopsis thaliana GN=UROS PE=2 SV=2	34204	7.81	69.28	2	10				86.8	2	13.1
Q9FIQ0	AT5G46750	Probable ADP-ribosylation factor GTPase-activating protein AGD9 OS=Arabidopsis thaliana GN=AGD9 PE=1 SV=1	43524	8.48	128.45	2	9.5				133.57	2	11.4
Q8L7S9	AT1G43560	Thioredoxin Y2, chloroplastic OS=Arabidopsis thaliana GN=At1g43560 PE=2 SV=1	18581	8.45	76.5	2	27.5				91.08	2	12.6
Q9MAC9	AT3G01200	Pyruvate, phosphate dikinase regulatory protein 2 OS=Arabidopsis thaliana GN=RP2 PE=1 SV=1	41361	9.12	85.03	2	8				109.85	2	8
Q93ZC9	AT3G01640	Glucuronokinase 1 OS=Arabidopsis thaliana GN=GLCAK1 PE=1 SV=1	40050	6.11	108.7	2	13				128.65	2	6.6
F4I9J7	AT1G51510	Exon junction complex protein OS=Arabidopsis thaliana GN=Y14 PE=1 SV=1	22425	5.21	65.84	2	18.8				76.64	2	11.9
P13114	AT5G13930	Chalcone synthase OS=Arabidopsis thaliana GN=CHS PE=1 SV=1	43088	6.08	110.94	2	12.9				69.01	2	14.7
Q9FF52	AT5G60670	60S ribosomal protein L12-3 OS=Arabidopsis thaliana GN=RPL12C PE=2 SV=1	17832	9.02	81.91	2	19.3				37.25	1	13.9
Q9LPC7	AT1G01940	Peptidyl-prolyl cis-trans isomerase CYP18-1 OS=Arabidopsis thaliana GN=CYP18-1 PE=2 SV=1	17492	8.44	68.16	2	21.9				41.48	1	16.9
F4HSS5	AT1G20380	Prolyl oligopeptidase family protein OS=Arabidopsis thaliana GN=At1g20380 PE=4 SV=1	82435	5.26	114.51	2	5.6				33.38	1	6
Q9FKU9	AT5G44390	Berberine bridge enzyme-like protein OS=Arabidopsis thaliana GN=At5g44390 PE=4 SV=1	61444	9.16	69.4	2	5.4				62.46	1	10.3
Q0WSJ9	AT3G02510	Putative uncharacterized protein At3g02510 OS=Arabidopsis thaliana GN=At3g02510 PE=2 SV=1	42474	5.59	109.84	2	7.9				35.09	1	6.1
Q66GQ3	AT3G16110	Protein disulfide isomerase-like 1-6 OS=Arabidopsis thaliana GN=PDIL1-6 PE=2 SV=1	59534	4.93	77.27	2	7.3				49.31	1	7.1
Q96520	AT1G71695	Peroxidase 12 OS=Arabidopsis thaliana GN=PER12 PE=1 SV=1	39534	8.58	94.24	2	7				74.75	1	4.7
F4IDQ2	AT1G06645	2-oxoglutarate (2OG) and Fe(II)-dependent oxygenase superfamily protein OS=Arabidopsis thaliana GN=At1g06645 PE=3 SV=1	41302	5.86	84.71	2	8.7				36.28	1	5.5
Q9ZVF6	AT2G01490	Phytanoyl-CoA dioxygenase OS=Arabidopsis thaliana GN=PAHX PE=2 SV=2	32008	5.93	70.66	2	14.1				72.41	1	17
Q42540	AT5G59300	Ubiquitin-conjugating enzyme E2 7 OS=Arabidopsis thaliana GN=UBC7 PE=2 SV=1	18710	5.35	74.04	2	15.1				52.34	1	13.3
F4IE59	AT1G26320	Zinc-binding dehydrogenase family protein OS=Arabidopsis thaliana GN=At1g26320 PE=4 SV=1	38123	5.67	78.87	2	8.4				29.39	1	5.5
F4IBH8	AT1G65560	Zinc-binding dehydrogenase family protein OS=Arabidopsis thaliana GN=At1g65560 PE=4 SV=1	38607	5.6	78.87	2	5.4				29.39	1	10
F4I0B5	AT1G55450	S-adenosyl-L-methionine-dependent methyltransferases superfamily protein OS=Arabidopsis thaliana GN=At1g55450 PE=4 SV=1	35508	7.16	85.17	2	9.1				65.03	1	18.4
Q94AH6	AT4G02570	Cullin-1 OS=Arabidopsis thaliana GN=CUL1 PE=1 SV=1	86247	6.71	104.16	2	2.8				49.47	1	2.8
Q9C6D2	AT1G49820	Methylthioribose kinase OS=Arabidopsis thaliana GN=MTK PE=1 SV=1	48040	5.47	73.65	2	12.4				52.73	1	12.6
Q9M9M7	AT3G03080	Putative NADP-dependent oxidoreductase OS=Arabidopsis thaliana GN=T17B22.23 PE=4 SV=1	38477	6.26	78.87	2	18.3				29.39	1	5.4
Q9LSQ5	AT5G54500	NAD(P)H dehydrogenase (quinone) FQR1 OS=Arabidopsis thaliana GN=FQR1 PE=1 SV=1	21782	5.96	86.37	2	22.5
Q9SMY7	AT4G33220	Probable pectinesterase/pectinesterase inhibitor 44 OS=Arabidopsis thaliana GN=PME44 PE=2 SV=2	58462	6.85	95.01	2	7.8
Q93WL3	AT4G25370	Double Clp-N motif protein OS=Arabidopsis thaliana GN=At4g25370 PE=2 SV=1	26034	9.24	92.61	2	19.7
Q7DLS1	AT5G40580	Proteasome subunit beta type-7-B OS=Arabidopsis thaliana GN=PBB2 PE=1 SV=2	29598	6.71	103.59	2	15.7
Q9C8J2	AT1G51390	NifU-like protein 5, mitochondrial OS=Arabidopsis thaliana GN=NIFU5 PE=2 SV=1	29952	4.87	174.77	2	9.1
Q9FFV1	AT5G54760	At5g54760 OS=Arabidopsis thaliana GN=At5g54760 PE=2 SV=1	12613	8.54	75.65	2	20.4
F4K658	AT5G49555	FAD/NAD(P)-binding oxidoreductase family protein OS=Arabidopsis thaliana GN=At5g49555 PE=4 SV=1	60451	6.32	91.62	2	6.8
Q8H183	AT5G64370	Beta-ureidopropionase OS=Arabidopsis thaliana GN=PYD3 PE=1 SV=1	45524	5.92	122.39	2	8.8
Q9FFF4	AT5G16290	Acetolactate synthase small subunit 1, chloroplastic OS=Arabidopsis thaliana GN=VAT1 PE=1 SV=1	52298	6.78	69.75	2	10.3
Q9FKU8	AT5G44400	Berberine bridge enzyme OS=Arabidopsis thaliana GN=At5g44400 PE=2 SV=1	60306	9.68	68.81	2	7.8
Q84M96	AT1G60680	Probable aldo-keto reductase 2 OS=Arabidopsis thaliana GN=AGD2 PE=2 SV=1	38245	5.98	155.9	2	10.1
Q9M0A5	AT4G30550	Gamma-glutamyl peptidase 3 OS=Arabidopsis thaliana GN=At4g30550 PE=4 SV=1	28206	5.35	73.43	2	10
P0DI02	AT1G24800	F-box/kelch-repeat protein At1g24800 OS=Arabidopsis thaliana GN=At1g24800 PE=2 SV=1	49612	6.83	64.61	2	6
A8MQJ9	AT3G16700	Putative fumarylacetoacetate hydrolase OS=Arabidopsis thaliana GN=At3g16700 PE=4 SV=1	18537	7.75	77.93	2	16.5
F4J5I0	AT3G45190	SIT4 phosphatase-associated family protein OS=Arabidopsis thaliana GN=At3g45190 PE=1 SV=1	87585	4.44	64.01	2	4.7
Q9SN58	AT4G10960	UDP-glucose 4-epimerase 5 OS=Arabidopsis thaliana GN=UGE5 PE=1 SV=3	38593	5.52	93.22	2	12.5
Q681Y3	AT1G60990	Plastidial, folate dependent Fe/S cluster biogenesis protein OS=Arabidopsis thaliana GN=At1g60990 PE=2 SV=1	46979	6.37	78.67	2	6.5
Q6NL24	AT4G16210	At4g16210 OS=Arabidopsis thaliana GN=ECHIA PE=2 SV=1	28800	9.11	115.78	2	12.1
F4IG09	AT2G39850	Subtilisin-like serine protease OS=Arabidopsis thaliana GN=At2g39850 PE=4 SV=1	87865	7.55	105.82	2	6.7
Q9FJM5	AT5G57890	Anthranilate synthase beta subunit 2, chloroplastic OS=Arabidopsis thaliana GN=ASB2 PE=2 SV=1	30302	7.05	84.83	2	13.2
Q9FXB0	AT1G56580	At1g56580/F25P12_18 OS=Arabidopsis thaliana GN=F25P12.97 PE=2 SV=1	18395	6.64	68.63	2	22.9
P0DH97	AT2G41110	Calmodulin-2 OS=Arabidopsis thaliana GN=CAM2 PE=1 SV=1	16809	4.11	78.55	2	17.4
Q8VZ74	AT5G66470	GTP-binding protein Era OS=Arabidopsis thaliana GN=K1F13.13 PE=2 SV=1	48900	6.59	83.24	2	6.8
F4HVW3	AT1G02100	Leucine carboxyl methyltransferase OS=Arabidopsis thaliana GN=At1g02100 PE=4 SV=1	34854	6.6	70.57	2	5.9
Q9LMR1	AT1G15730	At1g15730/F7H2_7 OS=Arabidopsis thaliana GN=F7H2.7 PE=2 SV=1	50227	5.26	93.15	2	9.2
Q1PFI4	AT1G60400	F-box protein At1g60400 OS=Arabidopsis thaliana GN=At1g60400 PE=2 SV=2	45834	5.13	71.94	2	4
Q9SIA7	AT2G28680	Cupin family protein OS=Arabidopsis thaliana GN=At2g28680 PE=2 SV=1	38441	6.25	110.96	2	12.6
F4ITQ5	AT2G32410	AXR1-like protein OS=Arabidopsis thaliana GN=AXL PE=4 SV=1	46201	5.14	65.63	2	5.5
Q9SF91	AT3G09900	Ras-related protein RABE1e OS=Arabidopsis thaliana GN=RABE1E PE=1 SV=1	24279	8.32	104.72	2	13.8
O23629	AT3G45980	Histone H2B.6 OS=Arabidopsis thaliana GN=H2B PE=1 SV=3	16426	10.02	97.84	2	20
Q9STP4	AT4G27820	Beta-glucosidase 9 OS=Arabidopsis thaliana GN=BGLU9 PE=2 SV=2	56856	5.44	82.47	2	4.9
Q9LFK5	AT5G16960	Quinone oxidoreductase-like protein OS=Arabidopsis thaliana GN=F2K13_110 PE=4 SV=1	38108	7.07	78.87	2	11
Q9LFJ9	AT5G17040	UDP-glycosyltransferase 78D4 OS=Arabidopsis thaliana GN=UGT78D4 PE=2 SV=2	48516	5.87	133.43	2	9.5
Q8GUM1	AT5G25780	Eukaryotic translation initiation factor 3 subunit B OS=Arabidopsis thaliana GN=EIF3B-2 PE=2 SV=1	82125	5.11	72.5	2	10.6
B3H6N1	AT1G02880	Thiamin pyrophosphokinase1 OS=Arabidopsis thaliana GN=TPK1 PE=4 SV=1	20057	5.24	102.93	1	35	254.51	6	27.3	230.74	5	33.3
Q9ASY9	AT3G16990	Bifunctional TENA-E protein OS=Arabidopsis thaliana GN=TENA_E PE=1 SV=3	25054	4.9	46.27	1	19.9	173.4	5	25.8	178.74	5	29.9
Q9SQR4	AT3G03980	NAD(P)-binding Rossmann-fold superfamily protein OS=Arabidopsis thaliana GN=T11I18.9 PE=3 SV=1	28129	6.13	46.42	1	24.8	250.87	5	29.6	188.11	4	21.1
P42744	AT1G05180	NEDD8-activating enzyme E1 regulatory subunit OS=Arabidopsis thaliana GN=AXR1 PE=1 SV=1	59997	5.65	89.3	1	8.3	245.73	5	19.4	222.92	4	26.7
Q8RWB6	AT4G17100	Putative serine protease-like protein OS=Arabidopsis thaliana GN=At4g17100 PE=2 SV=1	49385	4.92	79.57	1	14.2	253.3	5	21.9	171.19	3	10.3
O23401	AT4G15490	UDP-glycosyltransferase 84A3 OS=Arabidopsis thaliana GN=UGT84A3 PE=1 SV=1	53878	5.5	63.54	1	6.7	299.86	5	13.4	170.77	3	9.2
F4JNZ8	AT4G11380	Beta-adaptin-like protein B OS=Arabidopsis thaliana GN=At4g11380 PE=1 SV=1	101851	4.91	70.16	1	5.3	232.5	4	7.3	184.8	3	8
B9DHA5	AT3G28760	AT3G28760 protein OS=Arabidopsis thaliana GN=At3g28760 PE=2 SV=1	49568	6.31	40.39	1	7.7	183.98	4	15.5	107.31	2	9.2
F4KJA1	AT5G59750	RibA-3-like protein OS=Arabidopsis thaliana GN=At5g59750 PE=3 SV=1	60139	5.8	79.02	1	4.8	118.16	3	7.2	213.11	5	19.2
Q9ZPE7	AT4G08950	Protein EXORDIUM OS=Arabidopsis thaliana GN=EXO PE=2 SV=1	33578	9.39	95.19	1	9.6	166.96	3	16.6	212.7	4	19.7
Q9SKC5	AT2G31750	UDP-glycosyltransferase 74D1 OS=Arabidopsis thaliana GN=UGT74D1 PE=1 SV=1	51021	5.2	36.28	1	8.6	98.63	3	9.6	201.79	4	29.4
Q9C7W4	AT1G64400	Long chain acyl-CoA synthetase 3 OS=Arabidopsis thaliana GN=LACS3 PE=2 SV=1	74704	7.54	102.38	1	8.1	252.41	3	13.4	289.59	4	17.4
F4IHW4	AT2G34470	Urease accessory protein G OS=Arabidopsis thaliana GN=UREG PE=3 SV=1	30206	6.11	65.82	1	10.5	199.77	3	21.7	180.99	4	24.3
Q94FY7	AT4G32770	Tocopherol cyclase, chloroplastic OS=Arabidopsis thaliana GN=VTE1 PE=2 SV=1	54686	5.95	57.78	1	5.5	212.75	3	11.3	137.69	3	9
Q9XI84	AT1G14030	[Fructose-bisphosphate aldolase]-lysine N-methyltransferase, chloroplastic OS=Arabidopsis thaliana GN=LSMT-L PE=1 SV=1	54578	5.02	63.84	1	5.4	159.33	3	10.8	117.13	3	10.8
Q9M888	AT3G02530	T-complex protein 1 subunit zeta 1 OS=Arabidopsis thaliana GN=CCT6A PE=1 SV=1	58913	5.83	44.36	1	7.9	117.36	3	10.3	136.09	3	10.5
Q940Z5	AT5G39050	Phenolic glucoside malonyltransferase 1 OS=Arabidopsis thaliana GN=PMAT1 PE=1 SV=1	51732	5.36	64.92	1	5.8	133.87	3	10.4	116.34	3	9.2
Q8RXK6	AT4G00660	DEAD-box ATP-dependent RNA helicase 8 OS=Arabidopsis thaliana GN=RH8 PE=2 SV=1	57651	8.39	32.87	1	10.1	167.16	3	9.5	159.74	3	17.2
Q9LNJ3	AT1G01300	Aspartyl protease family protein OS=Arabidopsis thaliana GN=F6F3.10 PE=2 SV=1	52142	9.22	40.71	1	8.5	125.07	3	7.4	137.51	3	7.6
O65390	AT1G11910	Aspartic proteinase A1 OS=Arabidopsis thaliana GN=APA1 PE=1 SV=1	54579	5.37	38.98	1	7.5	135.96	3	14.4	138.08	2	9.9
Q94AG1	AT3G07470	AT3g07470/F21O3_18 OS=Arabidopsis thaliana GN=At3g07470 PE=2 SV=1	18767	5.17	42.41	1	16	128.22	3	24.3	94.78	2	17.2
O23406	AT4G15550	UDP-glycosyltransferase 75D1 OS=Arabidopsis thaliana GN=UGT75D1 PE=2 SV=2	53833	5.1	31.21	1	10.5	159.15	3	10.8	62.66	2	10.3
Q9T053	AT4G11850	Phospholipase D gamma 1 OS=Arabidopsis thaliana GN=PLDGAMMA1 PE=1 SV=1	95527	8.32	72.46	1	2.7	175.82	3	5.4	118.54	2	7.6
Q8LGG0	AT5G64350	Peptidyl-prolyl cis-trans isomerase FKBP12 OS=Arabidopsis thaliana GN=FKBP12 PE=1 SV=2	11980	5.74	91.15	1	14.3	139.73	3	25.9	121.8	2	25.9
F4HQR5	AT1G13320	Protein phosphatase 2A subunit A3 OS=Arabidopsis thaliana GN=PP2AA3 PE=1 SV=1	59960	5.09	42.5	1	12.5	134.31	3	8.4	99.25	2	10.4
Q9S745	AT3G52430	Lipase-like PAD4 OS=Arabidopsis thaliana GN=PAD4 PE=1 SV=1	60845	6.02	31.72	1	3.9	144.08	3	13.3	110.09	2	7.4
O81439	AT4G04020	Probable plastid-lipid-associated protein 1, chloroplastic OS=Arabidopsis thaliana GN=PAP1 PE=1 SV=1	34927	5.45	40.35	1	10.7	171.06	3	12.9	43.03	1	2.8
Q9ZPY1	AT2G46580	Pyridoxine/pyridoxamine 5~-phosphate oxidase 2 OS=Arabidopsis thaliana GN=PPOX2 PE=1 SV=2	22605	6.89	65.07	1	6.6	197.87	3	21.2	52.58	1	6.6
Q84WU5	AT5G14720	Protein kinase family protein OS=Arabidopsis thaliana GN=At5g14720 PE=1 SV=1	75317	5.94	39.33	1	4.5	139.51	3	12.8	49.48	1	3.7
Q8VWG7	AT3G17880	TPR repeat-containing thioredoxin TDX OS=Arabidopsis thaliana GN=TDX PE=1 SV=1	42820	5.5	58.27	1	9.2	100.4	3	15.3	62.4	1	9.2
Q9LMI7	AT1G06310	Putative acyl-coenzyme A oxidase 3.2, peroxisomal OS=Arabidopsis thaliana GN=ACX3.2 PE=3 SV=1	75852	7.93	75.86	1	11	150.21	3	9.6	75.35	1	5.8
Q9LEY9	AT5G08180	H/ACA ribonucleoprotein complex subunit 2-like protein OS=Arabidopsis thaliana GN=At5g08180 PE=1 SV=1	16937	9.46	40.62	1	24.4	120.47	3	31.4	32.05	1	24.4
F4K5I3	AT5G14250	COP9 signalosome complex subunit 3 OS=Arabidopsis thaliana GN=COP13 PE=4 SV=1	39301	7.56	77.67	1	10.7	138.65	3	15.9	83.04	1	7
Q8L735	AT1G03310	Isoamylase 2, chloroplastic OS=Arabidopsis thaliana GN=ISA2 PE=1 SV=2	98822	5.65	56.41	1	4.8	162.18	3	8.7	30.33	1	6
F4K1G7	AT5G35970	P-loop containing nucleoside triphosphate hydrolases superfamily protein OS=Arabidopsis thaliana GN=At5g35970 PE=4 SV=1	104924	7.96	36.47	1	2.9	132.19	3	7.5	66.73	1	5.4
[truncated: 1,245 more rows]

## Sheet: DES1_Peptide_List
Uniprot_Acc	Peptide_Sequence / Num_Pep	Modifications	Pep_Score	m/z	Mr (Da)	z (charge)	Delta (Da)	Pep_miss	Pep_expect	Mod_Pos
sp|O03042|RBL_ARATH	119
	ELGVPIVMHDYLTGGFTANTSLSHYCR	MSBT (C); Oxidation (M)	159.87	783.36	3129.41	4	-0.01	0	1e-15	0.000000060000000000000000050.0
	ELGVPIVMHDYLTGGFTANTSLSHYCR	Methylthio (C); Oxidation (M)	159.59	761.61	3042.39	4	-0.01	0	1.1e-15	0.000000060000000000000000040.0
	ELGVPIVMHDYLTGGFTANTSLSHYCR	Methylthio (C)	158.79	757.61	3026.4	4	-0.01	0	1.3e-15	0.000000000000000000000000040.0
	GHYLNATAGTCEEMIKR	Methylthio (C)	153.85	647.3	1938.87	3	-0.01	1	3.8e-15	0.00000000004000000.0
	GHYLNATAGTCEEMIKR	Methylthio (C); Oxidation (M)	140.95	652.63	1954.86	3	-0.01	1	6.1e-14	0.00000000004006000.0
	ELGVPIVMHDYLTGGFTANTSLSHYCR	MSBT (C)	136.09	779.36	3113.42	4	0	0	1.7e-13	0.000000000000000000000000050.0
	ELGVPIVMHDYLTGGFTANTSLSHYCR	Methylthio (C); Oxidation (M)	135.78	1015.14	3042.4	3	0	0	1.9e-13	0.000000060000000000000000040.0
	ELGVPIVMHDYLTGGFTANTSLSHYCR	Methylthio (C)	134.41	1009.81	3026.41	3	0	0	2.5e-13	0.000000000000000000000000040.0
	GGLDFTKDDENVNSQPFMR		127.34	724	2168.97	3	0	1	4e-11
	GHYLNATAGTCEEMIKR	MSBT (C)	120.69	676.3	2025.88	3	-0.01	1	9.8e-12	0.00000000005000000.0
	LEGDRESTLGFVDLLR		119.67	607.32	1818.94	3	0	1	7.6e-12
	GHYLNATAGTCEEMIKR	Methylthio (C)	110.52	485.72	1938.87	4	-0.01	1	4.3e-11	0.00000000004000000.0
	NEGRDLAVEGNEIIR		108.76	562.29	1683.85	3	0	1	1.1e-09
	LSGGDHIHAGTVVGK		106.35	362.7	1446.75	4	-0.01	0	1.7e-09
	GHYLNATAGTCEEMIK	Methylthio (C)	105.81	595.26	1782.77	3	-0.01	0	4.7e-10	0.0000000000400000.0
	ESTLGFVDLLRDDYVEKDR		104.2	568.29	2269.12	4	-0.01	2	1.7e-10
	TFQGPPHGIQVER		98.56	489.26	1464.74	3	0	0	1.6e-08
	IPPAYTKTFQGPPHGIQVER		96.24	559.8	2235.17	4	-0.01	1	9.5e-10
	ESTLGFVDLLR		91.58	625.34	1248.67	2	0	0	9.4e-08
	LTYYTPEYETKDTDILAAFR		91.01	804.06	2409.17	3	0	1	2.9e-09
	GHYLNATAGTCEEMIK	MSBT (C)	90.89	935.9	1869.78	2	0	0	3.2e-09	0.0000000000500000.0
	GGLDFTKDDENVNSQPFMR	Oxidation (M)	90.35	729.33	2184.97	3	-0.01	1	2.5e-08	0.0000000000000000060.0
	ELGVPIVMHDYLTGGFTANTSLSHYCR		86.14	994.48	2980.42	3	0	0	8.4e-09
	DLAVEGNEIIR		85.08	614.83	1227.64	2	0	0	1.2e-07
	WSPELAAACEVWK	Methylthio (C)	84.85	768.35	1534.69	2	0	0	1.1e-08	0.0000000040000.0
	GGLDFTKDDENVNSQPFMR	Oxidation (M)	83.14	1093.49	2184.97	2	0	1	3.8e-08	0.0000000000000000060.0
	GHYLNATAGTCEEMIK	MSBT (C)	81.41	624.27	1869.78	3	-0.01	0	8.7e-08	0.0000000000500000.0
	GGLDFTKDDENVNSQPFMR		81.25	1085.5	2168.98	2	0	1	1.5e-07
	GHYLNATAGTCEEMIKR	MSBT (C)	81.01	507.72	2026.86	4	0.98	1	2.6e-08	0.00000000005000000.0
	ESTLGFVDLLRDDYVEK		79.25	667	1997.99	3	-0.01	1	4.3e-08
	SQAETGEIKGHYLNATAGTCEEMIKR	MSBT (C)	78.65	743.34	2969.33	4	-0.01	2	4.2e-08	0.00000000000000000005000000.0
	GHYLNATAGTCEEMIK	Methylthio (C); Oxidation (M)	78.26	600.59	1798.76	3	-0.01	0	5.4e-08	0.0000000000400600.0
	ELGVPIVMHDYLTGGFTANTSLSHYCR	MSBT (C)	78.24	1038.82	3113.43	3	0.01	0	4.6e-08	0.000000000000000000000000050.0
	LEGDRESTLGFVDLLR		78.03	910.48	1818.95	2	0	1	8.2e-07
	ELGVPIVMHDYLTGGFTANTSLSHYCR		77.54	746.11	2980.41	4	-0.01	0	5.4e-08
	DDENVNSQPFMR	Oxidation (M)	77.38	734.31	1466.61	2	0	0	4.6e-07	0.000000000060.0
	LTYYTPEYETKDTDILAAFR		76.55	603.3	2409.17	4	-0.01	1	7.3e-08
	GIFFTQDWVSLPGVLPVASGGIHVWHMPALTEIFGDDSVLQFGGGTLGHPWGNAPGAVANR		76.15	1059.7	6352.18	6	0	0	7.2e-08
	VTPQPGVPPEEAGAAVAAESSTGTWTTVWTDGLTSLDR		75.9	964.47	3853.87	4	0	0	1.1e-07
	ALAALRLEDLR		74.56	414.25	1239.73	3	0	1	2.1e-06
	DDENVNSQPFMR		74.51	726.31	1450.61	2	0	0	2.9e-07
	DNGLLLHIHR		74.36	396.89	1187.64	3	0.98	0	8.1e-07
	VALEACVQAR	Methylthio (C)	73.21	553.28	1104.54	2	0	0	6.3e-07	0.0000040000.0
	VALEACVQAR		72.48	530.28	1058.55	2	-0.01	0	8.9e-06
	GGLDFTKDDENVNSQPFMR		72.41	543.25	2168.97	4	-0.01	1	9e-07
	LEGDRESTLGFVDLLRDDYVEK		70.84	643.07	2568.26	4	-0.01	2	2.3e-07
	GHYLNATAGTCEEMIK	MSBT (C); Oxidation (M)	70.28	629.6	1885.77	3	-0.01	0	2.6e-07	0.0000000000500600.0
	LEDLRIPPAYTK		69.61	472.6	1414.78	3	0	1	1.4e-05
	EITFNFPTIDK		66.08	662.84	1323.67	2	0	0	5.7e-06
	VALEACVQAR	MSBT (C)	65.62	596.78	1191.55	2	0	0	7.1e-07	0.0000050000.0
	DRFLFCAEAIYK	Methylthio (C)	64.84	507.91	1520.71	3	-0.01	1	2.1e-06	0.000004000000.0
	GGLDFTK		64.47	369.19	736.37	2	0	0	5.7e-05
	TFQGPPHGIQVERDK		64.03	570.29	1707.86	3	-0.01	1	4e-06
	LSGGDHIHAGTVVGK		63.52	483.26	1446.75	3	0	0	3.8e-06
	LGLSAKNYGR		62.78	539.8	1077.59	2	0	1	1.4e-05
	DTDILAAFR		62.2	511.27	1020.52	2	0	0	0.00013
	GHYLNATAGTCEEMIKR		61.44	474.23	1892.88	4	-0.01	1	8.6e-06
	SQAETGEIKGHYLNATAGTCEEMIK	Methylthio (C)	61.3	682.56	2726.23	4	0	1	1.8e-06	0.0000000000000000000400000.0
	TFQGPPHGIQVER		60.75	367.19	1464.74	4	-0.01	0	5.7e-05
	VTPQPGVPPEEAGAAVAAESSTGTWTTVWTDGLTSLDRYKGR		59.5	1090.55	4358.15	4	0.01	2	2.6e-06
	EYKLTYYTPEYETKDTDILAAFR		59.14	708.35	2829.37	4	0	2	2.8e-06
	PLLGCTIKPK	Methylthio (C)	58.62	372.55	1114.62	3	0	1	2.7e-05	0.0000400000.0
	AVYECLRGGLDFTKDDENVNSQPFMR	Methylthio (C)	58.53	1017.81	3050.41	3	1.04	2	3.2e-06	0.00004000000000000000000000.0
	ESTLGFVDLLRDDYVEKDR		58.52	757.38	2269.12	3	0	2	4.8e-06
	LTYYTPEYETK		58.48	704.34	1406.66	2	0	0	2.2e-05
	FLFCAEAIYK	Methylthio (C)	58.32	625.8	1249.58	2	-0.01	0	8.6e-05	0.0004000000.0
	YGRPLLGCTIKPK		58.2	482.61	1444.82	3	-0.01	2	6.8e-05
	GHYLNATAGTCEEMIK		58.13	579.93	1736.78	3	-0.01	0	3.5e-06
	LTYYTPEYETK		56.19	469.89	1406.66	3	0	0	1.3e-05
	IPPAYTKTFQGPPHGIQVER		55.83	746.06	2235.15	3	-0.03	1	5.8e-06
	EITFNFPTIDKLDGQE		55.81	933.96	1865.9	2	0	1	3.8e-05
	LGLSAKNYGR		55.66	360.2	1077.59	3	0	1	0.00012
	SQAETGEIK		55.58	481.74	961.47	2	0	0	0.00044
	ELGVPIVMHDYLTGGFTANTSLSHYCRDNGLLLHIHR	Methylthio (C)	54.33	700.18	4195.05	6	-0.01	1	8.7e-06	0.0000000000000000000000000400000000000.0
	WSPELAAACEVWK	MSBT (C)	53.25	811.86	1621.71	2	0	0	1e-05	0.0000000050000.0
	AMHAVIDR	Oxidation (M)	53.1	464.73	927.46	2	0	0	0.00022	0.06000000.0
	ELGVPIVMHDYLTGGFTANTSLSHYCRDNGLLLHIHR	Methylthio (C)	52.4	840.02	4195.06	5	0	1	1.4e-05	0.0000000000000000000000000400000000000.0
	ELGVPIVMHDYLTGGFTANTSLSHYCR	Methylthio (C)	52.32	606.49	3027.4	5	0.99	0	1.2e-05	0.000000000000000000000000040.0
	YGRPLLGCTIKPK	Methylthio (C)	51.62	373.71	1490.81	4	-0.01	2	7.7e-05	0.0000000400000.0
	GHYLNATAGTCEEMIKR	MSBT (C); Oxidation (M)	50.96	511.48	2041.87	4	-0.01	1	1.7e-05	0.00000000005006000.0
	GGLDFTKDDENVNSQPFMRWR	Oxidation (M)	50.93	632.79	2527.15	4	-0.01	2	1.7e-05	0.000000000000000006000.0
	TFQGPPHGIQVERDK		49.92	427.97	1707.86	4	-0.01	1	4.7e-05
	DNGLLLHIHR		49.07	594.83	1187.64	2	0.98	0	0.0023
	GIFFTQDWVSLPGVLPVASGGIHVWHMPALTEIFGDDSVLQFGGGTLGHPWGNAPGAVANR		47.48	908.6	6353.17	7	1	0	3.5e-05
	CYHIEPVPGEETQFIAYVAYPLDLFEEGSVTNMFTSIVGNVFGFK	Methylthio (C)	45.18	1021.69	5103.41	5	0	0	5.8e-05	0.400000000000000000000000000000000000000000000.0
	SQAETGEIKGHYLNATAGTCEEMIKR	Methylthio (C)	44.39	577.47	2882.34	5	0	2	0.00012	0.00000000000000000004000000.0
	AGVKEYKLTYYTPEYETK		43.85	546.53	2182.08	4	-0.01	2	7.7e-05
	NEGRDLAVEGNEIIREACK	MSBT (C)	43.52	563.01	2248.03	4	-0.01	2	0.00021	0.0000000000000000050.0
	SQAETGEIKGHYLNATAGTCEEMIK	MSBT (C)	43.49	704.32	2813.24	4	0	1	8.4e-05	0.0000000000000000000500000.0
	AMHAVIDR		43.34	456.74	911.46	2	0	0	0.00036
	AVYECLR		42.8	427.21	852.41	2	0	0	0.0007
	NEGRDLAVEGNEIIREACK	Methylthio (C)	42.6	541.51	2162.01	4	0.98	2	0.0001	0.0000000000000000040.0
	WSPELAAACEVWK		42.45	745.36	1488.7	2	0	0	0.0022
	GHYLNATAGTCEEMIKR		40.7	631.97	1892.9	3	0.01	1	0.00015
	GHYLNATAGTCEEMIKR	Sulfide (C)	40.49	482.23	1924.87	4	0.02	1	0.00016	0.00000000007000000.0
	GGLDFTKDDENVNSQPFMR	Oxidation (M)	40.26	547.25	2184.97	4	-0.01	1	0.00082	0.0000000000000000060.0
	TFQGPPHGIQVERDKLNK		39.92	516.78	2063.08	4	-0.01	2	0.00018
	FLFCAEAIYK		39.49	602.8	1203.59	2	-0.01	0	0.00086
	AVYECLR	Methylthio (C)	39.03	450.21	898.4	2	0	0	0.0018	0.0000400.0
	NEGRDLAVEGNEIIREACK	MSBT (C)	38.39	750.35	2248.04	3	0	2	0.00025	0.0000000000000000050.0
	GHYLNATAGTCEEMIK	Methylthio (C); Oxidation (M)	38.31	900.38	1798.75	2	-0.02	0	0.00026	0.0000000000400600.0
	YGRPLLGCTIK	Methylthio (C)	38.1	422.89	1265.66	3	0	1	0.0011	0.00000004000.0
	FLFCAEAIYK	MSBT (C)	37.82	446.54	1336.59	3	-0.01	0	0.00054	0.0005000000.0
	YGRPLLGCTIKPK		37.33	362.21	1444.82	4	0	2	0.00053
	IPPAYTK		36.37	395.23	788.44	2	0	0	0.012
	ASVGFKAGVKEYK		35.96	461.92	1382.75	3	-0.01	2	0.00079
	EITFNFPTIDKLDGQE		35.4	622.97	1865.9	3	-0.01	1	0.0014
	EACKWSPELAAACEVWK	Methylthio (C)	34.55	656.31	1965.89	3	0.01	1	0.00061	0.00000000000040000.0
	PLLGCTIKPK	Methylthio (C)	32.75	558.32	1114.62	2	-0.01	1	0.0066	0.0000400000.0
	WSPELAAACEVWK	Sulfide (C)	32.46	761.36	1520.7	2	0.02	0	0.0009	0.0000000070000.0
	EYKLTYYTPEYETK		32.08	609.96	1826.86	3	0	1	0.0011
	AVYECLR	MSBT (C)	31.9	493.71	985.41	2	0	0	0.0055	0.0000500.0
	YGRPLLGCTIKPK	Methylthio (C)	31.36	498.28	1491.81	3	1	2	0.021	0.0000000400000.0
	PLLGCTIKPK	MSBT (C)	31.22	401.55	1201.63	3	-0.01	1	0.0019	0.0000500000.0
	ELGVPIVMHDYLTGGFTANTSLSHYCRDNGLLLHIHR		30.49	692.52	4149.05	6	-0.02	1	0.0016
	FLFCAEAIYK	MSBT (C)	29.92	669.81	1337.6	2	1.01	0	0.0016	0.0005000000.0
	YGRPLLGCTIKPK	Sulfide (C)	29.82	493.28	1476.81	3	0.01	2	0.0055	0.0000000700000.0
	DRFLFCAEAIYK	MSBT (C)	29.69	536.91	1607.72	3	0	1	0.0024	0.000005000000.0
	TFQGPPHGIQVER		28.56	733.88	1465.75	2	1	0	0.0087
sp|Q9ZNZ7|GLTB1_ARATH	104
	GILAQLGYNSLDDIIGR		145.2	606.66	1816.97	3	0	0	2e-13
	SQQAFGYSSEDVQMVIESMASQGK		131.11	869.73	2606.17	3	0	0	6.2e-12
	GNILELGPENASQVILSNPVLNEGALEELMKDQYLKPK		129.91	1041.8	4163.18	4	0	2	6.6e-13
	TQHLDLSYLLSSVGTPSLSSTEIR		124.26	868.79	2603.34	3	0	0	2.2e-12
	SSKPGVPLISPPPHHDIYSIEDLAQLIFDLHQINPNAK		122.89	841.05	4200.19	5	-0.01	1	3e-12
	GNADIIQISGHDGGTGASPISSIK		119.31	765.72	2294.15	3	0	0	2.5e-11
	EKSETAYAVYQQHLSNRPVNVLR		116.71	676.35	2701.38	4	-0.01	2	1.1e-11
	HAGGPWELGLTETHQTLIANGLR		114.06	618.82	2471.25	4	0.98	0	2e-11
	GILAQLGYNSLDDIIGR		113.55	909.49	1816.97	2	0	0	7.9e-11
	LVAEAGIGTVASGVAK		110.57	721.91	1441.81	2	0	0	2.3e-10
	GNILELGPENASQVILSNPVLNEGALEELMK		110.48	823.68	3290.7	4	-0.01	0	4.4e-11
	TPEEALMILVPEAYK		108.74	852.45	1702.88	2	0	0	2.1e-10
	HAGGPWELGLTETHQTLIANGLR		107.25	824.43	2470.26	3	-0.02	0	8.8e-11
	GQMEAWDGPALLLFSDGK		105.78	645.65	1933.92	3	0	0	3.3e-09
	GQMEAWDGPALLLFSDGK		105.08	967.97	1933.93	2	0	0	1.4e-10
	LENFGFIQFRPGGEYHSNNPEMSK		102.87	700.33	2797.29	4	-0.01	1	2.3e-10
	RLENFGFIQFRPGGEYHSNNPEMSK		102.34	739.35	2953.39	4	0	2	2.5e-10
	TQHLDLSYLLSSVGTPSLSSTEIR		99.22	651.84	2603.33	4	-0.01	0	5e-10
	FAQVTNPAIDPLREGLVMSLEVNIGKR		98.95	742.66	2966.6	4	0	2	5.3e-10
	IAKEDSTDDIER		97.83	464.56	1390.66	3	0	1	1.7e-08
	NVAAGMTGGLAYLLDEDDTLLPK		96.09	793.07	2376.18	3	-0.01	0	7.3e-08
	GSDSANLDSAAEIMIR	Oxidation (M)	95.05	833.39	1664.76	2	0	0	6.5e-09	0.0000000000000600.0
	FGVTPTFLVNADQLEIK		94.96	946.51	1891.01	2	0	0	2.5e-09
	KQEVHTNGPVLDDDILADPLVIDAIENEKVVEK		93.96	731.98	3654.89	5	-0.01	2	1.5e-09
	TSDNFVYVASEVGVVPVDEAK		93.51	742.37	2224.08	3	-0.01	0	2.7e-09
	KQEVHTNGPVLDDDILADPLVIDAIENEK		93.5	1067.55	3199.63	3	0	1	1.7e-09
	SSTVMENEEILR	Oxidation (M)	93.48	712.34	1422.66	2	0	0	1.1e-07	0.000060000000.0
	IGFVPEEATIVGNTCLYGATGGQIFAR	Methylthio (C)	92.26	944.13	2829.38	3	-0.01	0	2.9e-09	0.000000000000004000000000000.0
	FLGHNGEINTIQGNLNWMQSR		92.05	810.4	2428.17	3	0	0	2.4e-09
	SSKPGVPLISPPPHHDIYSIEDLAQLIFDLHQINPNAK		87.37	701.04	4200.18	6	-0.02	1	6.4e-09
	SSTVMENEEILR		86.87	704.34	1406.67	2	0	0	4.7e-07
	EGLQVLGWR		86.8	529.29	1056.57	2	0	0	2.6e-07
	GMAGGEIVVTPVEK		85.65	693.87	1385.72	2	0	0	4.8e-08
	SNSGEGGEDPIR		84.72	609.27	1216.53	2	0	0	2.5e-08
	WKPLTDVVDGYSPTLPHLK		83.98	542.29	2165.14	4	-0.01	1	1.3e-08
	FAQVTNPAIDPLR		83.96	721.39	1440.77	2	0	0	1.1e-07
	LEPTRPSIPIMLAVGAVHQHLIQNGLR		83.85	740.92	2959.64	4	-0.01	1	1.4e-08
	GMAGGEIVVTPVEK	Oxidation (M)	83.78	701.86	1401.71	2	0	0	7.4e-08	0.06000000000000.0
	GLQNGDIATSAIK		83.61	644.35	1286.68	2	0	0	3.7e-07
	KQEVHTNGPVLDDDILADPLVIDAIENEK		83.51	800.91	3199.62	4	0	1	1.5e-08
	SEALGLFYLDLQNELYESPFAIYHR		82.74	996.83	2987.46	3	-0.01	0	3.4e-08
	ISGLTFDELAR		81.6	611.33	1220.64	2	0	0	1.5e-06
	LGPGMMIAVDLVNGQVYENTEVK		80.82	826.42	2476.23	3	0	0	1.2e-07
	YPEVVDFYDYYK		80.05	800.86	1599.71	2	0	0	1.9e-07
	YLPLFWQLVPPSEEDTPEASAAYVR		79.25	720.36	2877.42	4	0	0	5.1e-08
	VAQGAKPGEGGQLPGK		77.93	498.61	1492.8	3	0	1	1.9e-07
	LHTGVGMIFLPQDDTFMQEAK	Oxidation (M)	77.51	798.72	2393.14	3	0	0	6.4e-08	0.000000000000000060000.0
	IPTVTIEQAQK		77.01	614.35	1226.68	2	0	0	1.6e-06
	FCTGGMSLGAISR	MSBT (C)	76.61	716.81	1431.6	2	-0.01	0	5.8e-07	0.0500000000000.0
	ETHEAIAIAMNR		75.57	678.84	1355.66	2	0.99	0	5.6e-07
	VTAPAGELQLK		73.52	563.83	1125.64	2	0	0	2e-06
	DALIALGCMEHR	Methylthio (C)	71.93	458.88	1373.62	3	0	0	8.5e-06	0.000000040000.0
	ETLSFWVK		71.83	505.27	1008.53	2	0	0	1.1e-05
	ALYYLCEAADDAVR	Methylthio (C)	71.06	809.86	1617.71	2	0	0	1.3e-06	0.00000400000000.0
	FPGVPGDLVNYFLYVAEEVR		70.52	762.06	2283.15	3	-0.01	0	4.3e-07
	LIGESNDYVGK		70.37	597.8	1193.59	2	0	0	2.1e-05
	SGSQLLVLSDR		70.31	587.82	1173.63	2	0	0	1e-05
	VAQGAKPGEGGQLPGKK		70.15	541.3	1620.89	3	-0.01	2	7.7e-07
	LEPTRPSIPIMLAVGAVHQHLIQNGLR		69.95	592.93	2959.64	5	-0.02	1	2.8e-07
	VEPAVAIVQR		66.21	541.32	1080.62	2	0	0	1.5e-05
	VLSTYFDIR		66.03	557.3	1112.59	2	0	0	1.6e-05
	ETMPNIQQVFVK		66.02	717.37	1432.73	2	0	0	2.2e-06
	NVAAGMTGGLAYLLDEDDTLLPK	Oxidation (M)	65.46	798.4	2392.18	3	-0.01	0	9.4e-05	0.00000600000000000000000.0
	YLPLFWQLVPPSEEDTPEASAAYVR		65.39	960.15	2877.42	3	0	0	7.4e-07
	SDRLEPTRPSIPIMLAVGAVHQHLIQNGLR		64.46	664.57	3317.8	5	-0.02	2	9e-07
	GQMEAWDGPALLLFSDGK	Oxidation (M)	63.24	975.97	1949.92	2	0	0	7.8e-06	0.006000000000000000.0
	TSDNFVYVASEVGVVPVDEAK		60.73	1113.05	2224.09	2	0	0	4.2e-06
	EGLVMSLEVNIGK	Oxidation (M)	60.59	702.87	1403.73	2	0	0	5.7e-06	0.0000600000000.0
	TPEEALMILVPEAYK	Oxidation (M)	59.4	860.45	1718.88	2	0	0	0.00027	0.000000600000000.0
	SETAYAVYQQHLSNRPVNVLR		58.29	612.07	2444.25	4	-0.01	1	6.1e-06
	AVNAGLLK		58.05	393.25	784.48	2	0	0	0.00011
	FCTGGMSLGAISR	Methylthio (C)	57.17	673.81	1345.6	2	1	0	6.1e-06	0.0400000000000.0
	KQEVHTNGPVLDDDILADPLVIDAIENEKVVEK		56.58	914.73	3654.89	4	-0.01	2	4.9e-06
	GATILNEWEK		56.47	580.8	1159.59	2	0	0	0.00038
	EQSLAPFDK		56.31	517.76	1033.51	2	0	0	7.4e-05
	ALYYLCEAADDAVR	MSBT (C)	56.3	853.37	1704.73	2	0	0	7.8e-06	0.00000500000000.0
	LHTGVGMIFLPQDDTFMQEAK		55.81	1189.58	2377.15	2	0	0	2.5e-05
	QVIENIFEK		54.26	560.3	1118.59	2	0	0	0.00075
	RLENFGFIQFR		53.48	476.26	1425.75	3	0	1	6e-05
	QVIENIFEKEGLQVLGWR		52.87	1079.57	2157.13	2	-0.03	1	1.1e-05
	EDSTDDIERELYICR	MSBT (C)	52.13	663.95	1988.82	3	0	1	2.2e-05	0.000000000000050.0
	FLGHNGEINTIQGNLNWMQSR	Oxidation (M)	51.57	815.73	2444.17	3	0	0	1.5e-05	0.000000000000000006000.0
	PHMLYDYFK		49.14	405.19	1212.56	3	0	0	0.00045
	WKPLTDVVDGYSPTLPHLK		49.13	722.72	2165.15	3	-0.01	1	2.5e-05
	LHTGVGMIFLPQDDTFMQEAK		48.98	793.72	2378.14	3	1	0	2.6e-05
	ISSFNPYGK		48.65	506.76	1011.5	2	0	0	0.0011
	EVPVNVPIVGK		47.73	575.84	1149.67	2	0	0	8.8e-05
	TPEEALMILVPEAYK		47.62	568.63	1702.88	3	-0.01	0	0.0003
	EGLVMSLEVNIGKR		46.7	515.62	1543.83	3	-0.01	1	4.3e-05
	VSAYIAR		44.64	390.22	778.43	2	0	0	0.0044
	TVGACLDR	MSBT (C)	43.96	484.21	966.4	2	0	0	0.00044	0.00005000.0
	ETHEAIAIAMNR	Oxidation (M)	43.91	457.89	1370.66	3	-0.01	0	0.0014	0.000000000600.0
	EQSLAPFDKLHTGVGMIFLPQDDTFMQEAK		43.7	849.17	3392.64	4	0	1	8e-05
	SDRAPIPVGK		42.98	520.29	1038.57	2	-0.01	1	0.0008
	NGKIPTVTIEQAQK		42.4	764.42	1526.82	2	0.97	1	0.00076
	TQHLDLSYLLSSVGTPSLSSTEIRK		41.32	683.87	2731.43	4	-0.01	1	0.00017
	SLIEAHVEK		40.77	513.28	1024.55	2	0	0	0.0031
	ENEIRPFGNPR		39.79	443.56	1327.66	3	0	1	0.0013
	FLKPVNFK		38.37	496.8	991.58	2	0	1	0.012
	ETMPNIQQVFVK	Oxidation (M)	36.45	725.37	1448.74	2	0	0	0.00052	0.006000000000.0
	TSTGEVTFQSA		35.68	564.26	1126.51	2	0	0	0.0029
	WPLAQPMR		34.11	499.76	997.51	2	0	0	0.0086
	GSDSANLDSAAEIMIR		30.85	825.41	1648.81	2	0.04	0	0.22
	FCTGGMSLGAISR	Methylthio (C); Oxidation (M)	30	681.3	1360.59	2	0	0	0.0015	0.0400060000000.0
tr|Q9ASR1|Q9ASR1_ARATH	79
	GVQYLNEIKDSVVAGFQWASK		128.56	780.4	2338.19	3	0	1	8.9e-13
	STLTDSLVAAAGIIAQEVAGDVR		126.91	1129.11	2256.2	2	0	0	2.2e-12
	YRVENLYEGPLDDQYANAIR		126.19	800.39	2398.15	3	0	1	1.6e-11
	PMEEGLAEAIDDGR		125.27	751.84	1501.67	2	0	0	4.5e-11
	PMEEGLAEAIDDGR	Oxidation (M)	125.1	759.84	1517.66	2	-0.01	0	2.9e-11	0.06000000000000.0
	DGNEYLINLIDSPGHVDFSSEVTAALR		116.97	733.86	2931.42	4	0	0	2.5e-11
	STLTDSLVAAAGIIAQEVAGDVR		115.82	753.07	2256.18	3	-0.02	0	6.2e-11
	LLEPVYMVEIQAPEGALGGIYSVLNQK		114.77	977.86	2930.55	3	0	0	1.7e-11
	VIYASQITAKPR		108.95	449.6	1345.77	3	0	1	9.8e-11
	STGISLYYEMTDESLK		107.92	918.93	1835.85	2	0	0	2.5e-10
	ILAEEFGWDKDLAK		105.31	545.62	1633.83	3	0	1	3.5e-09
	NMSVIAHVDHGK		100.98	654.33	1306.65	2	0.01	0	4.6e-09
	GTVAFSAGLHGWAFTLTNFAK		94.93	732.71	2195.11	3	0	0	1.3e-09
	KIWAFGPETTGPNMVVDMCK	Methylthio (C)	94.37	757.35	2269.04	3	0	1	1.4e-09	0.00000000000000000040.0
	AYLPVVESFGFSSQLR		93.73	600.65	1798.92	3	-0.01	0	2.1e-09
	DGNEYLINLIDSPGHVDFSSEVTAALR		93.24	978.17	2931.49	3	0.07	0	1.8e-09
	VIENANVIMATYEDPLLGDVQVYPEK		92.84	974.16	2919.46	3	0	0	2e-09
	RQETVEDVPCGNTVAMVGLDQFITK	Methylthio (C)	91.72	699.84	2795.32	4	-0.01	1	3.1e-09	0.0000000004000000000000000.0
	VENLYEGPLDDQYANAIR		88.48	694	2078.99	3	-0.01	0	5.1e-09
	NATLTNEKEVDAHPIR		84.97	452.98	1807.9	4	0.98	1	1.1e-08
	VMQTWLPASTALLEMMIFHLPSPHTAQR	Oxidation (M)	84.82	806.41	3221.61	4	-0.01	0	1.1e-08	0.0000000000000060000000000000.0
	DLQDDFMGGAEIIK		82.64	776.37	1550.73	2	0	0	1.6e-07
	NCDPNGPLMLYVSK	Methylthio (C)	82.09	798.86	1595.71	2	0	0	2.6e-08	0.04000000000000.0
	AYLPVVESFGFSSQLR		81.93	900.47	1798.92	2	0	0	1.1e-07
	VMQTWLPASTALLEMMIFHLPSPHTAQR		80.34	642.13	3205.6	5	-0.02	0	2.9e-08
	RQETVEDVPCGNTVAMVGLDQFITK	MSBT (C)	78.98	721.59	2882.34	4	0	1	7.3e-08	0.0000000005000000000000000.0
	GTVAFSAGLHGWAFTLTNFAK		76.91	1098.57	2195.12	2	0	0	6.1e-08
	GVQYLNEIKDSVVAGFQWASK		76.35	585.55	2338.19	4	-0.01	1	6.9e-08
	VIENANVIMATYEDPLLGDVQVYPEK	Oxidation (M)	76.08	979.49	2935.45	3	0	0	7.4e-08	0.00000000600000000000000000.0
	LWGENFFDPATR		74.42	726.85	1451.68	2	0	0	6.8e-07
	DLQDDFMGGAEIIK	Oxidation (M)	73.89	784.37	1566.73	2	0.01	0	5.4e-06	0.00000060000000.0
	EGPLAEENMR		71.84	573.26	1144.52	2	0	0	2e-06
	RVIYASQITAK		69.91	625.36	1248.71	2	0	1	2.1e-06
	NDEKELMGKPLMK		69.76	383.95	1531.77	4	0	2	1.6e-06
	LYMEARPMEEGLAEAIDDGR	2 Oxidation (M)	69.74	766.68	2297.03	3	0	1	1.7e-06	0.00600006000000000000.0
	EAMTPLSEFEDKL		69.11	755.36	1508.7	2	0	1	6.5e-06
	STLTDSLVAAAGIIAQEVAGDVR		68.84	565.05	2256.18	4	-0.01	0	5.6e-07
	ITDGALVVVDCIEGVCVQTETVLR	Methylthio (C); MSBT (C)	67.32	904.43	2710.28	3	0	0	8e-07	0.000000000040000500000000.0
	GHVFEEMQRPGTPLYNIK		66.03	529.77	2115.05	4	-0.01	1	6.4e-07
	LYMEARPMEEGLAEAIDDGR	Oxidation (M)	64.69	761.35	2281.03	3	0	1	6.2e-06	0.00600000000000000000.0
	RGHVFEEMQRPGTPLYNIK	Oxidation (M)	64.57	572.79	2287.15	4	-0.01	2	8.8e-07	0.0000000600000000000.0
	IMGPNYIPGEK		63.35	609.81	1217.61	2	0	0	7.3e-06
	PGTPLYNIK		61.96	501.78	1001.55	2	0	0	1.8e-05
	VKFTADELR		61.81	360.2	1077.58	3	0	1	0.00012
	IMGPNYIPGEKK		59.36	449.57	1345.7	3	-0.01	1	3.1e-06
	RVIYASQITAKPR		59.11	376.47	1501.87	4	-0.01	2	5.7e-06
	EGPLAEENMR	Oxidation (M)	58.88	581.27	1160.52	2	0.01	0	0.00013	0.0000000060.0
	RGHVFEEMQRPGTPLYNIK		58.87	568.79	2271.15	4	-0.01	2	3e-06
	IMGPNYIPGEK	Oxidation (M)	58.85	617.81	1233.61	2	0	0	9.9e-05	0.06000000000.0
	NMSVIAHVDHGK	Oxidation (M)	57.62	441.89	1322.64	3	0	0	2.8e-05	0.060000000000.0
	EAMTPLSEFEDKL	Oxidation (M)	56.49	763.86	1525.71	2	1	1	3.2e-05	0.0060000000000.0
	QIIATCMNDQKDK	Methylthio (C)	54.94	518.57	1552.7	3	0	1	4.9e-05	0.0000040000000.0
	LLEPVYMVEIQAPEGALGGIYSVLNQK	Oxidation (M)	53.46	983.52	2947.54	3	0.99	0	9.7e-06	0.000000600000000000000000000.0
	STGISLYYEMTDESLKSFTGAR		53.1	819.39	2455.16	3	0	1	1e-05
	IRPVLTVNK		50.55	520.33	1038.65	2	0	1	0.00017
	ILAEEFGWDKDLAKK		50.1	588.32	1761.93	3	0	2	5.8e-05
	FSVSPVVR		49.27	445.76	889.5	2	0	0	0.002
	FGVVESK		48.55	383.21	764.41	2	0	0	0.002
	ILAEEFGWDK		48.17	604.3	1206.59	2	0	0	0.00037
	VIYASQITAK		48.17	547.32	1092.62	2	0	0	0.00043
	DSVVAGFQWASK		48.12	647.82	1293.63	2	0	0	0.00013
	QETVEDVPCGNTVAMVGLDQFITK	Methylthio (C)	47.72	880.77	2639.29	3	0.06	0	3.4e-05	0.000000004000000000000000.0
	RGHVFEEMQRPGTPLYNIK		45.58	455.24	2271.15	5	-0.01	2	8.5e-05
	GGGQVIPTAR		45.04	478.27	954.52	2	0	0	0.00098
	PMEEGLAEAIDDGR		44.75	501.56	1501.67	3	0	0	8.6e-05
	GVQYLNEIK		44.55	532.29	1062.56	2	-0.01	0	0.0071
	SDPVVSFR		43.95	453.74	905.46	2	0	0	0.0015
	IWAFGPETTGPNMVVDMCK	Methylthio (C)	43.4	1071.48	2140.95	2	0	0	8.5e-05	0.0000000000000000040.0
	LYMEARPMEEGLAEAIDDGR		42.42	567.26	2265.03	4	-0.01	1	0.00047
	STGISLYYEMTDESLK		41.66	612.96	1835.84	3	0	0	0.00028
	RQETVEDVPCGNTVAMVGLDQFITK	Methylthio (C); Oxidation (M)	41.17	938.45	2812.32	3	1	1	0.00018	0.0000000004000006000000000.0
	GFVQFCYEPIK	Methylthio (C)	39.82	688.82	1375.63	2	0	0	0.00022	0.00000400000.0
	GHVFEEMQRPGTPLYNIK	Oxidation (M)	38.64	533.77	2131.05	4	0	1	0.00056	0.000000600000000000.0
	AATSGQAFPQCVFDHWEMMSSDPLEPGTQASVLVADIR	Methylthio (C)	36.93	1035.22	4136.87	4	-0.01	0	0.00034	0.00000000004000000000000000000000000000.0
	NATLTNEKEVDAHPIR		34.97	603.31	1806.92	3	-0.01	1	0.00053
	GFVQFCYEPIK	MSBT (C)	34.34	732.33	1462.64	2	0	0	0.0006	0.00000500000.0
	RVMQTWLPASTALLEMMIFHLPSPHTAQR	Oxidation (M)	31.62	676.55	3377.7	5	-0.02	1	0.0011	0.00600000000000000000000000000.0
	FTADELR		30.31	426.22	850.42	2	0	0	0.18
	TVIWMGK		29.06	417.73	833.44	2	0	0	0.089
sp|Q9LR30|GGT1_ARATH	71
	VASIALSPNVSAQIFMGLMVNPPKPGDISYDQFAR		146.39	934.23	3732.9	4	0	1	1.9e-14
	HYLSLTSGGLGAYSDSR		140.64	892.43	1782.85	2	0	0	8.2e-13
	LLEATGISTVPGSGFGQK		128.11	881.47	1760.93	2	0	0	2.9e-11
	AMVIINPGNPTGQCLSEANIR	Methylthio (C)	127.87	748.7	2243.08	3	-0.01	0	3.6e-12	0.000000000000040000000.0
	KIIFTNVGNPHALGQKPLTFPR		127.01	612.85	2447.37	4	-0.01	2	1.2e-12
	AMVIINPGNPTGQCLSEANIR	MSBT (C)	117.58	777.7	2330.09	3	0	0	1.2e-11	0.000000000000050000000.0
	TTILPAEDEMPEIMDSFK		109.11	1033.99	2065.96	2	0	0	1.5e-10
	KFNDEFMTQYDNNFGYSK		105.25	749.99	2246.96	3	0	1	1.4e-10
	DGYPSDPELIFLTDGASK		104.05	962.96	1923.91	2	0	0	2.7e-10
	IIFTNVGNPHALGQKPLTFPR		103.3	774.1	2319.28	3	-0.01	1	2.1e-10
	AMVIINPGNPTGQCLSEANIR	Methylthio (C)	103.02	1122.55	2243.09	2	0	0	9.6e-10	0.000000000000040000000.0
	KIIFTNVGNPHALGQKPLTFPR		102.36	490.48	2447.37	5	-0.01	2	2.5e-10
	IIFTNVGNPHALGQKPLTFPR		100.62	580.83	2319.28	4	-0.01	1	3.7e-10
	HYLSLTSGGLGAYSDSR		97.94	595.29	1782.85	3	-0.01	0	8.6e-09
	GGYFEMTNLPPR		90.5	691.33	1380.65	2	0	0	9.4e-09
	NVVCNFTEGAMYSFPQIR	Methylthio (C)	90.31	707.99	2120.94	3	0	0	3.4e-09	0.000400000000000000.0
	NVVCNFTEGAMYSFPQIR	Methylthio (C); Oxidation (M)	87.76	1069.48	2136.94	2	0	0	5.9e-09	0.000400000060000000.0
	AMVIINPGNPTGQCLSEANIR	Methylthio (C); Oxidation (M)	86.83	754.03	2259.08	3	0	0	7.2e-09	0.060000000000040000000.0
	AKHYLSLTSGGLGAYSDSR		86.74	992	1981.99	2	0	1	5.9e-08
	FNDEFMTQYDNNFGYSK		86.25	707.29	2118.86	3	0	0	8.2e-09
	QVVALCQAPFLLDDPNVGMLFPADAIAR	Methylthio (C)	83.82	1010.85	3029.51	3	0	0	4.5e-08	0.0000040000000000000000000000.0
	TTILPAEDEMPEIMDSFKK	Oxidation (M)	83.59	737.69	2210.04	3	0	1	1.5e-08	0.0000000006000000000.0
	NVVCNFTEGAMYSFPQIR	Methylthio (C)	81.36	1061.48	2120.95	2	0.01	0	2.4e-08	0.000400000000000000.0
	GGYFEMTNLPPR	Oxidation (M)	81.21	699.33	1396.64	2	0	0	1e-07	0.000006000000.0
	TTILPAEDEMPEIMDSFKK		81.11	732.36	2194.05	3	0	1	3.4e-08
	ALDYDTLNENVK		80.59	697.84	1393.67	2	0	0	2.1e-06
	LLEATGISTVPGSGFGQKEGVFHLR		79.87	650.85	2599.37	4	-0.01	1	3.3e-08
	AMVIINPGNPTGQCLSEANIR	MSBT (C)	77.04	1166.06	2330.1	2	0	0	1.1e-07	0.000000000000050000000.0
	TTILPAEDEMPEIMDSFK	Oxidation (M)	74.06	1042.48	2082.95	2	1	0	1.1e-07	0.000000000600000000.0
	AMVIINPGNPTGQCLSEANIR	MSBT (C); Oxidation (M)	73.36	783.04	2346.11	3	0.02	0	1.3e-07	0.060000000000050000000.0
	RDGYPSDPELIFLTDGASK		72.52	694.34	2080.01	3	0	1	2.2e-07
	ALDYDTLNENVKK		70.52	508.26	1521.76	3	0	1	1.3e-06
	LPTGALQAAK		69.51	485.29	968.56	2	0	0	6.6e-06
	VLMEMGSPFSK		69.45	613.3	1224.59	2	0	0	2.1e-06
	EVQLVSFHTVSK		65.69	458.58	1372.73	3	0	0	1.7e-05
	TTILPAEDEMPEIMDSFKK		65.21	1098.03	2194.05	2	0	1	8.5e-07
	LVLLGDEVYQQNIYQDERPFISSK		64.13	952.16	2853.45	3	0	1	9.7e-07
	LMTDGFNSCK	Methylthio (C)	63.56	581.24	1160.46	2	0	0	2e-06	0.0000000040.0
	VPDVFYCLK	Methylthio (C)	62.56	565.27	1128.53	2	0	0	5.9e-06	0.000000400.0
	TTILPAEDEMPEIMDSFKK	2 Oxidation (M)	61.2	743.02	2226.04	3	0	1	1.8e-06	0.0000000006000600000.0
	EVAEFIQR		60.75	496.26	990.51	2	0	0	0.00017
	GGYFEMTNLPPR		60.66	461.22	1380.64	3	0	0	2.1e-06
	KIIFTNVGNPHALGQK		58.08	579.67	1735.97	3	0	1	3.6e-06
	KVLMEMGSPFSK		57.75	677.35	1352.68	2	0	1	2.2e-05
	AMVIINPGNPTGQCLSEANIR		57.37	733.37	2197.1	3	0	0	5.3e-06
	VLMEMGSPFSK	2 Oxidation (M)	57.17	629.3	1256.58	2	0	0	1.5e-05	0.00606000000.0
	KVLMEMGSPFSK		54.75	451.9	1352.68	3	-0.01	1	6.1e-05
	NVVCNFTEGAMYSFPQIR	MSBT (C)	52.46	736.99	2207.95	3	-0.01	0	1.2e-05	0.000500000000000000.0
	IIFTNVGNPHALGQK		51.11	536.97	1607.88	3	0	0	1.7e-05
	VLMEMGSPFSK	Oxidation (M)	51.01	621.3	1240.58	2	0	0	1.6e-05	0.00006000000.0
	VVEEIYK		47.64	440.24	878.47	2	0	0	0.0018
	GVMQILNCVIR	Methylthio (C)	46.87	646.34	1290.66	2	0	0	0.00061	0.00000004000.0
	EGVFHLR		45.57	429.24	856.46	2	0	0	0.0022
	AKHYLSLTSGGLGAYSDSR		45.49	496.5	1981.98	4	-0.01	1	7.6e-05
	KVLMEMGSPFSK	2 Oxidation (M)	44.33	462.57	1384.68	3	0	1	9.9e-05	0.000606000000.0
	KEVAEFIQR		44.16	373.88	1118.61	3	0	1	0.0033
	TTILPAEDEMPEIMDSFKK		43.39	549.52	2194.04	4	-0.01	1	9.8e-05
	GILESLR		42.92	394.24	786.46	2	0	0	0.0083
	FNDEFMTQYDNNFGYSK	Oxidation (M)	40.77	712.63	2134.86	3	0	0	0.00015	0.00000600000000000.0
	LMTDGFNSCK	MSBT (C)	40.6	624.74	1247.47	2	0	0	0.00016	0.0000000050.0
	AKHYLSLTSGGLGAYSDSR		40.45	661.67	1981.98	3	0	1	0.00037
	GVMQILNCVIR	MSBT (C)	37.43	689.84	1377.67	2	0	0	0.0021	0.00000005000.0
	GYWGECGQR	Methylthio (C)	37.27	551.21	1100.41	2	0	0	0.00071	0.000004000.0
	NVVCNFTEGAMYSFPQIR	Methylthio (C); Oxidation (M)	35.84	713.32	2136.94	3	-0.01	0	0.00044	0.000400000060000000.0
	KIIFTNVGNPHALGQK		35.28	435	1735.97	4	-0.01	1	0.00054
	VPDVFYCLK		35.12	542.28	1082.55	2	0	0	0.0012
	KVLMEMGSPFSK	Oxidation (M)	34.31	457.23	1368.67	3	-0.01	1	0.00072	0.000600000000.0
	LMTDGFNSCK	Methylthio (C); Oxidation (M)	33.78	589.24	1176.46	2	0	0	0.00068	0.0600000040.0
	VPDVFYCLK	MSBT (C)	30.2	608.78	1215.54	2	0	0	0.0045	0.000000500.0
	ALDYDTLNENVK		29.38	465.56	1393.67	3	0	0	0.0054
	GVMQILNCVIR	Methylthio (C); Oxidation (M)	29.36	654.33	1306.65	2	0	0	0.12	0.00600004000.0
sp|Q94B78|GCSP1_ARATH	70
	FGVPMGYGGPHAAFLATSQEYKR		184.14	621.81	2483.2	4	-0.01	1	6.1e-18
	VVDSTTITASFDETTTLDDVDKLFK		148.33	921.13	2760.36	3	0	1	1.2e-14
	FGVPMGYGGPHAAFLATSQEYK		136.19	776.71	2327.1	3	0	0	2.4e-13
	ESPYLTHPIFNMYHTEHELLR		136.06	526.26	2626.26	5	-0.01	0	1.8e-13
	FDAGLTESQMIQHMVDLASK	Oxidation (M)	134.23	746.36	2236.05	3	0	0	2.7e-12	0.00000000060000000000.0
	FDAGLTESQMIQHMVDLASK		128.25	741.02	2220.05	3	-0.01	0	1.4e-12
	FGVPMGYGGPHAAFLATSQEYK		118.82	1164.56	2327.11	2	0	0	9.1e-12
	TFCIPHGGGGPGMGPIGVK	Methylthio (C)	111.23	609.96	1826.86	3	-0.01	0	5e-11	0.0040000000000000000.0
	LGVAEVQELPFFDTVK		110.97	896.48	1790.95	2	0	0	1.6e-10
	VVMATDLLALTVLKPPGEFGADIVVGSAQR		109.45	1023.24	3066.69	3	0.01	1	5.5e-11
	ESPYLTHPIFNMYHTEHELLR		108.74	876.43	2626.26	3	0	0	6.4e-11
	VFASGKPVPFTAESLAPEVQNSIPSSLTR		108.68	1010.54	3028.59	3	0	1	1.5e-10
	ATSNICTAQALLANMAAMYAVYHGPAGLK	Methylthio (C)	104.72	999.82	2996.43	3	0	0	1.5e-10	0.00000400000000000000000000000.0
	VVDSTTITASFDETTTLDDVDKLFK		101.3	691.1	2760.35	4	-0.01	1	3.2e-10
	LMDYGFHGPTMSWPVPGTLMIEPTESESKAELDR		101.23	956.2	3820.78	4	0	1	1.2e-09
	SFIGMGYYNTHVPTVILR		99.92	690.03	2067.06	3	-0.01	0	4.3e-10
	ESPYLTHPIFNMYHTEHELLR		99.28	657.57	2626.26	4	-0.01	0	4.9e-10
	SFIGMGYYNTHVPTVILR	Oxidation (M)	99.08	695.36	2083.05	3	-0.01	0	5.1e-10	0.000060000000000000.0
	GAPHPPSLLMADTWK		97.51	540.94	1619.81	3	0	0	1.6e-09
	GVNGTVAHEFIIDLR		96.62	547.63	1639.86	3	-0.01	0	5.7e-09
	VHGLAGIFSLGLNK		96.53	475.94	1424.81	3	-0.01	0	1.8e-08
	NIMENPAWYTQYTPYQAEISQGR		96.21	920.76	2759.26	3	0	0	1e-09
	FGVPMGYGGPHAAFLATSQEYK	Oxidation (M)	94.7	782.04	2343.1	3	0	0	1.3e-09	0.0000600000000000000000.0
	DKATSNICTAQALLANMAAMYAVYHGPAGLK	Methylthio (C); Oxidation (M)	94.61	815.15	3256.56	4	1	1	1.3e-09	0.0000000400000000000600000000000.0
	NTAGIEPEDVAKR		92.21	467.24	1398.71	3	0	1	7.7e-08
	FCGFDHIDSLIDATVPK	Methylthio (C)	91.49	641.97	1922.89	3	0	0	3.4e-09	0.04000000000000000.0
	LMDYGFHGPTMSWPVPGTLMIEPTESESK		90.42	1079.84	3236.49	3	0.01	0	3.3e-09
	TAPLGAISAAPWGSALILPISYTYIAMMGSGGLTDASK		89.53	938.99	3751.92	4	0	0	4e-09
	GAPHPPSLLMADTWK	Oxidation (M)	88.5	546.28	1635.81	3	0	0	3.3e-08	0.000000000600000.0
	NIMENPAWYTQYTPYQAEISQGR	Oxidation (M)	85.83	926.09	2775.26	3	0	0	2.5e-08	0.00600000000000000000000.0
	TAPLGAISAAPWGSALILPISYTYIAMMGSGGLTDASK	Oxidation (M)	84.78	942.99	3767.92	4	0	0	1.1e-08	0.00000000000000000000000000600000000000.0
	IIGISVDSSGKQALR		84.22	515.3	1542.87	3	-0.01	1	2e-07
	IAILNANYMAK	Oxidation (M)	82.1	619.33	1236.66	2	0	0	1.1e-06	0.00000000600.0
	ATSNICTAQALLANMAAMYAVYHGPAGLK	Methylthio (C)	80.14	750.11	2996.42	4	-0.02	0	4e-08	0.00000400000000000000000000000.0
	PVPFTAESLAPEVQNSIPSSLTR		80.12	814.09	2439.26	3	-0.01	0	4.6e-08
	NHLAPFLPSHPVIPTGGIPQPEK		80	612.33	2445.31	4	-0.01	0	3.2e-08
	GVNGTVAHEFIIDLR		78.98	821.43	1640.85	2	0.98	0	2e-07
	TFCIPHGGGGPGMGPIGVK	MSBT (C)	78.44	639.3	1914.88	3	1.01	0	4.4e-08	0.0050000000000000000.0
	TFVIASNCHPQTIDVCK	2 Methylthio (C)	78.29	656.63	1966.87	3	-0.01	0	6.5e-08	0.00000004000000040.0
	VVMATDLLALTVLKPPGEFGADIVVGSAQR	Oxidation (M)	78	1028.56	3082.66	3	-0.01	1	4.9e-08	0.006000000000000000000000000000.0
	IIGISVDSSGK		77.6	538.3	1074.59	2	0	0	3.3e-06
	RLMDYGFHGPTMSWPVPGTLMIEPTESESKAELDR		74.68	796.58	3977.87	5	0.99	2	1.3e-07
	EEIAQIEK		72.31	480.26	958.5	2	0	0	8.3e-06
	IAILNANYMAK		70.68	611.33	1220.65	2	0	0	1.4e-06
	GNINIEEVR		69.58	522.28	1042.54	2	0	0	1.3e-05
	NTAGIEPEDVAK		66.91	622.31	1242.61	2	0	0	7.9e-07
	FGVPMGYGGPHAAFLATSQEYKR	Oxidation (M)	61.68	625.8	2499.19	4	-0.01	1	1.6e-06	0.00006000000000000000000.0
	NVCIIPVSAHGTNPASAAMCGMK	Methylthio (C); MSBT (C)	61.32	818.02	2451.05	3	1	0	1.8e-06	0.00500000000000000004000.0
	VVTSDLKDIDYSSGDVCGVLVQYPGTEGEVLDYAEFVK	Methylthio (C)	60.99	1039.75	4154.96	4	0	1	1.9e-06	0.00000000000000004000000000000000000000.0
	EYAAFPAPWLR		60.42	660.84	1319.66	2	0	0	3.4e-05
	IITVGTDAK		59.53	459.27	916.52	2	0	0	0.00017
	KLVCTLLPEEEQVAAAVSA	Methylthio (C)	56.54	673.01	2016.02	3	-0.01	1	5e-06	0.0004000000000000000.0
	DKATSNICTAQALLANMAAMYAVYHGPAGLK	Methylthio (C)	56.22	648.92	3239.54	5	-0.02	1	5.4e-06	0.0000000400000000000000000000000.0
	FCGFDHIDSLIDATVPK	MSBT (C)	55.09	670.97	2009.89	3	-0.01	0	6.8e-06	0.05000000000000000.0
	CSDAHAIADAASK	Methylthio (C)	54.46	435.86	1304.54	3	0	0	7.8e-06	0.4000000000000.0
	GNINIEEVRK		53.66	391.22	1170.63	3	0	1	9.6e-05
	LMDYGFHGPTMSWPVPGTLMIEPTESESK	Oxidation (M)	52.57	1085.17	3252.48	3	0	0	1.2e-05	0.00000000006000000000000000000.0
	GNADVQNNVLK		52.29	586.31	1170.6	2	0	0	0.00049
	FCDALISIR	Methylthio (C)	51.55	542.27	1082.52	2	0	0	0.00015	0.040000000.0
	ADGFDLK		50.39	383.19	764.38	2	0	0	0.0016
	NHLAPFLPSHPVIPTGGIPQPEK		49.99	816.11	2445.31	3	-0.01	0	2.1e-05
	LGVAEVQELPFFDTVK		49.78	597.99	1790.94	3	-0.01	0	2.1e-05
	IAILNANYMAK		44.49	408.23	1221.66	3	1	0	0.00055
	ATSNICTAQALLANMAAMYAVYHGPAGLK	MSBT (C)	40.58	771.87	3083.44	4	-0.01	0	0.00016	0.00000500000000000000000000000.0
	VFASGKPVPFTAESLAPEVQNSIPSSLTR		38.52	758.15	3028.58	4	-0.01	1	0.00027
	TFCIPHGGGGPGMGPIGVK	Methylthio (C); Oxidation (M)	38.46	615.29	1842.85	3	-0.01	0	0.00025	0.0040000000006000000.0
	TRADGFDLK		34.59	511.76	1021.52	2	0	1	0.074
	ATSNICTAQALLANMAAMYAVYHGPAGLK	CN-Biotin-Na-Sulfide (C)	33.24	832.4	3325.57	4	0	0	0.00076	0.00000200000000000000000000000.0
	DLSLCHSMIPLGSCTMK	Methylthio (C); MSBT (C)	31.75	672.29	2013.84	3	0.01	0	0.0011	0.00004000000005000.0
	RLMDYGFHGPTMSWPVPGTLMIEPTESESK		30.85	849.41	3393.6	4	1.01	1	0.0013
sp|Q5GM68|CAPP2_ARATH	68
	KGDFADEASATTESDIEETLKR		138.35	604.04	2412.12	4	0	2	2.3e-13
	DITPDDKQELDEALQR		131.21	629.31	1884.9	3	-0.01	1	1.8e-11
	FTAATLEHGMHPPVSPKPEWR		129.6	597.8	2387.17	4	-0.01	1	1.2e-12
	VLMDEMAIIATEEYR		122.74	892.43	1782.85	2	0	0	1.9e-11
	VTVQGEVIEQSFGEEHLCFR	Methylthio (C)	110.73	785.03	2352.08	3	-0.01	0	6.2e-11	0.00000000000000000400.0
	NQTVDLVLTAHPTQSVR		108.3	940	1877.99	2	0	0	3.4e-10
	GDFADEASATTESDIEETLKR		103.8	762.35	2284.03	3	0	1	4.9e-09
	NTEKLEELGNMLTSLDPGDSIVVTK		100.89	901.8	2702.37	3	0	1	7.8e-10
	VTVQGEVIEQSFGEEHLCFR	MSBT (C)	98.33	814.04	2439.1	3	0	0	6e-10	0.00000000000000000500.0
	RLLLQVAGHKDILEGDPYLR		94.63	577.33	2305.28	4	-0.01	2	1.3e-09
	LLVSEELQPFGEQLR		88.36	879.47	1756.93	2	0	0	1.3e-08
	DITPDDKQELDEALQR		86.9	943.46	1884.9	2	0	1	1e-08
	LLLQVAGHKDILEGDPYLR		86.74	538.3	2149.18	4	-0.01	1	7.4e-09
	FLDILQDLHGEDVR		86.7	557.29	1668.85	3	0	0	1.6e-08
	HSDVLDAITTHLGIGSYK		85.54	482.5	1925.98	4	-0.01	0	5.1e-08
	SFSNMLSLANLAEEVQIAYR		83.11	752.71	2255.12	3	-0.01	0	1.6e-08
	TEEVADVLDTFK		80.79	683.84	1365.66	2	0	0	1.1e-06
	SEYAPGLEDTVILTMK		78.55	883.95	1765.88	2	0	0	4.7e-08
	QVSTFGLALVK		77.64	581.84	1161.67	2	0	0	1.5e-06
	VSEDDKLIEYDALLLDR		76.06	1004.02	2006.02	2	0	1	1.4e-07
	AGMSYFHETIWK		75.17	490.57	1468.68	3	0	0	1.2e-06
	TPEEVFDALK		74.67	574.8	1147.58	2	0	0	2.5e-06
	GDPGIAALYDR		72.93	574.29	1146.56	2	0	0	4.8e-07
	TPPTPQDEMR		72.28	586.27	1170.53	2	0	0	9e-07
	VTIDLVEMVFAK		70.39	682.88	1363.74	2	0	0	9.8e-06
	QEVMIGYSDSGK		69.92	657.3	1312.59	2	0	0	6.2e-06
	HSDVLDAITTHLGIGSYK		67.38	643	1925.98	3	-0.01	0	4.8e-07
	VPYNAPLIQFSSWMGGDR		64.7	680	2036.98	3	0	0	8.6e-07
	SFSNMLSLANLAEEVQIAYR		64.53	1129.07	2256.12	2	0.99	0	8.9e-07
	AGMSYFHETIWK	Oxidation (M)	64.36	495.9	1484.68	3	0	0	1.1e-05	0.006000000000.0
	GGGPTHLAILSQPPDTIHGQLR		63.84	567.06	2264.19	4	-0.01	0	3.5e-06
	QEWLLSELSGK		63.66	645.34	1288.66	2	0	0	2.7e-05
	LATPELEYGR		63.06	574.8	1147.58	2	0	0	0.0001
	QEVMIGYSDSGK	Oxidation (M)	62.26	665.3	1328.58	2	-0.01	0	1.7e-05	0.000600000000.0
	LADLESAPAAVAR		61.81	642.35	1282.69	2	0	0	3.6e-05
	MASIDAQLR		60.77	502.76	1003.51	2	0	0	0.00015
	LSAAWQLYK		60.51	540.3	1078.58	2	0	0	6.6e-05
	QIPANEPYR		59.56	544.28	1086.54	2	0	0	0.00013
	DYMESSPAAELVK		58.91	720.34	1438.66	2	0	0	1.8e-05
	RPLFGPDLPK		58.28	380.56	1138.65	3	0	1	0.00011
	LEELGNMLTSLDPGDSIVVTK		57.56	744.39	2230.14	3	0	0	1.1e-05
	DYMESSPAAELVK	Oxidation (M)	56.74	728.34	1454.66	2	0	0	1.6e-05	0.0060000000000.0
	QIRDPSFHVK		56.49	409.56	1225.65	3	-0.01	1	0.00011
	EMYNQWPFFR		55.62	709.31	1416.61	2	-0.02	0	6.1e-06
	GGGPTHLAILSQPPDTIHGQLR		52.57	755.74	2264.2	3	-0.01	0	2.1e-05
	DCLTQLYAK	Methylthio (C)	52.28	550.76	1099.5	2	0	0	5.1e-05	0.040000000.0
	VPYNAPLIQFSSWMGGDRDGNPR		52.06	859.75	2576.22	3	0	1	1.3e-05
	NQTVDLVLTAHPTQSVR		51.49	470.5	1877.99	4	-0.01	0	0.00014
	AIPWIFAWTQTR		49.59	745.4	1488.79	2	0	0	2.2e-05
	GIAAGMQNTG		47.63	460.22	918.42	2	0	0	4.7e-05
	LLLQVAGHK		45.76	489.81	977.6	2	0	0	0.00078
	MASIDAQLR	Oxidation (M)	45.65	510.76	1019.51	2	0	0	0.0029	0.600000000.0
	FHLPVWLGFGGAFK		45.52	525.95	1574.84	3	0	0	0.0002
	EFVQECYEVAADYDGNR	Methylthio (C)	44.46	685.28	2052.81	3	0	0	6.8e-05	0.00000400000000000.0
	AILGDVR		42.99	372.22	742.43	2	0	0	0.0053
	TPPTPQDEMR	Oxidation (M)	42	594.27	1186.53	2	0	0	0.00084	0.0000000060.0
	LQLRDPYITTLNVCQAYTLK	Methylthio (C)	41.9	800.4	2398.18	3	-0.06	1	0.0025	0.00000000000004000000.0
	VPYNAPLIQFSSWMGGDRDGNPR		39.78	645.31	2577.21	4	0.99	1	0.00019
	SVVFKEPR		39.6	481.27	960.53	2	0	1	0.0024
	EIQAAFR		39.45	417.73	833.44	2	0	0	0.012
	DVCLLAR	Methylthio (C)	37.92	418.21	834.41	2	0	0	0.027	0.0040000.0
	LFSIEWYR		37.47	557.29	1112.57	2	0	0	0.025
	VVPLFEK		36.68	416.25	830.49	2	0	0	0.042
	VSEDDKLIEYDALLLDR		36.22	669.68	2006.02	3	-0.01	1	0.0015
	NQTVDLVLTAHPTQSVR		35.38	627.33	1878.97	3	0.97	0	0.00048
	LTMFHGR		34.82	431.22	860.43	2	0	0	0.0067
	RPLFGPDLPKTEEVADVLDTFK		32.93	622.58	2486.3	4	-0.01	2	0.00082
	RQEWLLSELSGK		32.49	482.6	1444.76	3	0	1	0.0013
sp|P19366|ATPB_ARATH	65
	GSITSIQAVYVPADDLTDPAPATTFAHLDATTVLSR		149	929.48	3713.88	4	0	0	1.1e-14
	GIYPAVDPLDSTSTMLQPR		139.43	1031.02	2060.03	2	0	0	1.8e-13
	GIYPAVDPLDSTSTMLQPR		131.19	687.68	2060.03	3	0	0	1.2e-12
	IFNVLGEPVDNLGPVDTR		128.53	978.02	1954.02	2	0	0	8.8e-12
	GRDTLGQEINVTCEVQQLLGNNR	Methylthio (C)	125.75	868.43	2602.25	3	0	1	7.4e-12	0.00000000000040000000000.0
	IFNVLGEPVDNLGPVDTR		117.58	652.34	1954.01	3	0	0	4.1e-11
	GMDVVDMGNPLSVPVGGATLGR	Oxidation (M)	112.82	1079.53	2157.05	2	0	0	1.2e-10	0.0000006000000000000000.0
	GFNLILSGEFDSLPEQAFYLVGNIDEATAK		110.14	1086.88	3257.62	3	0.01	0	8.6e-11
	MPSAVGYQPTLSTEMGTLQER	Oxidation (M)	110.01	771.37	2311.08	3	0	0	1e-10	0.600000000000000000000.0
	MPSAVGYQPTLSTEMGTLQER		108.08	766.03	2295.08	3	0	0	1e-10
	KGSITSIQAVYVPADDLTDPAPATTFAHLDATTVLSR		107.56	769.4	3841.97	5	-0.01	1	8.2e-11
	VALVYGQMNEPPGAR		104.64	801.41	1600.8	2	0	0	5.7e-10
	FVQAGSEVSALLGR		102.18	717.39	1432.77	2	0	0	2.1e-09
	IAQIIGPVLDVAFPPGK		99.75	579.01	1734	3	-0.01	0	4.4e-10
	GIYPAVDPLDSTSTMLQPR	Oxidation (M)	98.37	693.01	2076.01	3	-0.01	0	7.7e-10	0.0000000000000060000.0
	KGSITSIQAVYVPADDLTDPAPATTFAHLDATTVLSR		97.77	641.33	3841.96	6	-0.02	1	6.8e-10
	ESGVINEQNLAESK		95.54	759.37	1516.73	2	0	0	1.2e-08
	IVGEEHYETAQQVK		94.5	544.27	1629.79	3	-0.01	0	9.7e-09
	VGLTALTMAEYFR		94.09	736.38	1470.75	2	0	0	8e-09
	GMDVVDMGNPLSVPVGGATLGR		93.39	714.69	2141.05	3	-0.01	0	3.2e-09
	VGLTALTMAEYFR	Oxidation (M)	92.84	744.38	1486.74	2	0	0	4.4e-09	0.0000000600000.0
	VALVYGQMNEPPGAR	Oxidation (M)	92.19	809.41	1616.8	2	0	0	2.3e-08	0.000000060000000.0
	DVNEQDVLLFIDNIFR		88.06	650.67	1948.99	3	0	0	3.4e-08
	TNPTTSNPEVSIR		86.03	708.36	1414.7	2	0	0	1.2e-07
	AVAMSATEGLK		84.87	539.28	1076.55	2	0	0	7.1e-07
	MPNIYNALVVK	Oxidation (M)	80.06	639.35	1276.68	2	0	0	8.9e-07	0.60000000000.0
	TVLIMELINNIAK		78.35	736.43	1470.85	2	0	0	1.3e-06
	GRDTLGQEINVTCEVQQLLGNNR		78.33	853.1	2556.27	3	0	1	6.4e-08
	ELQDIIAILGLDELSEEDR		72.28	724.38	2170.13	3	0.03	0	1.7e-07
	IGLFGGAGVGKTVLIMELINNIAK		71.12	810.14	2427.38	3	-0.01	1	2.1e-07
	AVAMSATEGLKR	Oxidation (M)	70.98	417.22	1248.65	3	0	1	1.1e-06	0.000600000000.0
	RGMDVVDMGNPLSVPVGGATLGR		70.95	766.72	2297.15	3	-0.01	1	3e-07
	MPSAVGYQPTLSTEMGTLQER	2 Oxidation (M)	70.12	776.7	2327.08	3	0	0	2.7e-07	0.600000000000006000000.0
	AVAMSATEGLKR		69.77	411.89	1232.65	3	0	1	1.5e-06
	AHGGVSVFGGVGER		68.37	664.84	1327.66	2	0	0	2e-06
	MPNIYNALVVK		66.96	631.35	1260.69	2	0	0	7.4e-06
	AVAMSATEGLK	Oxidation (M)	64.91	547.28	1092.54	2	0	0	3.5e-05	0.00060000000.0
	RGMDVVDMGNPLSVPVGGATLGR	Oxidation (M)	64.01	772.06	2313.15	3	-0.01	1	1e-06	0.00600000000000000000000.0
	SAPAFIELDTK		63.38	596.31	1190.61	2	0	0	1.6e-06
	AHGGVSVFGGVGER		63	443.56	1327.66	3	0	0	1.3e-05
	IAQIIGPVLDVAFPPGK		62.31	868.01	1734.01	2	0	0	3.3e-06
	YKELQDIIAILGLDELSEEDRLTVAR		61.1	1001.54	3001.6	3	0	2	1.9e-06
	TVLIMELINNIAK	Oxidation (M)	60.47	744.43	1486.84	2	0	0	8.8e-05	0.0000600000000.0
	EGNDLYMEMK	Oxidation (M)	60.11	623.26	1244.51	2	0	0	6.6e-05	0.0000000060.0
	IGLFGGAGVGK		57.53	488.28	974.55	2	-0.01	0	0.00026
	VVDLLAPYR		55.38	523.3	1044.59	2	0	0	8.1e-05
	SAPAFIELDTKLSIFETGIK		55.2	727.4	2179.18	3	0	1	6.7e-06
	MPSAVGYQPTLSTEMGTLQER		54.19	574.78	2295.09	4	0	0	8.3e-06
	GMDVVDMGNPLSVPVGGATLGR	Oxidation (M)	53.66	720.02	2157.05	3	0	0	9.3e-06	0.0600000000000000000000.0
	ELQDIIAILGLDELSEEDRLTVAR		52.67	904.48	2710.4	3	-0.04	1	1.4e-05
	LSIFETGIK		52.6	504.29	1006.57	2	0	0	0.00071
	RGMDVVDMGNPLSVPVGGATLGR		51.01	575.29	2297.14	4	-0.02	1	1.6e-05
	VALVYGQMNEPPGAR	Oxidation (M)	50.6	539.94	1616.79	3	-0.01	0	1.8e-05	0.000000060000000.0
	EGNDLYMEMK		49.49	615.26	1228.51	2	0	0	0.00045
	TREGNDLYMEMK	2 Oxidation (M)	48.27	506.89	1517.64	3	0	1	4.1e-05	0.000000006060.0
	RTNPTTSNPEVSIR	Acetyl (Protein N-term)	48.17	807.41	1612.81	2	0	1	0.00018	1.00000000000000.0
	TREGNDLYMEMK		46.23	496.23	1485.65	3	-0.01	1	0.00014
	EGNDLYMEMK	2 Oxidation (M)	46.05	631.26	1260.5	2	0	0	7.5e-05	0.0000006060.0
	GMDVVDMGNPLSVPVGGATLGR		45.04	536.52	2142.05	4	0.99	0	0.00013
	VVDLLAPYRR		44.76	401.24	1200.69	3	-0.01	1	0.0042
	TREGNDLYMEMK	Oxidation (M)	41.92	501.56	1501.65	3	0	1	0.00035	0.000000006000.0
	TNPTTSNPEVSIR		41.33	472.91	1415.71	3	1	0	0.0036
	VALVYGQMNEPPGAR		37.75	534.61	1600.8	3	0	0	0.00058
	FLSQPFFVAEVFTGSPGK		35.31	979.51	1957	2	0	0	0.00049
	RGMDVVDMGNPLSVPVGGATLGR	2 Oxidation (M)	33.06	777.39	2329.15	3	0	1	0.00079	0.00600006000000000000000.0
sp|Q8RWV0|TKTC1_ARATH	63
	ISALSEAGVIYVMTHDSIGLGEDGPTHQPIEHIASFR		230.24	790.4	3946.95	5	0	0	2.6e-22
	ISALSEAGVIYVMTHDSIGLGEDGPTHQPIEHIASFR		159.35	987.75	3946.96	4	0.01	0	1.1e-15
	ISALSEAGVIYVMTHDSIGLGEDGPTHQPIEHIASFR		151.85	658.83	3946.94	6	-0.01	0	5.8e-15
	SIGINSFGASAPAPLLYKEFGITVEAVVDAAK		136.9	1079.58	3235.72	3	1	1	1.5e-13
	TPGHPENFETPGIEVTTGPLGQGIANAVGLALAEK		133.86	872.2	3484.78	4	0	0	2.8e-13
	ANSYSVHGAALGEKEVEATR		128.36	697.01	2088.02	3	0	1	1.2e-11
	VVPGFLGGSADLASSNMTLLK		120.71	693.04	2076.09	3	-0.01	0	8.6e-12
	VVSFVCWELFDEQSDEYKESVLPSDVSAR	Methylthio (C)	120.3	853.14	3408.55	4	0	1	5.9e-12	0.00000400000000000000000000000.0
	VSIEAASTFGWGK		115.66	676.84	1351.67	2	0	0	6.2e-10
	SIGINSFGASAPAPLLYK		109.71	903.49	1804.97	2	0	0	9.1e-11
	SGHPGLPMGCAPMAHILYDEVMR	Methylthio (C)	109.32	632.79	2527.12	4	-0.01	0	2.5e-09	0.00000000040000000000000.0
	GGYTISDDSSGNKPDVILIGTGSELEIAAQAAEVLR		107.78	1216.29	3645.84	3	0.01	1	1.1e-10
	ANSYSVHGAALGEKEVEATR		105.91	523.01	2088.02	4	-0.01	1	1.1e-09
	SGHPGLPMGCAPMAHILYDEVMR	Methylthio (C); Oxidation (M)	104.75	637.04	2544.11	4	0.99	0	1.5e-10	0.00000000040060000000000.0
	LPHLPGTSIEGVEK		96.99	492.94	1475.79	3	-0.01	0	3.6e-08
	VTTTIGYGSPNK		96.6	619.32	1236.63	2	0	0	1e-08
	VVPGFLGGSADLASSNMTLLK	Oxidation (M)	95.55	698.37	2092.08	3	-0.01	0	1.1e-09	0.000000000000000060000.0
	ALPTYTPESPGDATR		89.73	788.39	1574.76	2	0	0	8e-09
	ANSYSVHGAALGEK		89.07	468.57	1402.68	3	0	0	1.5e-08
	AMPNTLMFRPADGNETAGAYK	Oxidation (M)	86.4	757.69	2270.05	3	0	1	7.9e-09	0.000000600000000000000.0
	SGHPGLPMGCAPMAHILYDEVMR	MSBT (C)	85.68	654.54	2614.13	4	-0.01	0	9.3e-09	0.00000000050000000000000.0
	EFGITVEAVVDAAK		85.5	724.88	1447.75	2	0	0	1.2e-07
	NGNTGYDEIR		84.81	569.76	1137.5	2	0	0	2.9e-07
	FEALGWHVIWVK		81.21	495.6	1483.79	3	-0.01	0	4.3e-07
	NNLGWPYEPFQVPDDVK		79.84	673.32	2016.95	3	-0.01	0	1.3e-06
	LIAFYDDNHISIDGDTEIAFTENVDQR		77.99	1037.82	3110.44	3	0	0	4.9e-08
	GGYTISDDSSGNKPDVILIGTGSELEIAAQAAEVLRK		75.97	755.79	3773.92	5	-0.02	2	8.5e-08
	SIITGELPAGWEK		75.5	700.87	1399.73	2	0	0	8.2e-07
	NLSQQCLNALAK	Methylthio (C)	74.56	674.84	1347.66	2	0	0	7.1e-07	0.000004000000.0
	KYPEEASELK		73.27	398.54	1192.6	3	0	1	1.1e-05
	QKLPHLPGTSIEGVEK		69.37	433.99	1731.95	4	-0.01	1	1.6e-05
	HTPEGATLESDWSAK		69.3	543.59	1627.74	3	0	0	2.8e-06
	KYPEEASELK		69.23	597.3	1192.59	2	0	1	2.8e-05
	VVPGFLGGSADLASSNMTLLK	Oxidation (M)	68.11	1047.05	2092.09	2	0	0	4.1e-07	0.000000000000000060000.0
	TVTDKPTLIK		66.73	372.56	1114.66	3	0	1	2.3e-05
	SGHPGLPMGCAPMAHILYDEVMR		63.56	621.29	2481.13	4	-0.01	0	1.3e-06
	QKLPHLPGTSIEGVEK		63.34	578.32	1731.95	3	-0.01	1	1e-05
	GGYTISDDSSGNKPDVILIGTGSELEIAAQAAEVLR		59.84	912.47	3645.86	4	0.03	1	4.3e-06
	AMPNTLMFRPADGNETAGAYK		59.21	752.7	2255.06	3	1.01	1	2.8e-06
	AAAVETVEPTTDSSIVDK		59.1	916.96	1831.9	2	-0.01	0	1.9e-05
	ESVLPSDVSAR		57.9	580.3	1158.58	2	0	0	0.00026
	KTPSILALSR		56.53	362.56	1084.66	3	0	1	0.00016
	TPSILALSR		55.96	479.29	956.56	2	0	0	0.00028
	AMPNTLMFR		53.79	540.77	1079.52	2	0	0	0.00091
	AMPNTLMFRPADGNETAGAYK	2 Oxidation (M)	53.6	763.02	2286.04	3	-0.01	1	9.4e-06	0.060000600000000000000.0
	ISALSEAGVIYVMTHDSIGLGEDGPTHQPIEHIASFR	Oxidation (M)	52.03	793.59	3962.93	5	-0.02	0	1.3e-05	0.0000000000006000000000000000000000000.0
	NNLGWPYEPFQVPDDVK		51.99	1009.98	2017.94	2	0.98	0	8.7e-05
	TVTDKPTLIK		51.93	558.34	1114.66	2	0	1	0.00071
	VTTTIGYGSPNK		48.2	413.22	1236.63	3	0	0	3e-05
	VVPGFLGGSADLASSNMTLLK		47.87	1039.06	2076.1	2	0.01	0	3.2e-05
	ALPTYTPESPGDATR		47.75	525.93	1574.75	3	0	0	3.7e-05
	FLAIDAVEK		47.18	503.28	1004.55	2	0	0	0.0036
	YPEEASELK		46.16	533.26	1064.5	2	0	0	0.0019
	NLSQQCLNALAK		45.43	651.83	1301.65	2	-0.02	0	0.00016
	AMPNTLMFRPADGNETAGAYK		45.25	564.52	2254.04	4	-0.01	1	5.7e-05
	VSIEAASTFGWGKIVGGK		41.14	602.99	1805.96	3	-0.01	1	0.00014
	NPYWFNR		40.78	498.74	995.46	2	0	0	0.0031
	AFGDFQK		40.51	406.7	811.39	2	0	0	0.0083
	VVPGFLGGSADLASSNMTLLK		40.41	520.03	2076.08	4	-0.01	0	0.00016
	FEALGWHVIWVK		40.22	742.91	1483.8	2	0	0	0.0002
	NLSQQCLNALAK	MSBT (C)	37.6	479.23	1434.67	3	-0.01	0	0.00043	0.000005000000.0
	KTPSILALSR		33.03	543.34	1084.66	2	0	1	0.0065
	GGYTISDDSSGNKPDVILIGTGSELEIAAQAAEVLR		30.75	730.17	3645.83	5	-0.01	1	0.0013
sp|P10896|RCA_ARATH	62
	MGGTTQYTVNNQMVNATLMNIADNPTNVQLPGMYNKEENAR		173.24	1136.53	4542.1	4	0	1	1e-16
	MGINPIMMSAGELESGNAGEPAK		167.35	768.69	2303.05	3	-0.01	0	1e-15
	VQLAETYLSQAALGDANADAIGR		162.58	1174.1	2346.18	2	0	0	1.1e-14
	RVQLAETYLSQAALGDANADAIGR		160.86	835.1	2502.28	3	0	1	2.8e-15
	GMVDSVFQAPMGTGTHHAVLSSYEYVSQGLR		158.09	831.9	3323.56	4	-0.01	0	1.5e-15
	GMVDSVFQAPMGTGTHHAVLSSYEYVSQGLR	Oxidation (M)	153.07	835.9	3339.56	4	-0.01	0	4.5e-15	0.0000000000600000000000000000000.0
	MGINPIMMSAGELESGNAGEPAK	Oxidation (M)	142.07	774.02	2319.05	3	0	0	3.4e-13	0.60000000000000000000000.0
	VQLAETYLSQAALGDANADAIGR		139.64	783.07	2346.18	3	-0.01	0	5.1e-13
	GAQQVNLPVPEGCTDPVAENFDPTAR	Methylthio (C)	133.41	924.43	2770.27	3	0	0	3.1e-13	0.00000000000040000000000000.0
	GKGMVDSVFQAPMGTGTHHAVLSSYEYVSQGLR		131.25	878.18	3508.68	4	-0.01	1	4.9e-13
	LMEYGNMLVMEQENVKR		129.39	695.34	2082.99	3	0	1	1.3e-12
	TDKIKDEDIVTLVDQFPGQSIDFFGALR		125.1	1056.55	3166.62	3	0	2	1.9e-12
	GLAYDTSDDQQDITR		123.44	849.38	1696.75	2	0	0	9.2e-12
	VQLAETYLSQAALGDANADAIGR		122.63	587.55	2346.17	4	-0.01	0	1.4e-11
	MGINPIMMSAGELESGNAGEPAK	Oxidation (M)	122.05	1160.54	2319.06	2	0	0	1.1e-11	0.60000000000000000000000.0
	GKGMVDSVFQAPMGTGTHHAVLSSYEYVSQGLR	Oxidation (M)	117.77	882.18	3524.68	4	-0.01	1	9.1e-12	0.000600000000000000000000000000000.0
	MGGTTQYTVNNQMVNATLMNIADNPTNVQLPGMYNK		115.81	986.72	3942.84	4	0	0	3.5e-11
	IKDEDIVTLVDQFPGQSIDFFGALR		113.45	941.82	2822.45	3	0	1	4.3e-11
	LMEYGNMLVMEQENVKR	Oxidation (M)	112.86	700.67	2098.98	3	-0.01	1	4.1e-11	0.06000000000000000.0
	TDKIKDEDIVTLVDQFPGQSIDFFGALR		104.48	528.77	3166.61	6	-0.01	2	2.2e-10
	LMEYGNMLVMEQENVK	Oxidation (M)	104.39	972.45	1942.88	2	0	0	1.5e-09	0.0600000000000000.0
	EGPPVFEQPEMTYEK		102.24	890.91	1779.8	2	0	0	3.5e-10
	MGGTTQYTVNNQMVNATLMNIADNPTNVQLPGMYNKEENAR	Oxidation (M)	101.56	1140.53	4558.09	4	-0.01	1	3e-10	0.00000000000000000000000000000000600000000.0
	MGGTTQYTVNNQMVNATLMNIADNPTNVQLPGMYNKEENAR		99.39	909.43	4542.09	5	-0.01	1	7.5e-10
	MGINPIMMSAGELESGNAGEPAK	2 Oxidation (M)	94.93	779.36	2335.05	3	0	0	1.7e-09	0.00000066000000000000000.0
	VPIICTGNDFSTLYAPLIR	Methylthio (C)	93.68	713.7	2138.08	3	-0.01	0	2.2e-09	0.0000400000000000000.0
	LMEYGNMLVMEQENVK		91.11	964.45	1926.89	2	0	0	1.1e-08
	NFLTLPNIKVPLILGIWGGKGQGK		90.72	641.63	2562.49	4	-0.01	2	3.1e-09
	EGPPVFEQPEMTYEK	Oxidation (M)	89.9	898.91	1795.8	2	0	0	3.4e-08	0.000000000060000.0
	GKGMVDSVFQAPMGTGTHHAVLSSYEYVSQGLR	Oxidation (M)	84.13	705.94	3524.67	5	-0.01	1	1.5e-08	0.000600000000000000000000000000000.0
	LMEYGNMLVMEQENVK		83.36	643.3	1926.88	3	-0.01	0	4.6e-07
	NFLTLPNIKVPLILGIWGGK		80.9	731.77	2192.3	3	-0.01	1	2.6e-08
	LMEYGNMLVMEQENVKR	2 Oxidation (M)	80.88	706	2114.97	3	-0.01	1	2.6e-08	0.06000060000000000.0
	KFVESLGVEK		76.29	379.22	1134.63	3	0	1	3.8e-06
	MGGTTQYTVNNQMVNATLMNIADNPTNVQLPGMYNK	Oxidation (M)	74.44	990.72	3958.84	4	0	0	1e-07	0.600000000000000000000000000000000000.0
	VPIICTGNDFSTLYAPLIR		68.59	1047.06	2092.1	2	0	0	6.4e-07
	LMEYGNMLVMEQENVKR		67.58	1042.5	2082.99	2	0	1	8.8e-07
	SFQCELVMAK	Methylthio (C)	64.75	601.27	1200.53	2	0	0	6.3e-06	0.0004000000.0
	SFQCELVMAK	Methylthio (C); Oxidation (M)	64.23	609.27	1216.52	2	0	0	9.2e-06	0.0004000600.0
	QYNLDNMMDGFYIAPAFMDK	Oxidation (M)	62.87	800.69	2399.04	3	0.02	0	1.3e-06	0.00000006000000000000.0
	YREAADLIK		62.61	360.2	1077.58	3	0	1	0.0001
	VPLILGIWGGK		60.94	576.86	1151.7	2	0	0	1.9e-05
	LMEYGNMLVMEQENVKR	3 Oxidation (M)	56.81	711.33	2130.97	3	0	1	4.7e-06	0.06000060060000000.0
	FVESLGVEK		55.39	504.27	1006.53	2	0	0	0.00061
	QYNLDNMMDGFYIAPAFMDK	Oxidation (M)	55.15	1201.02	2400.03	2	1	0	7.4e-06	0.00000060000000000000.0
	GMVDSVFQAPMGTGTHHAVLSSYEYVSQGLR	Oxidation (M)	52.99	1114.2	3339.57	3	0.01	0	1.4e-05	0.0000000000600000000000000000000.0
	MCCLFINDLDAGAGR	Oxidation (M); Sulfide (C)	52.17	823.85	1645.69	2	0.02	0	1.4e-05	0.607000000000000.0
	EAADLIK		50	380.21	758.41	2	0	0	0.0015
	MGINPIMMSAGELESGNAGEPAK	2 Oxidation (M)	48.5	1168.53	2335.05	2	0	0	2.8e-05	0.60000060000000000000000.0
	NFLTLPNIK		45.67	530.31	1058.61	2	0	0	0.0035
	VPIICTGNDFSTLYAPLIR	MSBT (C)	44.71	742.71	2225.1	3	-0.01	0	6.4e-05	0.0000500000000000000.0
	LVVHITK		44.24	405.27	808.52	2	0	0	0.00053
	GKGMVDSVFQAPMGTGTHHAVLSSYEYVSQGLR	2 Oxidation (M)	43.07	709.14	3540.66	5	-0.01	1	9.3e-05	0.000600000000600000000000000000000.0
	KFVESLGVEK		42.7	568.82	1135.63	2	1	1	0.0072
	SFQCELVMAK	MSBT (C)	38.28	644.78	1287.55	2	0	0	0.00068	0.0005000000.0
	LMEYGNMLVMEQENVKR		35.97	521.75	2082.99	4	0	1	0.00068
	VYDDEVR		35.12	448.21	894.41	2	0	0	0.0077
	FYWAPTREDR		32.28	447.55	1339.63	3	0	1	0.0027
	LMEYGNMLVMEQENVK	Oxidation (M)	29.86	648.64	1942.88	3	0	0	0.0016	0.0000006000000000.0
	EGPPVFEQPEMTYEK		29.31	594.27	1779.8	3	-0.01	0	0.002
	FYWAPTR		29.06	470.74	939.46	2	0	0	0.033
	GAQQVNLPVPEGCTDPVAENFDPTAR	MSBT (C)	29.05	953.44	2857.31	3	0.03	0	0.0019	0.00000000000050000000000000.0
sp|P10896-2|RCA_ARATH	62
	MGGTTQYTVNNQMVNATLMNIADNPTNVQLPGMYNKEENAR		173.24	1136.53	4542.1	4	0	1	1e-16
	MGINPIMMSAGELESGNAGEPAK		167.35	768.69	2303.05	3	-0.01	0	1e-15
	VQLAETYLSQAALGDANADAIGR		162.58	1174.1	2346.18	2	0	0	1.1e-14
	RVQLAETYLSQAALGDANADAIGR		160.86	835.1	2502.28	3	0	1	2.8e-15
	GMVDSVFQAPMGTGTHHAVLSSYEYVSQGLR		158.09	831.9	3323.56	4	-0.01	0	1.5e-15
	GMVDSVFQAPMGTGTHHAVLSSYEYVSQGLR	Oxidation (M)	153.07	835.9	3339.56	4	-0.01	0	4.5e-15	0.0000000000600000000000000000000.0
	MGINPIMMSAGELESGNAGEPAK	Oxidation (M)	142.07	774.02	2319.05	3	0	0	3.4e-13	0.60000000000000000000000.0
	VQLAETYLSQAALGDANADAIGR		139.64	783.07	2346.18	3	-0.01	0	5.1e-13
	GKGMVDSVFQAPMGTGTHHAVLSSYEYVSQGLR		131.25	878.18	3508.68	4	-0.01	1	4.9e-13
	LMEYGNMLVMEQENVKR		129.39	695.34	2082.99	3	0	1	1.3e-12
	TDKIKDEDIVTLVDQFPGQSIDFFGALR		125.1	1056.55	3166.62	3	0	2	1.9e-12
	GLAYDTSDDQQDITR		123.44	849.38	1696.75	2	0	0	9.2e-12
	VQLAETYLSQAALGDANADAIGR		122.63	587.55	2346.17	4	-0.01	0	1.4e-11
	MGINPIMMSAGELESGNAGEPAK	Oxidation (M)	122.05	1160.54	2319.06	2	0	0	1.1e-11	0.60000000000000000000000.0
	GKGMVDSVFQAPMGTGTHHAVLSSYEYVSQGLR	Oxidation (M)	117.77	882.18	3524.68	4	-0.01	1	9.1e-12	0.000600000000000000000000000000000.0
	MGGTTQYTVNNQMVNATLMNIADNPTNVQLPGMYNK		115.81	986.72	3942.84	4	0	0	3.5e-11
	IKDEDIVTLVDQFPGQSIDFFGALR		113.45	941.82	2822.45	3	0	1	4.3e-11
	LMEYGNMLVMEQENVKR	Oxidation (M)	112.86	700.67	2098.98	3	-0.01	1	4.1e-11	0.06000000000000000.0
	TDKIKDEDIVTLVDQFPGQSIDFFGALR		104.48	528.77	3166.61	6	-0.01	2	2.2e-10
	LMEYGNMLVMEQENVK	Oxidation (M)	104.39	972.45	1942.88	2	0	0	1.5e-09	0.0600000000000000.0
	EGPPVFEQPEMTYEK		102.24	890.91	1779.8	2	0	0	3.5e-10
	MGGTTQYTVNNQMVNATLMNIADNPTNVQLPGMYNKEENAR	Oxidation (M)	101.56	1140.53	4558.09	4	-0.01	1	3e-10	0.00000000000000000000000000000000600000000.0
	MGGTTQYTVNNQMVNATLMNIADNPTNVQLPGMYNKEENAR		99.39	909.43	4542.09	5	-0.01	1	7.5e-10
	MGINPIMMSAGELESGNAGEPAK	2 Oxidation (M)	94.93	779.36	2335.05	3	0	0	1.7e-09	0.00000066000000000000000.0
	VPIICTGNDFSTLYAPLIR	Methylthio (C)	93.68	713.7	2138.08	3	-0.01	0	2.2e-09	0.0000400000000000000.0
	LMEYGNMLVMEQENVK		91.11	964.45	1926.89	2	0	0	1.1e-08
	NFLTLPNIKVPLILGIWGGKGQGK		90.72	641.63	2562.49	4	-0.01	2	3.1e-09
	EGPPVFEQPEMTYEK	Oxidation (M)	89.9	898.91	1795.8	2	0	0	3.4e-08	0.000000000060000.0
	GKGMVDSVFQAPMGTGTHHAVLSSYEYVSQGLR	Oxidation (M)	84.13	705.94	3524.67	5	-0.01	1	1.5e-08	0.000600000000000000000000000000000.0
	LMEYGNMLVMEQENVK		83.36	643.3	1926.88	3	-0.01	0	4.6e-07
	NFLTLPNIKVPLILGIWGGK		80.9	731.77	2192.3	3	-0.01	1	2.6e-08
	LMEYGNMLVMEQENVKR	2 Oxidation (M)	80.88	706	2114.97	3	-0.01	1	2.6e-08	0.06000060000000000.0
	KFVESLGVEK		76.29	379.22	1134.63	3	0	1	3.8e-06
	GTFYGKTEEKEPSK		75.87	400.95	1599.77	4	0	2	2.4e-07
	MGGTTQYTVNNQMVNATLMNIADNPTNVQLPGMYNK	Oxidation (M)	74.44	990.72	3958.84	4	0	0	1e-07	0.600000000000000000000000000000000000.0
	VPIICTGNDFSTLYAPLIR		68.59	1047.06	2092.1	2	0	0	6.4e-07
	LMEYGNMLVMEQENVKR		67.58	1042.5	2082.99	2	0	1	8.8e-07
	SFQCELVMAK	Methylthio (C)	64.75	601.27	1200.53	2	0	0	6.3e-06	0.0004000000.0
	SFQCELVMAK	Methylthio (C); Oxidation (M)	64.23	609.27	1216.52	2	0	0	9.2e-06	0.0004000600.0
	QYNLDNMMDGFYIAPAFMDK	Oxidation (M)	62.87	800.69	2399.04	3	0.02	0	1.3e-06	0.00000006000000000000.0
	YREAADLIK		62.61	360.2	1077.58	3	0	1	0.0001
	VPLILGIWGGK		60.94	576.86	1151.7	2	0	0	1.9e-05
	LMEYGNMLVMEQENVKR	3 Oxidation (M)	56.81	711.33	2130.97	3	0	1	4.7e-06	0.06000060060000000.0
	FVESLGVEK		55.39	504.27	1006.53	2	0	0	0.00061
	QYNLDNMMDGFYIAPAFMDK	Oxidation (M)	55.15	1201.02	2400.03	2	1	0	7.4e-06	0.00000060000000000000.0
	GMVDSVFQAPMGTGTHHAVLSSYEYVSQGLR	Oxidation (M)	52.99	1114.2	3339.57	3	0.01	0	1.4e-05	0.0000000000600000000000000000000.0
	MCCLFINDLDAGAGR	Oxidation (M); Sulfide (C)	52.17	823.85	1645.69	2	0.02	0	1.4e-05	0.607000000000000.0
	EAADLIK		50	380.21	758.41	2	0	0	0.0015
	MGINPIMMSAGELESGNAGEPAK	2 Oxidation (M)	48.5	1168.53	2335.05	2	0	0	2.8e-05	0.60000060000000000000000.0
	NFLTLPNIK		45.67	530.31	1058.61	2	0	0	0.0035
	VPIICTGNDFSTLYAPLIR	MSBT (C)	44.71	742.71	2225.1	3	-0.01	0	6.4e-05	0.0000500000000000000.0
	LVVHITK		44.24	405.27	808.52	2	0	0	0.00053
	GKGMVDSVFQAPMGTGTHHAVLSSYEYVSQGLR	2 Oxidation (M)	43.07	709.14	3540.66	5	-0.01	1	9.3e-05	0.000600000000600000000000000000000.0
	KFVESLGVEK		42.7	568.82	1135.63	2	1	1	0.0072
	GTFYGKTEEKEPSK		42.44	534.26	1599.77	3	-0.01	2	0.0001
	SFQCELVMAK	MSBT (C)	38.28	644.78	1287.55	2	0	0	0.00068	0.0005000000.0
	LMEYGNMLVMEQENVKR		35.97	521.75	2082.99	4	0	1	0.00068
	VYDDEVR		35.12	448.21	894.41	2	0	0	0.0077
	FYWAPTREDR		32.28	447.55	1339.63	3	0	1	0.0027
	LMEYGNMLVMEQENVK	Oxidation (M)	29.86	648.64	1942.88	3	0	0	0.0016	0.0000006000000000.0
	EGPPVFEQPEMTYEK		29.31	594.27	1779.8	3	-0.01	0	0.002
	FYWAPTR		29.06	470.74	939.46	2	0	0	0.033
sp|O50008|METE1_ARATH	61
	NIWANDFAASLSTLQALEGIVGKDK		139.28	888.13	2661.38	3	0.99	1	8.7e-14
	ALAGQKDEALFSANAAALASR		136.15	1038.05	2074.08	2	0	1	6.8e-13
	VVDLQEELDIDVLVHGEPER		130.42	768.73	2303.16	3	-0.01	0	5.9e-13
	KLNLPILPTTTIGSFPQTVELR		125.65	813.47	2437.39	3	0	1	6.6e-12
	ALAGQKDEALFSANAAALASR		124.79	692.37	2074.08	3	0	1	6.9e-11
	YGAGIGPGVYDIHSPR		120.91	553.61	1657.82	3	0	0	4.6e-12
	YGYTGGEIGLDVYFSMAR		118.83	999.97	1997.92	2	0	0	9.1e-12
	NIWANDFAASLSTLQALEGIVGK		116.38	806.76	2417.26	3	0	0	1.2e-11
	GMLTGPVTILNWSFVR		108.53	895.98	1789.95	2	0	0	5.3e-10
	FIPSNTFAHYDQVLDTTAMLGAVPPR		105.49	954.48	2860.42	3	0	0	2.8e-10
	DEALFSANAAALASR		105.13	753.88	1505.75	2	0	0	2.2e-09
	MLAVLEQNILWVNPDCGLK	Methylthio (C)	102.64	734.71	2201.1	3	-0.01	0	9.9e-10	0.0000000000000004000.0
	LQAFTGAYAELESTLSGLNVLVETYFADIPAEAYK		100.56	949.48	3793.9	4	0	0	7.6e-10
	KSEHAFYLDWAVHSFR		100.52	499	1991.96	4	-0.01	1	2.7e-08
	DKLVVSTSCSLLHTAVDLINETKLDDEIK	Methylthio (C)	97.23	649.94	3244.64	5	-0.02	2	7.6e-10	0.00000000400000000000000000000.0
	WFDTNYHYIVPELGPEVNFSYASHK		95.63	754.11	3012.4	4	-0.01	0	1.1e-09
	AMTVFWSAMAQSMTSRPMK	Oxidation (M)	95.56	726.34	2175.99	3	0	1	1.1e-09	0.0600000000000000000.0
	IPSSEEIADR		92.66	558.78	1115.54	2	0	0	7.5e-08
	AMTVFWSAMAQSMTSR		90.73	902.91	1803.81	2	0	0	1.2e-07
	TLTSLKGVTAFGFDLVR		90.6	609.01	1824	3	-0.01	1	3.2e-09
	AMTVFWSAMAQSMTSRPMK		88.86	721	2159.99	3	-0.01	1	4.7e-09
	GGIGVIQIDEAALR		86.59	706.4	1410.78	2	0	0	2.3e-07
	KVVDLQEELDIDVLVHGEPER		86.07	608.82	2431.26	4	0	1	8.5e-09
	WFDTNYHYIVPELGPEVNFSYASHK		86.02	1005.14	3012.41	3	0	0	8.6e-09
	KLNLPILPTTTIGSFPQTVELR		85.38	610.35	2437.39	4	-0.01	1	9.9e-09
	ALGVDTVPVLVGPVSYLLLSK		82.49	714.09	2139.25	3	-0.01	0	1.8e-08
	LDDEIKSWLAFAAQK		82.44	578.97	1733.89	3	-0.01	1	1.3e-07
	HETCYQIALAIKDEVEDLEK	MSBT (C)	81.46	827.39	2479.14	3	0	1	2.3e-08	0.00050000000000000000.0
	GMLTGPVTILNWSFVR	Oxidation (M)	77.58	602.99	1805.95	3	0	0	7.5e-08	0.0600000000000000.0
	HETCYQIALAIKDEVEDLEK	Methylthio (C)	76.72	798.38	2392.13	3	0	1	6.4e-08	0.00040000000000000000.0
	GVDKSFELLSLLPK		75.27	515.97	1544.88	3	-0.01	1	3e-06
	ALAGQKDEALFSANAAALASR		74.28	519.53	2074.08	4	-0.01	1	1.8e-06
	AMTVFWSAMAQSMTSR		73.83	602.27	1803.8	3	-0.01	0	6.7e-07
	IPSSEEIADRVNK		70.72	486.59	1456.75	3	0	1	2.2e-06
	FALESFWDGK		70.66	600.29	1198.56	2	0	0	1.3e-05
	ALGVDTVPVLVGPVSYLLLSK		70.07	535.82	2139.24	4	-0.02	0	2.7e-07
	GMLTGPVTILNWSFVR	Oxidation (M)	68.95	904.47	1806.93	2	0.98	0	3.8e-07	0.0600000000000000.0
	SEHAFYLDWAVHSFR		66.07	466.97	1863.86	4	-0.01	0	7.2e-05
	SFELLSLLPK		65.92	573.84	1145.67	2	0	0	3.3e-06
	YLFAGVVDGR		64.49	548.79	1095.57	2	0	0	1.6e-05
	VSEEDYVK		60.89	484.73	967.45	2	0	0	0.00011
	KYTEVKPALK		59.05	392.9	1175.69	3	0	2	0.00011
	AMTVFWSAMAQSMTSRPMK		58.88	1081.01	2160	2	0	1	3.2e-06
	VVEVNALAK		58.79	471.78	941.55	2	0	0	0.00013
	GVTAFGFDLVR		57.3	591.32	1180.62	2	0	0	2.6e-05
	GNASVPAMEMTK		54.67	618.29	1234.56	2	0	0	4.5e-05
	LNLPILPTTTIGSFPQTVELR		52.6	1155.66	2309.3	2	0	0	1.2e-05
	ALGVDTVPVLVGPVSYLLLSK		51.08	1070.64	2139.26	2	0	0	1.6e-05
	GNASVPAMEMTK	Oxidation (M)	47.76	626.29	1250.56	2	0	0	0.00028	0.000000000600.0
	YGYTGGEIGLDVYFSMAR		47.57	666.98	1997.92	3	0	0	6.7e-05
	ASHIVGYPR	Acetyl (Protein N-term)	47.15	521.78	1041.54	2	1	0	0.00085	1.000000000.0
	SWLAFAAQK		46.51	511.28	1020.54	2	0	0	0.0043
	CVKPPVIYGDVSRPK	Methylthio (C)	45.87	426.73	1702.89	4	0	2	5e-05	0.400000000000000.0
	EVITELK		44.6	416.24	830.47	2	0	0	0.0067
	FIPSNTFAHYDQVLDTTAMLGAVPPR		43.97	716.11	2860.42	4	-0.01	0	0.00014
	DEALFSANAAALASR		38.63	502.92	1505.74	3	0	0	0.0072
	CVKPPVIYGDVSRPK	Methylthio (C)	36.72	568.63	1702.88	3	-0.01	2	0.00036	0.400000000000000.0
	AAGATWIQLDEPVLVMDLEGQK		36.07	795.74	2384.21	3	1	0	0.00041
	DEVEDLEK		35.08	488.73	975.45	2	0.01	0	0.035
	FIPSNTFAHYDQVLDTTAMLGAVPPR	Oxidation (M)	30.17	720.11	2876.4	4	-0.02	0	0.0015	0.00000000000000000060000000.0
	YTEVKPALK		29.78	350.2	1047.59	3	-0.01	1	0.0051
sp|Q944G9|ALFC2_ARATH	59
	GLVPLVGSNNESWCQGLDGLSSR	Methylthio (C)	132.82	812.05	2433.14	3	0	0	4.8e-13	0.00000000000004000000000.0
	VDKGLVPLVGSNNESWCQGLDGLSSR	Methylthio (C)	126.72	926.12	2775.33	3	0	1	1.3e-12	0.00000000000000004000000000.0
	NRVPPAVPGIMFLSGGQSEVEATLNLNAMNQAPNPWHVSFSYAR		112.24	1192.6	4766.36	4	0.01	1	3e-11
	LDSIGLENTEANR		111.26	716.36	1430.7	2	0	0	7.6e-10
	VWAEVFFYLAQNNVMFEGILLKPSMVTPGAESK		108.28	929.73	3714.88	4	0	1	7e-11
	VPPAVPGIMFLSGGQSEVEATLNLNAMNQAPNPWHVSFSYAR		108.02	1125.06	4496.21	4	0	0	7.4e-11
	YAAISQDSGLVPIVEPEILLDGEHDIDRTYDVAEK		106.07	968.49	3869.93	4	0	1	1.1e-10
	GILAMDESNATCGK	MSBT (C)	105.47	771.82	1541.63	2	0	0	1.3e-10	0.00000000000500.0
	GILAMDESNATCGK	Methylthio (C); Oxidation (M)	105.05	736.31	1470.61	2	0	0	1.1e-09	0.00006000000400.0
	YAAISQDSGLVPIVEPEILLDGEHDIDR		99.27	1022.19	3063.55	3	0.01	0	4.9e-10
	PENVNAAQTTLLAR		98.71	749.4	1496.79	2	0	0	5.6e-10
	MVDVLVEQNIVPGIK		98.55	827.47	1652.92	2	0	0	1.3e-08
	TVVSIPNGPSALAVKEAAWGLAR		98.19	770.1	2307.29	3	1.01	1	6.4e-10
	YTGEGESEEAKEGMFVK		97.52	630.95	1889.83	3	-0.01	1	1.1e-09
	GILAMDESNATCGKR	Methylthio (C)	97.22	537.91	1610.71	3	-0.01	1	7.7e-10	0.000000000004000.0
	RLDSIGLENTEANR		95.91	529.94	1586.8	3	-0.01	1	5.7e-08
	GILAMDESNATCGK	Methylthio (C)	95.9	728.32	1454.62	2	0	0	1e-09	0.00000000000400.0
	TWGGRPENVNAAQTTLLAR		93.97	685.69	2054.06	3	-0.01	1	1.5e-09
	KMVDVLVEQNIVPGIK		93.11	594.68	1781.01	3	0	1	3.7e-09
	RLDSIGLENTEANR		91.01	794.41	1586.8	2	0	1	6.7e-08
	GLVPLVGSNNESWCQGLDGLSSR	MSBT (C)	89.86	841.06	2520.16	3	0	0	3.8e-09	0.00000000000005000000000.0
	KMVDVLVEQNIVPGIK	Oxidation (M)	89.75	600.01	1797	3	0	1	1.8e-08	0.0600000000000000.0
	TLLVSAPGLGQYVSGAILFEETLYQSTTEGK		89.15	818.93	3271.68	4	-0.01	0	6.8e-09
	YAAISQDSGLVPIVEPEILLDGEHDIDR		85.36	766.89	3063.54	4	0	0	1.5e-08
	TWGGRPENVNAAQTTLLAR		84.54	1028.04	2054.06	2	0	1	3.1e-08
	TLLVSAPGLGQYVSGAILFEETLYQSTTEGKK		83.71	1134.27	3399.79	3	0.01	1	2.2e-08
	GILAMDESNATCGK	MSBT (C); Oxidation (M)	82.66	779.82	1557.63	2	0	0	1.8e-08	0.00006000000500.0
	ATPEQVAAYTLKLLR		81.35	558.65	1672.94	3	-0.01	1	2.7e-08
	ATPEQVAAYTLK		79.04	646.35	1290.68	2	0	0	2.3e-07
	TLLVSAPGLGQYVSGAILFEETLYQSTTEGKK		78.74	850.95	3399.78	4	0	1	4.1e-08
	TVVSIPNGPSALAVK		75.41	485.28	1452.82	3	0.98	0	2.6e-06
	MVDVLVEQNIVPGIK		73.27	551.98	1652.91	3	-0.01	0	9.2e-07
	ANSLAQLGK		71.69	451.25	900.49	2	-0.01	0	1.8e-06
	TLLVSAPGLGQYVSGAILFEETLYQSTTEGK		71.58	1091.57	3271.69	3	0	0	1.9e-07
	PSMVTPGAESK		67.61	552.78	1103.54	2	1.01	0	2.9e-05
	MVDVLVEQNIVPGIKVDK		66.19	666.04	1995.1	3	-0.01	1	6.2e-07
	NRVPPAVPGIMFLSGGQSEVEATLNLNAMNQAPNPWHVSFSYAR	Oxidation (M)	66.18	1196.6	4782.35	4	0.01	1	6.2e-07	0.00000000000000000000000000006000000000000000.0
	ALQNTCLK	Methylthio (C)	65.79	468.73	935.45	2	0	0	4.8e-05	0.00000400.0
	YAAISQDSGLVPIVEPEILLDGEHDIDRTYDVAEK		64.09	775.19	3870.92	5	1	1	9.8e-07
	MVDVLVEQNIVPGIK	Oxidation (M)	63.5	835.46	1668.91	2	0	0	1.2e-06	0.600000000000000.0
	PSMVTPGAESK	Oxidation (M)	63.38	560.27	1118.52	2	0	0	5.7e-06	0.00600000000.0
	MVDVLVEQNIVPGIK	Oxidation (M)	63.28	557.31	1668.91	3	0	0	1.2e-06	0.600000000000000.0
	DRATPEQVAAYTLK		61.43	521.61	1561.81	3	0	1	2.7e-06
	MVDVLVEQNIVPGIKVDK	Oxidation (M)	60.87	671.37	2011.1	3	-0.01	1	2e-06	0.600000000000000000.0
	AASSYADELVK		60.61	577.29	1152.57	2	0	0	9.3e-06
	TLLVSAPGLGQYVSGAILFEETLYQSTTEGKK		60.07	681.16	3400.77	5	0.98	1	2.3e-06
	ALQNTCLK		59.98	445.74	889.47	2	0	0	3.6e-05
	KMVDVLVEQNIVPGIK		56.42	446.26	1781.01	4	-0.01	1	8.1e-06
	EAAWGLAR		54.17	437.23	872.45	2	0	0	0.0004
	TVVSIPNGPSALAVK		53.86	726.92	1451.83	2	0	0	0.00016
	TAAYYQQGAR		51.94	564.77	1127.53	2	0	0	0.00011
	GILAMDESNATCGK		47.81	705.32	1408.63	2	0	0	0.00071
	GLVPLVGSNNESWCQGLDGLSSR		46.93	1194.58	2387.16	2	0	0	4e-05
	TWGGRPENVNAAQTTLLAR		44.12	514.52	2054.06	4	-0.01	1	0.00016
	NRVPPAVPGIMFLSGGQSEVEATLNLNAMNQAPNPWHVSFSYAR		39.5	795.4	4766.34	6	0	1	0.0002
	TYDVAEK		35.82	413.2	824.39	2	0	0	0.0067
	ALQNTCLK	Sulfide (C)	31.99	461.74	921.46	2	0.02	0	0.012	0.00000700.0
	KMVDVLVEQNIVPGIK	Oxidation (M)	31.65	450.26	1797.01	4	0	1	0.0013	0.0600000000000000.0
	ALQNTCLK	MSBT (C)	29.26	512.24	1022.47	2	0	0	0.018	0.00000500.0
sp|Q9LJL3|PREP1_ARATH	59
	AIIGTIGDVDSYQLPDAK		121.16	938.49	1874.96	2	0	0	5.6e-12
	TGCEVMSVSNEDENKVFGVVFR	Methylthio (C)	112.96	831.38	2491.11	3	0	1	1.9e-09	0.0040000000000000000000.0
	DKGVAVAVASAEDIDAANNER		103.85	705.68	2114.02	3	-0.01	1	1.1e-09
	VTIEMQPDPEKATQEEVEEK		99.96	777.37	2329.1	3	0	1	4.2e-10
	AAMTEEDLAELAR		93.85	710.34	1418.67	2	0	0	8.2e-09
	AIIGTIGDVDSYQLPDAK		93.56	625.99	1874.96	3	-0.01	0	2.4e-09
	AAMTEEDLAELAR		93.15	473.9	1418.67	3	0	0	1.2e-08
	GVSEENVQKVEELIMDTLKK		91.63	573.05	2288.18	4	-0.01	2	3.5e-09
	TLDIYDGTGDFLR		89.87	743.86	1485.71	2	1	0	2.8e-08
	FLDLLPENPSGGLVTWDGR		89.19	696.02	2085.05	3	0	0	6.7e-08
	FLDLLPENPSGGLVTWDGR		86.86	1043.54	2085.06	2	0.01	0	9.2e-09
	DLTFVQLNQLIGR		84.86	758.93	1515.84	2	0	0	5.9e-08
	DLTFVQLNQLIGR		84	506.29	1515.84	3	-0.01	0	8.2e-08
	KYPVKEPFVELLK		83.88	530.65	1588.92	3	0	2	1.6e-07
	VLSEYLDMFEASPSPNSSK		82.11	701	2099.97	3	0	0	3.4e-08
	IWFYGDDDPVHR		81.51	507.24	1518.69	3	0	0	4.8e-08
	HLLGVTDEER		79.67	584.8	1167.59	2	0	0	9.5e-07
	KLAEEGFDNDAVEASMNTIEFSLR		79.63	896.42	2686.25	3	0.99	1	3.4e-08
	VTIEMQPDPEK		73.14	643.82	1285.62	2	0	0	2.9e-06
	DSTGIPHILEHSVLCGSR	Methylthio (C)	71.35	656.32	1965.94	3	0	0	1.6e-06	0.000000000000004000.0
	GVYSQPDNILGR		71.23	659.84	1317.67	2	0	0	4.3e-06
	IAQQALSPENTYGVDSGGDPK		71	716.35	2146.02	3	0	0	2.2e-07
	NEAIVIPTQVNYVGK		70.38	822.95	1643.89	2	0	0	5.6e-07
	KTGGISVYPLTSSVR		68.73	782.93	1563.85	2	-0.01	1	1.5e-06
	TGGISVYPLTSSVR		67.08	718.89	1435.76	2	0	0	3.4e-06
	AAMTEEDLAELAR	Oxidation (M)	66.82	718.84	1435.66	2	1	0	2.3e-06	0.0060000000000.0
	DIPNLTFEEFK		65.12	676.84	1351.66	2	0	0	3.6e-06
	GLDVDQETLTK		63.78	609.81	1217.61	2	0	0	1.8e-05
	KREEILTTSLK		58.05	659.39	1316.76	2	0	2	6.9e-05
	EPTYVPTEVGDINGVK		56.22	859.44	1716.86	2	0	0	9.9e-06
	GVSEENVQKVEELIMDTLK		56.14	721.37	2161.1	3	1	1	5.4e-06
	HISNTWLWDR		55.1	664.84	1327.67	2	1.02	0	3.5e-05
	DFAQAIDVVR		53.98	567.3	1132.58	2	0	0	0.00076
	KVDEDWEGISSSLEEIRR		53.88	716.69	2147.05	3	0	2	1.1e-05
	DFKDFAQAIDVVR		53.55	762.39	1522.78	2	0	1	3.1e-05
	GLSLMLQSISK		52.3	588.84	1175.66	2	0	0	0.00021
	TPPKDSTGIPHILEHSVLCGSR	Methylthio (C)	51.9	598.3	2389.18	4	-0.01	1	1.4e-05	0.0000000000000000004000.0
	SNFFEVK		51.87	435.72	869.43	2	0	0	0.00028
	GSLHTFLNAFTYPDR		51.47	580.29	1737.84	3	-0.01	0	4.7e-05
	WIYDMDPFEPLK		50.58	777.37	1552.73	2	0	0	3.1e-05
	KVDEDWEGISSSLEEIR		50.36	664.66	1990.95	3	0	1	8.6e-05
	ENNTGSFPR		49.08	511.24	1020.46	2	0	0	0.00028
	LKQETPDPPEALR		49	498.6	1492.78	3	0	1	0.00016
	TCYPVASTNTK	Methylthio (C)	48.92	615.78	1229.54	2	0	0	7.6e-05	0.04000000000.0
	AVFSPLIEK		43.23	502.29	1002.57	2	0	0	0.006
	LPLRNEAIVIPTQVNYVGK		43.01	708.74	2123.21	3	0	1	0.00013
	TPPKDSTGIPHILEHSVLCGSR	Methylthio (C)	42.35	478.84	2389.19	5	0	1	0.00011	0.0000000000000000004000.0
	VSEEFISECK	Methylthio (C)	41.27	608.76	1215.51	2	0	0	0.00013	0.0000000040.0
	LFSEPVR		37.17	424.24	846.46	2	0	0	0.043
	DIPNLTFEEFKEFHR		36.43	641.32	1920.93	3	-0.01	1	0.00038
	GVYSQPDNILGR		36.2	440.23	1317.67	3	0	0	0.0076
	QETPDPPEALR		36.02	626.81	1251.6	2	-0.01	0	0.0013
	GVVFNEMK	Oxidation (M)	35.15	470.23	938.45	2	0	0	0.03	0.00000060.0
	HISNTWLWDR		34.82	443.22	1326.65	3	0	0	0.018
	EPFVELLK		34.22	487.78	973.55	2	0	0	0.068
	GVVFNEMK		32.93	462.24	922.46	2	0	0	0.008
	HELLPLVPLFCQSLLEMGTK	Methylthio (C); Oxidation (M)	32.66	777.4	2329.18	3	-0.01	0	0.00087	0.00000000004000006000.0
	DFKDFAQAIDVVR		31.85	508.6	1522.78	3	0	1	0.027
	VFGVVFR		31.76	412.24	822.47	2	0	0	0.049
sp|O80988|GCSP2_ARATH	54
	FGVPMGYGGPHAAFLATSQEYKR		184.14	621.81	2483.2	4	-0.01	1	6.1e-18
	FGVPMGYGGPHAAFLATSQEYK		136.19	776.71	2327.1	3	0	0	2.4e-13
	ESPYLTHPIFNMYHTEHELLR		136.06	526.26	2626.26	5	-0.01	0	1.8e-13
	FSGIFDEGLTESQMIEHMSDLASK		135.8	891.41	2671.22	3	0	0	1.9e-13
	FGVPMGYGGPHAAFLATSQEYK		118.82	1164.56	2327.11	2	0	0	9.1e-12
	TFCIPHGGGGPGMGPIGVK	Methylthio (C)	111.23	609.96	1826.86	3	-0.01	0	5e-11	0.0040000000000000000.0
	ESPYLTHPIFNMYHTEHELLR		108.74	876.43	2626.26	3	0	0	6.4e-11
	LGTAQVQDLPFFDTVK		106.72	889.97	1777.92	2	0	0	1.2e-09
	LMDYGFHGPTMSWPVPGTLMIEPTESESKAELDR		101.23	956.2	3820.78	4	0	1	1.2e-09
	ESPYLTHPIFNMYHTEHELLR		99.28	657.57	2626.26	4	-0.01	0	4.9e-10
	RHNSATPDEQAQMANYCGFDNLNTLIDSTVPK	Methylthio (C)	97.89	899.91	3595.61	4	0	1	6.6e-10	0.00000000000000004000000000000000.0
	GAPHPPSLLMADTWK		97.51	540.94	1619.81	3	0	0	1.6e-09
	GVNGTVAHEFIIDLR		96.62	547.63	1639.86	3	-0.01	0	5.7e-09
	NIMENPAWYTQYTPYQAEISQGR		96.21	920.76	2759.26	3	0	0	1e-09
	SFIGMGYYNTHVPPVILR		94.95	688.69	2063.06	3	-0.01	0	1.3e-09
	FGVPMGYGGPHAAFLATSQEYK	Oxidation (M)	94.7	782.04	2343.1	3	0	0	1.3e-09	0.0000600000000000000000.0
	NTAGIEPEDVAKR		92.21	467.24	1398.71	3	0	1	7.7e-08
	VTCSDATAIFDVAAK	Methylthio (C)	91.44	779.37	1556.72	2	0	0	1.2e-08	0.004000000000000.0
	LMDYGFHGPTMSWPVPGTLMIEPTESESK		90.42	1079.84	3236.49	3	0.01	0	3.3e-09
	GAPHPPSLLMADTWK	Oxidation (M)	88.5	546.28	1635.81	3	0	0	3.3e-08	0.000000000600000.0
	NIMENPAWYTQYTPYQAEISQGR	Oxidation (M)	85.83	926.09	2775.26	3	0	0	2.5e-08	0.00600000000000000000000.0
	IAILNANYMAK	Oxidation (M)	82.1	619.33	1236.66	2	0	0	1.1e-06	0.00000000600.0
	GVNGTVAHEFIIDLR		78.98	821.43	1640.85	2	0.98	0	2e-07
	TFCIPHGGGGPGMGPIGVK	MSBT (C)	78.44	639.3	1914.88	3	1.01	0	4.4e-08	0.0050000000000000000.0
	TFVIASNCHPQTIDVCK	2 Methylthio (C)	78.29	656.63	1966.87	3	-0.01	0	6.5e-08	0.00000004000000040.0
	RLMDYGFHGPTMSWPVPGTLMIEPTESESKAELDR		74.68	796.58	3977.87	5	0.99	2	1.3e-07
	VHGLAGVFALGLK		72.07	427.93	1280.75	3	-0.01	0	2.7e-06
	IAILNANYMAK		70.68	611.33	1220.65	2	0	0	1.4e-06
	IIGVSVDSSGK		68.63	531.29	1060.57	2	0	0	2.7e-05
	NTAGIEPEDVAK		66.91	622.31	1242.61	2	0	0	7.9e-07
	EEISQIEK		62.12	488.25	974.49	2	0	0	0.00011
	FGVPMGYGGPHAAFLATSQEYKR	Oxidation (M)	61.68	625.8	2499.19	4	-0.01	1	1.6e-06	0.00006000000000000000000.0
	NVCIIPVSAHGTNPASAAMCGMK	Methylthio (C); MSBT (C)	61.32	818.02	2451.05	3	1	0	1.8e-06	0.00500000000000000004000.0
	GNINIEELR		60.67	529.28	1056.55	2	0	0	2.7e-05
	EYAAFPAPWLR		60.42	660.84	1319.66	2	0	0	3.4e-05
	LGTAQVQDLPFFDTVK		60.23	593.65	1777.92	3	-0.01	0	9.8e-06
	KLGTAQVQDLPFFDTVK		58.09	636.35	1906.01	3	-0.01	1	4.2e-05
	ATSNICTAQALLANMTAMYAVYHGPEGLK	Methylthio (C)	57.22	1029.16	3084.45	3	0	0	4.3e-06	0.00000400000000000000000000000.0
	LMDYGFHGPTMSWPVPGTLMIEPTESESK	Oxidation (M)	52.57	1085.17	3252.48	3	0	0	1.2e-05	0.00000000006000000000000000000.0
	FCDALISIR	Methylthio (C)	51.55	542.27	1082.52	2	0	0	0.00015	0.040000000.0
	IVAVGTDAK		51	437.25	872.49	2	0	0	0.0015
	ADGFDLK		50.39	383.19	764.38	2	0	0	0.0016
	PVQFTAESLAPEFNNAIPSSLTR		49.96	830.76	2489.26	3	1	0	2.1e-05
	GNADPNNNVLK		49.59	578.29	1154.57	2	0	0	0.00061
	IAILNANYMAK		44.49	408.23	1221.66	3	1	0	0.00055
	RLESHYPVLFR		42.8	354.95	1415.76	4	0	1	0.00033
	VTCSDATAIFDVAAK	MSBT (C)	40.98	548.92	1643.73	3	-0.01	0	0.0003	0.005000000000000.0
	VVTVDIK		39.45	387.24	772.47	2	0	0	0.0018
	TFCIPHGGGGPGMGPIGVK	Methylthio (C); Oxidation (M)	38.46	615.29	1842.85	3	-0.01	0	0.00025	0.0040000000006000000.0
	FCDALISIREEISQIEK	Methylthio (C)	35.65	680.68	2039.01	3	0	1	0.00045	0.04000000000000000.0
	TRADGFDLK		34.59	511.76	1021.52	2	0	1	0.074
	DLSLCHSMIPLGSCTMK	Methylthio (C); MSBT (C)	31.75	672.29	2013.84	3	0.01	0	0.0011	0.00004000000005000.0
	RLMDYGFHGPTMSWPVPGTLMIEPTESESK		30.85	849.41	3393.6	4	1.01	1	0.0013
	VHGLAGVFALGLK		30.36	641.39	1280.76	2	0	0	0.0014
tr|F4I3R0|F4I3R0_ARATH	54
	VYSLIGGFCGSPVNFHAK	Methylthio (C)	130.48	647.98	1940.92	3	-0.01	0	2.4e-12	0.000000004000000000.0
	AITLPGEGEIMDMMAVADPDAVHAVR		105.3	678.08	2708.29	4	-0.01	0	1.5e-10
	KLMLNLVSDFQQNKPLALNPK		100.13	603.59	2410.33	4	-0.01	2	5.7e-10
	STEAYVFDHSNMAR		98.5	543.24	1626.71	3	0	0	5.7e-09
	EPTFIPVVVGLLDSSGK		96.76	586.66	1756.95	3	-0.01	0	1.7e-08
	VYSLIGGFCGSPVNFHAK	MSBT (C)	93.07	676.98	2027.93	3	-0.01	0	1.9e-09	0.000000005000000000.0
	MATNLTDQFAALAALSQNPGK		92.91	721.37	2161.08	3	-0.01	0	1.2e-08
	DANNADFANFLQWYSQAGTPVVK		92.55	852.75	2555.22	3	0.01	0	2.3e-09
	VETDLSNDDLFFLLAHDSDEFNR		91.43	904.75	2711.24	3	0	0	2.7e-09
	FVQGLGSVLSDSSLDKEFIAK		90.57	747.4	2239.17	3	0	1	3.2e-09
	QLASELKEELLK		82.24	467.6	1399.79	3	-0.01	1	3e-07
	VKGSSAALVLDGHDLK		81.81	537.3	1608.87	3	-0.01	1	3.8e-07
	GSSAALVLDGHDLK		80.1	461.58	1381.72	3	0	0	1.1e-07
	NYTKPDYYFETVDLSFSLGEEK		80.09	882.41	2644.22	3	-0.01	1	3.1e-08
	KQLASELKEELLK		79.17	510.3	1527.88	3	0	2	7.5e-07
	KEEEFVFSDIPERPVPSLFR		77.41	606.06	2420.23	4	-0.01	2	6.5e-08
	GSSAALVLDGHDLK		72.93	691.86	1381.71	2	-0.01	0	1.2e-06
	EGDYQLDSR		72.27	541.74	1081.47	2	0	0	9.5e-06
	HLTLPSLPAEESFVLEIDTEIYPHK		70.49	720.38	2877.47	4	-0.01	0	4.7e-07
	TLYPVLLSNGNLISQGDIEGGR		70.28	772.74	2315.21	3	0	0	2.6e-07
	DQEFSSDMGSR		69.34	629.75	1257.49	2	0	0	6e-06
	FLGDIVVQLDK		67.92	623.85	1245.69	2	0	0	2.5e-05
	DITLSSVHHDGTVQTISGSSTILR		65.96	631.83	2523.28	4	-0.01	0	2.2e-06
	HDEQAVTCEDFFAAMR	Methylthio (C)	65.82	639.26	1914.76	3	-0.01	0	6.7e-07	0.0000000400000000.0
	WFLLQSTSDIPGNVENVKK		65.8	725.71	2174.12	3	-0.02	1	2e-06
	LLDHPAFDLR		60.44	399.55	1195.63	3	0	0	1.2e-05
	EPTFIPVVVGLLDSSGK		58.37	879.48	1756.94	2	-0.02	0	3.6e-06
	NTSLEGLYK		55.16	512.77	1023.52	2	-0.01	0	8.5e-05
	FSQEIPPTPGQPTKEPTFIPVVVGLLDSSGK		54.97	1089.25	3264.74	3	0.01	1	7e-06
	TLLGTQGFR		54.15	496.78	991.54	2	0	0	0.00025
	TRDDILADFYNK		53.33	735.87	1469.72	2	0	1	0.00013
	WEAGQVLAR		47.58	515.28	1028.54	2	0	0	0.0023
	EGLTVFR		47.22	411.23	820.44	2	0	0	0.0032
	TLYPVLLSNGNLISQGDIEGGR		46.8	1159.11	2316.2	2	0.99	0	9.7e-05
	VEGDKTLYPVLLSNGNLISQGDIEGGR		46.36	949.16	2844.45	3	0.98	1	4.9e-05
	DQEFSSDMGSR	Oxidation (M)	46.24	637.75	1273.49	2	0	0	0.0003	0.00000006000.0
	WQDDYLVVNK		43.62	640.32	1278.62	2	0	0	0.00014
	IWTPAEDLPK		43.17	585.31	1168.61	2	0	0	0.00059
	KLLDHPAFDLR		41.82	442.25	1323.73	3	0	1	0.0005
	MVSAFSR		41.68	399.2	796.39	2	0	0	0.0021
	ITFYQDRPDIMAK		40.25	533.27	1596.79	3	-0.01	1	0.023
	MDNFYTVTVYEK	Oxidation (M)	38.67	763.85	1525.69	2	1.01	0	0.00064	0.600000000000.0
	WFLLQSTSDIPGNVENVK		38.09	683.02	2046.03	3	-0.01	0	0.0012
	SLNIFNSK		37.1	461.75	921.49	2	0	0	0.025
	FSQEIPPTPGQPTKEPTFIPVVVGLLDSSGK		36.7	817.19	3264.73	4	0	1	0.00036
	GFSAPVR		36.13	367.2	732.39	2	0	0	0.0063
	TRDDILADFYNK		35.32	490.91	1469.71	3	-0.01	1	0.0009
	HYALWEDPFK		33.82	653.83	1305.64	2	1.02	0	0.00067
	DWFQLSLK		33.45	518.78	1035.54	2	0	0	0.077
	IYQFPQDAGPMAHPVRPHSYIK		30.33	638.83	2551.27	4	-0.01	1	0.0027
	HYALWEDPFK		29.82	435.88	1304.62	3	0	0	0.016
	TLLGTQGFRK		29.42	374.22	1119.64	3	0	1	0.021
	MDNFYTVTVYEK		28.98	503.9	1508.69	3	0	0	0.0098
	MATNLTDQFAALAALSQNPGK	Oxidation (M)	28.52	1089.55	2177.09	2	0.01	0	0.0021	0.600000000000000000000.0
sp|Q9SZJ5|GLYM1_ARATH	53
	AVMLADMAHISGLVAANVIPSPFDYADVVTTTTHK		143.89	914.72	3654.83	4	-0.01	0	7.2e-14
	WGVNVQPLSGSPANFHVYTALLKPHER		143.59	604.32	3016.55	5	-0.01	1	3.4e-14
	GLELIPSENFTSVSVMQAVGSVMTNK		135.87	913.46	2737.36	3	0	0	6e-13
	AVMLADMAHISGLVAANVIPSPFDYADVVTTTTHK	2 Oxidation (M)	127.8	922.72	3686.84	4	0.01	0	1e-12	0.00600060000000000000000000000000000.0
	QLNAPLEEVDPEIADIIEHEK		119.22	801.41	2401.2	3	-0.01	0	8.4e-12
	GYELVSGGTDNHLVLVNLKPK		118.52	564.06	2252.21	4	-0.01	1	7.7e-12
	LDESTGYIDYDQMEK		113.78	903.89	1805.76	2	0	0	1.5e-10
	IMALDLPHGGHLSHGYQTDTK	Oxidation (M)	112.53	577.53	2306.11	4	0	0	2.8e-11	0.060000000000000000000.0
	LKDFVSAMESSSTIQSEIAK		104.12	724.37	2170.08	3	0	1	3.6e-10
	ISAVSIFFETMPYR		102.99	830.92	1659.83	2	0	0	1.3e-09
	AVMLADMAHISGLVAANVIPSPFDYADVVTTTTHK		97.74	1219.29	3654.84	3	0	0	6.9e-10
	DFVSAMESSSTIQSEIAK		96.12	965.46	1928.9	2	0	0	9.7e-10
	NTVPGDVSAMVPGGIR		91.23	785.41	1568.8	2	0	0	6e-09
	LDPEKWGVNVQPLSGSPANFHVYTALLKPHER		90.23	720.78	3598.86	5	-0.01	2	4.1e-09
	YYGGNEYIDMAETLCQK	Methylthio (C)	88.32	1022.43	2042.84	2	0	0	5.2e-09	0.00000000000000400.0
	KISAVSIFFETMPYR		82.94	596.98	1787.92	3	-0.01	1	5.6e-08
	LIVAGASAYAR		82.56	546.31	1090.61	2	0	0	8.7e-07
	IMALDLPHGGHLSHGYQTDTK		81.65	764.38	2290.11	3	-0.01	0	2.2e-08
	YYGGNEYIDMAETLCQK	Methylthio (C)	80.91	681.95	2042.84	3	-0.01	0	5.8e-08	0.00000000000000400.0
	ISAVSIFFETMPYR		79.9	554.28	1659.83	3	-0.01	0	2.7e-07
	NTVPGDVSAMVPGGIR	Oxidation (M)	79.13	793.4	1584.79	2	0	0	2.5e-07	0.0000000006000000.0
	LDPEKWGVNVQPLSGSPANFHVYTALLKPHER		74.67	600.82	3598.85	6	-0.02	2	1e-07
	AYQEQVLSNSAK		71.99	669.34	1336.66	2	0	0	1.3e-06
	LDESTGYIDYDQMEK	Oxidation (M)	71.49	911.89	1821.76	2	0	0	2e-07	0.000000000000600.0
	VLEAVHIASNK		70.55	394.23	1179.66	3	0	0	3.6e-06
	LRHEVEEFAK		69.24	419.89	1256.65	3	0	1	4.9e-06
	EVLYDFEDKINQAVFPGLQGGPHNHTITGLAVALK		69.04	759.2	3790.96	5	-0.01	1	3.4e-07
	INQAVFPGLQGGPHNHTITGLAVALK		66.25	885.16	2652.44	3	-0.01	0	1.1e-06
	FAQTLMER		65.32	498.25	994.49	2	0	0	1.8e-05
	GYELVSGGTDNHLVLVNLKPK		65.02	1127.12	2252.22	2	0	1	8e-07
	IMALDLPHGGHLSHGYQTDTK		63.95	573.53	2290.11	4	-0.01	0	1e-06
	MGTPALTSR	Oxidation (M)	58.79	475.24	948.47	2	0	0	8.8e-05	0.600000000.0
	FAQTLMER	Oxidation (M)	57.29	506.25	1010.48	2	0	0	0.00017	0.00000600.0
	MGTPALTSR		57.1	467.24	932.47	2	0	0	9.7e-05
	GFVEEDFAK		53.68	521.25	1040.48	2	0	0	9.7e-05
	ISAVSIFFETMPYR	Oxidation (M)	53.34	559.61	1675.82	3	-0.01	0	1.4e-05	0.00000000006000.0
	QLNAPLEEVDPEIADIIEHEK		52.86	601.56	2402.2	4	1	0	1.1e-05
	GAMIFFR	Oxidation (M)	52.85	429.22	856.42	2	0	0	0.00042	0.0060000.0
	VAEYFDK		49.61	436.21	870.41	2	0	0	0.00059
	EVLYDFEDK		49.49	579.27	1156.53	2	0	0	0.00021
	YSEGYPGAR		47.9	500.23	998.44	2	0	0	0.0016
	WGVNVQPLSGSPANFHVYTALLKPHER		47.11	755.4	3017.56	4	1	1	3.8e-05
	AVTIALK		45.56	358.24	714.46	2	0	0	0.0025
	QFPTIGFEK		44.96	533.78	1065.55	2	0	0	0.0008
	AYQEQVLSNSAK		44.52	446.56	1336.66	3	0	0	0.00065
	INQAVFPGLQGGPHNHTITGLAVALK		41.56	664.12	2652.44	4	-0.01	0	0.00013
	LKDFVSAMESSSTIQSEIAK		38.63	543.53	2170.08	4	-0.01	1	0.00067
	GAMIFFR		37.23	421.22	840.43	2	0	0	0.016
	ISAVSIFFETMPYR	Oxidation (M)	36.24	838.92	1675.83	2	0	0	0.0004	0.00000000006000.0
	GYELVSGGTDNHLVLVNLKPK		36	751.74	2252.21	3	-0.01	1	0.00042
	NTVPGDVSAMVPGGIR	Oxidation (M)	35.9	529.27	1584.79	3	0	0	0.00067	0.0000000006000000.0
	IMALDLPHGGHLSHGYQTDTKK	Oxidation (M)	33.09	487.85	2434.2	5	-0.01	1	0.00079	0.0600000000000000000000.0
	YYGGNEYIDMAETLCQK	MSBT (C)	33.09	710.96	2129.85	3	0	0	0.00079	0.00000000000000500.0
sp|Q9SIB9|ACO2M_ARATH	51
	SENAVQANMELEFQR		124.61	883.41	1764.81	2	0	0	1.3e-11
	NGVTATDLVLTVTQMLR		119.67	611.33	1830.98	3	-0.01	0	1.8e-10
	INPLVPVDLVIDHSVQVDVAR		119.34	575.32	2297.27	4	0	0	6.5e-12
	SSGEDTIILAGAEYGSGSSR		107.07	978.96	1955.91	2	0	0	2.9e-09
	SNLVGMGIIPLCFK	Methylthio (C)	100.81	769.4	1536.78	2	-0.01	0	6.4e-10	0.00000000000400.0
	SSGEDTIILAGAEYGSGSSR		99.16	652.97	1955.9	3	-0.01	0	1.7e-09
	FDTEVELAYFNHGGILPYVIR		97.8	818.41	2452.22	3	-0.02	0	9.5e-10
	SGEDADTLGLTGHER		97.21	519.91	1556.7	3	0	0	7.7e-10
	LSVPENTLYSWDPNSTYIHEPPYFK		95.38	999.81	2996.42	3	0	0	1.1e-09
	VLLQDFTGVPAVVDLACMR	Methylthio (C)	94.33	698.36	2092.04	3	-0.01	0	2.5e-09	0.0000000000000000400.0
	INPLVPVDLVIDHSVQVDVAR		92.38	766.77	2297.27	3	0	0	2.2e-09
	NGVTATDLVLTVTQMLR		90.28	916.99	1831.97	2	0.98	0	8.8e-09
	ANNMFVDYNEPQQDR		82.84	920.9	1839.78	2	0	0	9.8e-08
	WGSTAFQNMLVVPPGSGIVHQVNLEYLGR		79.56	1057.21	3168.62	3	0	0	3.5e-08
	SENAVQANMELEFQR		76.35	589.28	1764.81	3	0	0	3.2e-07
	SDETVAMIEAYLR		73.89	749.36	1496.71	2	0	0	3.3e-07
	WGSTAFQNMLVVPPGSGIVHQVNLEYLGR		73.1	793.16	3168.61	4	0	0	1.4e-07
	VVNFSFDGQPAELK		69.82	775.89	1549.78	2	0	0	1.8e-06
	DIWPTTEEIAEVVQSSVLPDMFR		69.58	888.11	2661.3	3	0	0	3.3e-07
	FYSLPALNDPR		69.09	646.83	1291.65	2	0	0	3.6e-06
	ATIANMSPEYGATMGFFPVDHVTLQYLK		65.56	1034.51	3100.51	3	0	0	7.1e-07
	LSVFDAAMR		65.39	505.26	1008.5	2	0	0	5.5e-05
	GIFTTLPKPGGGEFGK		62.55	535.96	1604.85	3	0	1	2.4e-06
	TSLAPGSGVVTK		60.82	558.8	1115.59	2	-0.02	0	2.5e-05
	ILLESAIR		59.93	457.79	913.56	2	0	0	9.2e-05
	VYSSYLELNLDDVEPCISGPK	Methylthio (C)	57.41	796.38	2386.11	3	0	0	4.1e-06	0.000000000000000400000.0
	DMTMDPPGPHNVK		55.56	480.22	1437.64	3	0	0	2.1e-05
	SENAVQANMELEFQR	Oxidation (M)	55.19	891.41	1780.81	2	0.01	0	8.1e-05	0.000000006000000.0
	NCDNFQVTK	Methylthio (C)	53	557.74	1113.46	2	0	0	5.7e-05	0.040000000.0
	QVEIPFKPAR		49.87	395.56	1183.67	3	0	1	0.00098
	ANYLASPPLVVAYALAGTVNIDFETEPIGK		49.53	1045.22	3132.64	3	0.01	0	2.3e-05
	ATYESITK		47.22	456.74	911.46	2	0	0	0.00039
	ACDLGLQVKPWIK	Methylthio (C)	46.74	506.27	1515.79	3	-0.01	1	4.1e-05	0.0400000000000.0
	DAYCLLNFGDSITTDHISPAGNIQK	Methylthio (C)	46.32	913.76	2738.27	3	0	0	4.5e-05	0.0004000000000000000000000.0
	SDETVAMIEAYLR	Oxidation (M)	45.17	757.36	1512.7	2	-0.01	0	0.00018	0.0000006000000.0
	DFNSYGSR		44.22	473.21	944.4	2	0	0	0.00044
	ACDLGLQVKPWIK	MSBT (C)	43.17	535.27	1602.8	3	-0.01	1	8.9e-05	0.0500000000000.0
	SNLVGMGIIPLCFK	MSBT (C)	36.84	542.27	1623.79	3	-0.01	0	0.0015	0.00000000000500.0
	GIFTTLPKPGGGEFGK		36.33	803.43	1604.85	2	0	1	0.00082
	ADWHSCLDSK	Methylthio (C)	35.67	403.17	1206.48	3	0	0	0.00045	0.0000040000.0
	ANNMFVDYNEPQQDR		35.49	614.27	1839.78	3	-0.01	0	0.00047
	FVEFYGNGMSGLSLADR		35.07	932.43	1862.85	2	0.98	0	0.0011
	SDETVAMIEAYLR		34.77	499.91	1496.71	3	-0.01	0	0.0022
	SFTCTVR	Methylthio (C)	32.29	430.19	858.37	2	0	0	0.031	0.0004000.0
	GTFANIR		32.11	389.71	777.41	2	0	0	0.11
	YTIHLPTDISEIRPGQDVTVTTDNGK		31.29	957.49	2869.44	3	0	1	0.0012
	GIFTTLPK		30.94	438.76	875.51	2	0	0	0.062
	LMNGEVGPK		29.47	473.24	944.47	2	0.99	0	0.063
	DMTMDPPGPHNVK	2 Oxidation (M)	29.42	490.88	1469.63	3	0	0	0.0017	0.0606000000000.0
	VLLQDFTGVPAVVDLACMR	MSBT (C)	29.15	727.36	2179.06	3	0	0	0.0018	0.0000000000000000500.0
	LSVFDAAMR	Oxidation (M)	29.05	513.26	1024.5	2	0	0	0.078	0.000000060.0
sp|Q9MAH0|CAPP1_ARATH	50
	HTDVLDAITTHLDIGSYR		137.09	676.35	2026.02	3	0	0	2.1e-13
	DITPDDKQELDEALQR		131.21	629.31	1884.9	3	-0.01	1	1.8e-11
	VSEDDKLVEYDALLLDR		114.16	665.01	1992	3	-0.01	1	1.9e-10
	VTVQGEVIEQSFGEEHLCFR	Methylthio (C)	110.73	785.03	2352.08	3	-0.01	0	6.2e-11	0.00000000000000000400.0
	NQTVDLVLTAHPTQSVR		108.3	940	1877.99	2	0	0	3.4e-10
	VTVQGEVIEQSFGEEHLCFR	MSBT (C)	98.33	814.04	2439.1	3	0	0	6e-10	0.00000000000000000500.0
	ALLDEMAVVATEEYR		90.29	570.62	1708.83	3	0	0	7.4e-09
	DITPDDKQELDEALQR		86.9	943.46	1884.9	2	0	1	1e-08
	AFSHMLNLANLAEEVQIAYR		84.29	764.06	2289.16	3	0	0	1.2e-08
	LLVSEELWPFGEK		78.66	773.91	1545.8	2	0	0	7.9e-08
	AGMSYFHETIWK		75.17	490.57	1468.68	3	0	0	1.2e-06
	VTIDLIEMVFAK		74.09	689.88	1377.75	2	-0.01	0	3.3e-06
	TPPTPQDEMR		72.28	586.27	1170.53	2	0	0	9e-07
	FTAATLEHGMRPPISPKPEWR		70.67	485.06	2420.24	5	0	2	6.6e-07
	FLDILQDLHGEDLR		70.23	561.96	1682.86	3	-0.01	0	1.2e-06
	QEVMIGYSDSGK		69.92	657.3	1312.59	2	0	0	6.2e-06
	GDPGIAALYDK		68.01	560.29	1118.56	2	0	0	1e-06
	SPEEIFDALK		65	574.79	1147.58	2	0	0	6.5e-06
	VPYNAPLIQFSSWMGGDR		64.7	680	2036.98	3	0	0	8.6e-07
	AGMSYFHETIWK	Oxidation (M)	64.36	495.9	1484.68	3	0	0	1.1e-05	0.006000000000.0
	QEWLLSELSGK		63.66	645.34	1288.66	2	0	0	2.7e-05
	LATPELEYGR		63.06	574.8	1147.58	2	0	0	0.0001
	LADLEAAPAAVAR		62.51	634.35	1266.69	2	0	0	1.3e-05
	QEVMIGYSDSGK	Oxidation (M)	62.26	665.3	1328.58	2	-0.01	0	1.7e-05	0.000600000000.0
	LSAAWQLYK		60.51	540.3	1078.58	2	0	0	6.6e-05
	GIAAGLQNTG		57.21	451.25	900.48	2	0.02	0	5.2e-05
	QVSTFGLSLVR		56.31	603.84	1205.67	2	0	0	4.5e-05
	FHLPVWLGFGSAIR		56.12	533.96	1598.86	3	-0.01	0	1.9e-05
	GGGPTHLAILSQPPDTINGSLR		55.5	734.39	2200.16	3	0	0	1.2e-05
	QESDRHTDVLDAITTHLDIGSYR		55.07	661.32	2641.26	4	-0.01	1	6.9e-06
	RPLFGSDLPK		54.68	377.22	1128.63	3	0	1	9.1e-05
	ALLDEMAVVATEEYR		53.69	855.42	1708.83	2	0	0	1.1e-05
	GDFVDESSATTESDLEETFKK		52.46	779.02	2334.03	3	-0.01	1	1.2e-05
	VPYNAPLIQFSSWMGGDRDGNPR		52.06	859.75	2576.22	3	0	1	1.3e-05
	NQTVDLVLTAHPTQSVR		51.49	470.5	1877.99	4	-0.01	0	0.00014
	AIPWIFAWTQTR		49.59	745.4	1488.79	2	0	0	2.2e-05
	VILGDVR		46.71	386.24	770.46	2	0	0	0.0016
	TPPTPQDEMR	Oxidation (M)	42	594.27	1186.53	2	0	0	0.00084	0.0000000060.0
	SVVFQEPR		39.97	481.26	960.5	2	0	0	0.02
	VPYNAPLIQFSSWMGGDRDGNPR		39.78	645.31	2577.21	4	0.99	1	0.00019
	EIQAAFR		39.45	417.73	833.44	2	0	0	0.012
	LFSVDWYK		38.65	529.27	1056.53	2	0	0	0.0019
	DVCLLAR	Methylthio (C)	37.92	418.21	834.41	2	0	0	0.027	0.0040000.0
	KGDFVDESSATTESDLEETFKK		37.75	821.72	2462.13	3	0	2	0.00029
	VVPLFEK		36.68	416.25	830.49	2	0	0	0.042
	NQTVDLVLTAHPTQSVR		35.38	627.33	1878.97	3	0.97	0	0.00048
	LTMFHGR		34.82	431.22	860.43	2	0	0	0.0067
	LVGDLNK		34	379.72	757.43	2	0	0	0.056
	RQEWLLSELSGK		32.49	482.6	1444.76	3	0	1	0.0013
	DLLEGDPYLK		31.96	581.8	1161.59	2	0	0	0.015
sp|P51818|HS903_ARATH	49
	LDGQPELFIHIIPDKTNNTLTIIDSGIGMTK		130.09	849.45	3393.78	4	0	1	6.4e-13
	TNNTLTIIDSGIGMTK		110.27	839.94	1677.86	2	0	0	6.4e-10
	TMEINPENSIMDELR		103.77	896.42	1790.82	2	0	0	8.2e-10
	ELISNSSDALDKIR		103.32	780.92	1559.82	2	0.01	1	8.6e-09
	SGDELTSLKDYVTR		102.83	528.6	1582.78	3	0	1	5.2e-10
	GIVDSEDLPLNISR		100.79	764.4	1526.79	2	0	0	2e-09
	HNDDEQYVWESQAGGSFTVTR		99.11	809.36	2425.05	3	0	0	5.1e-10
	ELISNSSDALDK		97.64	646.32	1290.63	2	0	0	3.5e-08
	TMEINPENSIMDELRK		96.89	640.64	1918.91	3	-0.01	1	1.7e-09
	GIEVLYMVDAIDEYAIGQLK		93.56	747.39	2239.14	3	-0.01	0	1.7e-09
	SLSNDWEEHLAVK		92.99	764.38	1526.74	2	0	0	1.3e-07
	GIVDSEDLPLNISR		89.78	509.94	1526.79	3	0	0	3.6e-08
	MKEGQNDIFYITGESK		87.44	930.42	1858.83	2	-0.04	1	2.1e-08
	SGDELTSLK		87.27	475.24	948.48	2	0	0	2.9e-07
	LDGQPELFIHIIPDK		80.96	578.98	1733.93	3	-0.01	0	3.9e-08
	ADLVNNLGTIAR		75.07	628.85	1255.68	2	0	0	3.6e-06
	EGLKLDETEDEKK		72.37	511.92	1532.75	3	0	2	1.4e-05
	KPEEINKEEYAAFYK		72.06	465.48	1857.91	4	-0.01	2	1.9e-06
	SKLDGQPELFIHIIPDKTNNTLTIIDSGIGMTK		71.57	722.79	3608.89	5	-0.02	2	1.9e-07
	AVENSPFLEK		68.76	567.29	1132.57	2	0	0	2.6e-05
	KAVENSPFLEK		67.34	631.34	1260.67	2	0	1	1.7e-05
	EGQNDIFYITGESK		67.09	800.88	1599.74	2	0	0	5.1e-07
	EGLKLDETEDEKK		66.19	384.2	1532.75	4	0	2	5.8e-05
	EDQMEYIEER		66.02	671.29	1340.56	2	0	0	1.9e-05
	KTMEINPENSIMDELR		63.8	640.64	1918.91	3	-0.01	1	4.8e-06
	HFSVEGQLEFK		61.95	440.89	1319.65	3	0	0	2.9e-05
	HSEFISYPISLWIEK		60.24	924.98	1847.94	2	0	0	2.2e-06
	RAPFDLFDTK		57.05	605.31	1208.61	2	-0.01	1	0.00041
	KTMEINPENSIMDELRK		52.1	683.34	2046.99	3	-0.02	2	2.3e-05
	EVSHEWDLVNK		51.65	678.84	1355.66	2	1	0	0.001
	ADAETFAFQAEINQLLSLIINTFYSNK	Acetyl (Protein N-term)	50.2	1035.19	3102.56	3	0	0	3.2e-05	1.000000000000000000000000000.0
	HSEFISYPISLWIEK		49.01	616.99	1847.94	3	-0.01	0	2.5e-05
	IKEVSHEWDLVNK		48.69	533.28	1596.81	3	0.98	1	0.00011
	MKEGQNDIFYITGESK		47.5	620.63	1858.87	3	0	1	5.3e-05
	AILFVPK		46.8	394.26	786.5	2	0	0	0.0026
	DSSMGGYMSSK		45.19	575.23	1148.45	2	0	0	0.00076
	FESLTDK		44.05	420.21	838.41	2	0	0	0.0055
	KPEEINKEEYAAFYK		42.96	620.31	1857.91	3	-0.01	2	0.00053
	ELISNSSDALDKIR		42.54	521.29	1560.85	3	1.03	1	0.00093
	HFSVEGQLEFK		40.83	660.83	1319.65	2	0	0	0.0019
	EGLKLDETEDEK		40.08	469.23	1404.66	3	0	1	0.0015
	KHSEFISYPISLWIEK		39.62	659.69	1976.03	3	-0.01	1	0.00019
	IRFESLTDK		39.01	370.2	1107.59	3	0	1	0.0068
	KHSEFISYPISLWIEK		38.78	495.02	1976.03	4	-0.01	1	0.001
	MVLYLKEDQMEYIEER		35.91	697.01	2088.01	3	0.02	1	0.00043
	SLSNDWEEHLAVK		35.15	509.92	1526.73	3	0	0	0.0042
	LDGQPELFIHIIPDK		30.52	867.97	1733.93	2	0	0	0.0047
	EGQNDIFYITGESK		30.42	534.26	1599.76	3	0.02	0	0.0014
	FYEAFSK		29.64	446.21	890.41	2	0	0	0.014
sp|P55737|HS902_ARATH	49
	LDGQPELFIHIIPDKTNNTLTIIDSGIGMTK		130.09	849.45	3393.78	4	0	1	6.4e-13
	TNNTLTIIDSGIGMTK		110.27	839.94	1677.86	2	0	0	6.4e-10
	TMEINPENSIMDELR		103.77	896.42	1790.82	2	0	0	8.2e-10
	ELISNSSDALDKIR		103.32	780.92	1559.82	2	0.01	1	8.6e-09
	SGDELTSLKDYVTR		102.83	528.6	1582.78	3	0	1	5.2e-10
	GIVDSEDLPLNISR		100.79	764.4	1526.79	2	0	0	2e-09
	HNDDEQYVWESQAGGSFTVTR		99.11	809.36	2425.05	3	0	0	5.1e-10
	ELISNSSDALDK		97.64	646.32	1290.63	2	0	0	3.5e-08
	TMEINPENSIMDELRK		96.89	640.64	1918.91	3	-0.01	1	1.7e-09
	GIEVLYMVDAIDEYAIGQLK		93.56	747.39	2239.14	3	-0.01	0	1.7e-09
	SLSNDWEEHLAVK		92.99	764.38	1526.74	2	0	0	1.3e-07
	GIVDSEDLPLNISR		89.78	509.94	1526.79	3	0	0	3.6e-08
	MKEGQNDIFYITGESK		87.44	930.42	1858.83	2	-0.04	1	2.1e-08
	SGDELTSLK		87.27	475.24	948.48	2	0	0	2.9e-07
	LDGQPELFIHIIPDK		80.96	578.98	1733.93	3	-0.01	0	3.9e-08
	EDQLEYLEER		76.68	662.81	1323.6	2	1	0	3.8e-06
	ADLVNNLGTIAR		75.07	628.85	1255.68	2	0	0	3.6e-06
	EGLKLDETEDEKK		72.37	511.92	1532.75	3	0	2	1.4e-05
	KPEEINKEEYAAFYK		72.06	465.48	1857.91	4	-0.01	2	1.9e-06
	SKLDGQPELFIHIIPDKTNNTLTIIDSGIGMTK		71.57	722.79	3608.89	5	-0.02	2	1.9e-07
	AVENSPFLEK		68.76	567.29	1132.57	2	0	0	2.6e-05
	KAVENSPFLEK		67.34	631.34	1260.67	2	0	1	1.7e-05
	EGQNDIFYITGESK		67.09	800.88	1599.74	2	0	0	5.1e-07
	EGLKLDETEDEKK		66.19	384.2	1532.75	4	0	2	5.8e-05
	KTMEINPENSIMDELR		63.8	640.64	1918.91	3	-0.01	1	4.8e-06
	HFSVEGQLEFK		61.95	440.89	1319.65	3	0	0	2.9e-05
	HSEFISYPISLWIEK		60.24	924.98	1847.94	2	0	0	2.2e-06
	DSSMAGYMSSK		58.43	582.24	1162.46	2	0	0	9.3e-06
	RAPFDLFDTK		57.05	605.31	1208.61	2	-0.01	1	0.00041
	KTMEINPENSIMDELRK		52.1	683.34	2046.99	3	-0.02	2	2.3e-05
	EVSHEWDLVNK		51.65	678.84	1355.66	2	1	0	0.001
	ADAETFAFQAEINQLLSLIINTFYSNK	Acetyl (Protein N-term)	50.2	1035.19	3102.56	3	0	0	3.2e-05	1.000000000000000000000000000.0
	HSEFISYPISLWIEK		49.01	616.99	1847.94	3	-0.01	0	2.5e-05
	IKEVSHEWDLVNK		48.69	533.28	1596.81	3	0.98	1	0.00011
	MKEGQNDIFYITGESK		47.5	620.63	1858.87	3	0	1	5.3e-05
	AILFVPK		46.8	394.26	786.5	2	0	0	0.0026
	FESLTDK		44.05	420.21	838.41	2	0	0	0.0055
	KPEEINKEEYAAFYK		42.96	620.31	1857.91	3	-0.01	2	0.00053
	ELISNSSDALDKIR		42.54	521.29	1560.85	3	1.03	1	0.00093
	HFSVEGQLEFK		40.83	660.83	1319.65	2	0	0	0.0019
	EGLKLDETEDEK		40.08	469.23	1404.66	3	0	1	0.0015
	KHSEFISYPISLWIEK		39.62	659.69	1976.03	3	-0.01	1	0.00019
	IRFESLTDK		39.01	370.2	1107.59	3	0	1	0.0068
	KHSEFISYPISLWIEK		38.78	495.02	1976.03	4	-0.01	1	0.001
	SLSNDWEEHLAVK		35.15	509.92	1526.73	3	0	0	0.0042
	MVLYLKEDQLEYLEER	Oxidation (M)	35.02	696.35	2086.03	3	0	1	0.00052	0.6000000000000000.0
	LDGQPELFIHIIPDK		30.52	867.97	1733.93	2	0	0	0.0047
	EGQNDIFYITGESK		30.42	534.26	1599.76	3	0.02	0	0.0014
	FYEAFSK		29.64	446.21	890.41	2	0	0	0.014
sp|P22953|MD37E_ARATH	46
	MYQGAGGEAGGPGASGMDDDAPPASGGAGPK		143.46	911.72	2732.14	3	0	0	3.5e-14
	IINEPTAAAIAYGLDKK		141.66	596.67	1786.98	3	0	1	1.8e-13
	ATAGDTHLGGEDFDNR		139.84	559.25	1674.72	3	0	0	1.2e-13
	SINPDEAVAYGAAVQGAILSGEGNEK		135.33	854.09	2559.24	3	0	0	6.7e-12
	GEGPAIGIDLGTTYSCVGVWQHDR	Methylthio (C)	129.29	859.73	2576.17	3	-0.01	0	8.2e-13	0.000000000000000400000000.0
	EQVFSTYSDNQPGVLIQVYEGER		115.71	886.76	2657.26	3	0	0	4.3e-11
	IQAGPADKPMIYVEYK		115.26	608.32	1821.93	3	0	1	1.7e-11
	KIEDSIEQAIQWLEGNQLAEADEFEDK		105.13	1050.17	3147.49	3	0	1	1.6e-10
	VQDLLLLDVTPLSLGLETAGGVMTTLIPR		105.07	759.68	3034.69	4	-0.01	0	1.4e-10
	IINEPTAAAIAYGLDK		100.14	830.45	1658.89	2	0	0	7e-10
	NQVAMNPVNTVFDAK	Oxidation (M)	99.72	832.41	1662.8	2	0	0	4.5e-10	0.000060000000000.0
	KIEDSIEQAIQWLEGNQLAEADEFEDKMK		93.05	852.66	3406.62	4	0	2	1.9e-09
	FSDSSVQSDMK		88.35	615.77	1229.52	2	0	0	9.4e-08
	NQVAMNPVNTVFDAK		86.73	824.41	1646.8	2	-0.01	0	1.8e-08
	NQVAMNPVNTVFDAKR		83.92	601.97	1802.9	3	-0.01	1	2e-08
	VQQLLQDFFNGK		78.66	718.88	1435.74	2	0	0	2.8e-07
	FEELNMDLFR		78.01	657.31	1312.61	2	0	0	1.4e-06
	NAVVTVPAYFNDSQR		77.05	840.92	1679.83	2	0	0	1.3e-07
	FSDSSVQSDMK	Oxidation (M)	75.02	623.76	1245.52	2	0	0	4.1e-06	0.00000000060.0
	EIAEAYLGVTIK		73.92	653.86	1305.71	2	0	0	6.3e-06
	STVHDVVLVGGSTR		71.77	713.88	1425.75	2	0	0	2.5e-07
	TTPSYVAFTDSER		70.02	737.35	1472.68	2	0	0	3.3e-06
	NALENYAYNMR		67.42	679.81	1357.61	2	0	0	9.5e-06
	VEIIANDQGNR		64.91	614.82	1227.62	2	0	0	3.3e-06
	MVNHFVQEFK		62.44	426.88	1277.62	3	0	0	1.6e-06
	ELESICNPIIAK	Methylthio (C)	62.14	688.35	1374.68	2	-0.01	0	2.8e-05	0.000004000000.0
	NALENYAYNMR	Oxidation (M)	61.61	687.81	1373.6	2	0	0	4.1e-05	0.00000000060.0
	EFAAEEISSMVLIK		60.6	783.91	1565.8	2	0	0	0.00021
	EFAAEEISSMVLIK		60.5	522.94	1565.79	3	-0.01	0	0.00022
	IQAGPADKPMIYVEYKGEEK		59.62	756.05	2265.12	3	-0.01	2	2.6e-06
	FEELNMDLFR	Oxidation (M)	58.93	665.31	1328.61	2	0	0	2e-05	0.0000060000.0
	DAGVIAGLNVMR		58.43	608.33	1214.64	2	0	0	0.00023
	FEELNMDLFRK		56.32	481.24	1440.71	3	0	1	5.8e-05
	IINEPTAAAIAYGLDKK		54.26	894.5	1786.98	2	0	1	8.2e-06
	TLSSTAQTTIEIDSLYEGIDFYSTITR		54	1009.17	3024.48	3	0	0	8.6e-06
	NAVVTVPAYFNDSQR		52.14	561.28	1680.81	3	0.98	0	1.3e-05
	STVHDVVLVGGSTR		45.01	476.26	1425.75	3	-0.01	0	0.00059
	ARFEELNMDLFR	Oxidation (M)	44.24	519.59	1555.74	3	0	1	0.0011	0.000000060000.0
	ARFEELNMDLFR		40.55	514.25	1539.74	3	-0.01	1	0.0026
	MVNHFVQEFK	Oxidation (M)	38.45	432.21	1293.61	3	0	0	0.0011	0.6000000000.0
	ELESICNPIIAK	MSBT (C)	35.03	731.85	1461.69	2	-0.01	0	0.00052	0.000005000000.0
	SINPDEAVAYGAAVQGAILSGEGNEK		34.25	640.82	2559.24	4	0	0	0.00067
	MVNHFVQEFKR		33.82	359.44	1433.72	4	-0.01	1	0.0024
	GEGPAIGIDLGTTYSCVGVWQHDRVEIIANDQGNR	Methylthio (C)	33.28	947.45	3785.78	4	-0.01	1	0.00076	0.00000000000000040000000000000000000.0
	RTLSSTAQTTIEIDSLYEGIDFYSTITR		31.93	1061.21	3180.59	3	0.01	1	0.001
	RFSDSSVQSDMK		31.34	462.88	1385.62	3	0	1	0.0058
sp|P42737-2|BCA2_ARATH	46
	VLAESESSAFEDQCGR	Methylthio (C)	146.39	887.37	1772.73	2	0	0	2e-14	0.0000000000000400.0
	EAVNVSLANLLTYPFVR		121.64	953.53	1905.04	2	0	0	4.6e-12
	KITAELQAASSSDSK		114.98	512.6	1534.78	3	-0.01	1	1.8e-10
	YAGVGAAIEYAVLHLK		114.43	558.98	1673.91	3	-0.01	0	3.6e-11
	VLAESESSAFEDQCGR		110.52	864.39	1726.76	2	0.01	0	7.1e-11
	GNESYEDAIEALKK	Acetyl (Protein N-term)	101.72	804.89	1607.77	2	0	1	3.3e-09	1.00000000000000.0
	GLMSFPLDGNNSTDFIEDWVK		101.42	795.71	2384.09	3	-0.01	0	3.1e-10
	ITAELQAASSSDSK		100.02	704.35	1406.69	2	0	0	1.6e-09
	GNESYEDAIEALKK		97.84	522.92	1565.75	3	0	1	6.9e-10
	VCPSHVLDFHPGDAFVVR	MSBT (C)	96.33	532.75	2126.97	4	-0.02	0	2.2e-09	0.050000000000000000.0
	GNESYEDAIEALK		92.88	719.84	1437.66	2	-0.01	0	2.2e-08
	VLAESESSAFEDQCGR	MSBT (C)	90.77	620.93	1859.76	3	0.01	0	3.1e-09	0.0000000000000500.0
	VCPSHVLDFHPGDAFVVR	Methylthio (C)	90.22	681	2039.96	3	-0.01	0	4.3e-09	0.040000000000000000.0
	GLMSFPLDGNNSTDFIEDWVK	Oxidation (M)	88.77	801.38	2401.11	3	1.02	0	4.8e-09	0.006000000000000000000.0
	VENIVVIGHSACGGIK	Methylthio (C)	87.96	547.95	1640.83	3	0	0	1.7e-07	0.0000000000040000.0
	GLMSFPLDGNNSTDFIEDWVK	Oxidation (M)	83.99	1201.06	2400.1	2	0.01	0	1.3e-08	0.006000000000000000000.0
	VENIVVIGHSACGGIK	MSBT (C)	83.14	576.95	1727.84	3	-0.01	0	2.1e-08	0.0000000000050000.0
	NIANMVPPFDK	Oxidation (M)	82.4	631.31	1260.62	2	0	0	5.7e-07	0.00006000000.0
	LLIEKDDLKDVAAAK		82.18	547.98	1640.93	3	-0.01	2	1.3e-07
	LLIEKDDLKDVAAAK		80	411.24	1640.93	4	-0.01	2	3.9e-08
	YETNPALYGELAK		78.1	734.87	1467.72	2	0	0	4.8e-08
	GNESYEDAIEALK	Acetyl (Protein N-term)	77.12	740.84	1479.67	2	0	0	5.7e-07	1.0000000000000.0
	KITAELQAASSSDSK		74.85	768.39	1534.76	2	-0.03	1	4.1e-07
	EKYETNPALYGELAK		73.64	575.96	1724.86	3	0	1	8e-07
	KLLIEKDDLK		68.72	405.58	1213.72	3	-0.01	2	1.1e-05
	DDLKDVAAAK		60.01	523.28	1044.54	2	0	1	7.9e-05
	VCPSHVLDFHPGDAFVVR	Methylthio (C)	59.99	511	2039.96	4	-0.01	0	2.7e-06	0.040000000000000000.0
	LLIEKDDLK		57.79	543.82	1085.63	2	0	1	0.0002
	NIANMVPPFDK		57.34	623.32	1244.62	2	0	0	1.9e-05
	IKEGFVTFK		56.07	534.81	1067.6	2	0	1	0.00023
	VENIVVIGHSACGGIK		53.99	798.43	1594.85	2	0	0	2.9e-05
	GNESYEDAIEALKK	Acetyl (Protein N-term)	52.72	536.93	1607.76	3	0	1	1.1e-05	1.00000000000000.0
	YMVFACSDSR	Methylthio (C); Oxidation (M)	52.04	620.74	1239.47	2	-0.01	0	2.2e-05	0.0600040000.0
	YMVFACSDSR	Methylthio (C)	46.76	612.74	1223.47	2	0	0	5.5e-05	0.0000040000.0
	EGFVTFK		44.43	414.22	826.42	2	0	0	0.0033
	LLIEKDDLK		44.05	362.88	1085.63	3	0	1	0.0035
	SFDPVER		43.95	425.21	848.4	2	0	0	0.0045
	GNESYEDAIEALK		40.86	480.22	1437.65	3	-0.01	0	0.00036
	YMVFACSDSR	MSBT (C)	40.75	656.25	1310.48	2	-0.01	0	0.00015	0.0000050000.0
	IKEGFVTFK		39.44	356.87	1067.6	3	0	1	0.0013
	IKEGFVTFKK		37.92	399.57	1195.69	3	-0.01	2	0.0019
	EGFVTFKK		37.63	478.26	954.51	2	0	1	0.0011
	EAVNVSLANLLTYPFVR		35.22	636.34	1906	3	0.96	0	0.0036
	VENIVVIGHSACGGIK	Sulfide (C)	34.11	814.43	1626.84	2	0.02	0	0.00093	0.0000000000070000.0
	NIANMVPPFDKVK		29.15	491.6	1471.78	3	0	1	0.0018
	YMVFACSDSR		28.94	589.76	1177.5	2	0.01	0	0.0055
sp|Q9LD57|PGKH1_ARATH	46
	VGVAGVMSHISTGGGASLELLEGK	Oxidation (M)	147.01	762.4	2284.17	3	0	0	2.3e-13	0.000000600000000000000000.0
	LASLADLYVNDAFGTAHR		139.77	645.33	1932.97	3	0	0	6.9e-13
	AQGLSVGSSLVEEDKLELATELLAK		138.51	867.47	2599.39	3	0	1	1e-13
	VGVAGVMSHISTGGGASLELLEGK		133.72	757.06	2268.16	3	-0.02	0	2.9e-12
	ADLNVPLDDNQTITDDTR		117.94	1008.48	2014.95	2	0	0	1.8e-11
	KLASLADLYVNDAFGTAHR		110.92	516.27	2061.06	4	-0.01	1	1.6e-10
	FAAGTEAIANKLAELSEK		108.57	621.66	1861.97	3	-0.01	1	1.3e-10
	TFNEALDTTQTVIWNGPMGVFEMEK		107.85	953.45	2857.33	3	0	0	1.3e-10
	FLKPSVAGFLLQK		105.13	483.29	1446.86	3	0	1	1.5e-09
	ELDYLVGAVSNPK		102.31	702.87	1403.73	2	0	0	1.2e-08
	TFNEALDTTQTVIWNGPMGVFEMEK	Oxidation (M)	100.59	958.78	2873.33	3	0	0	3.7e-08	0.0000000000000000060000000.0
	GVTTIIGGGDSVAAVEK		94.64	787.42	1572.84	2	0	0	1.9e-08
	GVSLLLPTDVVVADKFAPDANSK		88.05	786.09	2355.26	3	-0.01	1	7.3e-09
	FAAGTEAIANK		87.5	546.79	1091.56	2	0	0	4e-07
	FYKEEEKNDPEFAK		86.38	591.95	1772.82	3	-0.01	2	6.3e-07
	SVGDLTSADLK		83.82	553.29	1104.56	2	0	0	8.4e-07
	GVSLLLPTDVVVADKFAPDANSK		83.55	589.82	2355.26	4	-0.01	1	2e-08
	IVPASGIEDGWMGLDIGPDSIK	Oxidation (M)	81.43	762.71	2285.12	3	-0.01	0	3.8e-08	0.0000000000060000000000.0
	FLKPSVAGFLLQK		80.01	724.44	1446.86	2	0	1	4.1e-07
	LSELLGIEVTK		76.32	601.35	1200.69	2	0	0	2.9e-06
	RPFAAIVGGSK		75.87	368.22	1101.63	3	0	1	1.7e-06
	AKGVSLLLPTDVVVADKFAPDANSK		75.66	639.61	2554.4	4	0	2	8.1e-08
	FLKPSVAGFLLQKELDYLVGAVSNPK		74.53	709.15	2832.56	4	-0.02	2	1e-07
	IVPASGIEDGWMGLDIGPDSIK		69.69	1135.57	2269.14	2	0.01	0	2.9e-07
	LSELLGIEVTKADDCIGPEVESLVASLPEGGVLLLENVR	Methylthio (C)	69.45	1031.54	4122.15	4	0	1	3.1e-07	0.000000000000004000000000000000000000000.0
	IGVIESLLEK		68.67	550.83	1099.65	2	0	0	1.5e-05
	VILSTHLGR		67.86	498.3	994.59	2	0	0	8.6e-06
	VILSTHLGRPK		66.32	407.59	1219.74	3	0	1	7.1e-06
	IVPASGIEDGWMGLDIGPDSIK		63.52	757.38	2269.13	3	0	0	1.6e-06
	VILSTHLGRPK		62.94	610.88	1219.74	2	0	1	1.1e-05
	GVSLLLPTDVVVADK		62.2	763.44	1524.88	2	0	0	3.7e-05
	VFVRADLNVPLDDNQTITDDTR		58.83	839.76	2516.25	3	0	1	3.3e-06
	AQGLSVGSSLVEEDK		58.72	759.87	1517.73	2	-0.03	0	4.7e-06
	ADLNVPLDDNQTITDDTR		57.96	672.65	2014.94	3	0	0	5.1e-06
	FSLAPLVPR		57.53	500.3	998.59	2	0	0	7.5e-05
	RPFAAIVGGSK		57.17	551.82	1101.63	2	0	1	0.00029
	FYKEEEKNDPEFAK		54.14	444.21	1772.82	4	-0.01	2	0.0011
	AKGVSLLLPTDVVVADK		50.84	575.67	1724	3	-0.01	1	2e-05
	AQGLSVGSSLVEEDKLELATELLAK		46.42	650.85	2599.38	4	-0.01	1	4.4e-05
[truncated: 20,434 more rows]

## Sheet: DES2_Peptide_List
Uniprot_Acc	Peptide_Sequence / Num_Pep	Modifications	Pep_Score	m/z	Mr (Da)	z (charge)	Delta (Da)	Pep_miss	Pep_expect	Mod_Pos
[truncated: 22,252 more rows]

[truncated: 2 more sheets: DES3_Peptide_List, DES1 Proteins and locus]
