# Supplementary material for: Persulfidation proteome reveals the regulation of protein function by hydrogen sulfide in diverse biological processes in Arabidopsis
Source: J Exp Bot. 2017 Aug 24;68(17):4915–27. doi: 10.1093/jxb/erx294 (PMC5853657; doi:10.1093/jxb/erx294)
Supplement: supplementary_data_S3 [file erx294_suppl_supplementary_data_set_s3.xlsx]

## Sheet: Search Settings
Dataset S3. Quantitative comparison of S-sulfhydration patterns in wild type and des1 plants (FDR <1%)
	SEARCH PARAMETERS
	PARAMETERS SETTINGS
	Database	UKBsp_p6548_TD
	Enzyme	Trypsin
	Max. missed cleav	2
	Peptide charge	2+, 3+, 4+
	Peptide tol. ±	25 ppm
	MS/MS tol. ±	0.02 Da
	Instrument	ESI-QUAD-TOF
	MODIFICATIONS
	code	source	mode	site	type	description
	MOD:00110	PSIMOD	variable	C	chemical	L-cysteine methyl disulfide
	MOD:00719	PSIMOD	variable	M	chemical	methionine oxidation
	MOD:00040	PSIMOD	variable	Q at peptide N-terminus	chemical	pyroglutamic acid from glutamine
	MOD:00420	PSIMOD	variable	E at peptide N-terminus	chemical	pyroglutamic acid from glutamic acid
	MOD:01715	PSIMOD	variable	peptide N-terminus, K, Y	isobaric tagging reagent	TMT-6plex
	MOD:00408	PSIMOD	variable	protein N-terminus	PTM	acetylation of protein N-terminus
	MOD:99999	custom	variable	C	chemical	MSBT
	MOD:99998	custom	variable	C	PTM	Sulfide
	MOD:99997	custom	variable	C	PTM	CN-Biotin-Sulfide
	MOD:99996	custom	variable	C	PTM	CN-Biotin-Na-Sulfide
	SEARCH ENGINES
	MS/MS database search codes
	M	MASCOT
	O	OMSSA
	One	OMSSA no-enzyme search
	T	X!TANDEM
	K	X!TANDEM with k-score plug-in
	Y	Myrimatch
	Mm	MASCOT, including mods 99996,99997,99998,99999
	Tm	X!TANDEM, including mods 99996,99997,99998,99999
	Km	X!TANDEM with k-score plug-in, including mods 99996,99997,99998,99999

## Sheet: ident_peptides
scan_id	rt	mz	charge	isotopic_peak	mass_error	missed_cleavages	specific_termini	flank_left	peptide	flank_right	mods	is_decoy	inferredIDs	inferredCoords	FDR_spectrum	FDR_peptide	FDR_protein	IDs	score_K	score_Km	score_M	score_Mm	score_O	score_One	score_T	score_Tm	score_Y
45107@20150821_01_AAroca_TMT6plex.cmpd.mgf	158.77	951.485	3	0	-0.0339	0	2	PFDK	LHTGVGMIFLPQDDTFMQEAK	QVIE	MOD:01715 K21;MOD:00719 M17;MOD:01715 L1	0	Q9ZNZ7	Q9ZNZ7{175-195}	0	0	0	Q9ZNZ7;Q9ZNZ7-2	657	657	62.47	62.47	27.8833	22.7861	15	15
46420@20150821_01_AAroca_TMT6plex.cmpd.mgf	162.6	869.768	3	0	-0.0276	0	2	PFDK	LHTGVGMIFLPQDDTFMQEAK	QVIE	MOD:01715 K21	0	Q9ZNZ7	Q9ZNZ7{175-195}	0	0	0	Q9ZNZ7;Q9ZNZ7-2	677	677	71.74	71.74	28.3027	23.2557	15	15	129.444
42136@20150821_01_AAroca_TMT6plex.cmpd.mgf	150.08	886.777	3	0	-0.025	0	2	QPMR	FLGHNGEINTIQGNLNWMQSR	EASL	MOD:01715 F1	0	Q9ZNZ7	Q9ZNZ7{333-353}	0	0	0	Q9ZNZ7;Q9ZNZ7-2	711	711	83.45	83.45	32.7058	27.7696	15	15	122.333
34068@20150821_01_AAroca_TMT6plex.cmpd.mgf	126.5	939.967	2	0	-0.0167	0	2	GNPR	GSDSANLDSAAEIMIR	SGRT	MOD:01715 G1	0	Q9ZNZ7	Q9ZNZ7{377-392}	0	0	0	Q9ZNZ7;Q9ZNZ7-2	677	677	104.44	104.44	33.4417	28.7871	15	15	211.439
47024@20150821_01_AAroca_TMT6plex.cmpd.mgf	164.35	1030.02	2	0	-0.0209	0	2	LSVK	YPEVVDFYDYYK	GQME	MOD:01715 K12;MOD:01715 Y1	0	Q9ZNZ7	Q9ZNZ7{419-430}	0	0	0	Q9ZNZ7;Q9ZNZ7-2	758	758	57.52	57.52	31.0383	25.8725	14.6576	15	157.889
47924@20150821_01_AAroca_TMT6plex.cmpd.mgf	166.98	895.136	3	0	-0.0305	0	2	RYWR	TSDNFVYVASEVGVVPVDEAK	VTMK	MOD:01715 K21;MOD:01715 T1	0	Q9ZNZ7	Q9ZNZ7{467-487}	0	0	0	Q9ZNZ7;Q9ZNZ7-2	883	883	85.82	85.82	29.0307	23.9121	15	15	142.1
54629@20150821_01_AAroca_TMT6plex.cmpd.mgf	186.67	1022.5	3	0	-0.0171	0	2	EILR	SQQAFGYSSEDVQMVIESMASQGK	EPTF	MOD:01715 K24;MOD:01715 S1	0	Q9ZNZ7	Q9ZNZ7{555-578}	0	0	0	Q9ZNZ7;Q9ZNZ7-2	695	695	89.48	89.48	32.6631	27.3492	15	15	156.43
54716@20150821_01_AAroca_TMT6plex.cmpd.mgf	186.92	1022.83	3	1	-0.0266	0	2	EILR	SQQAFGYSSEDVQMVIESMASQGK	EPTF	MOD:01715 K24;MOD:01715 S1	0	Q9ZNZ7	Q9ZNZ7{555-578}	0	0	0	Q9ZNZ7;Q9ZNZ7-2	671	671	68.45	68.45	32.6227	27.3895	15	15	143.583
35387@20150821_01_AAroca_TMT6plex.cmpd.mgf	130.35	918.491	3	0	-0.0252	0	2	GVAK	GNADIIQISGHDGGTGASPISSIK	HAGG	MOD:01715 K24;MOD:01715 G1	0	Q9ZNZ7	Q9ZNZ7{1151-1174}	0	0	0	Q9ZNZ7;Q9ZNZ7-2	884	884	146.18	146.18	37.8992	32.6498	15	15	160.412
35478@20150821_01_AAroca_TMT6plex.cmpd.mgf	130.6	918.491	3	0	-0.0252	0	2	GVAK	GNADIIQISGHDGGTGASPISSIK	HAGG	MOD:01715 K24;MOD:01715 G1	0	Q9ZNZ7	Q9ZNZ7{1151-1174}	0	0	0	Q9ZNZ7;Q9ZNZ7-2	820	820	136.12	136.12	31.3218	26.1212	15	15	182.61
51810@20150821_01_AAroca_TMT6plex.cmpd.mgf	178.38	868.78	3	0	-0.027	0	2	SLVK	TQHLDLSYLLSSVGTPSLSSTEIR	KQEV		0	Q9ZNZ7	Q9ZNZ7{1313-1336}	0	0	0	Q9ZNZ7;Q9ZNZ7-2	755	755	99.98	99.98	30.2495	25.4566	15	15	140.64
53576@20150821_01_AAroca_TMT6plex.cmpd.mgf	183.58	945.166	3	0	-0.0325	0	2	SLVK	TQHLDLSYLLSSVGTPSLSSTEIR	KQEV	MOD:01715 T1	0	Q9ZNZ7	Q9ZNZ7{1313-1336}	0	0	0	Q9ZNZ7;Q9ZNZ7-2	917	917	107.05	107.05	36.1569	31.0499	15	15	164.914
53486@20150821_01_AAroca_TMT6plex.cmpd.mgf	183.32	945.166	3	0	-0.0325	0	2	SLVK	TQHLDLSYLLSSVGTPSLSSTEIR	KQEV	MOD:01715 T1	0	Q9ZNZ7	Q9ZNZ7{1313-1336}	0	0	0	Q9ZNZ7;Q9ZNZ7-2	942	942	111.49	111.49	42.209	36.8143	15	15	166.861
57923@20150821_01_AAroca_TMT6plex.cmpd.mgf	196.42	1036.52	3	0	-0.0377	0	2	EWEK	YLPLFWQLVPPSEEDTPEASAAYVR	TSTG	MOD:01715 Y1	0	Q9ZNZ7	Q9ZNZ7{1587-1611}	0	0	0	Q9ZNZ7;Q9ZNZ7-2	705	705	75.01	75.01	32.0717	27.0463	14.585	15	122.365
47257@20150821_01_AAroca_TMT6plex.cmpd.mgf	165.03	822.448	3	0	-0.025	1	2	APGK	VSEDDKLIEYDALLLDR	FLDI	MOD:01715 K6;MOD:01715 V1	0	Q5GM68	Q5GM68{24-40}	0	0	0	Q5GM68	754	754	65.51	65.51	35.924	30.8958	15	15	159.692
40035@20150821_01_AAroca_TMT6plex.cmpd.mgf	143.93	915.121	3	0	-0.021	1	2	KLKK	GDFADEASATTESDIEETLKR	LLQL	MOD:01715 K20;MOD:01715 G1	0	Q5GM68	Q5GM68{125-145}	0	0	0	Q5GM68	742	742	89.73	89.73	32.9805	27.9781	15	15	129.05
43022@20150821_01_AAroca_TMT6plex.cmpd.mgf	152.68	719.382	3	0	-0.024	0	2	ESER	HSDVLDAITTHLGIGSYK	EWSE	MOD:01715 K18	0	Q5GM68	Q5GM68{455-472}	0	0	0	Q5GM68	583	583	42.98	42.98	27.9007	23.3959	15	15	105.31
56213@20150821_01_AAroca_TMT6plex.cmpd.mgf	191.38	1007	2	0	-0.0225	0	2	PEWR	VLMDEMAIIATEEYR	SVVF	MOD:01715 V1	0	Q5GM68	Q5GM68{708-722}	0	0	0	Q5GM68	719	719	87.19	87.19	30.8766	26.6199	15	15	199.15
55376@20150821_01_AAroca_TMT6plex.cmpd.mgf	188.92	853.764	3	0	-0.0287	0	2	HRLR	VLSEYLDMFEASPSPNSSK	IKFQ	MOD:01715 K19;MOD:01715 V1	0	Q9LJL3	Q9LJL3{336-354}	0	0	0	F4JA10;Q9LJL3	759	759	103.86	103.86	35.8498	31.0862	15	15	123.311
41769@20150821_01_AAroca_TMT6plex.cmpd.mgf	149.02	817.424	3	0	-0.0257	1	2	TLEK	KVDEDWEGISSSLEEIR	RSLL	MOD:01715 K1;MOD:01715 K1	0	Q9LJL3	Q9LJL3{818-834}	0	0	0	F4JA10;Q9LJL3	676	676	81.36	81.36			15	15	98.0501
40546@20150821_01_AAroca_TMT6plex.cmpd.mgf	145.43	856.112	3	0	-0.0249	0	2	YVGK	AGNIYSTGYELDGSAYVISK	HISN	MOD:01715 K20;MOD:01715 A1	0	Q9LJL3	Q9LJL3{902-921}	0	0	0	F4JA10;Q9LJL3	760	760	87.79	87.79	26.7428	21.7331	15	15	138.272
46065@20150821_01_AAroca_TMT6plex.cmpd.mgf	161.57	1168.14	2	1	-0.0154	0	2	TLTK	AIIGTIGDVDSYQLPDAK	GYSS	MOD:01715 K18;MOD:01715 A1	0	Q8VY06;Q9LJL3	Q8VY06{988-1005};Q9LJL3{989-1006}	0	0	0	F4JA10;Q8VY06;Q9LJL3	835	835	103.2	103.2	28.8281	23.96	15	15	171.906
30826@20150821_01_AAroca_TMT6plex.cmpd.mgf	117.03	858.45	3	0	-0.0237	1	2	DVVR	DKGVAVAVASAEDIDAANNER	SNFF	MOD:01715 K2;MOD:01715 D1	0	Q9LJL3	Q9LJL3{1050-1070}	0	0	0	F4JA10;Q9LJL3	918	918	128.57	128.57	37.7285	32.9244	15	15	129.508
31123@20150821_01_AAroca_TMT6plex.cmpd.mgf	117.9	701.023	3	0	-0.0189	0	2	VRDK	GVAVAVASAEDIDAANNER	SNFF	MOD:01715 G1	0	Q9LJL3	Q9LJL3{1052-1070}	0	0	0	F4JA10;Q9LJL3	792	792	76.3	76.3	33.6777	29.0239	15	15	104.211
59047@20150821_01_AAroca_TMT6plex.cmpd.mgf	199.72	829.45	3	0	-0.0319	0	2	DHGK	STLTDSLVAAAGIIAQEVAGDVR	MTDT	MOD:01715 S1	0	Q9ASR1	Q9ASR1{33-55}	0	0	0	Q9ASR1	937	937	115.97	115.97	38.2331	33.73	15	15	135.777
56602@20150821_01_AAroca_TMT6plex.cmpd.mgf	192.53	1054.53	3	0	-0.0336	0	2	TGAR	DGNEYLINLIDSPGHVDFSSEVTAALR	ITDG	MOD:01715 D1	0	Q9ASR1	Q9ASR1{94-120}	0	0	0	F4JB05;F4JB06;Q9ASR1	725	725	83.6	83.6	38.4817	33.0356	15	15	133.869
56328@20150821_01_AAroca_TMT6plex.cmpd.mgf	191.72	885.479	3	0	-0.0277	0	2	YPEK	GTVAFSAGLHGWAFTLTNFAK	MYAS	MOD:01715 K21;MOD:01715 G1	0	Q9ASR1	Q9ASR1{207-227}	0	0	0	F4JB05;F4JB06;Q9ASR1	693	693	108.25	108.25	37.6879	32.8598	15	15	143.681
36736@20150821_01_AAroca_TMT6plex.cmpd.mgf	134.28	876.773	3	0	-0.023	1	2	TAQR	YRVENLYEGPLDDQYANAIR	NCDP	MOD:01715 Y1	0	Q9ASR1	Q9ASR1{349-368}	0	0	0	Q9ASR1	675	675	91.34	91.34	25.1266	20.2761	15	15	129.739
36648@20150821_01_AAroca_TMT6plex.cmpd.mgf	134.03	876.773	3	0	-0.023	1	2	TAQR	YRVENLYEGPLDDQYANAIR	NCDP	MOD:01715 Y1	0	Q9ASR1	Q9ASR1{349-368}	0	0	0	Q9ASR1	712	712	113.82	113.82	32.4648	27.7479	15	15	125.369
32835@20150821_01_AAroca_TMT6plex.cmpd.mgf	122.9	800.387	3	0	-0.0177	1	2	TAQR	YRVENLYEGPLDDQYANAIR	NCDP		0	Q9ASR1	Q9ASR1{349-368}	0	0	0	Q9ASR1	686	686	89.02	89.02	32.9634	28.0501	15	15	125.319
36556@20150821_01_AAroca_TMT6plex.cmpd.mgf	133.77	876.773	3	0	-0.023	1	2	TAQR	YRVENLYEGPLDDQYANAIR	NCDP	MOD:01715 Y1	0	Q9ASR1	Q9ASR1{349-368}	0	0	0	Q9ASR1	713	713	93.69	93.69	33.1362	28.0627	15	15	124.45
39737@20150821_01_AAroca_TMT6plex.cmpd.mgf	143.05	1155.08	2	0	-0.0148	0	2	QRYR	VENLYEGPLDDQYANAIR	NCDP	MOD:01715 V1	0	Q9ASR1	Q9ASR1{351-368}	0	0	0	Q9ASR1	790	790	72.04	72.04	29.7941	25.0506	15	15	184.096
44628@20150821_01_AAroca_TMT6plex.cmpd.mgf	157.37	1005.52	2	0	-0.0203	0	2	ICLK	DLQDDFMGGAEIIK	SDPV	MOD:01715 K14;MOD:01715 D1	0	Q9ASR1	Q9ASR1{544-557}	0	0	0	Q9ASR1	858	858	95.92	95.92	35.51	30.2985	15	15	210.694
43725@20150821_01_AAroca_TMT6plex.cmpd.mgf	154.72	832.403	3	0	-0.0177	0	2	KHNR	LYMEARPMEEGLAEAIDDGR	IGPR	MOD:01715 L1	0	Q9ASR1	Q9ASR1{587-606}	0	0	0	Q9ASR1	733	733	92.03	92.03	38.5173	33.7478	15	15	141.827
43814@20150821_01_AAroca_TMT6plex.cmpd.mgf	154.98	832.403	3	0	-0.0177	0	2	KHNR	LYMEARPMEEGLAEAIDDGR	IGPR	MOD:01715 L1	0	Q9ASR1	Q9ASR1{587-606}	0	0	0	Q9ASR1	757	757	66.49	66.49	35.1092	30.3273	15	15	151.301
38778@20150821_01_AAroca_TMT6plex.cmpd.mgf	140.25	876.983	2	0	-0.0107	0	2	NEIK	DSVVAGFQWASK	EGPL	MOD:01715 K12;MOD:01715 D1	0	Q9ASR1	Q9ASR1{662-673}	0	0	0	F4JB05;F4JB06;Q9ASR1	727	727	66.94	66.94	29.2703	24.3869	14.8239	15	181.795
58784@20150821_01_AAroca_TMT6plex.cmpd.mgf	198.93	867.191	3	1	-0.0328	0	2	KEAK	ALGVDTVPVLVGPVSYLLLSK	AAKG	MOD:01715 K21;MOD:01715 A1	0	O50008	O50008{146-166}	0	0	0	O50008	867	867	105.76	105.76	31.4196	25.8984	15	15	147.229
58757@20150821_01_AAroca_TMT6plex.cmpd.mgf	198.85	866.858	3	0	-0.0299	0	2	KEAK	ALGVDTVPVLVGPVSYLLLSK	AAKG	MOD:01715 K21;MOD:01715 A1	0	O50008	O50008{146-166}	0	0	0	O50008	834	834	127.11	127.11	32.8045	27.5233	15	15	130.999
58843@20150821_01_AAroca_TMT6plex.cmpd.mgf	199.12	866.858	3	0	-0.0299	0	2	KEAK	ALGVDTVPVLVGPVSYLLLSK	AAKG	MOD:01715 K21;MOD:01715 A1	0	O50008	O50008{146-166}	0	0	0	O50008	670	670	79.4	79.4	30.6919	25.4108	15	15	132.513
57288@20150821_01_AAroca_TMT6plex.cmpd.mgf	194.55	948.169	3	0	-0.0525	0	2	TELK	AAGATWIQLDEPVLVMDLEGQK	LQAF	MOD:01715 K22;MOD:01715 A1	0	O50008	O50008{197-218}	0	0	0	O50008	844	844	117.48	117.48	31.7623	26.654	15	15	153.067
59030@20150821_01_AAroca_TMT6plex.cmpd.mgf	199.67	959.524	3	0	-0.0351	0	2	VDGR	NIWANDFAASLSTLQALEGIVGK	DKLV	MOD:01715 K23;MOD:01715 N1	0	O50008	O50008{297-319}	0	0	0	O50008	834	834	92.03	92.03	33.5611	27.8171	15	15	149.862
36677@20150821_01_AAroca_TMT6plex.cmpd.mgf	134.12	845.136	3	0	-0.0225	1	2	ALAK	ALAGQKDEALFSANAAALASR	RSSP	MOD:01715 K6;MOD:01715 A1	0	O50008	O50008{367-387}	0	0	0	O50008	879	879	84.42	84.42	40.1125	34.905	15	15	186.358
36853@20150821_01_AAroca_TMT6plex.cmpd.mgf	134.63	845.136	3	0	-0.0225	1	2	ALAK	ALAGQKDEALFSANAAALASR	RSSP	MOD:01715 K6;MOD:01715 A1	0	O50008	O50008{367-387}	0	0	0	O50008	836	836	80.47	80.47	30.5155	25.5773	15	15	187.876
36763@20150821_01_AAroca_TMT6plex.cmpd.mgf	134.37	845.136	3	0	-0.0225	1	2	ALAK	ALAGQKDEALFSANAAALASR	RSSP	MOD:01715 K6;MOD:01715 A1	0	O50008	O50008{367-387}	0	0	0	O50008	875	875	78.06	78.06	38.6969	33.854	15	15	188.747
33976@20150821_01_AAroca_TMT6plex.cmpd.mgf	126.23	868.456	2	0	-0.0145	0	2	AGQK	DEALFSANAAALASR	RSSP	MOD:01715 D1	0	O50008	O50008{373-387}	0	0	0	O50008	709	709	93.22	93.22	28.6277	24.3943	15	15	178.288
51005@20150821_01_AAroca_TMT6plex.cmpd.mgf	176.02	845.108	3	0	-0.0268	0	2	EIKK	VVDLQEELDIDVLVHGEPER	NDMV	MOD:01715 V1	0	O50008	O50008{474-493}	0	0	0	O50008	881	881	111.69	111.69	30.6133	25.701	15	15	129.328
51092@20150821_01_AAroca_TMT6plex.cmpd.mgf	176.27	845.108	3	0	-0.0268	0	2	EIKK	VVDLQEELDIDVLVHGEPER	NDMV	MOD:01715 V1	0	O50008	O50008{474-493}	0	0	0	O50008	783	783	83.05	83.05	28.2012	23.3252	15	15	113.683
39674@20150821_01_AAroca_TMT6plex.cmpd.mgf	142.87	820.975	2	0	-0.0125	0	2	DLEK	GGIGVIQIDEAALR	EGLP	MOD:01715 G1	0	O50008;Q9SRV5	O50008{597-610};Q9SRV5{597-610}	0	0	0	O50008;Q9SRV5	715	715	88.28	88.28	34.3015	30.204	15	15	184.404
38590@20150821_01_AAroca_TMT6plex.cmpd.mgf	139.7	837.475	3	0	-0.0223	0	2	WPFK	IQAGPADKPMIYVEYK	GEEK	MOD:01715 K8;MOD:01715 K16;MOD:01715 I1	0	P22953	P22953{97-112}	0	0	0	F4KCE5;P22953	697	697	56.91	56.91	31.3217	26.4515	15	15
38500@20150821_01_AAroca_TMT6plex.cmpd.mgf	139.45	837.474	3	0	-0.0228	0	2	WPFK	IQAGPADKPMIYVEYK	GEEK	MOD:01715 K8;MOD:01715 K16;MOD:01715 I1	0	P22953	P22953{97-112}	0	0	0	F4KCE5;P22953	697	697	88.38	88.38	30.5937	25.5441	15	15
38685@20150821_01_AAroca_TMT6plex.cmpd.mgf	139.98	837.475	3	0	-0.0223	0	2	WPFK	IQAGPADKPMIYVEYK	GEEK	MOD:01715 K8;MOD:01715 K16;MOD:01715 I1	0	P22953	P22953{97-112}	0	0	0	F4KCE5;P22953	579	579	40.88	40.88	29.1077	23.901	15	15
32898@20150821_01_AAroca_TMT6plex.cmpd.mgf	123.08	955.494	2	0	-0.0164	0	2	VTIK	NAVVTVPAYFNDSQR	QATK	MOD:01715 N1	0	O65719;P22953;P22954;Q9LHA8;Q9S9N1	O65719{145-159};P22953{145-159};P22954{145-159};Q9LHA8{145-159};Q9S9N1{144-158}	0	0	0	F4KCE5;O65719;P22953;P22954;Q9C7X7;Q9LHA8;Q9S9N1	722	722	68.57	68.57	26.6815	21.9092	15	15	181.37
44354@20150821_01_AAroca_TMT6plex.cmpd.mgf	156.55	825.823	3	0	-0.0254	1	2	NVMR	IINEPTAAAIAYGLDKK	ATSV	MOD:01715 K16;MOD:01715 K17;MOD:01715 I1	0	O65719;P22953;P22954;Q39043;Q9LHA8;Q9LKR3;Q9S9N1	O65719{176-192};P22953{176-192};P22954{176-192};Q39043{204-220};Q9LHA8{176-192};Q9LKR3{204-220};Q9S9N1{175-191}	0	0	0	F4K007;F4KCE5;O65719;P22953;P22954;Q39043;Q9C7X7;Q9LHA8;Q9LKR3;Q9S9N1	860	860	85.86	85.86	31.5978	26.2359	15	15
44536@20150821_01_AAroca_TMT6plex.cmpd.mgf	157.08	825.823	3	0	-0.0254	1	2	NVMR	IINEPTAAAIAYGLDKK	ATSV	MOD:01715 K16;MOD:01715 K17;MOD:01715 I1	0	O65719;P22953;P22954;Q39043;Q9LHA8;Q9LKR3;Q9S9N1	O65719{176-192};P22953{176-192};P22954{176-192};Q39043{204-220};Q9LHA8{176-192};Q9LKR3{204-220};Q9S9N1{175-191}	0	0	0	F4K007;F4KCE5;O65719;P22953;P22954;Q39043;Q9C7X7;Q9LHA8;Q9LKR3;Q9S9N1	754	754	75.03	75.03	26.8326	21.5885	15	15
59782@20150821_01_AAroca_TMT6plex.cmpd.mgf	201.88	1128.62	3	0	-0.0423	0	2	VGEK	NVLIFDLGGGTFDVSLLTIEEGIFEVK	ATAG	MOD:01715 K27;MOD:01715 N1	0	O65719;P22953;P22954;Q9LHA8	O65719{200-226};P22953{200-226};P22954{200-226};Q9LHA8{200-226}	0	0	0	F4KCE5;O65719;P22953;P22954;Q9C7X7;Q9LHA8	835	835	126.68	126.68	39.7422	33.9391	15	15	162.694
49896@20150821_01_AAroca_TMT6plex.cmpd.mgf	172.77	1006.85	3	0	-0.0344	0	2	ELCK	SINPDEAVAYGAAVQGAILSGEGNEK	MVQE	MOD:01715 K26;MOD:01715 S1	0	P22953	P22953{368-393}	0	0	0	F4KCE5;P22953	920	920	168.55	168.55	34.1991	28.6594	15	15	169.91
49987@20150821_01_AAroca_TMT6plex.cmpd.mgf	173.03	1006.85	3	0	-0.0344	0	2	ELCK	SINPDEAVAYGAAVQGAILSGEGNEK	MVQE	MOD:01715 K26;MOD:01715 S1	0	P22953	P22953{368-393}	0	0	0	F4KCE5;P22953	884	884	155.62	155.62	35.5727	30.7386	15	15	168.544
45227@20150821_01_AAroca_TMT6plex.cmpd.mgf	159.12	963.14	3	0	-0.0287	0	2	PTKK	EQVFSTYSDNQPGVLIQVYEGER	ARTK	MOD:01715 E1	0	O65719;P22953	O65719{431-453};P22953{431-453}	0	0	0	O65719;P22953	698	698	88.82	88.82	37.3048	32.3675	15	15	147.476
45044@20150821_01_AAroca_TMT6plex.cmpd.mgf	158.58	963.14	3	0	-0.0287	0	2	PTKK	EQVFSTYSDNQPGVLIQVYEGER	ARTK	MOD:01715 E1	0	O65719;P22953	O65719{431-453};P22953{431-453}	0	0	0	O65719;P22953	801	801	112.94	112.94	33.2861	28.1565	15	15	153.211
45136@20150821_01_AAroca_TMT6plex.cmpd.mgf	158.85	963.14	3	0	-0.0287	0	2	PTKK	EQVFSTYSDNQPGVLIQVYEGER	ARTK	MOD:01715 E1	0	O65719;P22953	O65719{431-453};P22953{431-453}	0	0	0	O65719;P22953	743	743	104.6	104.6	31.8282	26.8809	15	15	149.878
44956@20150821_01_AAroca_TMT6plex.cmpd.mgf	158.33	963.139	3	0	-0.0291	0	2	PTKK	EQVFSTYSDNQPGVLIQVYEGER	ARTK	MOD:01715 E1	0	O65719;P22953	O65719{431-453};P22953{431-453}	0	0	0	O65719;P22953	779	779	101.81	101.81	36.5231	30.9065	15	15	154.425
55380@20150821_01_AAroca_TMT6plex.cmpd.mgf	188.92	1011.52	3	0	-0.0381	0	2	ELCK	SINPDEAVAYGAAVQAAILSGEGNEK	VQDL	MOD:01715 K26;MOD:01715 S1	0	O65719;P22954;Q9LHA8	O65719{368-393};P22954{368-393};Q9LHA8{368-393}	0	0	0	O65719;P22954;Q9C7X7;Q9LHA8	1031	1031	127.69	127.69	38.3235	33.561	15	15	176.3
28338@20150821_01_AAroca_TMT6plex.cmpd.mgf	109.78	885.742	3	0	-0.0175	0	2	VTTK	HNDDEQYVWESQAGGSFTVTR	DVDG	MOD:01715 H1	0	P51818;P55737	P51818{141-161};P55737{141-161}	0	0	0	F4K6B6;O03986;P27323;P51818;P55737	815	815	98.77	98.77	34.5948		15	15	138.259
58965@20150821_01_AAroca_TMT6plex.cmpd.mgf	199.47	900.152	3	0	-0.0368	0	2	LKKK	GIEVLYMVDAIDEYAIGQLK	EFEG	MOD:01715 K20;MOD:01715 G1	0	P51818;P55737	P51818{486-505};P55737{486-505}	0	0	0	F4K6B6;P51818;P55737	851	851	87.73	87.73	34.5413	29.5872	15	15	130.64
42280@20150821_01_AAroca_TMT6plex.cmpd.mgf	150.52	793.413	3	0	-0.0219	1	2	SSKK	TMEINPENSIMDELRK	RADA	MOD:01715 K16;MOD:01715 T1	0	P51818;P55737	P51818{604-619};P55737{604-619}	0	0	0	F4K6B6;O03986;P51818;P55737	574	574	60.5	60.5	24.339	19.3526	15	15	97.6114
49928@20150821_01_AAroca_TMT6plex.cmpd.mgf	172.87	956.831	3	0	-0.0303	1	2	KEYK	LTYYTPEYETKDTDILAAFR	VTPQ	MOD:01715 K11;MOD:01715 L1	0	O03042	O03042{22-41}	0	0	0	O03042	688	688	50.05	50.05	29.9011	25.2938	15	15	205.761
49213@20150821_01_AAroca_TMT6plex.cmpd.mgf	170.77	956.831	3	0	-0.0317	1	2	KEYK	LTYYTPEYETKDTDILAAFR	VTPQ	MOD:01715 K11;MOD:01715 L1	0	O03042	O03042{22-41}	0	0	0	O03042	666	666	53.65	53.65	29.5821	24.9747	15	15	182.338
49125@20150821_01_AAroca_TMT6plex.cmpd.mgf	170.5	956.831	3	0	-0.0317	1	2	KEYK	LTYYTPEYETKDTDILAAFR	VTPQ	MOD:01715 K11;MOD:01715 L1	0	O03042	O03042{22-41}	0	0	0	O03042	689	689	45.58	45.58	27.7085	22.4932	14.8861	15	172.779
33618@20150821_01_AAroca_TMT6plex.cmpd.mgf	125.18	876.769	3	0	-0.0221	1	2	ECLR	GGLDFTKDDENVNSQPFMR	WRDR	MOD:01715 K7;MOD:01715 G1	0	O03042	O03042{195-213}	0	0	0	O03042	714	714	82.07	82.07	31.5974	26.59	15	15	139.638
34427@20150821_01_AAroca_TMT6plex.cmpd.mgf	127.53	876.769	3	0	-0.0231	1	2	ECLR	GGLDFTKDDENVNSQPFMR	WRDR	MOD:01715 K7;MOD:01715 G1	0	O03042	O03042{195-213}	0	0	0	O03042	736	736	57.59	57.59	35.6255	31.2624	15	15	133.216
31575@20150821_01_AAroca_TMT6plex.cmpd.mgf	119.22	800.381	3	0	-0.0227	1	2	ECLR	GGLDFTKDDENVNSQPFMR	WRDR	MOD:01715 G1	0	O03042	O03042{195-213}	0	0	0	O03042	759	759	77.46	77.46	27.8855	23.33	14.7447	15	125.108
34067@20150821_01_AAroca_TMT6plex.cmpd.mgf	126.5	876.769	3	0	-0.0225	1	2	ECLR	GGLDFTKDDENVNSQPFMR	WRDR	MOD:01715 K7;MOD:01715 G1	0	O03042	O03042{195-213}	0	0	0	O03042	716	716	57.04	57.04	36.7524	31.5807	15	15	164.265
31484@20150821_01_AAroca_TMT6plex.cmpd.mgf	118.95	800.381	3	0	-0.0227	1	2	ECLR	GGLDFTKDDENVNSQPFMR	WRDR	MOD:01715 K7	0	O03042	O03042{195-213}	0	0	0	O03042	639	639	79.34	79.34	30.0497	25.1364	15	15	126.06
33888@20150821_01_AAroca_TMT6plex.cmpd.mgf	125.98	876.769	3	0	-0.022	1	2	ECLR	GGLDFTKDDENVNSQPFMR	WRDR	MOD:01715 K7;MOD:01715 G1	0	O03042	O03042{195-213}	0	0	0	O03042	736	736	64.05	64.05	37.3129	32.3055	15	15	161.187
34517@20150821_01_AAroca_TMT6plex.cmpd.mgf	127.8	876.769	3	0	-0.0231	1	2	ECLR	GGLDFTKDDENVNSQPFMR	WRDR	MOD:01715 K7;MOD:01715 G1	0	O03042	O03042{195-213}	0	0	0	O03042	734	734	61.52	61.52	34.963	30.1097	15	15	143.737
34248@20150821_01_AAroca_TMT6plex.cmpd.mgf	127.02	876.769	3	0	-0.0229	1	2	ECLR	GGLDFTKDDENVNSQPFMR	WRDR	MOD:01715 K7;MOD:01715 G1	0	O03042	O03042{195-213}	0	0	0	O03042	729	729	57.74	57.74	35.965	30.8398	15	15	150.219
33798@20150821_01_AAroca_TMT6plex.cmpd.mgf	125.72	876.769	3	0	-0.0219	1	2	ECLR	GGLDFTKDDENVNSQPFMR	WRDR	MOD:01715 K7;MOD:01715 G1	0	O03042	O03042{195-213}	0	0	0	O03042	735	735	63.05	63.05	36.8039	32.0842	15	15	162.818
34607@20150821_01_AAroca_TMT6plex.cmpd.mgf	128.07	876.769	3	0	-0.0231	1	2	ECLR	GGLDFTKDDENVNSQPFMR	WRDR	MOD:01715 K7;MOD:01715 G1	0	O03042	O03042{195-213}	0	0	0	O03042	717	717	67.83	67.83	34.0271	28.9506	15	15	160.819
34156@20150821_01_AAroca_TMT6plex.cmpd.mgf	126.75	876.769	3	0	-0.0224	1	2	ECLR	GGLDFTKDDENVNSQPFMR	WRDR	MOD:01715 K7;MOD:01715 G1	0	O03042	O03042{195-213}	0	0	0	O03042	746	746	59.95	59.95	34.8184	29.9651	15	15	157.15
33977@20150821_01_AAroca_TMT6plex.cmpd.mgf	126.23	876.769	3	0	-0.0221	1	2	ECLR	GGLDFTKDDENVNSQPFMR	WRDR	MOD:01715 K7;MOD:01715 G1	0	O03042	O03042{195-213}	0	0	0	O03042	734	734	72.94	72.94	36.2607	31.3178	15	15	155.519
34337@20150821_01_AAroca_TMT6plex.cmpd.mgf	127.28	876.769	3	0	-0.0229	1	2	ECLR	GGLDFTKDDENVNSQPFMR	WRDR	MOD:01715 K7;MOD:01715 G1	0	O03042	O03042{195-213}	0	0	0	O03042	755	755	66.91	66.91	34.7563	30.2879	15	15	149.12
33708@20150821_01_AAroca_TMT6plex.cmpd.mgf	125.45	876.769	3	0	-0.0219	1	2	ECLR	GGLDFTKDDENVNSQPFMR	WRDR	MOD:01715 K7;MOD:01715 G1	0	O03042	O03042{195-213}	0	0	0	O03042	727	727	67.38	67.38	32.8091	28.3771	15	15	154.18
17568@20150821_01_AAroca_TMT6plex.cmpd.mgf	78.43	842.931	2	0	-0.0076	1	2	VQAR	NEGRDLAVEGNEIIR	EACK		0	O03042	O03042{432-446}	0	0	0	O03042	634	634	101.39	101.39	33.7209	28.9724	15	15	187.174
52878@20150821_01_AAroca_TMT6plex.cmpd.mgf	181.53	650.012	3	0	-0.0206	0	2	EACK	WSPELAAACEVWK	EITF	MOD:01715 K13;MOD:01715 W1	0	O03042	O03042{451-463}	0	0	0	O03042	736	736	49.68	49.68	31.9728	27.8835	14.9208	15	94.4838
47828@20150821_01_AAroca_TMT6plex.cmpd.mgf	166.7	898.468	3	0	-0.0305	0	2	AAAK	TNDLAGDGTTTSVVLAQGFIAEGVK	VVAA	MOD:01715 K25	0	P21240;Q9LJE4	P21240{136-160};Q9LJE4{132-156}	0	0	0	P21240;Q9LJE4	616	616	66.93	66.93	26.4638	21.8155	15	15	137.584
51538@20150821_01_AAroca_TMT6plex.cmpd.mgf	177.58	812.472	3	0	-0.0286	1	2	FGER	KSQYLDDIAILTGATVIR	EEVG	MOD:01715 K1;MOD:01715 K1	0	P21240;Q9LJE4	P21240{339-356};Q9LJE4{335-352}	0	0	0	P21240;Q9LJE4	701	701	61.16	61.16			15	15	105.841
36554@20150821_01_AAroca_TMT6plex.cmpd.mgf	133.75	808.772	3	0	-0.0225	1	2	TQIK	NLIEQAEQDYEKEK	LNER	MOD:01715 K12;MOD:01715 K14;MOD:01715 N1	0	P21240;Q9LJE4	P21240{405-418};Q9LJE4{401-414}	0	0	0	P21240;Q9LJE4	694	694	52.59	52.59	31.5173	27.0371	14.9208	15
43215@20150821_01_AAroca_TMT6plex.cmpd.mgf	153.23	948.886	3	0	-0.0239	1	2	RIAK	LSGGVAVIQVGAQTETELKEK	KLRV	MOD:01715 K19;MOD:01715 K21;MOD:01715 L1	0	P21240;Q9LJE4	P21240{426-446};Q9LJE4{422-442}	0	0	0	C0Z361;P21240;Q9LJE4	854	854	105.95	105.95	36.1269	30.232	15	15
31155@20150821_01_AAroca_TMT6plex.cmpd.mgf	117.98	802.117	3	0	-0.0182	1	2	DAIK	ATLDNDEEKVGADIVK	RALS	MOD:01715 K9;MOD:01715 K16;MOD:01715 A1	0	P21240	P21240{485-500}	0	0	0	P21240	603	603	68.43	68.43			15	15
50964@20150821_01_AAroca_TMT6plex.cmpd.mgf	175.9	753.423	3	0	-0.0258	0	2	AMLR	GEVLTALAVFGHDETLK	EAVR	MOD:01715 K17;MOD:01715 G1	0	Q8VZH2	Q8VZH2{667-683}	0	0	0	Q8VZH2	741	741	68.01	68.01	34.4728	29.7682	15	15	99.1203
51085@20150821_01_AAroca_TMT6plex.cmpd.mgf	176.25	753.423	3	0	-0.0258	0	2	AMLR	GEVLTALAVFGHDETLK	EAVR	MOD:01715 K17;MOD:01715 G1	0	Q8VZH2	Q8VZH2{667-683}	0	0	0	Q8VZH2	803	803	71.61	71.61	34.5621	29.9265	15	15	128.377
37308@20150821_01_AAroca_TMT6plex.cmpd.mgf	135.97	990.995	2	0	-0.0159	0	2	DEVR	NQDALYGLSGVSWEGR	EVAW	MOD:01715 N1	0	Q8VZH2	Q8VZH2{771-786}	0	0	0	Q8VZH2	763	763	74.47	74.47	27.7633	22.7684	15	15	204.65
42554@20150821_01_AAroca_TMT6plex.cmpd.mgf	151.32	843.107	3	0	-0.027	1	2	EGLK	RGMDVVDMGNPLSVPVGGATLGR	IFNV	MOD:01715 R1	0	P19366	P19366{87-109}	0	0	0	P19366	630	630	84.35	84.35	27.9621	23.3894	15	15	125.357
53690@20150821_01_AAroca_TMT6plex.cmpd.mgf	183.92	850.958	2	0	-0.0174	0	2	ARMR	VGLTALTMAEYFR	DVNE	MOD:01715 V1	0	P19366	P19366{249-261}	0	0	0	P19366	653	653	57.76	57.76	28.9211	24.2308	14.7696	15	186.168
44504@20150821_01_AAroca_TMT6plex.cmpd.mgf	157	831.965	2	0	-0.0168	0	2	NIFR	FVQAGSEVSALLGR	MPSA	MOD:01715 F1	0	P19366	P19366{278-291}	0	0	0	P19366	701	701	81.03	81.03	29.4777	25.221	15	15	192.908
45915@20150821_01_AAroca_TMT6plex.cmpd.mgf	161.12	1145.59	2	0	-0.0274	0	2	LAAK	GIYPAVDPLDSTSTMLQPR	IVGE	MOD:01715 G1	0	P19366	P19366{360-378}	0	0	0	P19366	686	686	54.9	54.9			14.3372	15	171.6
19634@20150821_01_AAroca_TMT6plex.cmpd.mgf	84.43	697.046	3	0	-0.0104	0	2	LQPR	IVGEEHYETAQQVK	QTLQ	MOD:01715 K14;MOD:01715 I1	0	P19366	P19366{379-392}	0	0	0	P19366	739	739	90.51	90.51	32.5483	27.2797	15	15	94.5594
58071@20150821_01_AAroca_TMT6plex.cmpd.mgf	196.85	974.194	3	0	-0.0262	1	2	TLQR	YKELQDIIAILGLDELSEEDR	LTVA	MOD:01715 K2;MOD:01715 Y1	0	P19366	P19366{398-418}	0	0	0	P19366	781	781	66.47	66.47	38.0169	32.8809	15	15	143.272
54596@20150821_01_AAroca_TMT6plex.cmpd.mgf	186.57	992.178	3	0	-0.0332	0	2	RDIK	SLPFSVTEGPDGYPLIHANYLGEIR	AFTP	MOD:01715 S1	0	F4HQD4	F4HQD4{86-110}	0	0	0	F4HQD4;F4HQD5	769	769	89.24	89.24	28.5395	23.4603	15	15	126.238
41895@20150821_01_AAroca_TMT6plex.cmpd.mgf	149.38	853.103	3	0	-0.0215	0	2	PLEK	ALSDAGLTVEDVHMVEVVGSGSR	VPAM	MOD:01715 A1	0	F4HQD4	F4HQD4{321-343}	0	0	0	F4HQD4;F4HQD5	746	746	76.09	76.09	26.6685	21.8691	15	15	131.568
18468@20150821_01_AAroca_TMT6plex.cmpd.mgf	81.03	798.388	3	0	-0.0165	0	2	DTDK	ASAEAAPASGDSDVNMQDAK	DTSD	MOD:01715 K20;MOD:01715 A1	0	F4HQD4	F4HQD4{525-544}	0	0	0	F4HQD4;F4HQD5	863	863	142.34	142.34	21.6182	16.9506	15	15	131.535
56121@20150821_01_AAroca_TMT6plex.cmpd.mgf	191.12	874.133	3	0	-0.0336	0	2	NEYK	MATNLTDQFAALAALSQNPGK	TRDD	MOD:01715 K21;MOD:01715 M1	0	Q8H0S9	Q8H0S9{719-739}	0	0	0	B3H621;F4I3R0;F4I3R1;F4I3R4;Q8H0S9	737	737	107.6	107.6	36.0879	30.9924	15	15	135.299
58721@20150821_01_AAroca_TMT6plex.cmpd.mgf	198.75	871.53	3	0	-0.0318	0	2	KEAK	ALGVETVPVLVGPVSYLLLSK	LAKG	MOD:01715 K21;MOD:01715 A1	0	Q9SRV5	Q9SRV5{146-166}	0	0	0	Q9SRV5	857	857	123.81	123.81	33.5295	27.9366	15	15	128.309
37875@20150821_01_AAroca_TMT6plex.cmpd.mgf	137.63	800.732	3	0	-0.0205	0	2	ALAK	ALAGQTNESFFTANADALSSR	RSSP	MOD:01715 A1	0	Q9SRV5	Q9SRV5{367-387}	0	0	0	Q9SRV5	872	872	137.53	137.53	31.0758	25.9588	15	15	144.451
37783@20150821_01_AAroca_TMT6plex.cmpd.mgf	137.37	800.732	3	0	-0.0205	0	2	ALAK	ALAGQTNESFFTANADALSSR	RSSP	MOD:01715 A1	0	Q9SRV5	Q9SRV5{367-387}	0	0	0	Q9SRV5	858	858	116.3	116.3	34.9438	30.3376	15	15	139.18
56238@20150821_01_AAroca_TMT6plex.cmpd.mgf	191.45	893.79	3	0	-0.0348	0	2	KFSK	FDAGLTESQMIQHMVDLASK	NKVF	MOD:01715 K20;MOD:01715 F1	0	Q94B78	Q94B78{125-144}	0	0	0	B3H5Y8;Q94B78	841	841	94.03	94.03	32.0016	26.9086	15	15	139.927
40631@20150821_01_AAroca_TMT6plex.cmpd.mgf	145.68	771.74	3	0	-0.0227	0	2	KVFK	SFIGMGYYNTHVPTVILR	NIME	MOD:00719 M5;MOD:01715 S1	0	Q94B78	Q94B78{150-167}	0	0	0	B3H5Y8;Q94B78	630	630	78.12	78.12	26.9018	22.0927	15	15	112.188
44887@20150821_01_AAroca_TMT6plex.cmpd.mgf	158.13	766.408	3	0	-0.0236	0	2	KVFK	SFIGMGYYNTHVPTVILR	NIME	MOD:01715 S1	0	Q94B78	Q94B78{150-167}	0	0	0	B3H5Y8;Q94B78	796	796	72.61	72.61	25.3655	20.5848	15	15	134.632
44868@20150821_01_AAroca_TMT6plex.cmpd.mgf	158.07	997.14	3	0	-0.0323	0	2	VILR	NIMENPAWYTQYTPYQAEISQGR	LESL	MOD:01715 N1	0	O80988;Q94B78	O80988{174-196};Q94B78{168-190}	0	0	0	B3H5Y8;O80988;Q94B78	811	811	89.86	89.86	31.762	26.9635	15	15	144.931
45137@20150821_01_AAroca_TMT6plex.cmpd.mgf	158.87	997.14	3	0	-0.0322	0	2	VILR	NIMENPAWYTQYTPYQAEISQGR	LESL	MOD:01715 N1	0	O80988;Q94B78	O80988{174-196};Q94B78{168-190}	0	0	0	B3H5Y8;O80988;Q94B78	706	706	76.71	76.71	30.6516	25.401	15	15	136.939
39827@20150821_01_AAroca_TMT6plex.cmpd.mgf	143.32	1002.47	3	0	-0.0337	0	2	VILR	NIMENPAWYTQYTPYQAEISQGR	LESL	MOD:00719 M3;MOD:01715 N1	0	O80988;Q94B78	O80988{174-196};Q94B78{168-190}	0	0	0	B3H5Y8;O80988;Q94B78	635	635	70.91	70.91	33.6122	28.829	15	15	130.571
45046@20150821_01_AAroca_TMT6plex.cmpd.mgf	158.58	997.14	3	0	-0.0322	0	2	VILR	NIMENPAWYTQYTPYQAEISQGR	LESL	MOD:01715 N1	0	O80988;Q94B78	O80988{174-196};Q94B78{168-190}	0	0	0	B3H5Y8;O80988;Q94B78	816	816	90.5	90.5	32.6286	27.7347	15	15	155.041
44958@20150821_01_AAroca_TMT6plex.cmpd.mgf	158.33	997.14	3	0	-0.0322	0	2	VILR	NIMENPAWYTQYTPYQAEISQGR	LESL	MOD:01715 N1	0	O80988;Q94B78	O80988{174-196};Q94B78{168-190}	0	0	0	B3H5Y8;O80988;Q94B78	804	804	99.71	99.71	33.2358	28.1188	15	15	150.766
42791@20150821_01_AAroca_TMT6plex.cmpd.mgf	152	929.475	3	0	-0.029	0	2	SGQR	FGVPMGYGGPHAAFLATSQEYK	RMMP	MOD:01715 K22;MOD:01715 F1	0	O80988;Q94B78	O80988{346-367};Q94B78{340-361}	0	0	0	B3H5Y8;O80988;Q94B78	850	850	110.1	110.1	32.3786	27.4559	15	15	140.57
56845@20150821_01_AAroca_TMT6plex.cmpd.mgf	193.23	1150.28	3	0	-0.0411	1	2	INLR	VVDSTTITASFDETTTLDDVDKLFK	VFAS	MOD:01715 K22;MOD:01715 K25;MOD:01715 V1	0	Q94B78	Q94B78{482-506}	0	0	0	B3H5Y8;Q94B78	829	829	63.03	63.03	29.4336	23.6417	15	15
29174@20150821_01_AAroca_TMT6plex.cmpd.mgf	112.22	737.421	3	0	-0.0166	1	2	MALK	ALDYDTLNENVKK	CQYA	MOD:01715 K12;MOD:01715 K13;MOD:01715 A1	0	Q9LR30	Q9LR30{5-17}	0	0	0	Q9LR30;Q9LR30-2	650	650	62.9	62.9	31.8473	27.2274	15	15
47348@20150821_01_AAroca_TMT6plex.cmpd.mgf	165.3	795.078	3	0	-0.0269	0	2	IQRR	DGYPSDPELIFLTDGASK	GVMQ	MOD:01715 K18;MOD:01715 D1	0	Q9LR30;Q9S7E9	Q9LR30{124-141};Q9S7E9{124-141}	0	0	0	Q9LR30;Q9LR30-2;Q9S7E9	803	803	80.25	80.25	29.869	25.1288	15	15	113.836
47434@20150821_01_AAroca_TMT6plex.cmpd.mgf	165.57	795.078	3	0	-0.0269	0	2	IQRR	DGYPSDPELIFLTDGASK	GVMQ	MOD:01715 K18;MOD:01715 D1	0	Q9LR30;Q9S7E9	Q9LR30{124-141};Q9S7E9{124-141}	0	0	0	Q9LR30;Q9LR30-2;Q9S7E9	776	776	77.19	77.19	31.8388	27.204	15	15	119.057
47254@20150821_01_AAroca_TMT6plex.cmpd.mgf	165.03	795.078	3	0	-0.0269	0	2	IQRR	DGYPSDPELIFLTDGASK	GVMQ	MOD:01715 K18;MOD:01715 D1	0	Q9LR30;Q9S7E9	Q9LR30{124-141};Q9S7E9{124-141}	0	0	0	Q9LR30;Q9LR30-2;Q9S7E9	738	738	84.61	84.61	32.7492	28.2097	15	15	115.483
46206@20150821_01_AAroca_TMT6plex.cmpd.mgf	161.97	795.077	3	0	-0.0279	0	2	IQRR	DGYPSDPELIFLTDGASK	GVMQ	MOD:01715 K18;MOD:01715 D1	0	Q9LR30;Q9S7E9	Q9LR30{124-141};Q9S7E9{124-141}	0	0	0	Q9LR30;Q9LR30-2;Q9S7E9	694	694	59.49	59.49	34.1363	29.1467	15	15	115.67
44837@20150821_01_AAroca_TMT6plex.cmpd.mgf	157.98	1028.54	3	0	-0.0297	0	2	YNEK	LVLLGDEVYQQNIYQDERPFISSK	KVLM	MOD:01715 K24	0	Q9LR30;Q9S7E9	Q9LR30{244-267};Q9S7E9{244-267}	0	0	0	Q9LR30;Q9LR30-2;Q9S7E9	680	680	58.14	58.14	28.6439	23.0542	15	15	135.678
51518@20150821_01_AAroca_TMT6plex.cmpd.mgf	177.52	1104.92	3	0	-0.0392	0	2	YNEK	LVLLGDEVYQQNIYQDERPFISSK	KVLM	MOD:01715 K24;MOD:01715 L1	0	Q9LR30;Q9S7E9	Q9LR30{244-267};Q9S7E9{244-267}	0	0	0	Q9LR30;Q9LR30-2;Q9S7E9	851	851	67.32	67.32	30.6019	24.9682	15	15	170.486
39273@20150821_01_AAroca_TMT6plex.cmpd.mgf	141.7	681.06	3	0	-0.0154	1	2	ISSK	KVLMEMGSPFSK	EVQL	MOD:01715 K1;MOD:01715 K12;MOD:01715 K1	0	Q9LR30	Q9LR30{268-279}	0	0	0	Q9LR30;Q9LR30-2	735	735	56.34	56.34			15	15
39366@20150821_01_AAroca_TMT6plex.cmpd.mgf	141.97	681.06	3	0	-0.0154	1	2	ISSK	KVLMEMGSPFSK	EVQL	MOD:01715 K1;MOD:01715 K12;MOD:01715 K1	0	Q9LR30	Q9LR30{268-279}	0	0	0	Q9LR30;Q9LR30-2	727	727	50.85	50.85			15	15
43518@20150821_01_AAroca_TMT6plex.cmpd.mgf	154.12	1110.63	2	0	-0.0216	0	2	YCLK	LLEATGISTVPGSGFGQK	EGRR	MOD:01715 K18;MOD:01715 L1	0	Q9LR30;Q9S7E9	Q9LR30{420-437};Q9S7E9{420-437}	0	0	0	Q9LR30;Q9LR30-2;Q9S7E9	811	811	109.87	109.87	27.7297	22.6319	15	15	186.091
56027@20150821_01_AAroca_TMT6plex.cmpd.mgf	190.83	842.425	3	0	-0.0319	0	2	FHLR	TTILPAEDEMPEIMDSFK	KFND	MOD:01715 K18;MOD:01715 T1	0	Q9LR30	Q9LR30{445-462}	0	0	0	Q9LR30	820	820	62.05	62.05	32.8525	27.963	14.7212	15	120.259
56116@20150821_01_AAroca_TMT6plex.cmpd.mgf	191.1	842.425	3	0	-0.0319	0	2	FHLR	TTILPAEDEMPEIMDSFK	KFND	MOD:01715 K18;MOD:01715 T1	0	Q9LR30	Q9LR30{445-462}	0	0	0	Q9LR30	521	521	61.82	61.82	32.8989	28.1455	15	15	115.565
39047@20150821_01_AAroca_TMT6plex.cmpd.mgf	141.03	979.147	3	0	-0.0302	1	2	DSFK	KFNDEFMTQYDNNFGYSK		MOD:01715 K1;MOD:01715 K18;MOD:01715 K1	0	Q9LR30	Q9LR30{463-480}	0	0	0	Q9LR30	770	770	55.23	55.23			15	15
45974@20150821_01_AAroca_TMT6plex.cmpd.mgf	161.3	1036.07	2	0	-0.0215	0	2	EQER	GITITSAATTTFWDK	HRIN	MOD:01715 K15;MOD:01715 G1	0	Q9SI75	Q9SI75{146-160}	0	0	0	Q9SI75	827	827	111.02	111.02	28.0474	23.2912	15	15	205.472
39584@20150821_01_AAroca_TMT6plex.cmpd.mgf	142.62	746.413	3	0	-0.0194	0	2	TIIR	KPDDDEPFAGLAFK	IMSD	MOD:01715 K1;MOD:01715 K14;MOD:01715 K1	0	Q9SI75	Q9SI75{389-402}	0	0	0	Q9SI75	773	773	63.66	63.66			15	15
31577@20150821_01_AAroca_TMT6plex.cmpd.mgf	119.22	847.084	3	0	-0.0232	1	2	YGGK	LTTFEDDEKESEYGYVR	KVSG	MOD:01715 K9;MOD:01715 L1	0	O23654	O23654{9-25}	0	0	0	O23654	631	631	68.92	68.92	30.6559	25.8874	15	15	144.364
56198@20150821_01_AAroca_TMT6plex.cmpd.mgf	191.35	774.402	3	0	-0.0292	0	2	YVRK	VSGPVVVADGMAGAAMYELVR	VGHD	MOD:01715 V1	0	O23654	O23654{27-47}	0	0	0	O23654	721	721	85.78	85.78	35.5514	30.4819	15	15	117.401
37838@20150821_01_AAroca_TMT6plex.cmpd.mgf	137.52	675.677	3	0	-0.016	0	2	ISGR	LAEMPADSGYPAYLAAR	LASF	MOD:01715 L1	0	O23654	O23654{368-384}	0	0	0	O23654	768	768	68.7	68.7	32.5714	28.1866	15	15	109.508
32116@20150821_01_AAroca_TMT6plex.cmpd.mgf	120.8	754.77	3	0	-0.0231	1	2	LVGK	DALAEGDKITLETAK	LLRE	MOD:01715 K8;MOD:01715 K15;MOD:01715 D1	0	O23654	O23654{502-516}	0	0	0	O23654	571	571	55.99	55.99	32.4675	27.9897	15	15
41503@20150821_01_AAroca_TMT6plex.cmpd.mgf	148.23	839.117	3	0	-0.0258	1	2	ETAK	LLREDYLAQNAFTPYDK	FCPF	MOD:01715 K17;MOD:01715 L1	0	O23654	O23654{517-533}	0	0	0	O23654	733	733	46.48	46.48	30.1005	25.2348	15	15	132.851
51563@20150821_01_AAroca_TMT6plex.cmpd.mgf	177.67	712.45	3	0	-0.0217	0	2	GVTK	FLKPSVAGFLLQK	ELDY	MOD:01715 K3;MOD:01715 K13;MOD:01715 F1	0	P50318;Q9LD57	P50318{238-250};Q9LD57{241-253}	0	0	0	F4I3L1;P50318;Q9LD57	809	809	47.54	47.54	37.666		15	15
51473@20150821_01_AAroca_TMT6plex.cmpd.mgf	177.4	712.45	3	0	-0.0217	0	2	GVTK	FLKPSVAGFLLQK	ELDY	MOD:01715 K3;MOD:01715 K13;MOD:01715 F1	0	P50318;Q9LD57	P50318{238-250};Q9LD57{241-253}	0	0	0	F4I3L1;P50318;Q9LD57	810	810	46.18	46.18	39.0755		14.9586	15
57085@20150821_01_AAroca_TMT6plex.cmpd.mgf	193.95	1096.62	3	0	-0.0366	1	2	TFYK	AQGLSVGSSLVEEDKLELATELLAK	AKAK	MOD:01715 K15;MOD:01715 K25;MOD:01715 A1	0	Q9LD57	Q9LD57{308-332}	0	0	0	Q9LD57	876	876	99.5	99.5	39.0822	32.9699	15	15
54568@20150821_01_AAroca_TMT6plex.cmpd.mgf	186.48	915.482	3	0	-0.0297	0	2	ANSK	IVPASGIEDGWMGLDIGPDSIK	TFNE	MOD:01715 K22;MOD:00719 M12;MOD:01715 I1	0	Q9LD57	Q9LD57{360-381}	0	0	0	Q9LD57	801	801	102.55	102.55	27.1169	21.9844	14.7447	15
56927@20150821_01_AAroca_TMT6plex.cmpd.mgf	193.48	910.15	3	0	-0.0304	0	2	ANSK	IVPASGIEDGWMGLDIGPDSIK	TFNE	MOD:01715 K22;MOD:01715 I1	0	Q9LD57	Q9LD57{360-381}	0	0	0	Q9LD57	898	898	112.92	112.92	32.553	27.334	15	15	142.252
57684@20150821_01_AAroca_TMT6plex.cmpd.mgf	195.7	1106.22	3	0	-0.0285	0	2	DSIK	TFNEALDTTQTVIWNGPMGVFEMEK	FAAG	MOD:01715 K25;MOD:01715 T1	0	Q9LD57	Q9LD57{382-406}	0	0	0	Q9LD57	827	827	93.41	93.41	37.0513	31.5565	15	15	163.615
49867@20150821_01_AAroca_TMT6plex.cmpd.mgf	172.68	909.835	3	0	-0.0234	0	2	AVEK	VGVAGVMSHISTGGGASLELLEGK	VLPG	MOD:01715 K24;MOD:01715 V1	0	P50318;Q9LD57	P50318{439-462};Q9LD57{442-465}	0	0	0	F4I3L1;P50318;Q9LD57	858	858	85.27	85.27	28.1622	22.9258	15	15	158.039
44624@20150821_01_AAroca_TMT6plex.cmpd.mgf	157.35	857.774	3	0	-0.0223	0	2	PLEK	ALSDAGLTVEDVHMVEVIGSGSR	VPAM	MOD:01715 A1	0	Q9S7C0	Q9S7C0{321-343}	0	0	0	Q9S7C0;Q9S7C0-2	784	784	105.49	105.49	34.3482	29.2555	15	15	146.211
46604@20150821_01_AAroca_TMT6plex.cmpd.mgf	163.13	966.504	3	0	-0.0272	1	2	QWRK	ENKIDELVESGEEVSEFEK	MVFA	MOD:01715 K3;MOD:01715 K19;MOD:01715 E1	0	Q56WK6	Q56WK6{286-304}	0	0	0	Q56WK6	788	788	64.28	64.28	29.8656	25.0691	15	15
43421@20150821_01_AAroca_TMT6plex.cmpd.mgf	153.83	826.444	3	0	-0.0311	1	2	EQIR	KMVEVEIPQSLFEEQGR	QFYG	MOD:01715 K1;MOD:01715 K1	0	Q8S9L5	Q8S9L5{413-429}	0	0	0	Q8S9L5	652	652	61.42	61.42			15	15	92.6605
35986@20150821_01_AAroca_TMT6plex.cmpd.mgf	132.1	799.43	3	0	-0.0197	0	2	TVSK	ASQSTSAAIVLASSVSDESK	LSSV	MOD:01715 K20;MOD:01715 A1	0	P30184	P30184{125-144}	0	0	0	F4INR3;P30184	807	807	94.48	94.48	36.7113	31.8984	15	15	141.358
35894@20150821_01_AAroca_TMT6plex.cmpd.mgf	131.83	799.43	3	0	-0.0197	0	2	TVSK	ASQSTSAAIVLASSVSDESK	LSSV	MOD:01715 K20;MOD:01715 A1	0	P30184	P30184{125-144}	0	0	0	F4INR3;P30184	769	769	112.6	112.6	33.6187	28.8058	15	15	131.966
59040@20150821_01_AAroca_TMT6plex.cmpd.mgf	199.7	740.744	3	0	-0.0283	0	2	DESK	LSSVSALASGIVLGLFEDGR	YKSE	MOD:01715 L1	0	P30184	P30184{145-164}	0	0	0	F4INR3;P30184	865	865	90.77	90.77	32.1302	27.1316	15	15	135.257
42468@20150821_01_AAroca_TMT6plex.cmpd.mgf	151.05	982.551	2	0	-0.0173	0	2	PSLK	AVDIIGFGTGAEVEK	KLKY	MOD:01715 K15;MOD:01715 A1	0	P30184	P30184{176-190}	0	0	0	P30184	889	889	98.66	98.66	34.1793	29.815	15	15	215.225
39465@20150821_01_AAroca_TMT6plex.cmpd.mgf	142.27	852.938	2	0	-0.0128	0	2	KKLK	YAEDVSYGVIFGR	ELIN	MOD:01715 Y1	0	P30184	P30184{194-206}	0	0	0	P30184	519	519	48.72	48.72	23.8301	19.4643	14.7696	15	164.201
53812@20150821_01_AAroca_TMT6plex.cmpd.mgf	184.27	870.161	3	0	-0.0303	0	2	IFGR	ELINSPANVLTPAVLAEEAAK	VAST	MOD:01715 K21;MOD:01715 E1	0	P30184	P30184{207-227}	0	0	0	P30184	810	810	98.21	98.21	39.6466	34.4388	15	15	136.636
53722@20150821_01_AAroca_TMT6plex.cmpd.mgf	184	870.161	3	0	-0.0303	0	2	IFGR	ELINSPANVLTPAVLAEEAAK	VAST	MOD:01715 K21;MOD:01715 E1	0	P30184	P30184{207-227}	0	0	0	P30184	760	760	92	92	34.8053	29.4797	14.9208	15	153.777
53907@20150821_01_AAroca_TMT6plex.cmpd.mgf	184.55	870.161	3	0	-0.0303	0	2	IFGR	ELINSPANVLTPAVLAEEAAK	VAST	MOD:01715 K21;MOD:01715 E1	0	P30184	P30184{207-227}	0	0	0	P30184	826	826	101.33	101.33	33.4362	28.5161	15	15	147.744
47470@20150821_01_AAroca_TMT6plex.cmpd.mgf	165.67	800.41	3	0	-0.0276	0	2	VSEK	VQWMHIDMAGPVWNEK	KKSG	MOD:01715 K16;MOD:01715 V1	0	P30184	P30184{483-498}	0	0	0	F4INR3;P30184	859	859	76.1	76.1	33.78	29.2076	15	15	115.401
53515@20150821_01_AAroca_TMT6plex.cmpd.mgf	183.4	954.173	3	0	-0.0311	0	2	TWPK	QLNAPLEEVDPEIADIIEHEK	ARQW	MOD:01715 K21;MOD:01715 Q1	0	Q9SZJ5	Q9SZJ5{50-70}	0	0	0	Q9SZJ5	856	856	118.71	118.71	29.489	24.6682	15	15	115.946
53424@20150821_01_AAroca_TMT6plex.cmpd.mgf	183.13	954.173	3	0	-0.0311	0	2	TWPK	QLNAPLEEVDPEIADIIEHEK	ARQW	MOD:01715 K21;MOD:01715 Q1	0	Q9SZJ5	Q9SZJ5{50-70}	0	0	0	Q9SZJ5	817	817	103.65	103.65	27.4212	22.2074	15	15	117.396
52917@20150821_01_AAroca_TMT6plex.cmpd.mgf	181.63	749.751	3	0	-0.0255	1	2	TDTK	KISAVSIFFETMPYR	LDES	MOD:01715 K1;MOD:01715 K1	0	Q94C74;Q9SZJ5	Q94C74{188-202};Q9SZJ5{188-202}	0	0	0	Q94C74;Q94C74-2;Q9SZJ5	658	658	69.41	69.41			15	15	91.4382
53006@20150821_01_AAroca_TMT6plex.cmpd.mgf	181.9	749.751	3	0	-0.0255	1	2	TDTK	KISAVSIFFETMPYR	LDES	MOD:01715 K1;MOD:01715 K1	0	Q94C74;Q9SZJ5	Q94C74{188-202};Q9SZJ5{188-202}	0	0	0	Q94C74;Q94C74-2;Q9SZJ5	715	715	90.49	90.49			15	15	93.9636
58900@20150821_01_AAroca_TMT6plex.cmpd.mgf	199.28	881.136	3	0	-0.0354	0	2	LPVK	ASSDLLLVQSDLYTLVDGFVTR	NKAR	MOD:01715 A1	0	Q9M9P3	Q9M9P3{361-382}	0	0	0	Q9M9P3	694	694	86.56	86.56	30.8336	26.1773	15	15	134.127
19093@20150821_01_AAroca_TMT6plex.cmpd.mgf	82.87	627.322	3	0	-0.0046	0	2	VASK	TNDSAGDGTTTASILAR	EIIK	MOD:01715 T1	0	P21238	P21238{125-141}	0	0	0	P21238	666	666	80.18	80.18	34.84	30.4627	14.9586	15	144.436
19098@20150821_01_AAroca_TMT6plex.cmpd.mgf	82.88	940.478	2	0	-0.008	0	2	VASK	TNDSAGDGTTTASILAR	EIIK	MOD:01715 T1	0	P21238	P21238{125-141}	0	0	0	P21238	719	719	99.49	99.49	25.6727	21.1986	15	15	234.198
57525@20150821_01_AAroca_TMT6plex.cmpd.mgf	195.25	902.477	3	0	-0.0295	0	2	DDIR	AVASISAGNDDLIGSMIADAIDK	VGPD	MOD:01715 K23;MOD:01715 A1	0	P21238	P21238{190-212}	0	0	0	P21238	775	775	111.5	111.5	35.9691	31.0743	15	15	152.148
60531@20150821_01_AAroca_TMT6plex.cmpd.mgf	204.38	903.535	3	0	-0.0334	0	2	TQLR	APLLIIAEDVTGEALATLVVNK	LRGV	MOD:01715 K22;MOD:01715 A1	0	P21238	P21238{289-310}	0	0	0	P21238	845	845	85.36	85.36	31.8859	26.3397	15	15	129.578
60472@20150821_01_AAroca_TMT6plex.cmpd.mgf	204.12	903.535	3	0	-0.0334	0	2	TQLR	APLLIIAEDVTGEALATLVVNK	LRGV	MOD:01715 K22;MOD:01715 A1	0	P21238	P21238{289-310}	0	0	0	P21238	922	922	110.2	110.2	32.8924	27.6085	15	15	139.319
56086@20150821_01_AAroca_TMT6plex.cmpd.mgf	191.02	912.858	3	0	-0.0322	0	2	IVQK	ALLSPAALIAQNAGVEGEVVVEK	IMFS	MOD:01715 K23;MOD:01715 A1	0	P21238	P21238{492-514}	0	0	0	P21238	798	798	132.87	132.87	38.9598	33.7774	15	15	154.185
36045@20150821_01_AAroca_TMT6plex.cmpd.mgf	132.27	824.752	3	0	-0.0197	0	2	AGGK	AFSNMAVGYNNVDVEAANK	YGIA	MOD:01715 K19;MOD:01715 A1	0	Q9C9W5	Q9C9W5{89-107}	0	0	0	Q9C9W5;Q9C9W5-2	804	804	88.41	88.41	33.8828	29.0505	15	15	128.183
35956@20150821_01_AAroca_TMT6plex.cmpd.mgf	132	824.752	3	0	-0.0197	0	2	AGGK	AFSNMAVGYNNVDVEAANK	YGIA	MOD:01715 K19;MOD:01715 A1	0	Q9C9W5	Q9C9W5{89-107}	0	0	0	Q9C9W5;Q9C9W5-2	843	843	118.97	118.97	31.045	26.1845	15	15	125.387
58040@20150821_01_AAroca_TMT6plex.cmpd.mgf	196.75	939.828	3	0	-0.0317	0	2	AANK	YGIAVGNTPGVLTETTAELAASLSLAAAR	RIVE		0	Q9C9W5	Q9C9W5{108-136}	0	0	0	Q9C9W5;Q9C9W5-2	667	667	132.07	132.07	26.8883	21.6621	14.7696	15	152.591
57492@20150821_01_AAroca_TMT6plex.cmpd.mgf	195.15	824.471	3	0	-0.0252	0	2	EFMR	GGLYEGWLPHLFVGNLLK	GQTV	MOD:01715 K18;MOD:01715 G1	0	Q9C9W5	Q9C9W5{147-164}	0	0	0	Q9C9W5;Q9C9W5-2	814	814	77.69	77.69	25.9225	21.1632	15	15	111.535
41911@20150821_01_AAroca_TMT6plex.cmpd.mgf	149.43	650.382	3	0	-0.0174	0	2	NCSR	GPVIDEAALVEHLK	ENPM	MOD:01715 K14;MOD:01715 G1	0	Q9C9W5	Q9C9W5{274-287}	0	0	0	Q9C9W5;Q9C9W5-2	873	873	70.91	70.91	30.0505	25.4671	15	15	136.048
39826@20150821_01_AAroca_TMT6plex.cmpd.mgf	143.32	919.153	3	0	-0.0231	0	2	DPNR	VDPFLNENASPPNASPSIVNSK	ALGL	MOD:01715 K22;MOD:01715 V1	0	Q9C9W5	Q9C9W5{356-377}	0	0	0	Q9C9W5;Q9C9W5-2	757	757	90.5	90.5	31.6227	26.5251	15	15	140.346
40005@20150821_01_AAroca_TMT6plex.cmpd.mgf	143.85	949.553	2	0	-0.0185	0	2	KSFK	YIILGGGVSAGYAAK	EFAN	MOD:01715 K15;MOD:01715 Y1	0	Q9LFA3	Q9LFA3{8-22}	0	0	0	Q9LFA3	760	760	81.21	81.21	23.8977	19.7218	15	15	204.964
51121@20150821_01_AAroca_TMT6plex.cmpd.mgf	176.37	828.727	3	0	-0.0271	0	2	KAIK	AAEGGAAVEEYDYLPFFYSR	SFDL	MOD:01715 A1	0	Q9LFA3	Q9LFA3{331-350}	0	0	0	F4J849;Q9LFA3	701	701	55.51	55.51	30.5085	25.4664	15	15	130.638
51034@20150821_01_AAroca_TMT6plex.cmpd.mgf	176.1	828.727	3	0	-0.0271	0	2	KAIK	AAEGGAAVEEYDYLPFFYSR	SFDL	MOD:01715 A1	0	Q9LFA3	Q9LFA3{331-350}	0	0	0	F4J849;Q9LFA3	866	866	99.88	99.88	35.0806	30.357	15	15	133.146
58163@20150821_01_AAroca_TMT6plex.cmpd.mgf	197.12	1067.19	3	0	-0.0327	0	2	VLQR	DDVELVAVNDPFITTEYMTYMFK	YDSV	MOD:01715 K23;MOD:01715 D1	0	P25858;Q9FX54	P25858{28-50};Q9FX54{28-50}	0	0	0	F4HQT1;P25858;Q9FX54	827	827	114.56	114.56	33.8875	27.9819	15	15	151.797
55414@20150821_01_AAroca_TMT6plex.cmpd.mgf	189.02	1127.89	3	0	-0.0376	1	2	FGIR	NPEDIPWGEAGADFVVESTGVFTDKDK	AAAH	MOD:01715 K25;MOD:01715 K27	0	Q9FX54	Q9FX54{85-111}	0	0	0	F4HQT1;Q9FX54	775	775	57.83	57.83	23.8526	18.1381	15	15	136.134
57373@20150821_01_AAroca_TMT6plex.cmpd.mgf	194.8	831.128	3	0	-0.031	0	2	INDR	FGIVEGLMTTVHSITATQK	TVDG	MOD:01715 K19;MOD:01715 F1	0	P25858;Q9FX54	P25858{172-190};Q9FX54{172-190}	0	0	0	P25858;Q9FX54	796	796	96.34	96.34	29.223	24.3791	15	15	130.926
43663@20150821_01_AAroca_TMT6plex.cmpd.mgf	154.53	801.056	3	0	-0.0216	0	2	GKMK	GILGYTEDDVVSTDFVGDNR	SSIF	MOD:01715 G1	0	P25858;Q9FX54	P25858{276-295};Q9FX54{276-295}	0	0	0	F4HQT1;P25858;Q9FX54	892	892	116.78	116.78	28.9765	23.8994	15	15	133.056
32507@20150821_01_AAroca_TMT6plex.cmpd.mgf	121.95	862.746	3	0	-0.0197	0	2	SFPK	GFVFGTATSAYQVEGETHQDGR	GPSI	MOD:01715 G1	0	Q9LV33	Q9LV33{47-68}	0	0	0	Q9LV33	859	859	113.14	113.14	34.3543	29.6378	15	15	125.661
32597@20150821_01_AAroca_TMT6plex.cmpd.mgf	122.2	862.746	3	0	-0.0197	0	2	SFPK	GFVFGTATSAYQVEGETHQDGR	GPSI	MOD:01715 G1	0	Q9LV33	Q9LV33{47-68}	0	0	0	Q9LV33	880	880	98.34	98.34	31.8096	26.8924	15	15	129.28
50015@20150821_01_AAroca_TMT6plex.cmpd.mgf	173.12	921.832	3	0	-0.0319	0	2	MVQK	GITPYANLYHYDLPLALENK	YKGL	MOD:01715 K20;MOD:01715 G1	0	Q9LV33	Q9LV33{150-169}	0	0	0	Q9LV33	843	843	81.12	81.12	36.4224	31.1378	15	15	139.997
43275@20150821_01_AAroca_TMT6plex.cmpd.mgf	153.4	925.004	2	0	-0.0174	0	2	NEPR	VVAALGYDNGIFAPGR	CSEA	MOD:01715 V1	0	Q9LV33	Q9LV33{208-223}	0	0	0	Q9LV33;Q9LV34;Q9LV34-2	771	771	87.06	87.06	29.8467	25.532	15	15	209.367
56485@20150821_01_AAroca_TMT6plex.cmpd.mgf	192.18	1162.09	2	0	-0.0248	0	2	IGPR	AYSSWLYNVPWGMYK	ALMY	MOD:01715 K15;MOD:01715 A1	0	Q9LV33	Q9LV33{387-401}	0	0	0	Q9LV33	649	649	56.3	56.3	28.8959	24.2363	14.8861	15	140.231
60109@20150821_01_AAroca_TMT6plex.cmpd.mgf	202.85	1104.52	3	0	-0.0414	0	2	KKAR	DDGANVVGYFAWSLLDNFEWLSGYTSR	FGIV	MOD:01715 D1	0	Q9LV33	Q9LV33{455-481}	0	0	0	Q9LV33	794	794	71.11	71.11	34.5498	29.2424	15	15	135.875
51392@20150821_01_AAroca_TMT6plex.cmpd.mgf	177.15	851.136	3	0	-0.0294	0	2	ALAK	VVPGFLGGSADLASSNMTLLK	AFGD	MOD:01715 K21;MOD:00719 M17;MOD:01715 V1	0	Q8RWV0	Q8RWV0{447-467}	0	0	0	F4JBY2;Q8RWV0	780	780	82.19	82.19	31.7666	26.8772	15	15
56415@20150821_01_AAroca_TMT6plex.cmpd.mgf	191.98	845.804	3	0	-0.0313	0	2	ALAK	VVPGFLGGSADLASSNMTLLK	AFGD	MOD:01715 K21;MOD:01715 V1	0	Q8RWV0	Q8RWV0{447-467}	0	0	0	F4JBY2;Q8RWV0	873	873	114.99	114.99	28.7851	23.7924	15	15	127.244
35148@20150821_01_AAroca_TMT6plex.cmpd.mgf	129.65	905.125	3	0	-0.0249	0	2	ASFR	AMPNTLMFRPADGNETAGAYK	IAVT	MOD:01715 K21;MOD:01715 A1	0	Q8RWV0	Q8RWV0{562-582}	0	0	0	F4JBY2;Q8RWV0	616	616	52.95	52.95	24.5289	19.5358	15	15	139.11
34968@20150821_01_AAroca_TMT6plex.cmpd.mgf	129.12	905.125	3	0	-0.0249	0	2	ASFR	AMPNTLMFRPADGNETAGAYK	IAVT	MOD:01715 K21;MOD:01715 A1	0	Q8RWV0	Q8RWV0{562-582}	0	0	0	F4JBY2;Q8RWV0	671	671	53.01	53.01	26.2117	20.8228	15	15	159.88
48928@20150821_01_AAroca_TMT6plex.cmpd.mgf	169.93	755.431	3	0	-0.0283	0	2	GKGK	SIGINSFGASAPAPLLYK	EFGI	MOD:01715 K18;MOD:01715 S1	0	Q8RWV0	Q8RWV0{707-724}	0	0	0	F4JBY2;Q8RWV0	813	813	89.2	89.2	26.6657	21.6787	15	15	107.972
48844@20150821_01_AAroca_TMT6plex.cmpd.mgf	169.68	755.431	3	0	-0.0283	0	2	GKGK	SIGINSFGASAPAPLLYK	EFGI	MOD:01715 K18;MOD:01715 S1	0	Q8RWV0	Q8RWV0{707-724}	0	0	0	F4JBY2;Q8RWV0	804	804	90.5	90.5	30.0989	24.976	15	15	108.409
50105@20150821_01_AAroca_TMT6plex.cmpd.mgf	173.38	954.039	2	0	-0.0195	0	2	LLYK	EFGITVEAVVDAAK	SFF	MOD:01715 K14;MOD:01715 E1	0	Q8RWV0	Q8RWV0{725-738}	0	0	0	F4JBY2;Q8RWV0	852	852	105.32	105.32	34.5802	29.6116	15	15	216.79
50288@20150821_01_AAroca_TMT6plex.cmpd.mgf	173.92	954.039	2	0	-0.0188	0	2	LLYK	EFGITVEAVVDAAK	SFF	MOD:01715 K14;MOD:01715 E1	0	Q8RWV0	Q8RWV0{725-738}	0	0	0	F4JBY2;Q8RWV0	746	746	104.32	104.32	29.8872	25.3017	15	15	203.845
56155@20150821_01_AAroca_TMT6plex.cmpd.mgf	191.22	1214.28	3	0	-0.044	1	2	FGIR	NPEDIPWAEAGADYVVESTGVFTDKDK	AAAH	MOD:01715 K25;MOD:01715 K27;MOD:01715 N1	0	P25858	P25858{85-111}	0	0	0	P25858	933	933	95.29	95.29	31.1222	25.4304	15	15
24107@20150821_01_AAroca_TMT6plex.cmpd.mgf	97.45	794.434	3	0	-0.0153	1	2	LPHR	DATDDKVTIESAEATK	KYNV	MOD:01715 K6;MOD:01715 K16;MOD:01715 D1	0	Q9SRZ6	Q9SRZ6{52-67}	0	0	0	Q9SRZ6	689	689	60.31	60.31	30.8396	25.7395	15	15
48703@20150821_01_AAroca_TMT6plex.cmpd.mgf	169.27	1014.01	2	0	-0.0215	0	2	VHQK	GGETSTNSIASIFAWTR	GLAH	MOD:01715 G1	0	Q9SRZ6	Q9SRZ6{322-338}	0	0	0	Q9SRZ6	667	667	77.89	77.89	29.3685	24.6141	15	15	188.471
43727@20150821_01_AAroca_TMT6plex.cmpd.mgf	154.72	987.509	2	0	-0.0177	0	2	NFEK	GFIFGVASSAYQVEGGR	GRGL	MOD:01715 G1	0	P37702	P37702{46-62}	0	0	0	P37702;P37702-2	803	803	88	88	34.0455	29.4671	15	15	214.75
41323@20150821_01_AAroca_TMT6plex.cmpd.mgf	147.7	871.132	3	0	-0.0223	1	2	DIMR	EYVGDRLPEFSETEAALVK	GSYD	MOD:01715 K19;MOD:01715 E1	0	P37702	P37702{319-337}	0	0	0	P37702;P37702-2	791	791	46.53	46.53	35.1822	30.3175	15	15	169.097
54777@20150821_01_AAroca_TMT6plex.cmpd.mgf	187.1	953.448	3	0	-0.0324	0	2	QGLR	QYNLDNMMDGFYIAPAFMDK	LVVH	MOD:01715 K20;MOD:00719 M7;MOD:01715 Q1	0	P10896;P10896-2	P10896{121-140};P10896-2{121-140}	0	0	0	F4IVZ7;P10896;P10896-2	678	678	91.36	91.36	33.9163	28.922	15	15
54957@20150821_01_AAroca_TMT6plex.cmpd.mgf	187.63	953.447	3	0	-0.0348	0	2	QGLR	QYNLDNMMDGFYIAPAFMDK	LVVH	MOD:01715 K20;MOD:00719 M8;MOD:01715 Q1	0	P10896;P10896-2	P10896{121-140};P10896-2{121-140}	0	0	0	F4IVZ7;P10896;P10896-2	648	648	79.21	79.21	34.3917	29.2265	14.8539	15
57438@20150821_01_AAroca_TMT6plex.cmpd.mgf	194.98	948.129	3	0	0.0066	0	2	QGLR	QYNLDNMMDGFYIAPAFMDK	LVVH	MOD:01715 K20;MOD:01715 Q1	0	P10896;P10896-2	P10896{121-140};P10896-2{121-140}	0	0	0	F4IVZ7;P10896;P10896-2	792	792	102.52	102.52	33.4375	28.4728	15	15	117.829
54685@20150821_01_AAroca_TMT6plex.cmpd.mgf	186.83	953.448	3	0	-0.0324	0	2	QGLR	QYNLDNMMDGFYIAPAFMDK	LVVH	MOD:01715 K20;MOD:00719 M7;MOD:01715 Q1	0	P10896;P10896-2	P10896{121-140};P10896-2{121-140}	0	0	0	F4IVZ7;P10896;P10896-2	697	697	98.85	98.85	33.9798	28.8677	15	15
47083@20150821_01_AAroca_TMT6plex.cmpd.mgf	164.53	921.46	3	0	-0.0296	0	2	VMAK	MGINPIMMSAGELESGNAGEPAK	LIRQ	MOD:01715 K23;MOD:01715 M1	0	P10896;P10896-2	P10896{182-204};P10896-2{182-204}	0	0	0	F4IVZ7;P10896;P10896-2	731	731	75.63	75.63	36.697	31.6164	15	15	140.008
41808@20150821_01_AAroca_TMT6plex.cmpd.mgf	149.12	926.792	3	0	-0.0282	0	2	VMAK	MGINPIMMSAGELESGNAGEPAK	LIRQ	MOD:01715 K23;MOD:00719 M1;MOD:01715 M1	0	P10896;P10896-2	P10896{182-204};P10896-2{182-204}	0	0	0	F4IVZ7;P10896;P10896-2	712	712	86.48	86.48	20.2876	15.1308	15	15
38987@20150821_01_AAroca_TMT6plex.cmpd.mgf	140.87	850.406	3	0	-0.0233	0	2	VMAK	MGINPIMMSAGELESGNAGEPAK	LIRQ	MOD:01715 K23;MOD:00719 M1	0	P10896;P10896-2	P10896{182-204};P10896-2{182-204}	0	0	0	F4IVZ7;P10896;P10896-2	641	641	71.08	71.08	29.096	23.9068	15	15	137.423
38895@20150821_01_AAroca_TMT6plex.cmpd.mgf	140.6	850.406	3	0	-0.0233	0	2	VMAK	MGINPIMMSAGELESGNAGEPAK	LIRQ	MOD:01715 K23;MOD:00719 M1	0	P10896;P10896-2	P10896{182-204};P10896-2{182-204}	0	0	0	F4IVZ7;P10896;P10896-2	665	665	72.26	72.26	27.6572	22.6886	15	15	141.314
46991@20150821_01_AAroca_TMT6plex.cmpd.mgf	164.27	921.46	3	0	-0.0296	0	2	VMAK	MGINPIMMSAGELESGNAGEPAK	LIRQ	MOD:01715 K23;MOD:01715 M1	0	P10896;P10896-2	P10896{182-204};P10896-2{182-204}	0	0	0	F4IVZ7;P10896;P10896-2	803	803	133.3	133.3	32.9869	27.868	15	15	152.461
42078@20150821_01_AAroca_TMT6plex.cmpd.mgf	149.92	926.792	3	0	-0.0279	0	2	VMAK	MGINPIMMSAGELESGNAGEPAK	LIRQ	MOD:01715 K23;MOD:00719 M7;MOD:01715 M1	0	P10896;P10896-2	P10896{182-204};P10896-2{182-204}	0	0	0	F4IVZ7;P10896;P10896-2	696	696	96.51	96.51	37.2109	32.3418	15	15
43668@20150821_01_AAroca_TMT6plex.cmpd.mgf	154.55	926.792	3	0	-0.0289	0	2	VMAK	MGINPIMMSAGELESGNAGEPAK	LIRQ	MOD:01715 K23;MOD:00719 M7;MOD:01715 M1	0	P10896;P10896-2	P10896{182-204};P10896-2{182-204}	0	0	0	F4IVZ7;P10896;P10896-2	673	673	69.16	69.16	26.6876	21.6486	15	15
42727@20150821_01_AAroca_TMT6plex.cmpd.mgf	151.82	848.104	3	0	-0.0272	1	2	TYEK	LMEYGNMLVMEQENVKR	VQLA	MOD:01715 K16;MOD:01715 L1	0	P10896;P10896-2	P10896{393-409};P10896-2{393-409}	0	0	0	F4IVZ7;P10896;P10896-2	740	740	65.82	65.82	27.4835	22.3865	15	15	151.625
42819@20150821_01_AAroca_TMT6plex.cmpd.mgf	152.08	848.104	3	0	-0.0272	1	2	TYEK	LMEYGNMLVMEQENVKR	VQLA	MOD:01715 K16;MOD:01715 L1	0	P10896;P10896-2	P10896{393-409};P10896-2{393-409}	0	0	0	F4IVZ7;P10896;P10896-2	759	759	61.81	61.81	28.6396	23.8145	15	15	163.184
34965@20150821_01_AAroca_TMT6plex.cmpd.mgf	129.1	835.095	3	0	-0.0218	1	2	ENVK	RVQLAETYLSQAALGDANADAIGR	GTFY		0	P10896;P10896-2	P10896{409-432};P10896-2{409-432}	0	0	0	F4IVZ7;P10896;P10896-2	816	816	127.72	127.72	27.8105	23.0776	15	15	151.162
39227@20150821_01_AAroca_TMT6plex.cmpd.mgf	141.57	911.482	3	0	-0.0221	1	2	ENVK	RVQLAETYLSQAALGDANADAIGR	GTFY	MOD:01715 R1	0	P10896;P10896-2	P10896{409-432};P10896-2{409-432}	0	0	0	F4IVZ7;P10896;P10896-2	759	759	104.74	104.74	39.0781	34.1386	15	15	143.729
39317@20150821_01_AAroca_TMT6plex.cmpd.mgf	141.83	911.482	3	0	-0.022	1	2	ENVK	RVQLAETYLSQAALGDANADAIGR	GTFY	MOD:01715 R1	0	P10896;P10896-2	P10896{409-432};P10896-2{409-432}	0	0	0	F4IVZ7;P10896;P10896-2	754	754	106.15	106.15	33.2815	28.3421	15	15	143.88
48820@20150821_01_AAroca_TMT6plex.cmpd.mgf	169.62	859.447	3	0	-0.0274	0	2	NVKR	VQLAETYLSQAALGDANADAIGR	GTFY	MOD:01715 V1	0	P10896;P10896-2	P10896{410-432};P10896-2{410-432}	0	0	0	F4IVZ7;P10896;P10896-2	961	961	164.02	164.02	29.3251	24.2938	15	15	146.016
48640@20150821_01_AAroca_TMT6plex.cmpd.mgf	169.08	859.799	3	1	0.0298	0	2	NVKR	VQLAETYLSQAALGDANADAIGR	GTFY	MOD:01715 V1	0	P10896;P10896-2	P10896{410-432};P10896-2{410-432}	0	0	0	F4IVZ7;P10896;P10896-2	933	933	141.69	141.69	31.5758	26.5519	15	15	141.976
48072@20150821_01_AAroca_TMT6plex.cmpd.mgf	167.42	859.442	3	0	-0.0426	0	2	NVKR	VQLAETYLSQAALGDANADAIGR	GTFY	MOD:01715 V1	0	P10896;P10896-2	P10896{410-432};P10896-2{410-432}	0	0	0	F4IVZ7;P10896;P10896-2	830	830	91.74	91.74	32.2835	27.8571	15	15	146.414
48728@20150821_01_AAroca_TMT6plex.cmpd.mgf	169.35	859.447	3	0	-0.0271	0	2	NVKR	VQLAETYLSQAALGDANADAIGR	GTFY	MOD:01715 V1	0	P10896;P10896-2	P10896{410-432};P10896-2{410-432}	0	0	0	F4IVZ7;P10896;P10896-2	977	977	173.49	173.49	34.4249	29.1906	15	15	137.079
49001@20150821_01_AAroca_TMT6plex.cmpd.mgf	170.15	859.447	3	0	-0.0274	0	2	NVKR	VQLAETYLSQAALGDANADAIGR	GTFY	MOD:01715 V1	0	P10896;P10896-2	P10896{410-432};P10896-2{410-432}	0	0	0	F4IVZ7;P10896;P10896-2	982	982	174.17	174.17	29.1316	24.4569	15	15	141.478
48910@20150821_01_AAroca_TMT6plex.cmpd.mgf	169.88	859.447	3	0	-0.0274	0	2	NVKR	VQLAETYLSQAALGDANADAIGR	GTFY	MOD:01715 V1	0	P10896;P10896-2	P10896{410-432};P10896-2{410-432}	0	0	0	F4IVZ7;P10896;P10896-2	964	964	177.84	177.84	30.1664	25.4917	15	15	143.277
31037@20150821_01_AAroca_TMT6plex.cmpd.mgf	117.63	831.081	3	0	-0.0204	0	2	KVDK	GTVELAGTNGETTTQGLDGLGDR	CKKY	MOD:01715 G1	0	Q9SJQ9	Q9SJQ9{107-129}	0	0	0	B3H6D7;Q9SJQ9	765	765	129.3	129.3	30.2942	25.2901	15	15	151.624
32924@20150821_01_AAroca_TMT6plex.cmpd.mgf	123.17	794.424	3	0	-0.0221	0	2	AVLK	IGVNEPSQLAIHENAYGLAR	YAVI	MOD:01715 I1	0	Q9SJQ9	Q9SJQ9{149-168}	0	0	0	B3H6D7;Q9SJQ9	795	795	102.62	102.62	35.0529	30.059	15	15	120.751
33014@20150821_01_AAroca_TMT6plex.cmpd.mgf	123.43	794.424	3	0	-0.0221	0	2	AVLK	IGVNEPSQLAIHENAYGLAR	YAVI	MOD:01715 I1	0	Q9SJQ9	Q9SJQ9{149-168}	0	0	0	B3H6D7;Q9SJQ9	794	794	96.47	96.47	29.9565	25.3681	15	15	136.639
51154@20150821_01_AAroca_TMT6plex.cmpd.mgf	176.45	853.451	3	0	-0.0289	0	2	ALQR	TVPAAVPAIVFLSGGQSEEEATR	NLNA	MOD:01715 T1	0	Q9LF98;Q9SJQ9	Q9LF98{254-276};Q9SJQ9{254-276}	0	0	0	B3H6D7;Q9LF98;Q9SJQ9	851	851	87.16	87.16	33.1158	28.337	15	15	121.838
51241@20150821_01_AAroca_TMT6plex.cmpd.mgf	176.72	853.451	3	0	-0.0289	0	2	ALQR	TVPAAVPAIVFLSGGQSEEEATR	NLNA	MOD:01715 T1	0	Q9LF98;Q9SJQ9	Q9LF98{254-276};Q9SJQ9{254-276}	0	0	0	B3H6D7;Q9LF98;Q9SJQ9	911	911	103.31	103.31	37.7638	32.8898	15	15	123.717
51334@20150821_01_AAroca_TMT6plex.cmpd.mgf	176.98	853.451	3	0	-0.0289	0	2	ALQR	TVPAAVPAIVFLSGGQSEEEATR	NLNA	MOD:01715 T1	0	Q9LF98;Q9SJQ9	Q9LF98{254-276};Q9SJQ9{254-276}	0	0	0	B3H6D7;Q9LF98;Q9SJQ9	870	870	101.17	101.17	31.909	27.2356	15	15	115.708
20208@20150821_01_AAroca_TMT6plex.cmpd.mgf	86.1	728.41	3	0	-0.0144	1	2	VRCK	ANSEATLGAYKGDAK	LGEG	MOD:01715 K11;MOD:01715 K15;MOD:01715 A1	0	Q9SJQ9	Q9SJQ9{328-342}	0	0	0	B3H6D7;Q9SJQ9	631	631	55.75	55.75	28.4182	23.6929	15	15
37488@20150821_01_AAroca_TMT6plex.cmpd.mgf	136.48	1062.52	3	0	-0.0246	1	2	AATK	EALEWLDENQNSEKEEYDEK	LKEV	MOD:01715 K14;MOD:01715 K20;MOD:01715 E1	0	Q39043;Q9LKR3	Q39043{608-627};Q9LKR3{608-627}	0	0	0	F4K007;Q39043;Q9LKR3	812	812	59.62	59.62	26.0844		15	15
33168@20150821_01_AAroca_TMT6plex.cmpd.mgf	123.88	1021.86	3	0	-0.0313	1	2	PGIK	VDKGTVELAGTDGETTTQGLDGLGDR	CKKY	MOD:01715 K3;MOD:01715 V1	0	Q9LF98	Q9LF98{104-129}	0	0	0	Q9LF98	919	919	109.12	109.12	32.5032	27.0517	15	15	180.4
31755@20150821_01_AAroca_TMT6plex.cmpd.mgf	119.73	831.408	3	0	-0.0227	0	2	KVDK	GTVELAGTDGETTTQGLDGLGDR	CKKY	MOD:01715 G1	0	Q9LF98	Q9LF98{107-129}	0	0	0	Q9LF98	796	796	115.23	115.23	30.6794	25.7767	15	15	151.44
31845@20150821_01_AAroca_TMT6plex.cmpd.mgf	120	831.408	3	0	-0.0222	0	2	KVDK	GTVELAGTDGETTTQGLDGLGDR	CKKY	MOD:01715 G1	0	Q9LF98	Q9LF98{107-129}	0	0	0	Q9LF98	755	755	129.31	129.31	37.4023	32.4997	15	15	135.214
31665@20150821_01_AAroca_TMT6plex.cmpd.mgf	119.48	831.408	3	0	-0.0227	0	2	KVDK	GTVELAGTDGETTTQGLDGLGDR	CKKY	MOD:01715 G1	0	Q9LF98	Q9LF98{107-129}	0	0	0	Q9LF98	770	770	122.01	122.01	31.6547	26.6185	15	15	144.321
19248@20150821_01_AAroca_TMT6plex.cmpd.mgf	83.32	738.415	3	0	-0.0086	1	2	VRCK	ANSEATLGTYKGDAK	LGDG	MOD:01715 K11;MOD:01715 K15;MOD:01715 A1	0	Q9LF98	Q9LF98{328-342}	0	0	0	Q9LF98	612	612	52.23	52.23	28.3073	23.5071	15	15
45166@20150821_01_AAroca_TMT6plex.cmpd.mgf	158.95	923.455	3	0	-0.0263	0	2	VDVR	FEDQEGLPPIMTSLEVQDHPTR	LVLE	MOD:01715 F1	0	Q9C5A9	Q9C5A9{101-122}	0	0	0	P83483;P83484;Q9C5A9	752	752	89.55	89.55	32.5053	27.4212	15	15	110.03
56413@20150821_01_AAroca_TMT6plex.cmpd.mgf	191.98	818.802	3	0	-0.0322	0	2	PIHR	DAPALVDLATGQEILATGIK	VVDL	MOD:01715 K20;MOD:01715 D1	0	Q9C5A9	Q9C5A9{197-216}	0	0	0	P83483;P83484;Q9C5A9	799	799	118.73	118.73	36.7464	31.5916	15	15	133.996
46331@20150821_01_AAroca_TMT6plex.cmpd.mgf	162.33	805.766	3	0	-0.0264	0	2	LLGR	IPSAVGYQPTLASDLGALQER	ITTT	MOD:01715 I1	0	Q9C5A9	Q9C5A9{355-375}	0	0	0	P83483;P83484;Q9C5A9	744	744	71.54	71.54	26.4903	21.6888	15	15	136.782
46418@20150821_01_AAroca_TMT6plex.cmpd.mgf	162.6	805.766	3	0	-0.0264	0	2	LLGR	IPSAVGYQPTLASDLGALQER	ITTT	MOD:01715 I1	0	Q9C5A9	Q9C5A9{355-375}	0	0	0	P83483;P83484;Q9C5A9	763	763	75.75	75.75	28.0753	23.3917	15	15	128.111
54026@20150821_01_AAroca_TMT6plex.cmpd.mgf	184.88	941.799	3	0	-0.0342	0	2	LDGK	YDDLSEQSFYMVGGIDEVVAK	AEKI	MOD:01715 K21;MOD:01715 Y1	0	Q9C5A9	Q9C5A9{529-549}	0	0	0	P83483;P83484;Q9C5A9	732	732	67.14	67.14	32.3138	27.2372	15	15	139.549
43096@20150821_01_AAroca_TMT6plex.cmpd.mgf	152.88	1043.58	2	0	-0.0215	0	2	HGRK	DSPLEVVVLNDSGGVK	NASH	MOD:01715 K16;MOD:01715 D1	0	P25857	P25857{105-120}	0	0	0	P25857	885	885	109.39	109.39	31.5086	26.7199	15	15	198.54
43187@20150821_01_AAroca_TMT6plex.cmpd.mgf	153.15	1043.58	2	0	-0.0215	0	2	HGRK	DSPLEVVVLNDSGGVK	NASH	MOD:01715 K16;MOD:01715 D1	0	P25857	P25857{105-120}	0	0	0	P25857	943	943	107.65	107.65	33.8243	28.7945	15	15	215.983
40968@20150821_01_AAroca_TMT6plex.cmpd.mgf	146.67	929.003	2	0	-0.0187	0	2	HGRK	DSPLEVVVLNDSGGVK	NASH	MOD:01715 K16	0	P25857	P25857{105-120}	0	0	0	P25857	617	617	67.08	67.08	28.1823	23.5392	15	15	134.313
59603@20150821_01_AAroca_TMT6plex.cmpd.mgf	201.35	1023.56	3	0	-0.0369	0	2	DPLK	LPWAELGIDIVIEGTGVFVDGPGAGK	HIQA	MOD:01715 K26;MOD:01715 L1	0	P25857	P25857{165-190}	0	0	0	P25857	827	827	91.81	91.81	34.5133	29.0724	15	15	148.988
39498@20150821_01_AAroca_TMT6plex.cmpd.mgf	142.35	1001.48	2	0	-0.0158	0	2	DMVK	VVAWYDNEWGYSQR	VVDL	MOD:01715 V1	0	P25857	P25857{393-406}	0	0	0	P25857	722	722	60.64	60.64	28.4937	23.8487	15	15	190.747
38056@20150821_01_AAroca_TMT6plex.cmpd.mgf	138.15	978.019	2	0	-0.0255	0	2	GNSK	MPTLEEYGTNLTK	LAEE	MOD:01715 K13;MOD:01715 M1	0	Q9FI56;Q9SXJ7	Q9FI56{254-266};Q9SXJ7{275-287}	0	0	0	F4JF64;Q9FI56;Q9SXJ7	731	731	66.96	66.96			15	15	172.795
37968@20150821_01_AAroca_TMT6plex.cmpd.mgf	137.9	978.023	2	0	-0.0185	0	2	GNSK	MPTLEEYGTNLTK	LAEE	MOD:01715 K13;MOD:01715 M1	0	Q9FI56;Q9SXJ7	Q9FI56{254-266};Q9SXJ7{275-287}	0	0	0	F4JF64;Q9FI56;Q9SXJ7	684	684	78.51	78.51	29.6106	25.1284	15	15	172.412
41448@20150821_01_AAroca_TMT6plex.cmpd.mgf	148.07	1247.15	2	0	-0.0269	0	2	TVSK	LIGSPPGYVGYTEGGQLTEAVR	RRPY	MOD:01715 L1	0	Q9FI56;Q9SXJ7	Q9FI56{686-707};Q9SXJ7{707-728}	0	0	0	F4JF64;Q9FI56;Q9SXJ7	654	654	50.37	50.37	24.1345	19.2896	15	15	129.339
51829@20150821_01_AAroca_TMT6plex.cmpd.mgf	178.45	707.056	3	0	-0.0178	0	2	MIIK	VPIDVFAGITDEDAAK	VVDG	MOD:01715 K16;MOD:01715 V1	0	O82662	O82662{181-196}	0	0	0	O82662	795	795	80.38	80.38	32.301	27.3771	15	15	105.428
36108@20150821_01_AAroca_TMT6plex.cmpd.mgf	132.45	885.467	2	0	-0.0124	0	2	AVAK	GTVNNETLGYFIGR	VYLF	MOD:01715 G1	0	O23627-2	O23627-2{357-370}	0	0	0	O23627;O23627-2	665	665	83.45	83.45	29.4883	24.9363	15	15	196.78
21138@20150821_01_AAroca_TMT6plex.cmpd.mgf	88.8	889.976	2	0	-0.0108	0	2	KSVK	LATEAAESAASDGK	TFCI	MOD:01715 K14;MOD:01715 L1	0	P36428	P36428{880-893}	0	0	0	F4I4Z2;P36428;P36428-2	850	850	88.91	88.91	27.3715	22.5259	15	15	214.573
53339@20150821_01_AAroca_TMT6plex.cmpd.mgf	182.88	1119.12	2	0	-0.0235	0	2	GLKK	LGTAQVQDLPFFDTVK	VTCS	MOD:01715 K16;MOD:01715 L1	0	O80988	O80988{451-466}	0	0	0	O80988	749	749	75.61	75.61	25.1779	20.4187	15	15	182.355
28128@20150821_01_AAroca_TMT6plex.cmpd.mgf	109.17	984.496	2	0	-0.0151	0	2	PQLK	SAVDGLTEMSENEK	SGFI	MOD:01715 K14;MOD:01715 S1	0	P57751	P57751{14-27}	0	0	0	P57751	743	743	88.43	88.43	29.7194	24.7907	15	15	199.128
43634@20150821_01_AAroca_TMT6plex.cmpd.mgf	154.45	806.427	3	0	-0.0247	0	2	YNCK	VPLVLMNSFNTHDDTQK	IVEK	MOD:01715 K17;MOD:01715 V1	0	P57751	P57751{130-146}	0	0	0	F4KGY8;P57751	719	719	96.21	96.21	23.4759	18.5465	15	15	124.86
42641@20150821_01_AAroca_TMT6plex.cmpd.mgf	151.57	815.143	3	0	-0.0233	1	2	WHGR	KDSPLDIIAINDTGGVK	QASH	MOD:01715 K1;MOD:01715 K17;MOD:01715 K1	0	P25856	P25856{84-100}	0	0	0	P25856	837	837	61.09	61.09			15	15
46932@20150821_01_AAroca_TMT6plex.cmpd.mgf	164.08	1043.58	2	0	-0.0214	0	2	HGRK	DSPLDIIAINDTGGVK	QASH	MOD:01715 K16;MOD:01715 D1	0	P25856	P25856{85-100}	0	0	0	P25856	905	905	121.29	121.29	30.1977	25.3502	15	15	222.022
55682@20150821_01_AAroca_TMT6plex.cmpd.mgf	189.8	865.862	3	0	-0.0344	1	2	IALR	VPTPNVSVVDLVVQVSKK	TFAE	MOD:01715 K17;MOD:01715 K18;MOD:01715 V1	0	P25856;Q9LPW0	P25856{295-312};Q9LPW0{298-315}	0	0	0	F4HNZ6;P25856;Q9LPW0;Q9LPW0-2	830	830	67.26	67.26	29.7976	24.142	15	15
32674@20150821_01_AAroca_TMT6plex.cmpd.mgf	122.43	614.344	3	0	-0.0149	1	2	QVSK	KTFAEEVNAAFR	DAAE	MOD:01715 K1;MOD:01715 K1	0	P25856;Q9LPW0	P25856{312-323};Q9LPW0{315-326}	0	0	0	F4HNZ6;P25856;Q9LPW0;Q9LPW0-2	688	688	37.17	37.17			15	15	103.811
42287@20150821_01_AAroca_TMT6plex.cmpd.mgf	150.53	1008.49	2	0	-0.0174	0	2	DMVK	VIAWYDNEWGYSQR	VVDL	MOD:01715 V1	0	P25856;Q9LPW0	P25856{370-383};Q9LPW0{373-386}	0	0	0	F4HNZ6;P25856;Q9LPW0;Q9LPW0-2	765	765	70.9	70.9	26.0284	21.3725	14.6778	15	191.161
29778@20150821_01_AAroca_TMT6plex.cmpd.mgf	113.97	786.384	3	0	-0.0236	0	2	ILVR	TETSPDDVGGMHAAEGILTAR	GGMT	MOD:01715 T1	0	O23404	O23404{519-539}	0	0	0	O23404;O23404-2;O23404-3;O23404-4	774	774	96.15	96.15	26.7744	21.5441	15	15	137.366
53967@20150821_01_AAroca_TMT6plex.cmpd.mgf	184.72	931.519	3	0	-0.0313	0	2	YLAK	GILQHDPFEVLDQQGVGQLIK	MATE	MOD:01715 K21;MOD:01715 G1	0	O23404	O23404{884-904}	0	0	0	O23404;O23404-2;O23404-3;O23404-4	853	853	72.09	72.09	32.2396	27.2003	15	15	131.656
19840@20150821_01_AAroca_TMT6plex.cmpd.mgf	85.03	606.327	3	0	-0.0064	1	2	TCGK	RLDSIGLENTEANR	QAFR	MOD:01715 R1	0	Q944G9	Q944G9{82-95}	0	0	0	F4JUJ5;Q944G9	612	612	91.54	91.54	29.9496	25.4833	15	15	90.8448
58915@20150821_01_AAroca_TMT6plex.cmpd.mgf	199.32	1244.33	3	0	-0.0491	0	2	QAFR	TLLVSAPGLGQYVSGAILFEETLYQSTTEGK	KMVD	MOD:01715 K31;MOD:01715 T1	0	Q944G9	Q944G9{100-130}	0	0	0	F4JUJ5;Q944G9	900	900	137.11	137.11	36.5009	30.8065	15	15	176.348
33375@20150821_01_AAroca_TMT6plex.cmpd.mgf	124.48	875.505	2	0	-0.0143	0	2	SKDR	ATPEQVAAYTLK	LLRN	MOD:01715 K12;MOD:01715 A1	0	Q944G9	Q944G9{281-292}	0	0	0	F4JUJ5;Q944G9	670	670	60.45	60.45	29.7636	25.4471	15	15	170.307
33285@20150821_01_AAroca_TMT6plex.cmpd.mgf	124.22	875.505	2	0	-0.0143	0	2	SKDR	ATPEQVAAYTLK	LLRN	MOD:01715 K12;MOD:01715 A1	0	Q944G9	Q944G9{281-292}	0	0	0	F4JUJ5;Q944G9	660	660	64.34	64.34	32.2831	28.072	15	15	176.96
33107@20150821_01_AAroca_TMT6plex.cmpd.mgf	123.7	875.505	2	0	-0.0142	0	2	SKDR	ATPEQVAAYTLK	LLRN	MOD:01715 K12;MOD:01715 A1	0	Q944G9	Q944G9{281-292}	0	0	0	F4JUJ5;Q944G9	671	671	66.66	66.66	31.7778	27.3435	15	15	174.575
27316@20150821_01_AAroca_TMT6plex.cmpd.mgf	106.8	762.078	3	0	-0.0181	0	2	TCLK	TWGGRPENVNAAQTTLLAR	AKAN	MOD:01715 T1	0	Q944G9	Q944G9{348-366}	0	0	0	Q944G9	643	643	77.55	77.55	33.4804	28.6803	15	15	128.548
27495@20150821_01_AAroca_TMT6plex.cmpd.mgf	107.33	762.078	3	0	-0.0181	0	2	TCLK	TWGGRPENVNAAQTTLLAR	AKAN	MOD:01715 T1	0	Q944G9	Q944G9{348-366}	0	0	0	Q944G9	689	689	81.04	81.04	34.6371	29.9911	15	15	132.212
27584@20150821_01_AAroca_TMT6plex.cmpd.mgf	107.58	762.078	3	0	-0.0181	0	2	TCLK	TWGGRPENVNAAQTTLLAR	AKAN	MOD:01715 T1	0	Q944G9	Q944G9{348-366}	0	0	0	Q944G9	669	669	49.44	49.44	20.087	15.4568	15	15	107.632
27404@20150821_01_AAroca_TMT6plex.cmpd.mgf	107.07	762.078	3	0	-0.0181	0	2	TCLK	TWGGRPENVNAAQTTLLAR	AKAN	MOD:01715 T1	0	Q944G9	Q944G9{348-366}	0	0	0	Q944G9	663	663	87.7	87.7	34.2483	29.7359	15	15	132.212
42077@20150821_01_AAroca_TMT6plex.cmpd.mgf	149.92	920.491	3	0	-0.0213	0	2	DGSK	ATGAFILTASHNPGGPTEDFGIK	YNME	MOD:01715 K23;MOD:01715 A1	0	O49299;Q9SGC1	O49299{114-136};Q9SGC1{115-137}	0	0	0	F4I6W3;F4I6W4;O49299;Q9SGC1	767	767	83.38	83.38	26.5678	21.6339	15	15	147.61
27798@20150821_01_AAroca_TMT6plex.cmpd.mgf	108.2	933.508	2	0	-0.014	0	2	KVKK	ITAELQAASSSDSK	SFDP	MOD:01715 K14;MOD:01715 I1	0	P42737-2	P42737-2{34-47}	0	0	0	A8MQY4;F4K873;F4K875;P42737;P42737-2	825	825	95.09	95.09	32.323	26.978	15	15	210.241
28068@20150821_01_AAroca_TMT6plex.cmpd.mgf	109	933.508	2	0	-0.0143	0	2	KVKK	ITAELQAASSSDSK	SFDP	MOD:01715 K14;MOD:01715 I1	0	P42737-2	P42737-2{34-47}	0	0	0	A8MQY4;F4K873;F4K875;P42737;P42737-2	796	796	95.37	95.37	27.5719	22.7865	15	15	191.081
31337@20150821_01_AAroca_TMT6plex.cmpd.mgf	118.52	805.118	3	0	-0.0199	1	2	TFKK	EKYETNPALYGELAK	GQSP	MOD:01715 K2;MOD:01715 K15;MOD:01715 E1	0	P27140-2;P27140-3;P42737-2	P27140-2{142-156};P27140-3{65-79};P42737-2{65-79}	0	0	0	A8MQY4;F4K873;F4K875;P27140;P27140-2;P27140-3;P42737;P42737-2	807	807	76.43	76.43	31.606	26.599	15	15
30976@20150821_01_AAroca_TMT6plex.cmpd.mgf	117.47	805.118	3	0	-0.0198	1	2	TFKK	EKYETNPALYGELAK	GQSP	MOD:01715 K2;MOD:01715 K15;MOD:01715 E1	0	P27140-2;P27140-3;P42737-2	P27140-2{142-156};P27140-3{65-79};P42737-2{65-79}	0	0	0	A8MQY4;F4K873;F4K875;P27140;P27140-2;P27140-3;P42737;P42737-2	762	762	85.66	85.66	33.1656	28.1968	14.7212	15
33468@20150821_01_AAroca_TMT6plex.cmpd.mgf	124.75	964.025	2	0	-0.017	0	2	KKEK	YETNPALYGELAK	GQSP	MOD:01715 K13;MOD:01715 Y1	0	P27140-2;P27140-3;P42737-2	P27140-2{144-156};P27140-3{67-79};P42737-2{67-79}	0	0	0	A8MQY4;F4K873;F4K875;P27140;P27140-2;P27140-3;P42737;P42737-2	773	773	91.59	91.59	31.3522	27.3152	15	15	200.397
57123@20150821_01_AAroca_TMT6plex.cmpd.mgf	194.07	711.747	3	0	-0.0235	0	2	DKVK	YAGVGAAIEYAVLHLK	VENI	MOD:01715 K16;MOD:01715 Y1	0	P42737-2	P42737-2{126-141}	0	0	0	A8MQY4;F4K873;F4K875;P42737;P42737-2	901	901	112.6	112.6	33.5409	28.443	15	15	125.676
57621@20150821_01_AAroca_TMT6plex.cmpd.mgf	195.52	948.474	3	0	-0.0276	0	2	GGIK	GLMSFPLDGNNSTDFIEDWVK	ICLP	MOD:01715 K21;MOD:01715 G1	0	P27140-2;P27140-3;P42737-2	P27140-2{235-255};P27140-3{158-178};P42737-2{158-178}	0	0	0	A8MQY4;F4K873;F4K875;P27140;P27140-2;P27140-3;P42737;P42737-2	827	827	121.82	121.82	29.4108	24.4792	15	15	130.073
57710@20150821_01_AAroca_TMT6plex.cmpd.mgf	195.78	948.474	3	0	-0.0276	0	2	GGIK	GLMSFPLDGNNSTDFIEDWVK	ICLP	MOD:01715 K21;MOD:01715 G1	0	P27140-2;P27140-3;P42737-2	P27140-2{235-255};P27140-3{158-178};P42737-2{158-178}	0	0	0	A8MQY4;F4K873;F4K875;P27140;P27140-2;P27140-3;P42737;P42737-2	756	756	75.89	75.89	34.7198	29.4781	15	15	125.52
45707@20150821_01_AAroca_TMT6plex.cmpd.mgf	160.52	970.047	2	0	-0.02	0	2	KFTK	LFINGQFIDAASGK	TFET	MOD:01715 K14;MOD:01715 L1	0	Q56YU0	Q56YU0{22-35}	0	0	0	Q56YU0	719	719	72.64	72.64	28.7428		15	15	184.016
39588@20150821_01_AAroca_TMT6plex.cmpd.mgf	142.62	1022.02	2	0	-0.0153	0	2	GNCR	ESGMDALDNYLQTK	SVVM	MOD:01715 K14;MOD:01715 E1	0	Q56YU0	Q56YU0{476-489}	0	0	0	Q56YU0	686	686	80.25	80.25	29.9911	24.3944	15	15	184.84
46364@20150821_01_AAroca_TMT6plex.cmpd.mgf	162.43	859.801	3	0	-0.0296	0	2	GYGK	FISPNEVSVETIDGGNTIVK	GKHI	MOD:01715 K20;MOD:01715 F1	0	Q9M5K3	Q9M5K3{157-176}	0	0	0	Q9M5K3	730	730	109.61	109.61	26.4231	21.9587	14.8861	15	126.76
56982@20150821_01_AAroca_TMT6plex.cmpd.mgf	193.65	883.784	3	0	-0.0272	0	2	VWGR	LGSEVTVVEFAGDIVPSMDGEIR	KQFQ	MOD:01715 L1	0	Q9M5K3	Q9M5K3{236-258}	0	0	0	Q9M5K3	879	879	102.37	102.37	31.8719	27.1547	15	15	122.86
54170@20150821_01_AAroca_TMT6plex.cmpd.mgf	185.32	923.491	3	0	-0.0323	0	2	DGVK	LTVEPAEGGEQSILEADVVLVSAGR	TPFT	MOD:01715 L1	0	Q9M5K3	Q9M5K3{290-314}	0	0	0	Q9M5K3	824	824	112.01	112.01	40.3785	35.4189	15	15	166.656
38894@20150821_01_AAroca_TMT6plex.cmpd.mgf	140.58	815.145	3	0	-0.0202	1	2	WHGR	KDSPLDVVVINDTGGVK	QASH	MOD:01715 K1;MOD:01715 K17;MOD:01715 K1	0	Q9LPW0	Q9LPW0{87-103}	0	0	0	Q9LPW0;Q9LPW0-2	832	832	57.89	57.89			15	15
58851@20150821_01_AAroca_TMT6plex.cmpd.mgf	199.13	976.176	3	0	-0.0397	0	2	VSDR	NPSNLPWGELGIDLVIEGTGVFVDR	DGAG	MOD:01715 N1	0	Q9LPW0	Q9LPW0{144-168}	0	0	0	Q9LPW0;Q9LPW0-2	713	713	54.81	54.81	23.1614	18.2213	15	15	144.734
47175@20150821_01_AAroca_TMT6plex.cmpd.mgf	164.8	1110.55	2	0	-0.0262	0	2	FYLR	ELEDADYLAYAMETK	EKGK	MOD:01715 K15;MOD:01715 E1	0	Q93WJ8	Q93WJ8{148-162}	0	0	0	Q93WJ8	835	835	85.18	85.18	31.3584	26.6775	15	15	186.669
40367@20150821_01_AAroca_TMT6plex.cmpd.mgf	144.9	890.07	3	0	-0.0256	0	2		MVYDYYASGAEDQWTLQENR	NAFA	MOD:01715 M1	0	Q9LRR9;Q9LRS0	Q9LRR9{20-39};Q9LRS0{20-39}	0	0	0	F4JFV6;O49506;O49506-2;Q2V3V9;Q9LRR9;Q9LRR9-2;Q9LRS0	876	876	127.33	127.33	38.3097	33.0929	15	15	130.809
40456@20150821_01_AAroca_TMT6plex.cmpd.mgf	145.17	890.07	3	0	-0.0256	0	2		MVYDYYASGAEDQWTLQENR	NAFA	MOD:01715 M1	0	Q9LRR9;Q9LRS0	Q9LRR9{20-39};Q9LRS0{20-39}	0	0	0	F4JFV6;O49506;O49506-2;Q2V3V9;Q9LRR9;Q9LRR9-2;Q9LRS0	816	816	114.07	114.07	33.6582	28.2873	15	15	121.022
40273@20150821_01_AAroca_TMT6plex.cmpd.mgf	144.63	890.07	3	0	-0.0256	0	2		MVYDYYASGAEDQWTLQENR	NAFA	MOD:01715 M1	0	Q9LRR9;Q9LRS0	Q9LRR9{20-39};Q9LRS0{20-39}	0	0	0	F4JFV6;O49506;O49506-2;Q2V3V9;Q9LRR9;Q9LRR9-2;Q9LRS0	866	866	134.56	134.56	35.9475	31.0874	15	15	132.281
58222@20150821_01_AAroca_TMT6plex.cmpd.mgf	197.28	1046.53	3	0	-0.0355	0	2	ATAR	AASAAGTIMTLSSWATSSVEEVASTGPGIR	FFQL	MOD:01715 A1	0	Q9LRR9;Q9LRS0	Q9LRR9{95-124};Q9LRS0{95-124}	0	0	0	A8MS37;B3H4B8;F4JFV6;Q2V3V9;Q9LRR9;Q9LRR9-2;Q9LRS0	859	859	145.57	145.57	35.7471	30.3795	15	15	174.819
44838@20150821_01_AAroca_TMT6plex.cmpd.mgf	157.98	1077.51	3	0	-0.0299	1	2	LTLK	NFEGLDLGKMDEANDSGLASYVAGQIDR	TLSW	MOD:00719 M10;MOD:01715 N1	0	Q9LRR9;Q9LRS0	Q9LRR9{182-209};Q9LRS0{182-209}	0	0	0	A8MS37;B3H4B8;Q2V3V9;Q9LRR9;Q9LRR9-2;Q9LRS0	610	610	94.87	94.87	29.8476	24.884	15	15	89.7175
34908@20150821_01_AAroca_TMT6plex.cmpd.mgf	128.93	1006.45	2	0	-0.0162	0	2	DLGK	MDEANDSGLASYVAGQIDR	TLSW		0	Q9LRR9;Q9LRS0	Q9LRR9{191-209};Q9LRS0{191-209}	0	0	0	A8MS37;B3H4B8;Q2V3V9;Q9LRR9;Q9LRR9-2;Q9LRS0	667	667	130.74	130.74	35.9517	31.1026	15	15	158.367
34818@20150821_01_AAroca_TMT6plex.cmpd.mgf	128.68	1006.45	2	0	-0.0162	0	2	DLGK	MDEANDSGLASYVAGQIDR	TLSW		0	Q9LRR9;Q9LRS0	Q9LRR9{191-209};Q9LRS0{191-209}	0	0	0	A8MS37;B3H4B8;Q2V3V9;Q9LRR9;Q9LRR9-2;Q9LRS0	686	686	117.12	117.12	38.5742	33.558	15	15	159.137
39490@20150821_01_AAroca_TMT6plex.cmpd.mgf	142.33	748.025	3	1	-0.0068	0	2	DLGK	MDEANDSGLASYVAGQIDR	TLSW	MOD:01715 M1	0	Q9LRR9;Q9LRS0	Q9LRR9{191-209};Q9LRS0{191-209}	0	0	0	A8MS37;B3H4B8;Q2V3V9;Q9LRR9;Q9LRR9-2;Q9LRS0	701	701	107.01	107.01	28.0884	23.5204	15	15	122.273
57294@20150821_01_AAroca_TMT6plex.cmpd.mgf	194.57	1167.16	2	0	-0.0269	0	2	HGAR	QLDYVPATISALEEVVK	ATQG	MOD:01715 K17;MOD:01715 Q1	0	Q9LRR9;Q9LRS0	Q9LRR9{258-274};Q9LRS0{258-274}	0	0	0	A8MS37;B3H4B8;F4JFV6;Q2V3V9;Q9LRR9;Q9LRR9-2;Q9LRS0	775	775	82.68	82.68	26.8979	22.2286	15	15	148.035
46892@20150821_01_AAroca_TMT6plex.cmpd.mgf	163.97	745.405	3	0	-0.023	0	2	NGIK	VTAAVPSGASTGIYEALELR	DGGS	MOD:01715 V1	0	P25696	P25696{33-52}	0	0	0	P25696	772	772	106.61	106.61	36.2745	31.1868	15	15	122.329
46802@20150821_01_AAroca_TMT6plex.cmpd.mgf	163.72	745.405	3	0	-0.023	0	2	NGIK	VTAAVPSGASTGIYEALELR	DGGS	MOD:01715 V1	0	P25696	P25696{33-52}	0	0	0	P25696	798	798	101.8	101.8	34.7352	30.3591	15	15	129.868
50340@20150821_01_AAroca_TMT6plex.cmpd.mgf	174.07	821.473	3	0	-0.0264	0	2	GNPK	IVLPVPAFNVINGGSHAGNK	LAMQ	MOD:01715 K20;MOD:01715 I1	0	P25696	P25696{148-167}	0	0	0	P25696	750	750	85.26	85.26	26.9445	21.8687	15	15	132.108
50432@20150821_01_AAroca_TMT6plex.cmpd.mgf	174.33	821.473	3	0	-0.0264	0	2	GNPK	IVLPVPAFNVINGGSHAGNK	LAMQ	MOD:01715 K20;MOD:01715 I1	0	P25696	P25696{148-167}	0	0	0	P25696	834	834	108.19	108.19	31.745	26.8515	15	15	121.048
50520@20150821_01_AAroca_TMT6plex.cmpd.mgf	174.6	821.473	3	0	-0.0264	0	2	GNPK	IVLPVPAFNVINGGSHAGNK	LAMQ	MOD:01715 K20;MOD:01715 I1	0	P25696	P25696{148-167}	0	0	0	P25696	697	697	81.43	81.43	29.3074	23.9803	14.1249	15	118.675
30558@20150821_01_AAroca_TMT6plex.cmpd.mgf	116.25	928.121	3	0	-0.0229	0	2	IKKK	YGQDATNVGDEGGFAPNIQENK	EGLE	MOD:01715 K22;MOD:01715 Y1	0	P25696	P25696{205-226}	0	0	0	P25696	660	660	56.11	56.11	24.7707	19.7816	15	15	127.866
30468@20150821_01_AAroca_TMT6plex.cmpd.mgf	115.98	928.121	3	0	-0.0229	0	2	IKKK	YGQDATNVGDEGGFAPNIQENK	EGLE	MOD:01715 K22;MOD:01715 Y1	0	P25696	P25696{205-226}	0	0	0	P25696	761	761	114.96	114.96	30.5862	25.9154	15	15	140.433
57076@20150821_01_AAroca_TMT6plex.cmpd.mgf	193.92	899.488	3	0	-0.0268	0	2	ANSK	IVPASAIPDGWMGLDIGPDSVK	TFNE	MOD:01715 K22;MOD:01715 I1	0	P50318	P50318{357-378}	0	0	0	F4I3L1;P50318	896	896	102.71	102.71	24.9459	19.819	15	15	130.42
32804@20150821_01_AAroca_TMT6plex.cmpd.mgf	122.82	797.141	3	0	-0.0206	1	2	ELSK	KGVTTIIGGGDSVAAVEK	VGVA	MOD:01715 K1;MOD:01715 K18;MOD:01715 K1	0	P50318	P50318{421-438}	0	0	0	F4I3L1;P50318	902	902	97.35	97.35			15	15
50617@20150821_01_AAroca_TMT6plex.cmpd.mgf	174.88	942.204	3	0	-0.011	2	2	GFCK	TKIPAELTAALEPIKDNDEAVK	AYGI	MOD:01715 K15;MOD:01715 K22	0	Q9SE60	Q9SE60{239-260}	0	0	0	F4JAK1;Q9SE60;Q9SE60-2	593	593	37.68	37.68	27.3004	21.727	15	15	124.605
40278@20150821_01_AAroca_TMT6plex.cmpd.mgf	144.65	1066.56	2	0	-0.0213	0	2	GNLK	SSPWSELDGLQPETK	IINE	MOD:01715 K15;MOD:01715 S1	0	Q9SE60	Q9SE60{408-422}	0	0	0	Q9SE60	596	596	57.3	57.3	28.799	24.0768	15	15	141.388
49544@20150821_01_AAroca_TMT6plex.cmpd.mgf	171.73	1018.17	3	0	-0.0421	0	2	AVNK	SENWVSNTGESDVNAVTWGVFPAK	EVIQ	MOD:01715 K24;MOD:01715 S1	0	Q9SE60	Q9SE60{500-523}	0	0	0	Q9SE60	752	752	73.62	73.62	35.6509	30.3685	15	15	136.07
41298@20150821_01_AAroca_TMT6plex.cmpd.mgf	147.63	1017.54	2	0	-0.0159	0	2	EILK	GLASVGLTSLQSGMDNVR	NPVG	MOD:01715 G1	0	Q39161	Q39161{185-202}	0	0	0	Q39161	836	836	101.72	101.72	27.4937	22.9072	15	15	215.353
41208@20150821_01_AAroca_TMT6plex.cmpd.mgf	147.37	1017.54	2	0	-0.0159	0	2	EILK	GLASVGLTSLQSGMDNVR	NPVG	MOD:01715 G1	0	Q39161	Q39161{185-202}	0	0	0	Q39161	835	835	106.32	106.32	30.6391	26.2533	15	15	231.044
54658@20150821_01_AAroca_TMT6plex.cmpd.mgf	186.75	1014.49	3	0	-0.0357	1	2	QTDR	FNKQDFESDFIFGVASSAYQIEGGR	GRGL	MOD:01715 K3	0	Q9C5C2	Q9C5C2{50-74}	0	0	0	Q9C5C2;Q9C5C2-2	733	733	92.8	92.8	32.2543	27.3337	15	15	157.009
54747@20150821_01_AAroca_TMT6plex.cmpd.mgf	187	1014.49	3	0	-0.0357	1	2	QTDR	FNKQDFESDFIFGVASSAYQIEGGR	GRGL	MOD:01715 K3	0	Q9C5C2	Q9C5C2{50-74}	0	0	0	Q9C5C2;Q9C5C2-2	694	694	81.07	81.07	34.3907	29.3647	15	15	150.005
54839@20150821_01_AAroca_TMT6plex.cmpd.mgf	187.28	1014.49	3	0	-0.0357	1	2	QTDR	FNKQDFESDFIFGVASSAYQIEGGR	GRGL	MOD:01715 K3	0	Q9C5C2	Q9C5C2{50-74}	0	0	0	Q9C5C2;Q9C5C2-2	711	711	56.77	56.77	22.8243	17.7859	15	15	135.344
56446@20150821_01_AAroca_TMT6plex.cmpd.mgf	192.07	884.754	3	0	-0.0318	0	2	RFNK	QDFESDFIFGVASSAYQIEGGR	GRGL	MOD:01715 Q1	0	Q9C5C2	Q9C5C2{53-74}	0	0	0	Q9C5C2;Q9C5C2-2	898	898	122.13	122.13	32.0616	26.6727	15	15	142.766
57828@20150821_01_AAroca_TMT6plex.cmpd.mgf	196.13	844.474	3	0	-0.027	1	2	ATWR	AKEFFLGWFMEPLTK	GKYP	MOD:01715 K2;MOD:01715 K15;MOD:01715 A1	0	Q9C5C2	Q9C5C2{307-321}	0	0	0	Q9C5C2;Q9C5C2-2	782	782	56.14	56.14	33.3616	28.3491	15	15
56970@20150821_01_AAroca_TMT6plex.cmpd.mgf	193.62	707.075	3	0	-0.0218	0	2	DKVK	YGGVGAAIEYAVLHLK	VENI	MOD:01715 K16;MOD:01715 Y1	0	P27140-2;P27140-3	P27140-2{203-218};P27140-3{126-141}	0	0	0	P27140;P27140-2;P27140-3	833	833	94.66	94.66	30.1297	25.4167	15	15	119.388
57029@20150821_01_AAroca_TMT6plex.cmpd.mgf	193.8	707.075	3	0	-0.0218	0	2	DKVK	YGGVGAAIEYAVLHLK	VENI	MOD:01715 K16;MOD:01715 Y1	0	P27140-2;P27140-3	P27140-2{203-218};P27140-3{126-141}	0	0	0	P27140;P27140-2;P27140-3	797	797	47.46	47.46	32.9007	28.0721	15	15	116.26
57063@20150821_01_AAroca_TMT6plex.cmpd.mgf	193.88	707.075	3	0	-0.0218	0	2	DKVK	YGGVGAAIEYAVLHLK	VENI	MOD:01715 K16;MOD:01715 Y1	0	P27140-2;P27140-3	P27140-2{203-218};P27140-3{126-141}	0	0	0	P27140;P27140-2;P27140-3	785	785	97.42	97.42	30.2987	25.229	15	15	101.718
47830@20150821_01_AAroca_TMT6plex.cmpd.mgf	166.72	923.829	3	0	-0.0305	1	2	VDIR	KDLYGNIVLSGGSTMFPGIADR	MSKE	MOD:01715 K1;MOD:01715 K1	0	P53492	P53492{293-314}	0	0	0	P53492	710	710	71.22	71.22			15	15	131.654
29808@20150821_01_AAroca_TMT6plex.cmpd.mgf	114.05	997.986	2	0	-0.0159	0	2	DVAR	SENAVQANMELEFQR	NKER	MOD:01715 S1	0	Q42560;Q9SIB9	Q42560{139-153};Q9SIB9{231-245}	0	0	0	B3H5Y0;Q42560;Q9SIB9	668	668	47.96	47.96	27.9166	23.1013	15	15	171.166
58912@20150821_01_AAroca_TMT6plex.cmpd.mgf	199.32	964.482	3	0	-0.0411	0	2	VFLR	DIWPTTEEIAEVVQSSVLPDMFR	ATYE	MOD:01715 D1	0	Q9SIB9	Q9SIB9{684-706}	0	0	0	Q9SIB9	762	762	73.32	73.32	32.8168	28.0619	15	15	133.935
48193@20150821_01_AAroca_TMT6plex.cmpd.mgf	167.78	1025.48	3	0	-0.0336	0	2	GGYK	NEGFVEVLAAQQSPENPNWFQGTADAVR	QYLW		0	P55228	P55228{167-194}	0	0	0	P55228	535	535	77.92	77.92	31.3859	26.2482	15	15	132.132
48104@20150821_01_AAroca_TMT6plex.cmpd.mgf	167.52	1025.48	3	0	-0.0336	0	2	GGYK	NEGFVEVLAAQQSPENPNWFQGTADAVR	QYLW		0	P55228	P55228{167-194}	0	0	0	P55228	659	659	91.99	91.99	31.1347	26.3154	15	15	163.735
34266@20150821_01_AAroca_TMT6plex.cmpd.mgf	127.08	702.014	3	0	-0.0186	0	2	QAHR	ETDADITVAALPMDEQR	ATAF	MOD:01715 E1	0	P55228	P55228{230-246}	0	0	0	P55228	699	699	71.63	71.63	28.7912	24.0827	15	15	106.084
34188@20150821_01_AAroca_TMT6plex.cmpd.mgf	126.85	1052.52	2	0	-0.0184	0	2	QAHR	ETDADITVAALPMDEQR	ATAF	MOD:01715 E1	0	P55228	P55228{230-246}	0	0	0	P55228	770	770	70.5	70.5	27.8338	23.1207	15	15	190.636
46385@20150821_01_AAroca_TMT6plex.cmpd.mgf	162.5	814.782	3	0	-0.019	0	2	YSSK	DIPSGGIIALADADVPTSGSK	SAAC	MOD:01715 K21;MOD:01715 D1	0	Q6ZY51	Q6ZY51{859-879}	0	0	0	Q6ZY51	791	791	88.2	88.2	32.3189	27.5572	15	15	132.528
24768@20150821_01_AAroca_TMT6plex.cmpd.mgf	99.37	929.491	2	0	-0.0127	0	2	RVGK	NVIIANSEGIQEADR	SSDG	MOD:01715 N1	0	P55229	P55229{482-496}	0	0	0	P55229	804	804	70.46	70.46	28.2487	23.5914	15	15	201.814
42377@20150821_01_AAroca_TMT6plex.cmpd.mgf	150.78	916.189	3	0	-0.0286	1	2	TFYK	AQGLSVGSSLVEEDKLDLAK	SLME	MOD:01715 K15;MOD:01715 K20;MOD:01715 A1	0	Q9SAJ4	Q9SAJ4{233-252}	0	0	0	Q9SAJ4	657	657	66.93	66.93	29.0412	24.1779	15	15
52505@20150821_01_AAroca_TMT6plex.cmpd.mgf	180.42	865.135	3	0	-0.0301	0	2	DKER	DAHYLTGLLPPVILSQDVQER	KVMH	MOD:01715 D1	0	Q9LYG3	Q9LYG3{70-90}	0	0	0	Q9LYG3	829	829	86.46	86.46	32.7159	27.8603	15	15	112.928
52322@20150821_01_AAroca_TMT6plex.cmpd.mgf	179.88	865.135	3	0	-0.0301	0	2	DKER	DAHYLTGLLPPVILSQDVQER	KVMH	MOD:01715 D1	0	Q9LYG3	Q9LYG3{70-90}	0	0	0	Q9LYG3	769	769	93.38	93.38	32.2654	27.1866	15	15	118.553
56603@20150821_01_AAroca_TMT6plex.cmpd.mgf	192.53	1096.64	3	0	-0.0393	0	2	KPVK	DLIGAVNAIKPTVLIGTSGVGQTFTK	EVVE	MOD:01715 K10;MOD:01715 K26;MOD:01715 D1	0	Q9LYG3	Q9LYG3{399-424}	0	0	0	Q9LYG3	1018	1018	93	93	40.0963	34.0199	15	15
48855@20150821_01_AAroca_TMT6plex.cmpd.mgf	169.72	1107.59	2	0	-0.0227	0	2	TKGR	AIFGSGSPFDPVVYDGK	TYLP	MOD:01715 K17;MOD:01715 A1	0	Q9LYG3	Q9LYG3{464-480}	0	0	0	Q9LYG3	877	877	106.64	106.64	27.1715	22.6013	15	15	180.026
15228@20150821_01_AAroca_TMT6plex.cmpd.mgf	71.65	795.405	2	0	-0.0072	0	2	KFVK	GASINNLEAGSDGR	VSAV	MOD:01715 G1	0	P92947	P92947{278-291}	0	0	0	F4I576;F4I577;P92947;P92947-2	734	734	74.99	74.99	23.4157	18.9832	15	15	182.784
15047@20150821_01_AAroca_TMT6plex.cmpd.mgf	71.12	795.405	2	0	-0.0072	0	2	KFVK	GASINNLEAGSDGR	VSAV	MOD:01715 G1	0	P92947	P92947{278-291}	0	0	0	F4I576;F4I577;P92947;P92947-2	740	740	90.41	90.41	26.4912	21.6969	15	15	198.487
44612@20150821_01_AAroca_TMT6plex.cmpd.mgf	157.32	752.44	3	0	-0.0219	1	2	SAVK	APVSLDFETSVFKK	EKVS	MOD:01715 K13;MOD:01715 K14;MOD:01715 A1	0	Q05758	Q05758{76-89}	0	0	0	Q05758	701	701	59.23	59.23	26.7876	22.0002	15	15
48251@20150821_01_AAroca_TMT6plex.cmpd.mgf	167.95	949.527	2	0	-0.021	0	2	SAVK	APVSLDFETSVFK	KEKV	MOD:01715 K13;MOD:01715 A1	0	Q05758	Q05758{76-88}	0	0	0	Q05758	760	760	77.98	77.98	28.8234	24.3299	15	15	202.72
40573@20150821_01_AAroca_TMT6plex.cmpd.mgf	145.52	814.441	2	0	-0.0158	0	2	KKEK	VSLAGYEEYIVR	GGRD	MOD:01715 V1	0	Q05758	Q05758{92-103}	0	0	0	Q05758	654	654	50.21	50.21	29.8207	25.4177	15	15	170.234
36700@20150821_01_AAroca_TMT6plex.cmpd.mgf	134.18	737.066	3	0	-0.022	0	2	KGIK	QIGVIGWGSQGPAQAQNLR	DSLV	MOD:01715 Q1	0	Q05758	Q05758{121-139}	0	0	0	Q05758	731	731	74.17	74.17	30.7896	25.9599	15	15	128.203
36617@20150821_01_AAroca_TMT6plex.cmpd.mgf	133.93	1105.1	2	0	-0.021	0	2	KGIK	QIGVIGWGSQGPAQAQNLR	DSLV	MOD:01715 Q1	0	Q05758	Q05758{121-139}	0	0	0	Q05758	807	807	79.95	79.95	27.0746	22.1494	15	15	213.885
28305@20150821_01_AAroca_TMT6plex.cmpd.mgf	109.68	767.056	3	0	-0.0105	0	2	VQGK	EINGAGINASFAVHQDVDGR	AADV	MOD:01715 E1	0	Q05758	Q05758{261-280}	0	0	0	Q05758	843	843	111.47	111.47	32.8901	28.1492	15	15	138.499
47053@20150821_01_AAroca_TMT6plex.cmpd.mgf	164.43	948.522	3	0	-0.0293	1	2	TISR	TISTQGMLAVYNSLSEEGKK	DFET	MOD:01715 K19;MOD:01715 K20;MOD:01715 T1	0	Q05758	Q05758{357-376}	0	0	0	Q05758	804	804	77.98	77.98	29.4819	24.3468	15	15
48614@20150821_01_AAroca_TMT6plex.cmpd.mgf	169.02	938.435	3	0	-0.0269	0	2	IQEK	NHIPFFDVAYQGFASGSLDEDAASVR	LFAE		0	P46248	P46248{256-281}	0	0	0	B9DG21;F4JTH0;P46248	803	803	109.69	109.69	29.6468	24.6181	15	15	160.462
42279@20150821_01_AAroca_TMT6plex.cmpd.mgf	150.5	784.776	3	0	-0.0215	0	2	AVVK	AVLYGSGNAYAPSLGLAAAK	SAVA	MOD:01715 K20;MOD:01715 A1	0	Q9SUR6	Q9SUR6{64-83}	0	0	0	F4JP99;Q9SUR6	845	845	109.58	109.58	31.4223	26.6536	15	15	138.64
42189@20150821_01_AAroca_TMT6plex.cmpd.mgf	150.25	784.776	3	0	-0.0215	0	2	AVVK	AVLYGSGNAYAPSLGLAAAK	SAVA	MOD:01715 K20;MOD:01715 A1	0	Q9SUR6	Q9SUR6{64-83}	0	0	0	F4JP99;Q9SUR6	823	823	101.88	101.88	35.3552	30.5865	15	15	141.281
36854@20150821_01_AAroca_TMT6plex.cmpd.mgf	134.63	853.116	3	0	0.0025	0	2	ISAK	ANPEADDATEIAGNIVYHAK	YSPH	MOD:01715 K20;MOD:01715 A1	0	Q9SD76	Q9SD76{20-39}	0	0	0	Q9SD76	912	912	110.55	110.55	30.1605	24.9218	15	15	122.173
48602@20150821_01_AAroca_TMT6plex.cmpd.mgf	168.98	772.088	3	0	-0.0241	0	2	LQGR	ALTNAIGNLNLQGPYADALR	TLGY	MOD:01715 A1	0	Q9SD76	Q9SD76{97-116}	0	0	0	Q9SD76	764	764	94.8	94.8	32.6536	27.9026	14.9208	15	128.834
46663@20150821_01_AAroca_TMT6plex.cmpd.mgf	163.3	892.8	3	0	-0.03	0	2	RIVK	LVNDVGDVVNSDPEVNEYLK	VVFV	MOD:01715 K20;MOD:01715 L1	0	Q9SD76	Q9SD76{629-648}	0	0	0	Q9SD76	799	799	112.21	112.21	34.4804	29.3635	15	15	151.916
46752@20150821_01_AAroca_TMT6plex.cmpd.mgf	163.57	892.8	3	0	-0.03	0	2	RIVK	LVNDVGDVVNSDPEVNEYLK	VVFV	MOD:01715 K20;MOD:01715 L1	0	Q9SD76	Q9SD76{629-648}	0	0	0	Q9SD76	715	715	48.54	48.54	24.9702	19.8841	14.7696	15	124.55
53934@20150821_01_AAroca_TMT6plex.cmpd.mgf	184.62	882.429	3	0	-0.0288	0	2	GFGR	GDYFLVGYDFPSYMDAQAK	VDEA	MOD:01715 K19;MOD:01715 G1	0	Q9SD76	Q9SD76{776-794}	0	0	0	Q9SD76	498	498	62	62	35.2258	30.4607	15	15	110.179
40938@20150821_01_AAroca_TMT6plex.cmpd.mgf	146.58	970.15	3	0	-0.0293	0	2	FLTR	TGYTGEDGFEISVPDEHAVDLAK	AILE	MOD:01715 K23;MOD:01715 T1	0	O65396	O65396{226-248}	0	0	0	O65396	813	813	110.33	110.33	30.9808	25.4853	15	15	140.347
40848@20150821_01_AAroca_TMT6plex.cmpd.mgf	146.32	970.15	3	0	-0.0293	0	2	FLTR	TGYTGEDGFEISVPDEHAVDLAK	AILE	MOD:01715 K23;MOD:01715 T1	0	O65396	O65396{226-248}	0	0	0	O65396	843	843	105.88	105.88	33.8259	28.8317	15	15	141.314
41028@20150821_01_AAroca_TMT6plex.cmpd.mgf	146.85	970.15	3	0	-0.0293	0	2	FLTR	TGYTGEDGFEISVPDEHAVDLAK	AILE	MOD:01715 K23;MOD:01715 T1	0	O65396	O65396{226-248}	0	0	0	O65396	814	814	94.11	94.11	29.7722	24.5774	15	15	147.764
56253@20150821_01_AAroca_TMT6plex.cmpd.mgf	191.52	706.41	3	0	-0.023	0	2	KRRR	AEGGFLGADVILQQLK	DGPT	MOD:01715 K16;MOD:01715 A1	0	O65396	O65396{303-318}	0	0	0	O65396	814	814	73.85	73.85	31.8449	26.8091	15	15	100.424
36818@20150821_01_AAroca_TMT6plex.cmpd.mgf	134.53	745.776	3	0	-0.019	1	2	SGNK	IGEITSGGFSPNLKK	NIAM	MOD:01715 K14;MOD:01715 K15;MOD:01715 I1	0	O65396	O65396{349-363}	0	0	0	O65396	656	656	55.25	55.25	29.2703	24.109	15	15
57847@20150821_01_AAroca_TMT6plex.cmpd.mgf	196.2	830.464	3	0	-0.0267	0	2	FGSR	AVLNPMAAMFGGIVGQEVVK	ACSG	MOD:01715 K20;MOD:01715 A1	0	P92974;P93028	P92974{415-434};P93028{418-437}	0	0	0	P92974;P93028	778	778	77.38	77.38	33.6245	28.7314	15	15	131.059
55646@20150821_01_AAroca_TMT6plex.cmpd.mgf	189.7	854.803	3	0	-0.0341	0	2	TDEK	ATTLTTASVDDAAVIDDLIAK	IDQC	MOD:01715 K21;MOD:01715 A1	0	P93028	P93028{841-861}	0	0	0	P93028	850	850	89.26	89.26	27.2621	22.3959	14.1739	15	153.338
45885@20150821_01_AAroca_TMT6plex.cmpd.mgf	161.03	973.808	3	0	-0.0272	0	2	LNTK	ITGDDAPGETWHIVFTTEGEVPYR	EGQS	MOD:01715 I1	0	Q9FKW6	Q9FKW6{94-117}	0	0	0	Q9FKW6	817	817	105.39	105.39	35.7257		15	15	156.647
32598@20150821_01_AAroca_TMT6plex.cmpd.mgf	122.22	903.443	2	0	-0.0126	0	2	CTTK	TYPDNSFDVIYSR	DTIL	MOD:01715 T1	0	Q944H0	Q944H0{343-355}	0	0	0	Q944H0;Q944H0-2	615	615	45.5	45.5	24.9927		15	15	158.389
32508@20150821_01_AAroca_TMT6plex.cmpd.mgf	121.95	903.443	2	0	-0.0126	0	2	CTTK	TYPDNSFDVIYSR	DTIL	MOD:01715 T1	0	Q944H0	Q944H0{343-355}	0	0	0	Q944H0;Q944H0-2	601	601	52.13	52.13	26.0526		15	15	150.401
44625@20150821_01_AAroca_TMT6plex.cmpd.mgf	157.35	880.108	3	0	-0.0225	1	2	QMLK	DAGFDDVIAEDRTDQFVQVLR	RELE	MOD:01715 D1	0	Q944H0	Q944H0{420-440}	0	0	0	Q944H0;Q944H0-2	664	664	62.16	62.16	34.7318	29.9201	15	15	197.672
57985@20150821_01_AAroca_TMT6plex.cmpd.mgf	196.58	1171.64	2	0	-0.0234	0	2	ERVR	DLLDFSIYLDISNEVK	FAWK	MOD:01715 K16;MOD:01715 D1	0	P25697	P25697{182-197}	0	0	0	P25697	806	806	104.31	104.31	32.3754	27.4161	15	15	185.348
51758@20150821_01_AAroca_TMT6plex.cmpd.mgf	178.23	1056.8	3	0	-0.0335	0	2	PGIK	FNYEPDSYFDHEVSVLEMDGQFDR	LDEL	MOD:01715 F1	0	P25697	P25697{302-325}	0	0	0	P25697	798	798	92.88	92.88	35.6314	30.6212	15	15	152.874
51846@20150821_01_AAroca_TMT6plex.cmpd.mgf	178.48	1056.8	3	0	-0.0335	0	2	PGIK	FNYEPDSYFDHEVSVLEMDGQFDR	LDEL	MOD:01715 F1	0	P25697	P25697{302-325}	0	0	0	P25697	724	724	87.1	87.1	31.2233	26.2131	15	15	136.383
48306@20150821_01_AAroca_TMT6plex.cmpd.mgf	168.12	801.418	3	0	-0.0276	0	2	QMLK	HADFPGSNNGTGLFQTIVGLK	IRDL	MOD:01715 K21	0	P25697	P25697{354-374}	0	0	0	P25697	553	553	90.22	90.22	26.0296	21.2667	15	15	90.0293
49451@20150821_01_AAroca_TMT6plex.cmpd.mgf	171.47	877.806	3	0	-0.0281	0	2	QMLK	HADFPGSNNGTGLFQTIVGLK	IRDL	MOD:01715 K21;MOD:01715 H1	0	P25697	P25697{354-374}	0	0	0	P25697	680	680	84.5	84.5	33.8749	28.8858	15	15	108.106
49538@20150821_01_AAroca_TMT6plex.cmpd.mgf	171.72	877.806	3	0	-0.0281	0	2	QMLK	HADFPGSNNGTGLFQTIVGLK	IRDL	MOD:01715 K21;MOD:01715 H1	0	P25697	P25697{354-374}	0	0	0	P25697	737	737	104.6	104.6	34.8584	29.987	15	15	123.313
49627@20150821_01_AAroca_TMT6plex.cmpd.mgf	171.97	877.806	3	0	-0.0281	0	2	QMLK	HADFPGSNNGTGLFQTIVGLK	IRDL	MOD:01715 K21;MOD:01715 H1	0	P25697	P25697{354-374}	0	0	0	P25697	734	734	111.66	111.66	36.4783	31.7123	15	15	119.538
44298@20150821_01_AAroca_TMT6plex.cmpd.mgf	156.4	1054.57	2	0	-0.0234	0	2	NALR	GSNIELVLDVPNPDLQR	LASS	MOD:01715 G1	0	F4J270	F4J270{79-95}	0	0	0	F4J270	767	767	67.14	67.14	30.0346	25.4547	15	15	185.058
52537@20150821_01_AAroca_TMT6plex.cmpd.mgf	180.52	1064.87	3	0	-0.0363	0	2	VTFR	YISVGNEVQPSDQAASFVLPAMQNIER	AVSS	MOD:01715 Y1	0	F4J270	F4J270{121-147}	0	0	0	F4J270	763	763	99.79	99.79	32.1681	26.5561	15	15	153.083
43398@20150821_01_AAroca_TMT6plex.cmpd.mgf	153.77	1024.57	2	0	-0.0332	0	2	YTQK	LVSFETNVVPEEVK	YVPV	MOD:01715 K14;MOD:01715 L1	0	Q9M8D3	Q9M8D3{243-256}	0	0	0	Q9M8D3	764	764	84.48	84.48	28.4733	24.0615	15	15	178.923
46605@20150821_01_AAroca_TMT6plex.cmpd.mgf	163.13	1222.18	2	0	-0.029	0	2	GKFK	ATDSPLPTVPGYDVAGVVVK	VGSA	MOD:01715 K20;MOD:01715 A1	0	Q9ZUC1	Q9ZUC1{131-150}	0	0	0	Q9ZUC1	662	662	46.22	46.22	25.5058	20.5827	14.3768	15	129.348
34904@20150821_01_AAroca_TMT6plex.cmpd.mgf	128.93	877.944	2	0	-0.0145	0	2	RLMK	AQALGDTSSLEFMR	GRRI	MOD:01715 A1	0	Q9SIF2	Q9SIF2{657-670}	0	0	0	F4IU89;Q9SIF2	635	635	77.94	77.94			14.7696	15	192.798
45041@20150821_01_AAroca_TMT6plex.cmpd.mgf	158.58	881.455	2	0	-0.0174	0	2	ENIK	YTLEQQMVFFAR	VVGG	MOD:01715 Y1	0	F4K2Y3	F4K2Y3{698-709}	0	0	0	F4K2Y3	499	499	63.56	63.56	25.8871	21.2146	15	15	156.96
57770@20150821_01_AAroca_TMT6plex.cmpd.mgf	195.97	905.475	3	0	-0.0335	0	2	RPTR	AEATDVANAVLDGSDAILLGAETLR	GLYP	MOD:01715 A1	0	Q94KE3;Q9SJQ0	Q94KE3{328-352};Q9SJQ0{328-352}	0	0	0	A8MR07;Q94KE3;Q9SJQ0	836	836	70.33	70.33	38.3856	33.3563	15	15	140.09
47505@20150821_01_AAroca_TMT6plex.cmpd.mgf	165.77	994.156	3	0	-0.009	0	2	VVEK	YLAETFGNWASFRPQYMIGSGNNK	DCEE	MOD:01715 K24	0	Q9LYA9	Q9LYA9{222-245}	0	0	0	Q9LYA9	666	666	65.74	65.74	30.8947	25.7368	15	15	146.584
30047@20150821_01_AAroca_TMT6plex.cmpd.mgf	114.77	759.731	3	0	-0.0184	0	2	EQVK	GIYVVTADHGNAEDMVK	RDKS	MOD:01715 K17;MOD:01715 G1	0	O04499	O04499{463-479}	0	0	0	O04499	817	817	102.66	102.66	30.6863	26.0717	15	15	124.016
53729@20150821_01_AAroca_TMT6plex.cmpd.mgf	184.02	1144.62	2	0	-0.0241	0	2	LPPK	IQVGVFSATMPPEALEITR	KFMS	MOD:01715 I1	0	P41376;P41377	P41376{213-231};P41377{213-231}	0	0	0	A8MRZ7;F4HV96;F4JEL4;F4JEL5;P41376;P41377	613	613	42.38	42.38	18.7304	13.7118	15	15	135.292
26268@20150821_01_AAroca_TMT6plex.cmpd.mgf	103.73	757.411	3	0	-0.0114	1	2	KPPK	KGQPEGAVYDFEDK	INFA	MOD:01715 K1;MOD:01715 K14;MOD:01715 K1	0	O23254	O23254{265-278}	0	0	0	O23254	788	788	45.72	45.72			15	15
42706@20150821_01_AAroca_TMT6plex.cmpd.mgf	151.75	906.002	2	1	-0.035	0	2	KQVK	ANAVALGNYLMSK	GYQI	MOD:01715 K13;MOD:01715 A1	0	O23254	O23254{320-332}	0	0	0	O23254	708	708	81.53	81.53	30.8815	26.5215	15	15	199.767
56257@20150821_01_AAroca_TMT6plex.cmpd.mgf	191.52	759.405	3	0	-0.026	0	2	GQVR	GSPNEFAGIGSTSALLWLAR	RFAI	MOD:01715 G1	0	Q8VZF3-2	Q8VZF3-2{706-725}	0	0	0	Q8VZF3;Q8VZF3-2	787	787	84.16	84.16	29.4758	24.4607	15	15	124.21
32867@20150821_01_AAroca_TMT6plex.cmpd.mgf	123	817.452	3	0	-0.0209	1	2	ILNR	DATDDKVTVESAEAALK	YNVA	MOD:01715 K6;MOD:01715 K17;MOD:01715 D1	0	Q8LPJ5	Q8LPJ5{122-138}	0	0	0	Q8LPJ5	733	733	57.85	57.85	37.2987	32.1062	15	15
40038@20150821_01_AAroca_TMT6plex.cmpd.mgf	143.93	960.997	2	0	-0.0187	0	2	YDFK	GPGVALAMYNVDESIR	AFAE	MOD:01715 G1	0	Q8LPJ5	Q8LPJ5{246-261}	0	0	0	Q8LPJ5	720	720	74.05	74.05	25.0737	20.6426	15	15	214.2
40547@20150821_01_AAroca_TMT6plex.cmpd.mgf	145.43	908.487	2	0	-0.0093	0	2	ESIR	AFAESSMAMALTK	KWPL	MOD:01715 K13;MOD:01715 A1	0	Q8LPJ5	Q8LPJ5{262-274}	0	0	0	Q8LPJ5	718	718	65.26	65.26	24.0131	19.4802	15	15	183.083
45165@20150821_01_AAroca_TMT6plex.cmpd.mgf	158.93	903.128	3	0	-0.03	0	2	KTLR	AEPGANDQYLPSFVIVDDNGK	AVGP	MOD:01715 K21;MOD:01715 A1	0	Q9M9K1	Q9M9K1{250-270}	0	0	0	Q9M9K1	707	707	50.09	50.09	28.2741	23.5254	15	15	128.261
52119@20150821_01_AAroca_TMT6plex.cmpd.mgf	179.28	1000.56	2	0	-0.0249	0	2	EPVR	VLVTGAAGQIGYALVPMIAR	GIML		0	P57106;P93819	P57106{8-27};P93819{8-27}	0	0	0	P57106;P93819	705	705	120.76	120.76	28.3817	23.8858	15	15	165.508
52027@20150821_01_AAroca_TMT6plex.cmpd.mgf	179.02	1000.56	2	0	-0.025	0	2	EPVR	VLVTGAAGQIGYALVPMIAR	GIML		0	P57106;P93819	P57106{8-27};P93819{8-27}	0	0	0	P57106;P93819	643	643	87.46	87.46	29.6724	24.8662	15	15	131.707
47141@20150821_01_AAroca_TMT6plex.cmpd.mgf	164.7	936.495	3	0	-0.0283	1	2	KPVR	ELVKDDAWLDGEFISTVQQR	GAAI	MOD:01715 K4;MOD:01715 E1	0	P93819	P93819{212-231}	0	0	0	P93819	792	792	82.2	82.2	38.1423	32.4956	15	15	127.529
47323@20150821_01_AAroca_TMT6plex.cmpd.mgf	165.23	936.495	3	0	-0.0281	1	2	KPVR	ELVKDDAWLDGEFISTVQQR	GAAI	MOD:01715 K4;MOD:01715 E1	0	P93819	P93819{212-231}	0	0	0	P93819	691	691	64.43	64.43	32.4348	27.7772	15	15	141.544
47233@20150821_01_AAroca_TMT6plex.cmpd.mgf	164.97	936.495	3	0	-0.0283	1	2	KPVR	ELVKDDAWLDGEFISTVQQR	GAAI	MOD:01715 K4;MOD:01715 E1	0	P93819	P93819{212-231}	0	0	0	P93819	797	797	44.64	44.64	32.8708	27.879	15	15	123.202
43967@20150821_01_AAroca_TMT6plex.cmpd.mgf	155.43	936.496	3	0	-0.0254	1	2	KPVR	ELVKDDAWLDGEFISTVQQR	GAAI	MOD:01715 K4;MOD:01715 E1	0	P93819	P93819{212-231}	0	0	0	P93819	663	663	57.11	57.11	29.0766	24.1198	15	15	115.624
47052@20150821_01_AAroca_TMT6plex.cmpd.mgf	164.43	936.495	3	0	-0.0283	1	2	KPVR	ELVKDDAWLDGEFISTVQQR	GAAI	MOD:01715 K4;MOD:01715 E1	0	P93819	P93819{212-231}	0	0	0	P93819	804	804	60.6	60.6	36.9786	31.8972	15	15	145.998
52479@20150821_01_AAroca_TMT6plex.cmpd.mgf	180.35	1118.61	2	0	-0.0269	0	2	PSNK	EVAEVVQSSVLPDMFK	ATYE	MOD:01715 K16;MOD:01715 E1	0	Q42560	Q42560{599-614}	0	0	0	B3H5Y0;Q42560	821	821	63.46	63.46	29.9781	25.0564	15	15	162.26
44836@20150821_01_AAroca_TMT6plex.cmpd.mgf	157.97	1017.55	2	0	-0.0213	0	2	MAAK	LSVGYTLDQIPNDITR	KTPA	MOD:01715 L1	0	Q42601	Q42601{418-433}	0	0	0	Q42601	633	633	64.96	64.96	28.158	23.6297	15	15	174.774
35111@20150821_01_AAroca_TMT6plex.cmpd.mgf	129.53	743.702	3	0	-0.019	0	2	PIAK	QLPGESDQDFADFSSK	ILHL	MOD:01715 K16;MOD:01715 Q1	0	Q9SA52	Q9SA52{93-108}	0	0	0	Q9SA52	725	725	71.08	71.08	28.2715	23.554	14.9586	15	99.7121
38504@20150821_01_AAroca_TMT6plex.cmpd.mgf	139.45	972.497	2	0	-0.0177	0	2	TFRK	EADFTTDDMILSK	KLVL	MOD:01715 K13;MOD:01715 E1	0	Q9SA52	Q9SA52{361-373}	0	0	0	Q9SA52	788	788	105	105	33.3413	28.8391	14.8239	15	202.97
53606@20150821_01_AAroca_TMT6plex.cmpd.mgf	183.67	1077.18	3	0	-0.0364	0	2	ELPK	WNYDGSSTGQAPGEDSEVILYPQAIFR	DPFR	MOD:01715 W1	0	Q43127	Q43127{111-137}	0	0	0	Q43127	765	765	75.91	75.91	35.4607	30.5783	15	15	159.981
54059@20150821_01_AAroca_TMT6plex.cmpd.mgf	184.98	1077.18	3	0	-0.037	0	2	ELPK	WNYDGSSTGQAPGEDSEVILYPQAIFR	DPFR	MOD:01715 W1	0	Q43127	Q43127{111-137}	0	0	0	Q43127	655	655	71.76	71.76	34.0743	28.7988	15	15	146.867
53429@20150821_01_AAroca_TMT6plex.cmpd.mgf	183.15	1077.18	3	0	-0.0358	0	2	ELPK	WNYDGSSTGQAPGEDSEVILYPQAIFR	DPFR	MOD:01715 W1	0	Q43127	Q43127{111-137}	0	0	0	Q43127	757	757	82.54	82.54	34.5946	29.1548	15	15	163.917
53518@20150821_01_AAroca_TMT6plex.cmpd.mgf	183.42	1077.18	3	0	-0.0365	0	2	ELPK	WNYDGSSTGQAPGEDSEVILYPQAIFR	DPFR	MOD:01715 W1	0	Q43127	Q43127{111-137}	0	0	0	Q43127	746	746	93.27	93.27	32.7933	27.7102	15	15	153.363
57263@20150821_01_AAroca_TMT6plex.cmpd.mgf	194.47	1008.2	3	0	-0.0369	0	2	SNKK	VSGEVPWFGIEQEYTLLQQNVK	WPLG	MOD:01715 K22;MOD:01715 V1	0	Q43127	Q43127{177-198}	0	0	0	Q43127	759	759	95.55	95.55	36.0674	30.7558	15	15	129.893
47835@20150821_01_AAroca_TMT6plex.cmpd.mgf	166.72	1070.93	3	1	-0.0311	0	2	PVGR	VETGMIKPGMVVTFAPTGLTTEVK	SVEM	MOD:01715 K7;MOD:01715 K24;MOD:00719 M5;MOD:01715 V1	0	P0DH99	P0DH99{255-278}	0	0	0	A8MSE8;P0DH99;Q0WL56;Q8GTY0;Q8W4H7	720	720	81.49	81.49	26.4201	20.7842	15	15
47295@20150821_01_AAroca_TMT6plex.cmpd.mgf	165.15	1070.6	3	0	-0.0405	0	2	PVGR	VETGMIKPGMVVTFAPTGLTTEVK	SVEM	MOD:01715 K7;MOD:01715 K24;MOD:00719 M10;MOD:01715 V1	0	P0DH99	P0DH99{255-278}	0	0	0	A8MSE8;P0DH99;Q0WL56;Q8GTY0;Q8W4H7	796	796	113.88	113.88	29.1418	23.4206	15	15
44654@20150821_01_AAroca_TMT6plex.cmpd.mgf	157.43	913.485	3	0	-0.0279	0	2	GMVK	MTPTKPMVVETFSEYPPLGR	FAVR	MOD:01715 K5;MOD:01715 M1	0	P0DH99	P0DH99{392-411}	0	0	0	F4HUA0;P0DH99;Q0WL56;Q8GTY0;Q8W4H7	762	762	72.13	72.13	32.2508	27.181	15	15	159.047
44564@20150821_01_AAroca_TMT6plex.cmpd.mgf	157.17	913.485	3	0	-0.0279	0	2	GMVK	MTPTKPMVVETFSEYPPLGR	FAVR	MOD:01715 K5;MOD:01715 M1	0	P0DH99	P0DH99{392-411}	0	0	0	F4HUA0;P0DH99;Q0WL56;Q8GTY0;Q8W4H7	757	757	58.34	58.34	32.2517	26.953	15	15	150.775
44835@20150821_01_AAroca_TMT6plex.cmpd.mgf	157.97	913.485	3	0	-0.0279	0	2	GMVK	MTPTKPMVVETFSEYPPLGR	FAVR	MOD:01715 K5;MOD:01715 M1	0	P0DH99	P0DH99{392-411}	0	0	0	F4HUA0;P0DH99;Q0WL56;Q8GTY0;Q8W4H7	762	762	66.63	66.63	35.1294	30.1774	15	15	121.548
44747@20150821_01_AAroca_TMT6plex.cmpd.mgf	157.72	913.485	3	0	-0.0279	0	2	GMVK	MTPTKPMVVETFSEYPPLGR	FAVR	MOD:01715 K5;MOD:01715 M1	0	P0DH99	P0DH99{392-411}	0	0	0	F4HUA0;P0DH99;Q0WL56;Q8GTY0;Q8W4H7	769	769	78.81	78.81	37.6035	32.7568	15	15	129.977
13876@20150821_01_AAroca_TMT6plex.cmpd.mgf	67.7	659.364	3	0	-0.0043	1	2	EYSR	KISPGDGVTTSGAGDR	VMDF	MOD:01715 K1;MOD:01715 K1	0	Q9FLT0	Q9FLT0{463-478}	0	0	0	Q9FLT0	660	660	45.9	45.9			15	15	100.245
7338@20150821_01_AAroca_TMT6plex.cmpd.mgf	48.77	673.705	3	0	0.0105	1	2	EYSR	KVTQGDGPTTSGAADR	FMDF	MOD:01715 K1;MOD:01715 K1	0	F4K6N0	F4K6N0{459-474}	0	0	0	F4K6N0;Q8VZG7	745	745	73.96	73.96			15	15	113.981
49988@20150821_01_AAroca_TMT6plex.cmpd.mgf	173.03	1026.19	3	0	-0.0317	0	2	AYIK	VPSLEDDFGPEAGEYLHTVTLGSGK	EFKA	MOD:01715 K25;MOD:01715 V1	0	F4K6N0	F4K6N0{861-885}	0	0	0	F4K6N0;Q8VZG7	745	745	67.5	67.5	21.4056	16.3322	15	15	138.392
48760@20150821_01_AAroca_TMT6plex.cmpd.mgf	169.43	840.78	3	0	-0.028	1	2	SIPK	DAAYQIIKDELMLDGNPR	LNLA	MOD:01715 K8;MOD:01715 D1	0	Q42472	Q42472{39-56}	0	0	0	Q42472	629	629	67.53	67.53	33.759	28.8992	15	15	132.16
48670@20150821_01_AAroca_TMT6plex.cmpd.mgf	169.18	840.78	3	0	-0.028	1	2	SIPK	DAAYQIIKDELMLDGNPR	LNLA	MOD:01715 K8;MOD:01715 D1	0	Q42472	Q42472{39-56}	0	0	0	Q42472	667	667	62.66	62.66	35.191	30.0799	15	15	157.447
35388@20150821_01_AAroca_TMT6plex.cmpd.mgf	130.35	1158.54	2	0	-0.0209	0	2	SVNK	NYVDMDEYPVTTELQNR	CVNM	MOD:01715 N1	0	Q42472	Q42472{82-98}	0	0	0	Q42472;Q42521;Q9LSH2;Q9ZPS3	693	693	66.08	66.08	23.697	19.0744	15	15	179.667
54592@20150821_01_AAroca_TMT6plex.cmpd.mgf	186.55	872.462	3	0	-0.0296	0	2	MLRR	FGWIVPAYTMPADAQHITVLR	VVIR	MOD:01715 F1	0	Q42472	Q42472{397-417}	0	0	0	Q42472;Q56W28	674	674	85.25	85.25	33.2615	27.9275	15	15	108.657
59704@20150821_01_AAroca_TMT6plex.cmpd.mgf	201.67	878.757	3	0	-0.0302	0	2	RQPR	LEGEEYLEIIDEFMEAAFTR	WPKA	MOD:01715 L1	0	Q8L7K9	Q8L7K9{250-269}	0	0	0	Q8L7K9	777	777	72.75	72.75	32.7715	27.6532	14.8239	15	122.444
59710@20150821_01_AAroca_TMT6plex.cmpd.mgf	201.68	943.852	3	0	-0.0305	0	2	LKKK	IDAGADLIVTQLFYDTDIFLK	FVND	MOD:01715 K21;MOD:01715 I1	0	O80585	O80585{183-203}	0	0	0	O80585	765	765	75.63	75.63	31.8751	26.7081	14.8539	15	136.154
36915@20150821_01_AAroca_TMT6plex.cmpd.mgf	134.82	812.767	3	0	-0.0188	0	2	ITVR	ALAVINPGNPTGQVLSEENQR	DVVK	MOD:01715 A1	0	F4I7I0	F4I7I0{283-303}	0	0	0	F4I7I0	800	800	117.41	117.41	35.232	29.8123	14.8239	15	122.459
32266@20150821_01_AAroca_TMT6plex.cmpd.mgf	121.23	874.422	2	0	-0.0172	0	2	CGKR	GGYMEVTGFTSDVR	EQIY	MOD:01715 G1	0	F4I7I0;Q9LDV4	F4I7I0{370-383};Q9LDV4{367-380}	0	0	0	F4I7I0;Q9LDV4;Q9LDV4-2	731	731	82.87	82.87	29.1788	24.5676	15	15	199.95
52779@20150821_01_AAroca_TMT6plex.cmpd.mgf	181.23	1086.21	3	0	-0.046	0	2	DSLR	SGPFGQIFRPDNFVFGQSGAGNNWAK	GHYT	MOD:01715 K26;MOD:01715 S1	0	P24636;P29513	P24636{78-103};P29513{79-104}	0	0	0	P24636;P29513;P29517	551	551	19.84	19.84	23.2436	17.4672	15	15	114.018
38146@20150821_01_AAroca_TMT6plex.cmpd.mgf	138.42	1011.56	2	0	-0.0189	0	2	DGEK	AVVQVFEGTSGIDNK	FTTV	MOD:01715 K15;MOD:01715 A1	0	Q8W4E2	Q8W4E2{66-80}	0	0	0	F4JTQ0;P11574;Q8W4E2;Q9SZN1	856	856	105.43	105.43	27.3831	22.5169	15	15	191.607
38058@20150821_01_AAroca_TMT6plex.cmpd.mgf	138.17	1011.56	2	0	-0.0189	0	2	DGEK	AVVQVFEGTSGIDNK	FTTV	MOD:01715 K15;MOD:01715 A1	0	Q8W4E2	Q8W4E2{66-80}	0	0	0	F4JTQ0;P11574;Q8W4E2;Q9SZN1	810	810	85.42	85.42	25.6162	20.819	15	15	191.865
57317@20150821_01_AAroca_TMT6plex.cmpd.mgf	194.63	900.117	3	0	-0.0287	0	2	PSER	TYPEEMIQTGISTIDVMNSIAR	GQKI	MOD:01715 T1	0	Q8W4E2	Q8W4E2{136-157}	0	0	0	F4JTQ0;P11574;Q8W4E2;Q9SZN1	728	728	68.36	68.36	35.2342	30.3887	15	15	135.677
44777@20150821_01_AAroca_TMT6plex.cmpd.mgf	157.8	1071.51	2	0	-0.0201	0	2	PGRR	GYPGYMYTDLATIYER	AGRI	MOD:01715 G1	0	Q8W4E2	Q8W4E2{299-314}	0	0	0	F4JTQ0;P11574;Q8W4E2;Q9SZN1	722	722	83.23	83.23	27.0908	22.0295	15	15	181.339
41176@20150821_01_AAroca_TMT6plex.cmpd.mgf	147.27	845.773	3	0	-0.0251	0	2	AVSR	LIGAPPGYVGYEEGGQLTETVR	RRPY	MOD:01715 L1	0	Q9LF37	Q9LF37{726-747}	0	0	0	Q9LF37	819	819	61.8	61.8	29.2115	24.7415	15	15	115.435
44808@20150821_01_AAroca_TMT6plex.cmpd.mgf	157.88	1047.05	2	0	-0.0182	0	2	GLGK	SASTPSAFQSLGEAVAAAAK	ASQA	MOD:01715 K20	0	Q944P7	Q944P7{166-185}	0	0	0	Q8RX72;Q944P7	565	565	102.77	102.77	25.7738	21.3069	15	15	108.753
36107@20150821_01_AAroca_TMT6plex.cmpd.mgf	132.45	865.794	3	0	-0.0218	0	2	AAAK	ASQASSVAVVLASSESVSNESK	LCSA	MOD:01715 K22;MOD:01715 A1	0	Q944P7	Q944P7{186-207}	0	0	0	Q944P7	783	783	89.37	89.37	32.9815	27.4577	15	15	141.094
36016@20150821_01_AAroca_TMT6plex.cmpd.mgf	132.18	865.794	3	0	-0.0218	0	2	AAAK	ASQASSVAVVLASSESVSNESK	LCSA	MOD:01715 K22;MOD:01715 A1	0	Q944P7	Q944P7{186-207}	0	0	0	Q944P7	772	772	102.84	102.84	32.5077	27.2869	15	15	144.64
29718@20150821_01_AAroca_TMT6plex.cmpd.mgf	113.8	923.513	2	0	-0.0153	0	2	IPYR	EGQSVGVIADGIDK	NGKP	MOD:01715 K14;MOD:01715 E1	0	Q8W493	Q8W493{127-140}	0	0	0	Q8W493;Q8W493-2;Q8W493-3	794	794	97.04	97.04	34.2732	29.518	15	15	184.386
54318@20150821_01_AAroca_TMT6plex.cmpd.mgf	185.75	725.393	3	0	-0.0222	0	2	LMPK	DPNATVIMLATGTGIAPFR	SFLW	MOD:01715 D1	0	Q8W493	Q8W493{215-233}	0	0	0	Q8W493;Q8W493-2;Q8W493-3	802	802	91.42	91.42	28.6949	24.5557	15	15	125.068
58183@20150821_01_AAroca_TMT6plex.cmpd.mgf	197.18	790.09	3	1	-0.0341	0	2	DAIR	IANDTIAGLAAYIFTNSVQR	SWRV	MOD:01715 I1	0	Q9SAK4	Q9SAK4{448-467}	0	0	0	Q9SAK4	767	767	108.72	108.72	35.9952	30.6956	15	15	126.229
50766@20150821_01_AAroca_TMT6plex.cmpd.mgf	175.32	941.431	3	0	-0.0311	0	2	EILK	YVGGIEEDMVDGFPYEVPEEYR	NMPL	MOD:01715 Y1	0	Q9SSA5	Q9SSA5{209-230}	0	0	0	Q9SSA5;Q9SSA5-2	755	755	57.93	57.93	29.8695	24.6068	15	15	130.049
50678@20150821_01_AAroca_TMT6plex.cmpd.mgf	175.05	941.431	3	0	-0.0311	0	2	EILK	YVGGIEEDMVDGFPYEVPEEYR	NMPL	MOD:01715 Y1	0	Q9SSA5	Q9SSA5{209-230}	0	0	0	Q9SSA5;Q9SSA5-2	890	890	95.67	95.67	38.5425	33.434	15	15	148.335
50587@20150821_01_AAroca_TMT6plex.cmpd.mgf	174.78	941.431	3	0	-0.0311	0	2	EILK	YVGGIEEDMVDGFPYEVPEEYR	NMPL	MOD:01715 Y1	0	Q9SSA5	Q9SSA5{209-230}	0	0	0	Q9SSA5;Q9SSA5-2	872	872	84.28	84.28	34.8982	29.502	15	15	147.618
57572@20150821_01_AAroca_TMT6plex.cmpd.mgf	195.38	745.801	3	0	-0.0344	0	2	ASYK	VAVLGAAGGIGQPLSLLIK	MSPL	MOD:01715 K19;MOD:01715 V1	0	Q9SN86	Q9SN86{85-103}	0	0	0	Q9SN86	961	961	84.52	84.52	31.0473	26.1539	12.4815	15	140.662
38501@20150821_01_AAroca_TMT6plex.cmpd.mgf	139.45	855.463	3	0	-0.0243	0	2	LLSK	TKPSVNFTDEEIQELTVR	IQNA	MOD:01715 K2;MOD:01715 T1	0	Q9SN86	Q9SN86{270-287}	0	0	0	Q9SN86	770	770	74.61	74.61	35.46	30.3648	15	15	138.046
27108@20150821_01_AAroca_TMT6plex.cmpd.mgf	106.2	849.44	2	0	-0.0132	0	2	VDAK	AGAGSATLSMAYAAAR	FVES	MOD:01715 A1	0	Q9SN86	Q9SN86{300-315}	0	0	0	Q9SN86	665	665	101.87	101.87	23.9062	19.3349	15	15	220.992
55827@20150821_01_AAroca_TMT6plex.cmpd.mgf	190.23	861.457	3	0	-0.032	0	2	NSIK	VAQWMLQVPGATSYMGSIGK	DKYG	MOD:01715 K20;MOD:01715 V1	0	Q9SF85	Q9SF85{73-92}	0	0	0	Q9SF85;Q9SF85-2	726	726	87.62	87.62	29.7754	24.5407	15	15	136.191
60345@20150821_01_AAroca_TMT6plex.cmpd.mgf	203.6	865.166	3	0	-0.0339	0	2	PGDR	IVSFLIGQFSLLWIDQQK	RLNF	MOD:01715 K18;MOD:01715 I1	0	Q56YA5	Q56YA5{87-104}	0	0	0	Q56YA5	800	800	107.14	107.14	32.2734	27.1668	15	15	119.678
41988@20150821_01_AAroca_TMT6plex.cmpd.mgf	149.65	1047.54	2	0	-0.0194	0	2	LDFR	MDEWGVDVALTGSQK	ALSL	MOD:01715 K15;MOD:01715 M1	0	Q56YA5	Q56YA5{187-201}	0	0	0	Q56YA5	869	869	102.47	102.47	33.3268	28.6899	15	15	220.78
55163@20150821_01_AAroca_TMT6plex.cmpd.mgf	188.23	1088.9	3	0	-0.0449	0	2	MILK	DVGYPVVMGSGVAAASTYLQHHIPLIPSR	I	MOD:01715 D1	0	Q56YA5	Q56YA5{372-400}	0	0	0	Q56YA5	791	791	75.07	75.07	24.734	19.555	15	15	116.909
51300@20150821_01_AAroca_TMT6plex.cmpd.mgf	176.88	831.139	3	0	-0.0282	1	2	EEQK	KLDVLSNDVFVNALVSSGR	TSVL	MOD:01715 K1;MOD:01715 K1	0	Q9MA79	Q9MA79{75-93}	0	0	0	Q9MA79	742	742	71.25	71.25			15	15	122.632
51390@20150821_01_AAroca_TMT6plex.cmpd.mgf	177.15	831.139	3	0	-0.0282	1	2	EEQK	KLDVLSNDVFVNALVSSGR	TSVL	MOD:01715 K1;MOD:01715 K1	0	Q9MA79	Q9MA79{75-93}	0	0	0	Q9MA79	639	639	44.68	44.68			15	15	95.8393
29207@20150821_01_AAroca_TMT6plex.cmpd.mgf	112.3	875.104	3	0	-0.0183	0	2	IPNK	GNIYSVNEGNAQNWDGPTTK	YVEK	MOD:01715 K20;MOD:01715 G1	0	Q9MA79	Q9MA79{209-228}	0	0	0	Q9MA79	718	718	95.04	95.04	34.3293	29.1998	15	15	137.125
29116@20150821_01_AAroca_TMT6plex.cmpd.mgf	112.05	875.104	3	0	-0.0183	0	2	IPNK	GNIYSVNEGNAQNWDGPTTK	YVEK	MOD:01715 K20;MOD:01715 G1	0	Q9MA79	Q9MA79{209-228}	0	0	0	Q9MA79	737	737	104.03	104.03	35.7829	30.9876	15	15	139.465
58610@20150821_01_AAroca_TMT6plex.cmpd.mgf	198.43	1003.52	3	0	-0.0366	0	2	GKLR	VLYEVFPMSFLMEQAGGQAFTGK	KRAL	MOD:01715 K23;MOD:01715 V1	0	Q9MA79	Q9MA79{280-302}	0	0	0	Q9MA79	824	824	96.75	96.75	28.3716	23.0396	15	15	129.267
41327@20150821_01_AAroca_TMT6plex.cmpd.mgf	147.72	993.572	2	0	-0.0175	0	2	PTIK	VVAIIAEGVPESDTK	QLIA	MOD:01715 K15;MOD:01715 V1	0	Q9C522;Q9FGX1	Q9C522{106-120};Q9FGX1{106-120}	0	0	0	Q9C522;Q9FGX1	874	874	74.57	74.57	27.6276	23.2183	15	15	152.403
55503@20150821_01_AAroca_TMT6plex.cmpd.mgf	189.28	1011.52	3	1	-0.0379	0	2	TVAR	VTDGIYEGIAIGGDVFPGSTLSDHILR	FNNI	MOD:01715 V1	0	Q9C522;Q9FGX1	Q9C522{190-216};Q9FGX1{190-216}	0	0	0	Q9C522;Q9FGX1	769	769	65.15	65.15	25.4772	20.4634	15	15	115.158
37157@20150821_01_AAroca_TMT6plex.cmpd.mgf	135.52	829.017	2	0	-0.0151	0	2	KLGR	LAVQLVAGGSGVK	NAKI	MOD:01715 K13;MOD:01715 L1	0	O49485	O49485{398-410}	0	0	0	O49485	804	804	78.8	78.8	28.7629	24.5714	15	15	207.658
38237@20150821_01_AAroca_TMT6plex.cmpd.mgf	138.68	974.493	2	0	-0.0182	0	2	PGDK	LTGITGGDQVAAAMGIYGPR	TTYV		0	P46283	P46283{203-222}	0	0	0	P46283	591	591	111.17	111.17	30.6132	26.1903	15	15	152.565
45363@20150821_01_AAroca_TMT6plex.cmpd.mgf	159.52	726.384	3	0	-0.024	0	2	PGDK	LTGITGGDQVAAAMGIYGPR	TTYV	MOD:01715 L1	0	P46283	P46283{203-222}	0	0	0	P46283	753	753	63.63	63.63	26.5345	21.6213	15	15	135.459
45099@20150821_01_AAroca_TMT6plex.cmpd.mgf	158.75	726.384	3	0	-0.024	0	2	PGDK	LTGITGGDQVAAAMGIYGPR	TTYV	MOD:01715 L1	0	P46283	P46283{203-222}	0	0	0	P46283	830	830	79.68	79.68	27.3757	22.9145	15	15	128.491
38415@20150821_01_AAroca_TMT6plex.cmpd.mgf	139.2	974.493	2	0	-0.0182	0	2	PGDK	LTGITGGDQVAAAMGIYGPR	TTYV		0	P46283	P46283{203-222}	0	0	0	P46283	580	580	126.78	126.78	27.146	22.4046	15	15	151.6
45271@20150821_01_AAroca_TMT6plex.cmpd.mgf	159.25	726.384	3	0	-0.024	0	2	PGDK	LTGITGGDQVAAAMGIYGPR	TTYV	MOD:01715 L1	0	P46283	P46283{203-222}	0	0	0	P46283	854	854	108.71	108.71	27.2107	22.7494	15	15	138.798
45185@20150821_01_AAroca_TMT6plex.cmpd.mgf	159	726.384	3	0	-0.024	0	2	PGDK	LTGITGGDQVAAAMGIYGPR	TTYV	MOD:01715 L1	0	P46283	P46283{203-222}	0	0	0	P46283	853	853	115.4	115.4	24.0173	19.4225	15	15	137.123
60567@20150821_01_AAroca_TMT6plex.cmpd.mgf	204.48	893.805	3	0	-0.0291	0	2	ESQR	TFVYINDAIEAVLLMIENPER	ANGH	MOD:01715 T1	0	Q9ZUY6	Q9ZUY6{261-281}	0	0	0	Q9ZUY6	752	752	118.14	118.14	32.7785	27.6693	15	15	145.195
44116@20150821_01_AAroca_TMT6plex.cmpd.mgf	155.87	936.499	2	0	-0.0117	0	2	VTVR	QLAEMMTEVYAK	VSGE	MOD:01715 K12;MOD:01715 Q1	0	Q9SGE0;Q9ZUY6	Q9SGE0{300-311};Q9ZUY6{300-311}	0	0	0	Q9SGE0;Q9ZUY6	679	679	60.76	60.76	27.7376	23.2509	13.699	15	173.642
49240@20150821_01_AAroca_TMT6plex.cmpd.mgf	170.85	864.093	3	0	-0.0292	1	2	YLAK	LAEQAERYEEMVEFMEK	VAEA	MOD:01715 K17;MOD:01715 L1	0	P42643;P42644;P42645;P46077;Q01525;Q96300	P42643{19-35};P42644{13-29};P42645{16-32};P46077{20-36};Q01525{14-30};Q96300{14-30}	0	0	0	F4HWQ5;F4JJ94;P42643;P42644;P42644-2;P42645;P46077;Q01525;Q96300	664	664	60.38	60.38			15	15	121.186
58815@20150821_01_AAroca_TMT6plex.cmpd.mgf	199.03	854.115	3	0	-0.0351	0	2	HPIR	LGLALNFSVFYYEILNSPDR	ACNL	MOD:01715 L1	0	P42643;P42644;P46077;Q01525;Q96300	P42643{179-198};P42644{173-192};P46077{180-199};Q01525{174-193};Q96300{174-193}	0	0	0	F4HWQ5;F4JJ94;P42643;P42644;P42644-2;P46077;Q01525;Q96300	775	775	97.23	97.23	31.2265	26.3576	15	15	128.056
46956@20150821_01_AAroca_TMT6plex.cmpd.mgf	164.17	748.754	3	0	-0.0214	1	2	VIWK	GDKLIEGVPETLDMLR	AKGK	MOD:01715 K3;MOD:01715 G1	0	P0DKC3	P0DKC3{93-108}	0	0	0	P0DKC3;P0DKC3-2;P0DKC4	795	795	38.93	38.93	35.0524	30.4388	15	15	136.249
47039@20150821_01_AAroca_TMT6plex.cmpd.mgf	164.4	748.754	3	0	-0.0215	1	2	VIWK	GDKLIEGVPETLDMLR	AKGK	MOD:01715 K3;MOD:01715 G1	0	P0DKC3	P0DKC3{93-108}	0	0	0	P0DKC3;P0DKC3-2;P0DKC4	827	827	42.78	42.78	36.4295	31.9336	15	15	134.361
45318@20150821_01_AAroca_TMT6plex.cmpd.mgf	159.38	1015.16	3	0	-0.0318	0	2	ATNR	DAVTHLTDAQEWAGGGSMVGALVGSTQR	EPLV	MOD:01715 D1	0	P0DKC3	P0DKC3{247-274}	0	0	0	P0DKC3;P0DKC3-2;P0DKC4	831	831	136.41	136.41	35.3808	30.0974	15	15	196.832
45408@20150821_01_AAroca_TMT6plex.cmpd.mgf	159.65	1015.16	3	0	-0.0318	0	2	ATNR	DAVTHLTDAQEWAGGGSMVGALVGSTQR	EPLV	MOD:01715 D1	0	P0DKC3	P0DKC3{247-274}	0	0	0	P0DKC3;P0DKC3-2;P0DKC4	817	817	93.23	93.23	37.1239	31.9965	15	15	150.978
38358@20150821_01_AAroca_TMT6plex.cmpd.mgf	139.03	1020.5	3	0	-0.0348	0	2	ATNR	DAVTHLTDAQEWAGGGSMVGALVGSTQR	EPLV	MOD:00719 M18;MOD:01715 D1	0	P0DKC3	P0DKC3{247-274}	0	0	0	P0DKC3;P0DKC3-2;P0DKC4	784	784	109.93	109.93	28.6707	23.7378	15	15	136.564
52595@20150821_01_AAroca_TMT6plex.cmpd.mgf	180.68	943.512	3	0	-0.0344	0	2	STQR	EPLVVGKPSTFMMDYLADK	FGIQ	MOD:01715 K7;MOD:01715 K19;MOD:01715 E1	0	P0DKC3	P0DKC3{275-293}	0	0	0	P0DKC3;P0DKC3-2;P0DKC4	802	802	58.35	58.35	27.5064	22.444	15	15
46387@20150821_01_AAroca_TMT6plex.cmpd.mgf	162.5	841.107	3	0	-0.0303	0	2	ELER	ISGVESNALTVDGVPVDSYLTR	FVWD	MOD:01715 I1	0	Q9SDS7	Q9SDS7{83-104}	0	0	0	Q9SDS7	833	833	94.92	94.92	29.7815	24.7694	15	15	147.831
54860@20150821_01_AAroca_TMT6plex.cmpd.mgf	187.35	855.762	3	1	-0.028	1	2	HGIK	VGTPEENVAHFFEVAQEIRY		MOD:01715 V1	0	O22886	O22886{375-394}	0	0	0	O22886	638	638	37.03	37.03	29.1085	24.3987	14.8861	15	115.278
57999@20150821_01_AAroca_TMT6plex.cmpd.mgf	196.63	751.131	3	0	-0.0216	0	2	PERK	VAILGAAGGIGQPLALLMK	LNPL	MOD:01715 K19;MOD:01715 V1	0	Q9ZP06	Q9ZP06{32-50}	0	0	0	Q9ZP06	1020	1020	98.48	98.48	31.2725	25.6587	15	15	147.303
52777@20150821_01_AAroca_TMT6plex.cmpd.mgf	181.22	1003.19	3	0	-0.0343	0	2	LLMK	LNPLVSSLSLYDIANTPGVAADVGHINTR	SEVV		0	Q9LKA3;Q9ZP06	Q9LKA3{51-79};Q9ZP06{51-79}	0	0	0	A8MQK3;Q9LKA3;Q9ZP06	582	582	92.49	92.49	35.6207	30.6358	15	15	99.9133
56512@20150821_01_AAroca_TMT6plex.cmpd.mgf	192.27	1079.58	3	0	-0.038	0	2	LLMK	LNPLVSSLSLYDIANTPGVAADVGHINTR	SEVV	MOD:01715 L1	0	Q9LKA3;Q9ZP06	Q9LKA3{51-79};Q9ZP06{51-79}	0	0	0	A8MQK3;Q9LKA3;Q9ZP06	770	770	100.49	100.49	33.662	27.8617	15	15	156.671
31008@20150821_01_AAroca_TMT6plex.cmpd.mgf	117.55	978.502	2	0	-0.019	0	2	INTR	SEVVGYMGDDNLAK	ALEG	MOD:01715 K14;MOD:01715 S1	0	Q9ZP06	Q9ZP06{80-93}	0	0	0	Q9ZP06	753	753	87.92	87.92	31.2276	26.3955	15	15	198.549
58022@20150821_01_AAroca_TMT6plex.cmpd.mgf	196.72	753.122	3	0	-0.0214	0	2	PGFK	VAILGAAGGIGQSLSLLMK	MNPL	MOD:01715 K19;MOD:01715 V1	0	Q9ZP05	Q9ZP05{45-63}	0	0	0	A8MRP1;B3H560;F4KDZ4;Q9ZP05	896	896	116.02	116.02	29.5354	24.988	15	15	137.835
34945@20150821_01_AAroca_TMT6plex.cmpd.mgf	129.05	582.037	3	0	-0.0151	1	2	YDPK	KLLGVTTLDVAR	ANTF	MOD:01715 K1;MOD:01715 K1	0	Q9ZP05	Q9ZP05{183-194}	0	0	0	A8MRP1;B3H560;F4KDZ4;Q9ZP05	764	764	42.71	42.71			15	15	113.991
45249@20150821_01_AAroca_TMT6plex.cmpd.mgf	159.18	798.107	3	0	-0.024	1	2	KSKR	GNFKDTYPDDLLAPVLR	ALIE	MOD:01715 K4;MOD:01715 G1	0	Q56WD9	Q56WD9{68-84}	0	0	0	Q56WD9	684	684	43.06	43.06	34.6554	29.7846	15	15	121.848
38717@20150821_01_AAroca_TMT6plex.cmpd.mgf	140.07	1043.91	3	0	-0.0345	0	2	VDPK	TGDEKPITVSVDDGIRPTTTLASLGK	LKPV	MOD:01715 K5;MOD:01715 K26	0	Q56WD9	Q56WD9{250-275}	0	0	0	Q56WD9	628	628	34.55	34.55	28.1481	22.6336	14.8239	15	110.07
36765@20150821_01_AAroca_TMT6plex.cmpd.mgf	134.37	896.514	2	0	-0.0165	0	2	NRDK	AADNIAANLYAVK	FVDD	MOD:01715 K13;MOD:01715 A1	0	O82660	O82660{370-382}	0	0	0	O82660	729	729	91.86	91.86	33.0257	28.3982	15	15	191.193
43968@20150821_01_AAroca_TMT6plex.cmpd.mgf	155.43	1050.6	2	0	-0.0213	0	2	LLFK	LASGEVFGPDQPIALK	LLGS	MOD:01715 K16;MOD:01715 L1	0	Q8H1E2	Q8H1E2{119-134}	0	0	0	F4KEX3;Q8H1E2;Q9LVL7	911	911	108.86	108.86	28.022	23.662	15	15	221.505
44058@20150821_01_AAroca_TMT6plex.cmpd.mgf	155.68	1050.6	2	0	-0.0213	0	2	LLFK	LASGEVFGPDQPIALK	LLGS	MOD:01715 K16;MOD:01715 L1	0	Q8H1E2	Q8H1E2{119-134}	0	0	0	F4KEX3;Q8H1E2;Q9LVL7	847	847	83.76	83.76	24.7381	19.6849	15	15	191.624
48105@20150821_01_AAroca_TMT6plex.cmpd.mgf	167.52	1095.6	2	0	-0.0258	0	2	GMER	ADLLDINGQIFAEQGK	ALNK	MOD:01715 K16;MOD:01715 A1	0	Q8H1E2	Q8H1E2{194-209}	0	0	0	F4KEX3;Q8H1E2;Q9LVL7	779	779	68.96	68.96	34.1334	29.4645	15	15	162.93
41868@20150821_01_AAroca_TMT6plex.cmpd.mgf	149.3	1083.6	2	0	-0.0207	0	2	TGGK	IDGFVSGIGTGGTITGAGK	YLKE	MOD:01715 K19;MOD:01715 I1	0	P47998	P47998{173-191}	0	0	0	P47998	878	878	102.84	102.84	34.4387	30.024	15	15	228.499
41890@20150821_01_AAroca_TMT6plex.cmpd.mgf	149.37	722.738	3	0	-0.0191	0	2	TGGK	IDGFVSGIGTGGTITGAGK	YLKE	MOD:01715 K19;MOD:01715 I1	0	P47998	P47998{173-191}	0	0	0	P47998	744	744	65.85	65.85	31.1294	26.2009	15	15	116.095
36948@20150821_01_AAroca_TMT6plex.cmpd.mgf	134.9	1099.05	2	0	-0.0181	0	2	ETMK	NAGVPTVPGSDGLLQSTEEAVR	VANE		0	O04983	O04983{197-218}	0	0	0	F4JYE0;F4JYE1;O04983	561	561	81	81	29.693	25.1673	15	15	137.666
39853@20150821_01_AAroca_TMT6plex.cmpd.mgf	143.4	810.455	3	0	-0.0322	0	2	RMKR	ALNDTIITGVPTTINYHK	LILD	MOD:01715 K18;MOD:01715 A1	0	O04983	O04983{478-495}	0	0	0	F4JYE0;O04983	775	775	82.41	82.41	25.7038	20.5355	15	15	113.704
57110@20150821_01_AAroca_TMT6plex.cmpd.mgf	194.02	990.873	3	0	-0.0247	0	2	FDFK	EMPVGGAALDLVGVPLPEETFTAAK	LSDA	MOD:01715 K25;MOD:01715 E1	0	Q9FMT1	Q9FMT1{84-108}	0	0	0	B9DHH9;F4K5H6;Q9FMT1	843	843	109.12	109.12	33.3205	28.0013	15	15	157.836
55745@20150821_01_AAroca_TMT6plex.cmpd.mgf	189.98	1089.21	3	0	-0.0301	0	2	WRKR	VTALASEYPDVELSHMYVDNAAMQLIR	DPKQ	MOD:01715 V1	0	Q9FMT1	Q9FMT1{250-276}	0	0	0	B9DHH9;F4K5H6;Q9FMT1	686	686	64.47	64.47	28.5803	23.521	15	15	114.781
59572@20150821_01_AAroca_TMT6plex.cmpd.mgf	201.27	993.105	2	0	-0.0226	0	2	GQDK	ANPLATILSAAMLLK	YGLG	MOD:01715 K15;MOD:01715 A1	0	P93832;Q9FMT1;Q9SA14	P93832{333-347};Q9FMT1{337-351};Q9SA14{334-348}	0	0	0	B9DHH9;P93832;Q9FMT1;Q9SA14	792	792	85.62	85.62	29.1727	24.9322	15	15	209.402
46417@20150821_01_AAroca_TMT6plex.cmpd.mgf	162.58	804.088	3	0	-0.0319	0	2	GVDK	YDIGAGFGHFGIAVDDVAK	TVEL	MOD:01715 K19;MOD:01715 Y1	0	Q8W593	Q8W593{152-170}	0	0	0	Q8W593;Q8W593-2	872	872	91.06	91.06	35.2516	30.789	15	15	154.225
35448@20150821_01_AAroca_TMT6plex.cmpd.mgf	130.52	1079.07	2	0	-0.0196	0	2	EYTK	GNAYAQIAIGTDDVYK	SGEV	MOD:01715 K16;MOD:01715 G1	0	O65398;Q8W593	O65398{214-229};Q8W593{285-300}	0	0	0	F4IAH9;O65398;Q8W593;Q8W593-2	785	785	86.03	86.03	26.2729		15	15	188.301
35268@20150821_01_AAroca_TMT6plex.cmpd.mgf	130	1079.07	2	0	-0.0196	0	2	EYTK	GNAYAQIAIGTDDVYK	SGEV	MOD:01715 K16;MOD:01715 G1	0	O65398;Q8W593	O65398{214-229};Q8W593{285-300}	0	0	0	F4IAH9;O65398;Q8W593;Q8W593-2	902	902	97.64	97.64	28.0711	23.2962	15	15	196.964
36013@20150821_01_AAroca_TMT6plex.cmpd.mgf	132.18	821.091	3	0	-0.0175	0	2	KVDK	GVVDLAGTNGETTTQGLDSLGAR	CQEY	MOD:01715 G1	0	O65581	O65581{107-129}	0	0	0	O65581	789	789	150.45	150.45	38.2895	33.7781	15	15	149.772
41986@20150821_01_AAroca_TMT6plex.cmpd.mgf	149.65	943.071	2	0	-0.0181	0	2	SRPK	GVPLTQLNLASSVK	NIKA	MOD:01715 K14;MOD:01715 G1	0	Q9SMT7	Q9SMT7{179-192}	0	0	0	Q9SMT7	750	750	72.75	72.75	28.7976	23.9295	15	15	198.799
52117@20150821_01_AAroca_TMT6plex.cmpd.mgf	179.28	928.162	3	0	-0.0338	0	2	DGVK	LIVEPAEGGEQTTLEADVVLVSAGR	TPFT	MOD:01715 L1	0	Q9M5K2	Q9M5K2{290-314}	0	0	0	Q9M5K2	800	800	107.14	107.14	38.77	34.0212	15	15	163.504
25095@20150821_01_AAroca_TMT6plex.cmpd.mgf	100.33	738.334	3	0	-0.0129	0	2	IAMR	QDGQAGMSDEEVNDFVSR	YLPA	MOD:01715 Q1	0	Q944I4	Q944I4{399-416}	0	0	0	A8MQE0;F4HS63;Q944I4;Q944I4-2	820	820	96.7	96.7	32.3197	27.4167	15	15	122.705
25006@20150821_01_AAroca_TMT6plex.cmpd.mgf	100.07	738.334	3	0	-0.0129	0	2	IAMR	QDGQAGMSDEEVNDFVSR	YLPA	MOD:01715 Q1	0	Q944I4	Q944I4{399-416}	0	0	0	A8MQE0;F4HS63;Q944I4;Q944I4-2	840	840	106.7	106.7	31.8452	26.8087	15	15	128.354
57260@20150821_01_AAroca_TMT6plex.cmpd.mgf	194.47	921.503	3	0	-0.0359	0	2	IADR	VTNWSNVVIAYEPVWAIGTGK	VASP	MOD:01715 K21;MOD:01715 V1	0	P48491	P48491{155-175}	0	0	0	P48491	834	834	114.9	114.9	33.3435	28.7297	15	15	141.984
19696@20150821_01_AAroca_TMT6plex.cmpd.mgf	84.62	746.082	3	0	-0.0144	1	2	GTGK	VASPAQAQEVHDELRK	WLAK	MOD:01715 K16;MOD:01715 V1	0	P48491	P48491{176-191}	0	0	0	P48491	739	739	90.87	90.87	31.7402	26.4527	15	15	120.392
57265@20150821_01_AAroca_TMT6plex.cmpd.mgf	194.47	1159.31	3	0	-0.0473	0	2	GNCK	ELGGQADVDGFLVGGASLKPEFIDIIK	AAEV	MOD:01715 K19;MOD:01715 K27;MOD:01715 E1	0	P48491	P48491{220-246}	0	0	0	P48491	856	856	86.29	86.29	30.5113	24.6369	15	15
35266@20150821_01_AAroca_TMT6plex.cmpd.mgf	129.98	853.131	3	0	-0.0217	0	2	LVQR	AGISNLTGVQGAVNIQGEDQK	KLDV	MOD:01715 K21;MOD:01715 A1	0	P25851	P25851{121-141}	0	0	0	P25851	770	770	106.94	106.94	36.4537	31.5279	15	15	134.416
35178@20150821_01_AAroca_TMT6plex.cmpd.mgf	129.73	853.131	3	0	-0.0221	0	2	LVQR	AGISNLTGVQGAVNIQGEDQK	KLDV	MOD:01715 K21;MOD:01715 A1	0	P25851	P25851{121-141}	0	0	0	P25851	840	840	123.68	123.68	36.4261	31.5956	15	15	138.372
35086@20150821_01_AAroca_TMT6plex.cmpd.mgf	129.47	853.131	3	0	-0.0215	0	2	LVQR	AGISNLTGVQGAVNIQGEDQK	KLDV	MOD:01715 K21;MOD:01715 A1	0	P25851	P25851{121-141}	0	0	0	P25851	824	824	123.79	123.79	33.3881	28.6629	15	15	137.056
31248@20150821_01_AAroca_TMT6plex.cmpd.mgf	118.25	849.987	2	0	-0.0134	0	2	FAVK	AQADDLPLVGNK	APDF	MOD:01715 K12;MOD:01715 A1	0	Q96291;Q9C5R8	Q96291{67-78};Q9C5R8{74-85}	0	0	0	Q96291;Q9C5R8	735	735	82.58	82.58	33.3487	28.2922	15	15	187.625
51609@20150821_01_AAroca_TMT6plex.cmpd.mgf	177.78	1157.59	2	0	-0.0282	0	2	VGNK	APDFEAEAVFDQEFIK	VKLS	MOD:01715 K16;MOD:01715 A1	0	Q96291;Q9C5R8	Q96291{79-94};Q9C5R8{86-101}	0	0	0	Q96291;Q9C5R8	816	816	80.52	80.52	31.0013	26.3832	15	15	173.666
47445@20150821_01_AAroca_TMT6plex.cmpd.mgf	165.58	984.896	3	0	-0.0323	1	2	IALR	GLFIIDKEGVIQHSTINNLGIGR	SVDE	MOD:01715 K7;MOD:01715 G1	0	Q96291;Q9C5R8	Q96291{196-218};Q9C5R8{203-225}	0	0	0	Q96291;Q9C5R8	806	806	78.29	78.29	30.9077	25.5596	15	15	187.408
54389@20150821_01_AAroca_TMT6plex.cmpd.mgf	185.95	1130.65	3	1	-0.0262	0	2	AAEK	AVEAIKPGMVLGLGTGSTAAFAVDQIGK	LLSS	MOD:01715 K6;MOD:01715 K28;MOD:01715 A1	0	Q9S726	Q9S726{56-83}	0	0	0	Q9S726	1001	1001	123.55	123.55	36.4197	30.2647	15	15
50829@20150821_01_AAroca_TMT6plex.cmpd.mgf	175.5	1135.64	3	0	-0.0352	0	2	AAEK	AVEAIKPGMVLGLGTGSTAAFAVDQIGK	LLSS	MOD:01715 K6;MOD:01715 K28;MOD:00719 M9;MOD:01715 A1	0	Q9S726	Q9S726{56-83}	0	0	0	Q9S726	582	582	33.05	33.05	22.4817	16.5034	15	15
55955@20150821_01_AAroca_TMT6plex.cmpd.mgf	190.6	1125.64	2	0	-0.0265	0	2	QIGK	LLSSGELYDIVGIPTSK	RTEE	MOD:01715 K17;MOD:01715 L1	0	Q9S726	Q9S726{84-100}	0	0	0	Q9S726	815	815	76.35	76.35	29.4029	24.631	15	15	166.431
54230@20150821_01_AAroca_TMT6plex.cmpd.mgf	185.5	828.451	3	0	-0.0271	0	2	THPR	IDLAIDGADEVDPNLDLVK	GRGG	MOD:01715 K19;MOD:01715 I1	0	Q9S726	Q9S726{122-140}	0	0	0	Q9S726	798	798	93.44	93.44	34.9312	30.3537	15	15	123.405
56295@20150821_01_AAroca_TMT6plex.cmpd.mgf	191.63	846.809	3	0	-0.034	1	2	LREK	MVEAVADKFIVVADDTK	LVTG	MOD:01715 K8;MOD:01715 K17;MOD:01715 M1	0	Q9S726	Q9S726{151-167}	0	0	0	Q9S726	697	697	71.65	71.65	34.6255	29.7698	15	15
51069@20150821_01_AAroca_TMT6plex.cmpd.mgf	176.2	1075.23	3	0	-0.0352	0	2	SKLR	VDGDGKPYVTDNSNYIIDLYFK	TPLK	MOD:01715 K6;MOD:01715 K22;MOD:01715 V1	0	Q9S726	Q9S726{210-231}	0	0	0	Q9S726	767	767	66.07	66.07	34.6764	29.7094	15	15
49452@20150821_01_AAroca_TMT6plex.cmpd.mgf	171.47	919.847	3	0	-0.0284	1	2	IGKK	KFETLSYLPDLTDSELAK	EVDY	MOD:01715 K1;MOD:01715 K18;MOD:01715 K1	0	P10795	P10795{66-83}	0	0	0	F4HRR5;P10795	958	958	69.6	69.6			15	15
55209@20150821_01_AAroca_TMT6plex.cmpd.mgf	188.42	1200.64	2	0	-0.0299	0	2	GKKK	FETLSYLPDLTDSELAK	EVDY	MOD:01715 K17;MOD:01715 F1	0	P10795	P10795{67-83}	0	0	0	F4HRR5;P10795	806	806	88.22	88.22	27.2211	22.4823	15	15	174.635
37001@20150821_01_AAroca_TMT6plex.cmpd.mgf	135.07	760.74	3	0	-0.0239	0	2	QGLK	DSGIGSQGVTNSINLMTK	VKTT	MOD:01715 K18;MOD:01715 D1	0	Q1WIQ6	Q1WIQ6{463-480}	0	0	0	F4INS6;Q1WIQ6	784	784	99.37	99.37	32.7963	27.4549	15	15	114.714
58842@20150821_01_AAroca_TMT6plex.cmpd.mgf	199.1	859.443	3	0	-0.0285	0	2	HPIR	LGLALNFSVFYYEIMNAPER	ACHL	MOD:01715 L1	0	Q96299	Q96299{174-193}	0	0	0	F4IP53;F4IP55;Q96299	694	694	57.89	57.89	31.2422	26.2448	15	15	122.669
54504@20150821_01_AAroca_TMT6plex.cmpd.mgf	186.3	887.46	3	0	0.03	0	2	HLAK	QAFDEAISELDTLNEESYK	DSTL	MOD:01715 K19;MOD:01715 Q1	0	Q96299	Q96299{200-218}	0	0	0	F4IP53;F4IP55;Q96299	685	685	75.1	75.1	30.6665	25.8372	15	15	136.142
32267@20150821_01_AAroca_TMT6plex.cmpd.mgf	121.23	936.971	2	0	-0.0166	0	2	VCTR	NDDLDAVLEATPQSR	WKDL	MOD:01715 N1	0	Q9S9M7	Q9S9M7{100-114}	0	0	0	Q9S9M7	635	635	57.83	57.83	29.9036	25.3025	15	15	179.219
52717@20150821_01_AAroca_TMT6plex.cmpd.mgf	181.05	1071.58	2	0	-0.0247	0	2	FESK	GLGDTDQVLAYFAVSK	LGEP	MOD:01715 K16;MOD:01715 G1	0	Q9S9M7	Q9S9M7{134-149}	0	0	0	Q9S9M7	899	899	91.43	91.43	28.591	23.7029	15	15	195.122
19788@20150821_01_AAroca_TMT6plex.cmpd.mgf	84.88	858.426	2	0	-0.011	0	2	IFQK	AISTSNAYNDQFR	TLVE	MOD:01715 A1	0	Q9LYR4	Q9LYR4{121-133}	0	0	0	Q9LYR4	665	665	81.05	81.05	28.7729	24.1891	15	15	190.831
39948@20150821_01_AAroca_TMT6plex.cmpd.mgf	143.68	1076.07	2	0	-0.0181	0	2	GLSK	DSPFTVEDGVTEAVVK	STSK	MOD:01715 K16;MOD:01715 D1	0	Q56ZI2	Q56ZI2{574-589}	0	0	0	Q56ZI2	860	860	89.39	89.39	30.9092	26.1667	15	15	174.821
41538@20150821_01_AAroca_TMT6plex.cmpd.mgf	148.33	947.991	2	0	-0.0153	0	2	AEQK	GLLYLGMGVSGGEEGAR	NGPS	MOD:01715 G1	0	Q9FFR3;Q9SH69	Q9FFR3{125-141};Q9SH69{125-141}	0	0	0	Q9FFR3;Q9SH69	771	771	82.73	82.73	27.0023	22.1448	15	15	187.615
41658@20150821_01_AAroca_TMT6plex.cmpd.mgf	148.68	1107.28	3	1	-0.0344	0	2	ITCK	AAVAYEPNKPLVIEDVQVAPPQAGEVR	IKIL	MOD:01715 K9;MOD:01715 A1	0	Q96533	Q96533{12-38}	0	0	0	Q96533	750	750	45.85	45.85	25.8849	20.0489	15	15	94.1261
41508@20150821_01_AAroca_TMT6plex.cmpd.mgf	148.23	1106.94	3	0	-0.0364	0	2	ITCK	AAVAYEPNKPLVIEDVQVAPPQAGEVR	IKIL	MOD:01715 K9;MOD:01715 A1	0	Q96533	Q96533{12-38}	0	0	0	Q96533	886	886	52.23	52.23	28.3192	22.7805	15	15	189.199
55323@20150821_01_AAroca_TMT6plex.cmpd.mgf	188.75	1034.89	3	0	-0.038	0	2	CCHK	GWGTSVIVGVAASGQEISTRPFQLVTGR	VWKG	MOD:01715 G1	0	Q96533	Q96533{288-315}	0	0	0	F4K7D6;Q96533	723	723	62.18	62.18	25.5805	20.0867	15	15	174.245
26508@20150821_01_AAroca_TMT6plex.cmpd.mgf	104.43	909.964	2	0	-0.0083	0	2	FMEK	VSAAVDGDELTVEER	NLLS	MOD:01715 V1	0	Q01525	Q01525{31-45}	0	0	0	Q01525	821	821	79.81	79.81	29.5397	25.1065	15	15	234.379
19938@20150821_01_AAroca_TMT6plex.cmpd.mgf	85.32	721.386	3	0	-0.0505	1	2	AQEK	AAKEEAEDVAEANK	KRHL	MOD:01715 K3;MOD:01715 K14;MOD:01715 A1	0	Q9LMS7	Q9LMS7{85-98}	0	0	0	Q8L835;Q9LMS7	623	623	62.99	62.99	33.8946	28.9947	15	15
54535@20150821_01_AAroca_TMT6plex.cmpd.mgf	186.38	891.814	3	0	-0.0285	0	2	TGFR	LAYGGAQEYFGITPDLTTLGK	IIGG	MOD:01715 K21;MOD:01715 L1	0	P42799;Q42522	P42799{294-314};Q42522{292-312}	0	0	0	P42799;Q42522	764	764	101.22	101.22	41.3127	36.2871	15	15	135.979
54626@20150821_01_AAroca_TMT6plex.cmpd.mgf	186.65	891.814	3	0	-0.0285	0	2	TGFR	LAYGGAQEYFGITPDLTTLGK	IIGG	MOD:01715 K21;MOD:01715 L1	0	P42799;Q42522	P42799{294-314};Q42522{292-312}	0	0	0	P42799;Q42522	719	719	83.13	83.13	39.5052	34.261	15	15	130.912
54441@20150821_01_AAroca_TMT6plex.cmpd.mgf	186.12	891.814	3	0	-0.0285	0	2	TGFR	LAYGGAQEYFGITPDLTTLGK	IIGG	MOD:01715 K21;MOD:01715 L1	0	P42799;Q42522	P42799{294-314};Q42522{292-312}	0	0	0	P42799;Q42522	768	768	101.43	101.43	40.7387	35.7357	15	15	138.985
52020@20150821_01_AAroca_TMT6plex.cmpd.mgf	179	801.407	3	0	-0.0255	0	2	PLSK	LTDSFLDGTSSVYLEELQR	AWEA	MOD:01715 L1	0	F4IWV2;Q9FLH2	F4IWV2{62-80};Q9FLH2{65-83}	0	0	0	F4IWV2;Q9FLH2	730	730	74.6	74.6	25.8805	21.3938	14.2757	15	109.385
44236@20150821_01_AAroca_TMT6plex.cmpd.mgf	156.22	932.541	2	0	-0.0208	0	2	TAAK	QSDAILLGAIGGYK	WDKN	MOD:01715 K14;MOD:01715 Q1	0	Q9SA14	Q9SA14{106-119}	0	0	0	Q9SA14	709	709	70.41	70.41	28.387	23.8256	15	15	186.635
39767@20150821_01_AAroca_TMT6plex.cmpd.mgf	143.15	1007.49	3	0	-0.0269	0	2	GEPR	GITINENGEEVGFNTEIYAAHEIDR	IARV	MOD:01715 G1	0	Q9SA14	Q9SA14{188-212}	0	0	0	Q9SA14	804	804	109.29	109.29	37.4013	32.5952	15	15	163.975
55558@20150821_01_AAroca_TMT6plex.cmpd.mgf	189.45	875.451	3	0	-0.018	0	2	ASLR	FDGALNVDVTEFQTNLVPYPR	IHFM	MOD:01715 F1	0	B9DGT7	B9DGT7{244-264}	0	0	0	B9DFF8;B9DGT7;P29511;Q0WV25	735	735	84.29	84.29	29.2153	24.5224	15	15	112.912
40783@20150821_01_AAroca_TMT6plex.cmpd.mgf	146.13	853.728	3	0	-0.0132	0	2	YAKR	AFVHWYVGEGMEEGEFSEAR	EDLA	MOD:01715 A1	0	B9DGT7;B9DHQ0;P11139	B9DGT7{403-422};B9DHQ0{403-422};P11139{403-422}	0	0	0	B9DGT7;B9DHQ0;P11139;P29511;Q0WV25;Q56WH1	766	766	58.31	58.31	30.5566	25.5457	15	15	130.145
52798@20150821_01_AAroca_TMT6plex.cmpd.mgf	181.28	782.777	3	0	-0.0281	0	2	SISK	GGPISYADIIQLAGQSAVK	FTYL	MOD:01715 K19;MOD:01715 G1	0	P82281	P82281{174-192}	0	0	0	P82281	726	726	68.13	68.13	36.4062	31.5665	15	15	121.15
52719@20150821_01_AAroca_TMT6plex.cmpd.mgf	181.05	1173.66	2	0	-0.0264	0	2	SISK	GGPISYADIIQLAGQSAVK	FTYL	MOD:01715 K19;MOD:01715 G1	0	P82281	P82281{174-192}	0	0	0	P82281	872	872	119.76	119.76	37.7201	33.0796	15	15	211.642
52200@20150821_01_AAroca_TMT6plex.cmpd.mgf	179.53	773.389	3	0	-0.0266	0	2	NEEK	GNLLYTAYGSAGQWGLFDR	NFGR	MOD:01715 G1	0	P82281	P82281{210-228}	0	0	0	P82281	843	843	83.49	83.49	29.1086	24.4101	15	15	128.101
52285@20150821_01_AAroca_TMT6plex.cmpd.mgf	179.78	773.389	3	0	-0.0266	0	2	NEEK	GNLLYTAYGSAGQWGLFDR	NFGR	MOD:01715 G1	0	P82281	P82281{210-228}	0	0	0	P82281	834	834	85.41	85.41	26.677	21.9942	15	15	107.747
54021@20150821_01_AAroca_TMT6plex.cmpd.mgf	184.88	840.106	3	0	-0.0299	0	2	QRSR	ETVSQTDYEVDLITAFTK	LSCL	MOD:01715 K18;MOD:01715 E1	0	P82281	P82281{305-322}	0	0	0	P82281	740	740	76.1	76.1	32.9479	27.6921	15	15	112.833
44445@20150821_01_AAroca_TMT6plex.cmpd.mgf	156.82	904.797	3	0	-0.0339	0	2	RIIR	DAILAVEGPSPVVVSEGANTMDVGR	SVLV	MOD:01715 D1	0	Q9LF46	Q9LF46{388-412}	0	0	0	Q9LF46	869	869	94.09	94.09	31.2787	25.905	15	15	119.289
47136@20150821_01_AAroca_TMT6plex.cmpd.mgf	164.68	800.127	3	0	-0.0217	0	2	FAAR	KPAVVNVIIDPFAGAESGR	LQHK	MOD:01715 K1;MOD:01715 K1	0	Q9LF46	Q9LF46{549-567}	0	0	0	Q9LF46	658	658	61.17	61.17			15	15	101.97
59043@20150821_01_AAroca_TMT6plex.cmpd.mgf	199.7	789.119	3	0	-0.0363	0	2	DHGK	TTLTAALTMALASIGSSVAK	KYDE	MOD:01715 K20;MOD:01715 T1	0	P17745	P17745{93-112}	0	0	0	P17745	753	753	85.22	85.22	37.3365	32.4878	15	15	147.859
16427@20150821_01_AAroca_TMT6plex.cmpd.mgf	75.12	632.002	3	0	-0.0069	1	2	SVAK	KYDEIDAAPEER	ARGI	MOD:01715 K1;MOD:01715 K1	0	P17745	P17745{113-124}	0	0	0	P17745	616	616	42.09	42.09			15	15	96.2635
52689@20150821_01_AAroca_TMT6plex.cmpd.mgf	180.97	1091.6	3	0	-0.0386	0	2	DWLR	AVTEQAGVLAHVSNVYYTIPQIELAK	RLVA	MOD:01715 K26;MOD:01715 A1	0	Q9M8M7	Q9M8M7{118-143}	0	0	0	Q9M8M7	727	727	99.61	99.61	37.4716	31.7425	15	15	149.155
50194@20150821_01_AAroca_TMT6plex.cmpd.mgf	173.65	836.8	3	0	-0.0264	0	2	RSGK	IAAVFVEPIQGEGGIYSATK	EFLQ	MOD:01715 K20;MOD:01715 I1	0	Q9M8M7	Q9M8M7{243-262}	0	0	0	Q9M8M7	759	759	99.65	99.65	32.4655	27.8596	15	15	140.123
57014@20150821_01_AAroca_TMT6plex.cmpd.mgf	193.73	862.127	3	0	-0.0208	0	2	PKEK	LVDTNGAGDAFVGGFMSQLVK	EKSI	MOD:01715 K21;MOD:01715 L1	0	Q9LZG0	Q9LZG0{292-312}	0	0	0	Q9LZG0	761	761	103.85	103.85	33.0519	27.929	15	15	139.375
38328@20150821_01_AAroca_TMT6plex.cmpd.mgf	138.95	1044.54	2	0	-0.0171	0	2	CEGK	GYIDMSTVDAETSLK	INEA	MOD:01715 K15;MOD:01715 G1	0	Q9LSV0	Q9LSV0{89-103}	0	0	0	Q9LSV0;Q9LSV0-2	789	789	114.46	114.46	34.3686	29.4008	15	15	194.661
38417@20150821_01_AAroca_TMT6plex.cmpd.mgf	139.2	1044.54	2	0	-0.022	0	2	CEGK	GYIDMSTVDAETSLK	INEA	MOD:01715 K15;MOD:01715 G1	0	Q9LSV0	Q9LSV0{89-103}	0	0	0	Q9LSV0;Q9LSV0-2	652	652	53.98	53.98			15	15	148.645
38238@20150821_01_AAroca_TMT6plex.cmpd.mgf	138.68	1044.54	2	0	-0.0171	0	2	CEGK	GYIDMSTVDAETSLK	INEA	MOD:01715 K15;MOD:01715 G1	0	Q9LSV0	Q9LSV0{89-103}	0	0	0	Q9LSV0;Q9LSV0-2	713	713	96.88	96.88	30.8716	25.929	15	15	184.019
42288@20150821_01_AAroca_TMT6plex.cmpd.mgf	150.53	1079.09	2	0	-0.0221	0	2	VPKK	ILVYGATYGGELEDAK	NYGW	MOD:01715 K16;MOD:01715 I1	0	P48641	P48641{83-98}	0	0	0	P48641	862	862	89.85	89.85	29.9242	25.4506	14.0969	15	174.929
50019@20150821_01_AAroca_TMT6plex.cmpd.mgf	173.13	1092.62	2	0	-0.0246	0	2	NTKR	LNLEAVGVELDQAGAVK	VDEY	MOD:01715 K17;MOD:01715 L1	0	P48641	P48641{305-321}	0	0	0	P48641	792	792	90.26	90.26	25.5139	20.6429	15	15	191.488
50107@20150821_01_AAroca_TMT6plex.cmpd.mgf	173.38	1092.62	2	0	-0.0246	0	2	NTKR	LNLEAVGVELDQAGAVK	VDEY	MOD:01715 K17;MOD:01715 L1	0	P48641	P48641{305-321}	0	0	0	P48641	856	856	102.34	102.34	27.7714	23.3058	15	15	199.532
51125@20150821_01_AAroca_TMT6plex.cmpd.mgf	176.37	919.433	3	0	-0.0299	0	2	VILK	DYVSGFPTESDFDFTTTTVELR	VPEG	MOD:01715 D1	0	Q39172	Q39172{12-33}	0	0	0	Q39172	817	817	84.81	84.81	35.5436	30.417	15	15
56206@20150821_01_AAroca_TMT6plex.cmpd.mgf	191.37	898.158	3	0	-0.0338	0	2	CSPK	EGETVYVSAASGAVGQLVGQLAK	MMGC	MOD:01715 K23;MOD:01715 E1	0	Q39172	Q39172{155-177}	0	0	0	Q39172	812	812	93.41	93.41	26.5006	21.3754	15	15	131.998
42258@20150821_01_AAroca_TMT6plex.cmpd.mgf	150.43	1025.2	3	0	-0.0319	1	2	QVLR	FEDNFDATSNLNVMVTPTDKK	SITD	MOD:01715 K20;MOD:01715 K21;MOD:01715 F1	0	Q42029	Q42029{126-146}	0	0	0	Q42029;Q42029-2	803	803	85.06	85.06	40.8629	35.5904	15	15
42168@20150821_01_AAroca_TMT6plex.cmpd.mgf	150.18	1025.2	3	0	-0.0319	1	2	QVLR	FEDNFDATSNLNVMVTPTDKK	SITD	MOD:01715 K20;MOD:01715 K21;MOD:01715 F1	0	Q42029	Q42029{126-146}	0	0	0	Q42029;Q42029-2	818	818	93.2	93.2	42.2575	36.7843	15	15
45378@20150821_01_AAroca_TMT6plex.cmpd.mgf	159.57	906.115	3	0	-0.0245	0	2	QVLR	FEDNFDATSNLNVMVTPTDK	KSIT	MOD:01715 K20;MOD:01715 F1	0	Q42029	Q42029{126-145}	0	0	0	Q42029;Q42029-2	749	749	107.43	107.43	39.1162	34.1434	15	15	127.843
48460@20150821_01_AAroca_TMT6plex.cmpd.mgf	168.57	846.449	3	0	-0.0377	0	2	PNVK	VIGDNEVEQSMYGQLVLGK	GVSS	MOD:01715 K19;MOD:01715 V1	0	Q6NMA9	Q6NMA9{227-245}	0	0	0	Q6NMA9	671	671	68.21	68.21	30.7435	25.8767	15	15	124.413
35177@20150821_01_AAroca_TMT6plex.cmpd.mgf	129.73	844.463	2	0	-0.0147	0	2	RRVR	LYDPNQAALNALR	NTGI	MOD:01715 L1	0	Q8VZJ2	Q8VZJ2{55-67}	0	0	0	Q8VZJ2	555	555	54.41	54.41	23.6815	18.9551	15	15	181.856
41740@20150821_01_AAroca_TMT6plex.cmpd.mgf	148.93	825.427	3	0	-0.0258	0	2	VSFK	YIAVGNEVSPSNGGDVVLPAMR	NVYD	MOD:01715 Y1	0	Q8VZJ2	Q8VZJ2{110-131}	0	0	0	Q8VZJ2	730	730	94.51	94.51	39.7886	34.9181	14.8861	15	119.553
54474@20150821_01_AAroca_TMT6plex.cmpd.mgf	186.2	905.469	3	0	-0.0267	0	2	LMTR	LTYTLDEIEGPFEVGSDGSVK	FKEE	MOD:01715 K21;MOD:01715 L1	0	Q9S841	Q9S841{166-186}	0	0	0	Q9S841	713	713	95.05	95.05	32.4514	27.4627	15	15	135.15
54381@20150821_01_AAroca_TMT6plex.cmpd.mgf	185.93	905.469	3	0	-0.0267	0	2	LMTR	LTYTLDEIEGPFEVGSDGSVK	FKEE	MOD:01715 K21;MOD:01715 L1	0	Q9S841	Q9S841{166-186}	0	0	0	Q9S841	702	702	80.88	80.88	32.2278	27.1438	15	15	131.962
40428@20150821_01_AAroca_TMT6plex.cmpd.mgf	145.08	918.149	3	0	-0.0256	1	2	GSVK	FKEEDGIDYAAVTVQLPGGER	VPFL	MOD:01715 K2;MOD:01715 F1	0	Q9S841	Q9S841{187-207}	0	0	0	Q9S841	844	844	64.29	64.29	32.3882	26.7077	15	15	148.795
38718@20150821_01_AAroca_TMT6plex.cmpd.mgf	140.07	1170.11	2	0	-0.0209	0	2	SPYK	AVGEDGNTYQFDVPQIK	GKSL	MOD:01715 K17;MOD:01715 A1	0	Q93WN0	Q93WN0{378-394}	0	0	0	Q93WN0	744	744	97.18	97.18	26.3421	21.963	15	15	157.461
39857@20150821_01_AAroca_TMT6plex.cmpd.mgf	143.42	908.516	2	0	-0.0167	0	2	KSLR	AGPQMIQLSLDGK	RLYA	MOD:01715 K13;MOD:01715 A1	0	Q93WN0	Q93WN0{400-412}	0	0	0	Q93WN0	659	659	75.51	75.51	26.0346	21.8843	14.9586	15	178.437
59924@20150821_01_AAroca_TMT6plex.cmpd.mgf	202.3	970.177	3	0	-0.0353	0	2	MKSR	GVYETPGGTILFAAVQELESLTLDR	ESIQ	MOD:01715 G1	0	Q9SZX3	Q9SZX3{365-389}	0	0	0	Q9SZX3	793	793	133.38	133.38	34.149	28.62	15	15	159.429
42909@20150821_01_AAroca_TMT6plex.cmpd.mgf	152.35	883.092	3	0	-0.0239	0	2	SLYR	QDISSFEGSEIYNQADAAGFIR	LYGL	MOD:01715 Q1	0	Q9SZX3	Q9SZX3{457-478}	0	0	0	B3H778;Q9SZX3	720	720	85.36	85.36	27.6592	23.0521	15	15	138.198
46005@20150821_01_AAroca_TMT6plex.cmpd.mgf	161.38	981.007	2	0	-0.0161	0	2	VSSR	DLEMSNLTALSPLDGR	YWSK	MOD:01715 D1	0	Q8RY94	Q8RY94{73-88}	0	0	0	Q8RY94	705	705	78.48	78.48	33.5486	28.4932	15	15	157.238
23743@20150821_01_AAroca_TMT6plex.cmpd.mgf	96.4	676.042	3	0	-0.0158	0	2	VLIR	TILDRPDGGAGLAGQTVR	IGGW	MOD:01715 T1	0	Q9SW96	Q9SW96{37-54}	0	0	0	Q9SW96	604	604	77.16	77.16	37.0195	32	15	15	125.208
52808@20150821_01_AAroca_TMT6plex.cmpd.mgf	181.32	1037.6	2	0	-0.0238	0	2	TLER	VLGNETIAELLTTNK	LSEL	MOD:01715 K15;MOD:01715 V1	0	Q8VZB5	Q8VZB5{141-155}	0	0	0	Q8VZB5	816	816	92.8	92.8	33.1454	28.4698	15	15	206.811
56414@20150821_01_AAroca_TMT6plex.cmpd.mgf	191.98	835.799	3	0	-0.0336	0	2	SNCK	AMLTAVDGAVELVVDRPYK	AGDP	MOD:01715 K19;MOD:01715 A1	0	Q8VZB5	Q8VZB5{302-320}	0	0	0	Q8VZB5	733	733	67.48	67.48	30.0384	24.96	15	15	131.368
48495@20150821_01_AAroca_TMT6plex.cmpd.mgf	168.67	1086.53	2	0	-0.0227	0	2	PNAK	LLLNYGFVDEDNPYDR	VIVE	MOD:01715 L1	0	Q8VZB5	Q8VZB5{337-352}	0	0	0	Q8VZB5	767	767	64.52	64.52	24.2315	19.4129	15	15	186.501
48405@20150821_01_AAroca_TMT6plex.cmpd.mgf	168.4	1086.53	2	0	-0.0227	0	2	PNAK	LLLNYGFVDEDNPYDR	VIVE	MOD:01715 L1	0	Q8VZB5	Q8VZB5{337-352}	0	0	0	Q8VZB5	791	791	72.96	72.96	29.5263	24.5098	15	15	157.765
57933@20150821_01_AAroca_TMT6plex.cmpd.mgf	196.45	765.805	3	0	-0.0235	0	2	PDRK	VVILGAAGGIGQPLSLLMK	LNPL	MOD:01715 K19;MOD:01715 V1	0	Q9LKA3	Q9LKA3{32-50}	0	0	0	A8MQK3;Q9LKA3	676	676	79.35	79.35	39.1194	33.8429	15	15	137.501
46545@20150821_01_AAroca_TMT6plex.cmpd.mgf	162.97	1002.52	2	0	-0.0365	0	2	LMSK	VENQEGVLNFDEILR	ETDA	MOD:01715 V1	0	Q9FFP6	Q9FFP6{241-255}	0	0	0	Q9FFP6	696	696	71.02	71.02	27.6544	23.1092	15	15	189.93
43818@20150821_01_AAroca_TMT6plex.cmpd.mgf	154.98	1091.07	2	0	-0.0215	0	2	GSAK	ATDSESTEEIIESALK	SATE	MOD:01715 K16;MOD:01715 A1	0	Q9FFP6	Q9FFP6{463-478}	0	0	0	Q9FFP6	726	726	81.52	81.52	24.3204	19.6907	15	15	157.533
56504@20150821_01_AAroca_TMT6plex.cmpd.mgf	192.25	913.456	3	0	-0.0342	0	2	HKDR	SGFEGAWTSNPLIFDNSYFK	ELLS	MOD:01715 K20;MOD:01715 S1	0	Q05431	Q05431{173-192}	0	0	0	F4HU93;Q05431	728	728	94.27	94.27	31.8526	26.7972	15	15	137.016
51515@20150821_01_AAroca_TMT6plex.cmpd.mgf	177.52	849.163	3	0	-0.0322	1	2	SYFK	ELLSGEKEGLLQLVSDK	ALLD	MOD:01715 K7;MOD:01715 K17;MOD:01715 E1	0	Q05431	Q05431{193-209}	0	0	0	F4HU93;Q05431	649	649	85.27	85.27	36.4453	30.8062	15	15
41207@20150821_01_AAroca_TMT6plex.cmpd.mgf	147.37	841.727	3	0	-0.025	0	2	LVEK	YAADEDAFFADYAEAHMK	LSEL	MOD:01715 K18;MOD:01715 Y1	0	Q05431	Q05431{224-241}	0	0	0	F4HU93;Q05431	735	735	75.81	75.81	34.5961	29.8102	15	15	125.888
41113@20150821_01_AAroca_TMT6plex.cmpd.mgf	147.08	841.727	3	0	-0.025	0	2	LVEK	YAADEDAFFADYAEAHMK	LSEL	MOD:01715 K18;MOD:01715 Y1	0	Q05431	Q05431{224-241}	0	0	0	F4HU93;Q05431	822	822	108.91	108.91	39.145	34.0025	15	15	118.128
50555@20150821_01_AAroca_TMT6plex.cmpd.mgf	174.7	1011.56	2	0	-0.0248	0	2	ITSR	APGTAMEFSLAIVEK	FYGR	MOD:01715 K15;MOD:01715 A1	0	Q9FPF0	Q9FPF0{362-376}	0	0	0	Q9FPF0;Q9FPF0-2	761	761	92.09	92.09	26.172	21.6069	15	15	184.771
21404@20150821_01_AAroca_TMT6plex.cmpd.mgf	89.58	691.368	3	0	-0.014	0	2	KFKK	AGAEVIGISGDDSASHK	AFAS	MOD:01715 K17;MOD:01715 A1	0	Q9LU86	Q9LU86{128-144}	0	0	0	F4JBC9;Q9LU86	798	798	91.96	91.96	26.9355	22.5077	15	15	113.242
21316@20150821_01_AAroca_TMT6plex.cmpd.mgf	89.33	691.368	3	0	-0.014	0	2	KFKK	AGAEVIGISGDDSASHK	AFAS	MOD:01715 K17;MOD:01715 A1	0	Q9LU86	Q9LU86{128-144}	0	0	0	F4JBC9;Q9LU86	874	874	104.52	104.52	31.4901	26.9445	15	15	135.016
39731@20150821_01_AAroca_TMT6plex.cmpd.mgf	143.05	776.78	3	0	-0.0188	1	2	FASK	YKLPYTLLSDEGNK	VRKD	MOD:01715 K2;MOD:01715 K14;MOD:01715 Y1	0	Q9LU86	Q9LU86{150-163}	0	0	0	F4JBC9;Q9LU86	676	676	74.03	74.03	27.0076	22.1146	15	15
18886@20150821_01_AAroca_TMT6plex.cmpd.mgf	82.27	692.675	3	0	-0.0098	0	2	ITIR	ENTEGEYSGLEHQVVR	GVVE	MOD:01715 E1	0	Q945K7	Q945K7{159-174}	0	0	0	Q945K7	842	842	92.27	92.27	28.9071	23.7324	15	15	139.634
45587@20150821_01_AAroca_TMT6plex.cmpd.mgf	160.17	891.484	3	1	-0.0109	0	2	RHLK	FNEQAEQIHSAIINTIAEGK	YRTA	MOD:01715 K20;MOD:01715 F1	0	Q945K7	Q945K7{332-351}	0	0	0	Q945K7	705	705	86.21	86.21	35.5475	30.7718	15	15	141.34
47502@20150821_01_AAroca_TMT6plex.cmpd.mgf	165.75	920.219	3	0	-0.0266	0	2	DTSR	SSVANDVVKPIYGSVVPVLK	GEKL	MOD:01715 K9;MOD:01715 K20;MOD:01715 S1	0	Q39041	Q39041{564-583}	0	0	0	Q39041	746	746	65.75	65.75	28.4043	23.198	15	15
48342@20150821_01_AAroca_TMT6plex.cmpd.mgf	168.22	903.111	3	0	-0.0293	0	2	FSAK	YVPFNAAPGSTESYSLDEIVYR	SRSG	MOD:01715 Y1	0	Q9S7B5	Q9S7B5{83-104}	0	0	0	Q9S7B5	769	769	96.82	96.82	32.864	27.9043	15	15	122.387
48432@20150821_01_AAroca_TMT6plex.cmpd.mgf	168.48	903.111	3	0	-0.0293	0	2	FSAK	YVPFNAAPGSTESYSLDEIVYR	SRSG	MOD:01715 Y1	0	Q9S7B5	Q9S7B5{83-104}	0	0	0	Q9S7B5	799	799	94.27	94.27	36.9106	31.5455	15	15	131.317
43365@20150821_01_AAroca_TMT6plex.cmpd.mgf	153.67	879.791	3	0	-0.0258	0	2	GKVR	YIGVSNETSYGVTEFVNTAK	LEGL	MOD:01715 K20;MOD:01715 Y1	0	Q8VZ23	Q8VZ23{231-250}	0	0	0	Q8VZ23	694	694	106.24	106.24	32.3803	27.3774	15	15	140.002
55170@20150821_01_AAroca_TMT6plex.cmpd.mgf	188.27	707.759	3	0	-0.0223	1	2	EVAK	KYGLTPVELALGFVR	DRPF	MOD:01715 K1;MOD:01715 K1	0	Q8VZ23	Q8VZ23{345-359}	0	0	0	Q8VZ23	630	630	37.2	37.2			15	15	91.8644
37787@20150821_01_AAroca_TMT6plex.cmpd.mgf	137.37	947.53	2	0	-0.0165	0	2	WVGK	GGAFTGEISVEQLK	DLGC	MOD:01715 K14;MOD:01715 G1	0	Q9SKP6	Q9SKP6{131-144}	0	0	0	A8MRE8;Q9SKP6	773	773	80.61	80.61	32.5322	27.5332	15	15	200.486
44178@20150821_01_AAroca_TMT6plex.cmpd.mgf	156.05	954.537	2	0	-0.0187	0	2	ASLK	GPEFATIVNSVTSK	KVAA	MOD:01715 K14;MOD:01715 G1	0	Q9SKP6	Q9SKP6{298-311}	0	0	0	A8MRE8;Q9SKP6	665	665	88.85	88.85	27.3767	22.7221	15	15	164.255
41381@20150821_01_AAroca_TMT6plex.cmpd.mgf	147.87	747.402	3	0	-0.0211	0	2	AYYK	EGSTNPTFLYFAHGLK	EVKC	MOD:01715 K16;MOD:01715 E1	0	P31265	P31265{149-164}	0	0	0	P31265	664	664	86.14	86.14	27.6042	23.1423	15	15	99.2503
41492@20150821_01_AAroca_TMT6plex.cmpd.mgf	148.2	706.039	3	0	-0.0214	0	2	YTTR	VGSGPFPTENLGTGGDLLR	LAGQ	MOD:01715 V1	0	Q96529	Q96529{338-356}	0	0	0	Q96529	633	633	58.33	58.33	29.3551	25.0225	15	15	116.995
50280@20150821_01_AAroca_TMT6plex.cmpd.mgf	173.9	792.095	3	0	-0.0265	0	2	LGDR	SYPIYIGAGLLDHSELLQR	HVHG	MOD:01715 S1	0	Q8VYV7	Q8VYV7{89-107}	0	0	0	Q8VYV7	891	891	101.63	101.63	30.5668	25.8863	15	15	131.329
50365@20150821_01_AAroca_TMT6plex.cmpd.mgf	174.15	792.095	3	0	-0.0265	0	2	LGDR	SYPIYIGAGLLDHSELLQR	HVHG	MOD:01715 S1	0	Q8VYV7	Q8VYV7{89-107}	0	0	0	Q8VYV7	797	797	88.11	88.11	25.5221	20.4849	15	15	119.017
57198@20150821_01_AAroca_TMT6plex.cmpd.mgf	194.28	902.839	3	0	0.0115	0	2	SYLR	GVNFIQIPTTVMAQVDSSVGGK	TGIN	MOD:01715 K22;MOD:01715 G1	0	Q8VYV7	Q8VYV7{200-221}	0	0	0	Q8VYV7;Q8VYV7-2	753	753	82.67	82.67	32.2262	27.1055	15	15	142.447
44658@20150821_01_AAroca_TMT6plex.cmpd.mgf	157.45	1245.64	2	0	-0.0257	0	2	GAIR	SALDAEGFQNVSIMSYTAK	YASS	MOD:01715 K19;MOD:01715 S1	0	Q9SFH9	Q9SFH9{280-298}	0	0	0	Q9SFH9	836	836	115.84	115.84	34.6906	29.8002	15	15	189.494
36885@20150821_01_AAroca_TMT6plex.cmpd.mgf	134.72	788.409	3	0	-0.0165	0	2	FGWK	YETEPSHDWTTLIANK	NAEL	MOD:01715 K16;MOD:01715 Y1	0	P42770	P42770{166-181}	0	0	0	P42770	701	701	50.08	50.08	28.9268	24.4513	15	15	113.441
43156@20150821_01_AAroca_TMT6plex.cmpd.mgf	153.07	1133.61	2	0	-0.0195	0	2	VGDK	LPDSTLSYLDPSTGDVK	TVTV	MOD:01715 K17;MOD:01715 L1	0	Q949U7	Q949U7{79-95}	0	0	0	Q949U7	707	707	87.6	87.6	23.9568	19.2717	15	15	167.619
50614@20150821_01_AAroca_TMT6plex.cmpd.mgf	174.87	894.785	3	0	-0.0323	0	2	AWRK	DLGINDEVMLLSDGNGEFTGK	LGVE	MOD:01715 K21;MOD:01715 D1	0	Q949U7	Q949U7{161-181}	0	0	0	Q949U7	938	938	102.65	102.65	35.8997	30.7197	15	15	146.111
50522@20150821_01_AAroca_TMT6plex.cmpd.mgf	174.6	894.785	3	0	-0.0323	0	2	AWRK	DLGINDEVMLLSDGNGEFTGK	LGVE	MOD:01715 K21;MOD:01715 D1	0	Q949U7	Q949U7{161-181}	0	0	0	Q949U7	975	975	111.98	111.98	33.0467	27.8666	15	15	138.33
47738@20150821_01_AAroca_TMT6plex.cmpd.mgf	166.45	861.775	3	0	-0.0278	0	2	GVVK	VLNLEEGGAFTNSSAEDMLK	AL	MOD:01715 K20;MOD:01715 V1	0	Q949U7	Q949U7{213-232}	0	0	0	Q949U7	823	823	101.8	101.8	36.6505	31.4467	15	15	126.337
41746@20150821_01_AAroca_TMT6plex.cmpd.mgf	148.93	867.108	3	0	-0.0254	0	2	GVVK	VLNLEEGGAFTNSSAEDMLK	AL	MOD:01715 K20;MOD:00719 M18;MOD:01715 V1	0	Q949U7	Q949U7{213-232}	0	0	0	Q949U7	645	645	79.92	79.92	23.9172	19.1279	14.1135	15
41654@20150821_01_AAroca_TMT6plex.cmpd.mgf	148.67	867.108	3	0	-0.0254	0	2	GVVK	VLNLEEGGAFTNSSAEDMLK	AL	MOD:01715 K20;MOD:00719 M18;MOD:01715 V1	0	Q949U7	Q949U7{213-232}	0	0	0	Q949U7	693	693	95.78	95.78	26.9518	22.0347	15	15
47654@20150821_01_AAroca_TMT6plex.cmpd.mgf	166.2	861.775	3	0	-0.0278	0	2	GVVK	VLNLEEGGAFTNSSAEDMLK	AL	MOD:01715 K20;MOD:01715 V1	0	Q949U7	Q949U7{213-232}	0	0	0	Q949U7	836	836	114.05	114.05	31.5279	26.6399	15	15	135.587
56842@20150821_01_AAroca_TMT6plex.cmpd.mgf	193.23	1010.54	2	0	-0.0129	0	2	FATK	AEADEEVLQILELYR	RIYE	MOD:01715 A1	0	Q9M1R2	Q9M1R2{213-227}	0	0	0	Q9M1R2	699	699	50.69	50.69	27.0047		15	15	159.173
23534@20150821_01_AAroca_TMT6plex.cmpd.mgf	95.78	747.903	2	0	-0.0129	0	2	AAEK	GTIVVDNSSAFR	MVDG	MOD:01715 G1	0	Q8VYI4	Q8VYI4{124-135}	0	0	0	Q8VYI4	570	570	61.95	61.95	26.7602	21.8638	15	15	171.716
52862@20150821_01_AAroca_TMT6plex.cmpd.mgf	181.47	933.462	3	0	-0.0318	0	2	KVKR	MVVSTYQAASGAGAAAMEELVQQTR	EVLE	MOD:01715 M1	0	Q8VYI4	Q8VYI4{191-215}	0	0	0	Q8VYI4	838	838	131.88	131.88	29.8918	24.7478	15	15	153.4
52774@20150821_01_AAroca_TMT6plex.cmpd.mgf	181.22	933.462	3	0	-0.0318	0	2	KVKR	MVVSTYQAASGAGAAAMEELVQQTR	EVLE	MOD:01715 M1	0	Q8VYI4	Q8VYI4{191-215}	0	0	0	Q8VYI4	913	913	171.62	171.62	34.7876	29.7996	15	15	154.421
53016@20150821_01_AAroca_TMT6plex.cmpd.mgf	181.92	933.462	3	0	-0.0319	0	2	KVKR	MVVSTYQAASGAGAAAMEELVQQTR	EVLE	MOD:01715 M1	0	Q8VYI4	Q8VYI4{191-215}	0	0	0	Q8VYI4	788	788	88.69	88.69	31.2944	26.3064	15	15	125.309
39797@20150821_01_AAroca_TMT6plex.cmpd.mgf	143.23	905.477	3	0	-0.0239	0	2	SSTK	AEEAINHLGADSFLVTTDPQK	MKAA	MOD:01715 K21;MOD:01715 A1	0	P42734	P42734{220-240}	0	0	0	P42734;P42734-2	867	867	135.39	135.39	32.2944	27.6169	15	15	147.372
41565@20150821_01_AAroca_TMT6plex.cmpd.mgf	148.42	870.455	2	0	-0.0144	0	2	VTNK	VYFDVEIGGEVAGR	IVMG	MOD:01715 V1	0	P34791	P34791{97-110}	0	0	0	F4IX26;F4IX28;P34791	668	668	64.12	64.12	25.8572	21.4129	15	15	185.024
41837@20150821_01_AAroca_TMT6plex.cmpd.mgf	149.2	870.454	2	0	-0.0164	0	2	VTNK	VYFDVEIGGEVAGR	IVMG	MOD:01715 V1	0	P34791	P34791{97-110}	0	0	0	F4IX26;F4IX28;P34791	703	703	70.21	70.21	25.9947	21.6347	15	15	200.51
48344@20150821_01_AAroca_TMT6plex.cmpd.mgf	168.22	965.471	3	1	-0.0484	0	2	RIIK	DFMIQGGDFTEGNGTGGISIYGAK	FEDE	MOD:01715 K24;MOD:01715 D1	0	P34791	P34791{150-173}	0	0	0	F4IX26;F4IX28;P34791	762	762	94.72	94.72	39.703	34.1181	15	15	155.855
47411@20150821_01_AAroca_TMT6plex.cmpd.mgf	165.48	965.143	3	0	-0.0324	0	2	RIIK	DFMIQGGDFTEGNGTGGISIYGAK	FEDE	MOD:01715 K24;MOD:01715 D1	0	P34791	P34791{150-173}	0	0	0	F4IX26;F4IX28;P34791	798	798	99.23	99.23	34.3379	29.4049	15	15	154.994
47324@20150821_01_AAroca_TMT6plex.cmpd.mgf	165.23	965.143	3	0	-0.0324	0	2	RIIK	DFMIQGGDFTEGNGTGGISIYGAK	FEDE	MOD:01715 K24;MOD:01715 D1	0	P34791	P34791{150-173}	0	0	0	F4IX26;F4IX28;P34791	795	795	117.27	117.27	32.684	27.4045	15	15	165.003
48165@20150821_01_AAroca_TMT6plex.cmpd.mgf	167.7	965.471	3	1	-0.0486	0	2	RIIK	DFMIQGGDFTEGNGTGGISIYGAK	FEDE	MOD:01715 K24;MOD:01715 D1	0	P34791	P34791{150-173}	0	0	0	F4IX26;F4IX28;P34791	751	751	81.69	81.69	31.2797	26.2673	15	15	158.533
47234@20150821_01_AAroca_TMT6plex.cmpd.mgf	164.97	965.143	3	0	-0.0324	0	2	RIIK	DFMIQGGDFTEGNGTGGISIYGAK	FEDE	MOD:01715 K24;MOD:01715 D1	0	P34791	P34791{150-173}	0	0	0	F4IX26;F4IX28;P34791	856	856	118.89	118.89	31.5859	26.5352	15	15	166.623
54861@20150821_01_AAroca_TMT6plex.cmpd.mgf	187.35	862.428	3	0	-0.0229	0	2	GGIR	YHPEVDPDEVNALAQLMTWK	TAVA	MOD:01715 K20	0	Q38946;Q43314	Q38946{71-90};Q43314{71-90}	0	0	0	F4K6P9;Q38946;Q43314	465	465	27.62	27.62	25.3035	20.3334	15	15	86.3857
56420@20150821_01_AAroca_TMT6plex.cmpd.mgf	192	938.81	3	0	-0.0414	0	2	GGIR	YHPEVDPDEVNALAQLMTWK	TAVA	MOD:01715 K20;MOD:01715 Y1	0	Q38946;Q43314	Q38946{71-90};Q43314{71-90}	0	0	0	F4K6P9;Q38946;Q43314	697	697	75	75	31.8049	26.6896	15	15	129.095
36225@20150821_01_AAroca_TMT6plex.cmpd.mgf	132.8	837.456	3	0	-0.0225	0	2	TTVR	VTIVQSSTVYNDTPATIDK	AEKY	MOD:01715 K19;MOD:01715 V1	0	P32961	P32961{27-45}	0	0	0	P32961	752	752	94.81	94.81	28.4458	23.682	15	15	125.915
36316@20150821_01_AAroca_TMT6plex.cmpd.mgf	133.07	837.456	3	0	-0.0225	0	2	TTVR	VTIVQSSTVYNDTPATIDK	AEKY	MOD:01715 K19;MOD:01715 V1	0	P32961	P32961{27-45}	0	0	0	P32961	771	771	98.72	98.72	33.8266	28.5491	15	15	128.158
21009@20150821_01_AAroca_TMT6plex.cmpd.mgf	88.43	636.388	3	0	-0.0112	1	2	PAFK	KAPGGAPANVAVGIAR	LGGS	MOD:01715 K1;MOD:01715 K1	0	Q9C524	Q9C524{93-108}	0	0	0	Q9C524	726	726	74.57	74.57			15	15	115.773
21098@20150821_01_AAroca_TMT6plex.cmpd.mgf	88.7	636.388	3	0	-0.0111	1	2	PAFK	KAPGGAPANVAVGIAR	LGGS	MOD:01715 K1;MOD:01715 K1	0	Q9C524	Q9C524{93-108}	0	0	0	Q9C524	681	681	84.66	84.66			15	15	111.531
43785@20150821_01_AAroca_TMT6plex.cmpd.mgf	154.9	824.442	2	0	-0.0154	0	2	RGYK	EAGFLNAVDEVVR	TGVT	MOD:01715 E1	0	P46309	P46309{480-492}	0	0	0	P46309	712	712	73.82	73.82	30.6467	26.2355	15	15	190.97
52834@20150821_01_AAroca_TMT6plex.cmpd.mgf	181.38	935.506	3	0	-0.0358	0	2	RNGR	ISMAGVTTGNVGYLANAIHEVTK	SS	MOD:01715 K23;MOD:01715 I1	0	P46643	P46643{406-428}	0	0	0	P46643	937	937	143.37	143.37	37.6625	32.3585	15	15	164.097
58542@20150821_01_AAroca_TMT6plex.cmpd.mgf	198.23	796.793	3	0	-0.0265	0	2	QALK	LPYQIVSIVSGALNDAAAK	KYDL	MOD:01715 K19;MOD:01715 L1	0	Q39230	Q39230{324-342}	0	0	0	Q39230	927	927	113.1	113.1	34.4346	29.9226	15	15	122.975
48403@20150821_01_AAroca_TMT6plex.cmpd.mgf	168.4	996.067	2	0	-0.0209	0	2	DNLK	LLEDNLPLESVYK	STDV	MOD:01715 K13;MOD:01715 L1	0	Q8L831	Q8L831{493-505}	0	0	0	Q8L831	767	767	65.45	65.45	26.6177	21.9065	14.1308	15	162.908
58517@20150821_01_AAroca_TMT6plex.cmpd.mgf	198.15	932.506	3	0	-0.0355	0	2	ACRR	AEVGPETNVLVMGAGPIGLVTMLAAR	AFSV	MOD:01715 A1	0	Q9FJ95	Q9FJ95{177-202}	0	0	0	Q9FJ95	826	826	98.1	98.1	30.6046	25.6447	15	15	140.817
57391@20150821_01_AAroca_TMT6plex.cmpd.mgf	194.85	714.749	3	0	-0.0213	0	2	CYSK	LNQVQAGLSALEEALK	SGYE	MOD:01715 K16;MOD:01715 L1	0	Q94BS2	Q94BS2{267-282}	0	0	0	Q94BS2	818	818	73.36	73.36	34.3166	29.7951	14.5686	15	116.113
37697@20150821_01_AAroca_TMT6plex.cmpd.mgf	137.1	883.459	3	0	-0.0223	0	2	AFLK	NAAEGTYDAVIVDSSDPIGPAK	ELFE	MOD:01715 K22;MOD:01715 N1	0	O48661	O48661{193-214}	0	0	0	O48661	754	754	91.47	91.47	35.6811	30.9327	15	15	138.355
31905@20150821_01_AAroca_TMT6plex.cmpd.mgf	120.18	740.436	3	0	-0.0185	0	2	VDFK	KPVSLIDTDESSIK	SHCP	MOD:01715 K1;MOD:01715 K14;MOD:01715 K1	0	O48661	O48661{295-308}	0	0	0	O48661	797	797	72.11	72.11			15	15
21918@20150821_01_AAroca_TMT6plex.cmpd.mgf	91.07	898.989	2	0	-0.0091	0	2	GMGK	ESQSVGAAGELYK	KAND	MOD:01715 K13;MOD:01715 E1	0	Q8RU07	Q8RU07{107-119}	0	0	0	F4IMR0;Q8RU07	717	717	63.12	63.12	25.0883	20.6854	15	15	190.068
42348@20150821_01_AAroca_TMT6plex.cmpd.mgf	150.7	955.518	2	0	-0.0174	0	2	TEVR	MIGVEAAGFGLDSGK	HAAT	MOD:01715 K15;MOD:01715 M1	0	P14671	P14671{330-344}	0	0	0	P14671;P25269	838	838	92.53	92.53	27.1104	22.6273	15	15	220.174
40874@20150821_01_AAroca_TMT6plex.cmpd.mgf	146.4	831.76	3	0	-0.0269	1	2	DMGR	AEYYSITDEEALEAFKR	VSRL	MOD:01715 K16;MOD:01715 A1	0	P14671	P14671{400-416}	0	0	0	P14671	704	704	73.34	73.34	30.0705	24.8804	15	15	123.233
39526@20150821_01_AAroca_TMT6plex.cmpd.mgf	142.43	929.943	2	0	-0.0139	0	2	GKSK	GFGFVNFENADDAAR	AVES	MOD:01715 G1	0	P42731	P42731{256-270}	0	0	0	P42731	781	781	91.08	91.08	26.3409	21.0743	15	15	229.663
49393@20150821_01_AAroca_TMT6plex.cmpd.mgf	171.28	965.024	2	0	-0.0192	0	2	TCTK	TNMVMVFGEITTK	ATVD	MOD:01715 K13;MOD:01715 T1	0	P17562;P23686;Q9LUT2	P17562{48-60};P23686{48-60};Q9LUT2{48-60}	0	0	0	P17562;P23686;Q9LUT2	638	638	66.74	66.74	26.7023		15	15	165.086
51094@20150821_01_AAroca_TMT6plex.cmpd.mgf	176.28	865.799	3	0	-0.0271	0	2	IALK	LVGPGGFVVTEAGFGSDIGTEK	FMNI	MOD:01715 K22;MOD:01715 L1	0	Q9SPK5	Q9SPK5{357-378}	0	0	0	Q9SPK5	862	862	109.22	109.22	31.6675	26.8108	15	15	135.581
56592@20150821_01_AAroca_TMT6plex.cmpd.mgf	192.5	868.145	3	0	-0.0341	0	2	RLGR	GIVTDAITTPVVNTSAYFFK	KTAE	MOD:01715 K20;MOD:01715 G1	0	P55217	P55217{189-208}	0	0	0	P55217	616	616	72.96	72.96	34.2678		15	15	124.198
54659@20150821_01_AAroca_TMT6plex.cmpd.mgf	186.75	1020.58	2	0	-0.022	0	2	TGVK	LITYGTVMGGLLSEK	FLDT	MOD:01715 K15;MOD:01715 L1	0	Q9ZUX0	Q9ZUX0{244-258}	0	0	0	Q9ZUX0	755	755	75.98	75.98	25.8641	20.9525	15	15	170.419
24106@20150821_01_AAroca_TMT6plex.cmpd.mgf	97.45	740.377	3	0	-0.012	0	2	ISIK	VGPPPAPSGGLPGTDNSDQAR	DFAL	MOD:01715 V1	0	Q9XFT3-2	Q9XFT3-2{82-102}	0	0	0	Q9XFT3-2	712	712	110.6	110.6	25.5916	20.8559	15	15	108.727
51789@20150821_01_AAroca_TMT6plex.cmpd.mgf	178.32	1065.09	2	0	-0.0278	0	2	QAEK	YYAETVSALNEVLAK	LG	MOD:01715 K15;MOD:01715 Y1	0	Q9XFT3-2	Q9XFT3-2{207-221}	0	0	0	Q9XFT3;Q9XFT3-2	775	775	107.87	107.87	24.3938	19.8194	15	15	183.692
42198@20150821_01_AAroca_TMT6plex.cmpd.mgf	150.27	1019	2	0	-0.0174	0	2	DSKR	AMDEYTSEIFMGGK	NTIV	MOD:01715 K14;MOD:01715 A1	0	P42801	P42801{399-412}	0	0	0	P42801;Q9LX12	649	649	62.13	62.13	25.7448	20.7905	15	15	172.596
56152@20150821_01_AAroca_TMT6plex.cmpd.mgf	191.2	1054.83	3	0	-0.0401	0	2	DTEK	GGLTINPDFFVDFGDEPDGPSLAHEMR	YPGG	MOD:01715 G1	0	O23264	O23264{452-478}	0	0	0	O23264	671	671	43.4	43.4	25.0337	19.8266	15	15	106.474
33048@20150821_01_AAroca_TMT6plex.cmpd.mgf	123.53	933.147	3	0	-0.0269	1	2	DLER	LASSQTEADKWVQENVQSYR	DGVR	MOD:01715 K10;MOD:01715 L1	0	P33157	P33157{93-112}	0	0	0	P33157	660	660	29.8	29.8	23.8465	18.8252	15	15	143.265
32958@20150821_01_AAroca_TMT6plex.cmpd.mgf	123.27	933.147	3	0	-0.0269	1	2	DLER	LASSQTEADKWVQENVQSYR	DGVR	MOD:01715 K10;MOD:01715 L1	0	P33157	P33157{93-112}	0	0	0	P33157	750	750	70.87	70.87	35.6566	30.4793	15	15	197.91
20177@20150821_01_AAroca_TMT6plex.cmpd.mgf	86.02	745.711	3	0	-0.0142	0	2	LEVK	VSTAIATDTTTDTSPPSQGR	FRDE	MOD:01715 V1	0	P33157	P33157{154-173}	0	0	0	P33157	804	804	119.79	119.79	28.9051	24.0293	15	15	134.657
20267@20150821_01_AAroca_TMT6plex.cmpd.mgf	86.28	745.711	3	0	-0.0142	0	2	LEVK	VSTAIATDTTTDTSPPSQGR	FRDE	MOD:01715 V1	0	P33157	P33157{154-173}	0	0	0	P33157	802	802	82.18	82.18	27.9404	23.1028	15	15	134.291
47678@20150821_01_AAroca_TMT6plex.cmpd.mgf	166.27	869.816	3	0	-0.0326	0	2	HLPR	LQDSVTVVGYPLGGDTISVTK	GVVS	MOD:01715 K21;MOD:01715 L1	0	O82261	O82261{216-236}	0	0	0	B3H581;O82261	699	699	73.51	73.51	28.8289	23.8933	15	15	144.55
54598@20150821_01_AAroca_TMT6plex.cmpd.mgf	186.57	1143.91	3	0	-0.0336	0	2	KLPK	WNYDGSSTGQAPGQDSEVILYPQAIFK	DPFR	MOD:01715 K27;MOD:01715 W1	0	Q8LCE1	Q8LCE1{53-79}	0	0	0	F4ID91;F4ID92;Q8LCE1	736	736	61.24	61.24	34.2359	28.9389	15	15	138
46506@20150821_01_AAroca_TMT6plex.cmpd.mgf	162.85	788.051	3	0	-0.0186	0	2	AKGK	AMEALSEGNFDEAIEHLTR	AITL	MOD:01715 A1	0	Q93YR3	Q93YR3{130-148}	0	0	0	Q93YR3	722	722	83.78	83.78	30.814	26.0026	15	15	120.042
46596@20150821_01_AAroca_TMT6plex.cmpd.mgf	163.12	788.051	3	0	-0.0186	0	2	AKGK	AMEALSEGNFDEAIEHLTR	AITL	MOD:01715 A1	0	Q93YR3	Q93YR3{130-148}	0	0	0	Q93YR3	766	766	116.12	116.12	27.2397	22.5112	15	15	123.635
26898@20150821_01_AAroca_TMT6plex.cmpd.mgf	105.58	944.008	2	0	-0.015	0	2	AAIR	DANAALEINPDSAK	GYKS	MOD:01715 K14;MOD:01715 D1	0	Q93YR3	Q93YR3{179-192}	0	0	0	Q93YR3	778	778	90.64	90.64	29.5836	24.6937	15	15	195.727
44954@20150821_01_AAroca_TMT6plex.cmpd.mgf	158.32	904.47	3	0	-0.0293	0	2	GTMR	AHTDMVTAIATPIDNADIIVSASR	DKSI	MOD:01715 A1	0	O24456	O24456{13-36}	0	0	0	O24456;O24456-2	864	864	109.73	109.73	34.091	29.088	15	15	138.67
38177@20150821_01_AAroca_TMT6plex.cmpd.mgf	138.5	835.479	3	0	-0.0217	1	2	GGVR	ELLVGKDDELLQTDTK	TVPR	MOD:01715 K6;MOD:01715 K16;MOD:01715 E1	0	Q94EG6	Q94EG6{186-201}	0	0	0	Q94EG6	695	695	64.26	64.26	35.9463	31.1051	15	15
30076@20150821_01_AAroca_TMT6plex.cmpd.mgf	114.85	741.047	3	0	-0.0172	0	2	IPIK	VGGPPLPSGGLPGTDNSDQAR	DFSL	MOD:01715 V1	0	Q41932	Q41932{89-109}	0	0	0	Q41932	750	750	83.43	83.43	30.7673	26.3553	15	15	107.853
24703@20150821_01_AAroca_TMT6plex.cmpd.mgf	99.18	688.014	3	0	-0.0156	0	2	DAGK	LLHSDTGDYSQVDLNR	AGVP	MOD:01715 L1	0	Q9FV81	Q9FV81{201-216}	0	0	0	F4HYH1;Q9FV81;Q9FV81-2	735	735	73.16	73.16	31.6442	26.9678	15	15	94.3567
46083@20150821_01_AAroca_TMT6plex.cmpd.mgf	161.62	756.437	3	0	-0.0225	0	2	ISQK	LEVKPGSLYALTFGASR	TCAQ	MOD:01715 K4;MOD:01715 L1	0	Q9SFB1	Q9SFB1{98-114}	0	0	0	Q9C6U3;Q9SFB1	707	707	53.67	53.67	30.3663	25.8769	15	15	116.138
40628@20150821_01_AAroca_TMT6plex.cmpd.mgf	145.67	752.045	3	0	-0.0228	0	2	ENGR	GINASQFNLGGTGIGSFNDR	IRDA	MOD:01715 G1	0	Q8GTR4	Q8GTR4{602-621}	0	0	0	Q8GTR4	736	736	73.76	73.76	31.1699	26.2906	14.9208	15	127.349
35117@20150821_01_AAroca_TMT6plex.cmpd.mgf	129.55	872.976	2	0	-0.014	0	2	CINK	ASGTSLPAQGLMGLGR	GPLS	MOD:01715 A1	0	Q9M2U7	Q9M2U7{198-213}	0	0	0	Q9M2U7	691	691	82.88	82.88	23.4432	19.0146	15	15	195.843
57385@20150821_01_AAroca_TMT6plex.cmpd.mgf	194.83	1062.54	3	0	-0.04	0	2	VGNK	IVDIPTSALAFDPATGAGTIFDSGTVYTR	LVEP	MOD:01715 I1	0	Q9M2U7	Q9M2U7{285-313}	0	0	0	Q9M2U7	767	767	84.33	84.33	35.0858	29.6938	15	15	143.364
48012@20150821_01_AAroca_TMT6plex.cmpd.mgf	167.25	821.413	3	0	-0.0283	0	2	DQSR	GFGFVTMSSVDEAETAVEK	FNRY	MOD:01715 K19;MOD:01715 G1	0	Q04836	Q04836{192-210}	0	0	0	Q04836;Q04836-2;Q04836-3	820	820	94.04	94.04	33.4712	28.6049	15	15	118.467
58134@20150821_01_AAroca_TMT6plex.cmpd.mgf	197.03	1071.85	3	0	-0.0361	0	2	GRSR	GFGFVTMSDVDELNEAISALDGQNLEGR	AIRV	MOD:01715 G1	0	Q04836	Q04836{286-313}	0	0	0	Q04836;Q04836-2;Q04836-3	787	787	104.35	104.35	39.7153	34.7046	15	15	155.691
38494@20150821_01_AAroca_TMT6plex.cmpd.mgf	139.43	746.077	3	0	-0.0236	1	2	KSLR	KLVESPYVDSIDWAR	WHFF	MOD:01715 K1;MOD:01715 K1	0	Q84WW2	Q84WW2{129-143}	0	0	0	Q84WW2	727	727	62.54	62.54			15	15	95.187
47265@20150821_01_AAroca_TMT6plex.cmpd.mgf	165.07	1164.58	2	0	0.0099	0	2	PIGR	IEMELFADTTPNTAENFR	ALCT	MOD:01715 I1	0	Q42406	Q42406{20-37}	0	0	0	Q42406	680	680	69.64	69.64	30.9195	26.0138	15	15	166.687
32777@20150821_01_AAroca_TMT6plex.cmpd.mgf	122.73	999.535	2	0	-0.0178	0	2	LAGK	TYISGDQLSVDDVK	VYAA	MOD:01715 K14;MOD:01715 T1	0	Q9SCX3	Q9SCX3{25-38}	0	0	0	Q84WM9;Q9SCX3	806	806	108.36	108.36	33.4944	28.6736	15	15	188.414
54084@20150821_01_AAroca_TMT6plex.cmpd.mgf	185.07	920.139	3	0	-0.0288	0	2	FYEK	VTAPGGISFEDGIENIDIGGPAMIR	AAAK	MOD:01715 V1	0	Q8RWT5	Q8RWT5{178-202}	0	0	0	O64767;Q8RWT5	872	872	84.03	84.03	29.1759	24.0947	15	15	145.226
51007@20150821_01_AAroca_TMT6plex.cmpd.mgf	176.02	856.116	3	0	-0.0181	0	2	LAWK	AFQHVAAYDSAVSEWLWK	QTEG	MOD:01715 K18;MOD:01715 A1	0	Q8RWT5	Q8RWT5{244-261}	0	0	0	O64767;Q8RWT5	744	744	80.7	80.7	26.98	21.6384	15	15	126.402
58367@20150821_01_AAroca_TMT6plex.cmpd.mgf	197.72	984.202	3	0	-0.0368	0	2	AVVR	GFLGQPQLEEALTGMDLVIIPAGVPR	KPGM	MOD:01715 G1	0	O82399	O82399{97-122}	0	0	0	O82399	576	576	43.93	43.93	21.9216	16.8249	15	15	122.656
57708@20150821_01_AAroca_TMT6plex.cmpd.mgf	195.78	918.869	3	0	-0.0273	0	2	CCPK	AIVNIISNPVNSTVPIAAEVFK	KAGT	MOD:01715 K22;MOD:01715 A1	0	O82399	O82399{153-174}	0	0	0	O82399	697	697	71.48	71.48	30.1761	24.7513	15	15	131.879
43816@20150821_01_AAroca_TMT6plex.cmpd.mgf	154.98	921.843	3	0	-0.0276	1	2	MVSK	KNEQSIVGAATIEANTVYGALR	GLET	MOD:01715 K1;MOD:01715 K1	0	A7WM73	A7WM73{131-152}	0	0	0	A7WM73	724	724	70.67	70.67			15	15	133.058
29535@20150821_01_AAroca_TMT6plex.cmpd.mgf	113.27	732.722	3	0	-0.021	0	2	LGLK	RPDQPFPTGQGGDGVGLLR	WRMQ	MOD:01715 R1	0	Q93Y22	Q93Y22{359-377}	0	0	0	Q93Y22	736	736	84.53	84.53	31.7376	27.1911	15	15	115.492
24734@20150821_01_AAroca_TMT6plex.cmpd.mgf	99.27	725.041	3	0	-0.0145	0	2	PGVK	VFHAGTGLDSEGNVVATGGR	VLGV	MOD:01715 V1	0	P52420	P52420{462-481}	0	0	0	P52420	806	806	109.25	109.25	32.6888	28.0826	15	15	125.117
56211@20150821_01_AAroca_TMT6plex.cmpd.mgf	191.38	942.5	3	0	0.0396	0	2	INGK	ILTGLTDSQLENLDMIEGSEYVR	KTVE	MOD:01715 I1	0	Q9MBH2	Q9MBH2{67-89}	0	0	0	Q9MBH2	866	866	126.67	126.67	35.5747	30.566	15	15	146.955
48158@20150821_01_AAroca_TMT6plex.cmpd.mgf	167.68	866.089	3	0	-0.0301	0	2	INGK	ILTGLTDSQLENLDMIEGSEYVR	KTVE		0	Q9MBH2	Q9MBH2{67-89}	0	0	0	Q9MBH2	661	661	98.04	98.04	32.5928	27.6829	15	15	124.348
40128@20150821_01_AAroca_TMT6plex.cmpd.mgf	144.2	1192.13	2	0	-0.0224	0	2	QIFK	SIYGLTTDEAVVAEEEAK	LAKV	MOD:01715 K18;MOD:01715 S1	0	P46422	P46422{126-143}	0	0	0	P46422	889	889	114.75	114.75	31.4457	26.6912	15	15	185.418
44798@20150821_01_AAroca_TMT6plex.cmpd.mgf	157.87	767.072	3	0	-0.0132	0	2	LHPR	TQGVETLGTIYSSSLFPNR	APPG	MOD:01715 T1	0	P55826	P55826{397-415}	0	0	0	P55826;P55826-2	648	648	50.18	50.18	30.0255	25.2366	14.8861	15	116.707
48314@20150821_01_AAroca_TMT6plex.cmpd.mgf	168.13	1089.53	2	0	-0.0111	0	2	ERMK	GTGADVIGLDWTVDMADGR	RRLG	MOD:01715 G1	0	Q93ZB6	Q93ZB6{311-329}	0	0	0	Q93ZB6;Q93ZB6-2	756	756	61.05	61.05			15	15	172.951
62740@20150821_01_AAroca_TMT6plex.cmpd.mgf	211.4	955.546	3	0	-0.0334	0	2	KGIR	VTNTPDVLTEDVADLAIGLILALLR	RLCE	MOD:01715 V1	0	Q9CA90	Q9CA90{93-117}	0	0	0	Q9CA90;Q9CA90-2	911	911	102.81	102.81	27.2144	21.9698	15	15	146.039
42730@20150821_01_AAroca_TMT6plex.cmpd.mgf	151.83	981.841	3	0	-0.0294	0	2	VVIR	ENTEGEYAGLEHEVVPGVVESLK	FCSE	MOD:01715 K23;MOD:01715 E1	0	P93032;Q8LFC0	P93032{148-170};Q8LFC0{148-170}	0	0	0	P93032;P93032-2;Q8LFC0	786	786	115.15	115.15	38.432	33.5157	15	15	158.235
46203@20150821_01_AAroca_TMT6plex.cmpd.mgf	161.97	754.75	3	0	-0.0052	1	2	GKCR	TKDLGGTSTTQEVVDAVIAK	LD	MOD:01715 K20	0	Q8LFC0	Q8LFC0{346-365}	0	0	0	Q8LFC0					32.8198	27.9587	15	15
60105@20150821_01_AAroca_TMT6plex.cmpd.mgf	202.85	987.196	3	0	-0.0326	0	2	LSSK	SFFSGLVDYIVSGPVVAMIWEGK	NVVL	MOD:01715 K23;MOD:01715 S1	0	P39207	P39207{56-78}	0	0	0	P39207	843	843	112.12	112.12	38.2791	32.9552	15	15	143.274
23237@20150821_01_AAroca_TMT6plex.cmpd.mgf	94.92	718.755	3	0	-0.0146	1	2	LTGR	KIIGATNPAASEPGTIR	GDFA	MOD:01715 K1;MOD:01715 K1	0	P39207	P39207{86-102}	0	0	0	P39207	799	799	80.52	80.52			15	15	121.396
59678@20150821_01_AAroca_TMT6plex.cmpd.mgf	201.58	832.792	3	0	-0.0324	0	2	ERMK	LIVDASEGFIYLVSSIGVTGAR	SSVS	MOD:01715 L1	0	Q42529	Q42529{211-232}	0	0	0	Q42529	945	945	125.51	125.51	30.6205	25.6813	15	15	147.02
33249@20150821_01_AAroca_TMT6plex.cmpd.mgf	124.12	716.113	3	0	-0.0192	1	2	RELR	KVVTIGVVGGSDLSK	ISEQ	MOD:01715 K1;MOD:01715 K15;MOD:01715 K1	0	O80840	O80840{38-52}	0	0	0	O80840	848	848	74.32	74.32			15	15
33165@20150821_01_AAroca_TMT6plex.cmpd.mgf	123.87	716.113	3	0	-0.0192	1	2	RELR	KVVTIGVVGGSDLSK	ISEQ	MOD:01715 K1;MOD:01715 K15;MOD:01715 K1	0	O80840	O80840{38-52}	0	0	0	O80840	904	904	87.59	87.59			15	15
36618@20150821_01_AAroca_TMT6plex.cmpd.mgf	133.93	1108.62	2	0	-0.0249	0	2	GFSK	LAEGTDITSAAPGVSLQK	ARSW	MOD:01715 K18;MOD:01715 L1	0	Q9M7T0	Q9M7T0{33-50}	0	0	0	Q9M7T0	854	854	109.06	109.06	27.115	22.5336	15	15	208.57
43385@20150821_01_AAroca_TMT6plex.cmpd.mgf	153.73	710.407	3	0	-0.0152	0	2	LDGR	HVVFGQVIEGMEVVK	LIEE	MOD:01715 K15;MOD:01715 H1	0	Q9ASS6	Q9ASS6{215-229}	0	0	0	Q9ASS6;Q9ASS6-2	788	788	65.05	65.05	33.0629	28.4547	15	15	93.1002
37758@20150821_01_AAroca_TMT6plex.cmpd.mgf	137.28	899.947	2	0	-0.0144	0	2	AFPK	VYFDMTIDGQPAGR	IVME	MOD:01715 V1	0	P34790	P34790{6-19}	0	0	0	P34790	719	719	58.07	58.07	30.5867	25.8654	14.5376	15	170.866
49205@20150821_01_AAroca_TMT6plex.cmpd.mgf	170.75	829.8	3	0	-0.0279	0	2	NDIR	VKPGLDGLGALGDAGWYAIR	ATLL	MOD:01715 K2;MOD:01715 V1	0	Q9SZ83	Q9SZ83{175-194}	0	0	0	Q9SZ83	633	633	41.35	41.35	19.022	13.9469	14.9586	15	131.795
50044@20150821_01_AAroca_TMT6plex.cmpd.mgf	173.2	947.808	3	1	-0.0285	0	2	RITK	LVNDTLATEESFNGSTLSTDDLLR	AIDC	MOD:01715 L1	0	Q42546	Q42546{92-115}	0	0	0	Q42546	705	705	95.55	95.55	32.0865		15	15	137.51
55384@20150821_01_AAroca_TMT6plex.cmpd.mgf	188.93	1081.2	3	0	-0.0405	0	2	QAER	WGAELYPEDVESLSVTTAPFTVQTSER	KVKC	MOD:01715 W1	0	O22229	O22229{157-183}	0	0	0	O22229	723	723	58.92	58.92	28.2156	23.1942	15	15	114.64
49062@20150821_01_AAroca_TMT6plex.cmpd.mgf	170.32	884.154	3	0	-0.0251	0	2	PLFK	GQVLAVVGGGDTATEEALYLTK	YARH	MOD:01715 K22;MOD:01715 G1	0	O22229	O22229{229-250}	0	0	0	O22229	813	813	118.2	118.2	34.0721	29.1087	15	15	140.446
32058@20150821_01_AAroca_TMT6plex.cmpd.mgf	120.63	907.422	3	0	-0.024	0	2	VLVR	EGTSNTSVEGVFAAGDVQDHEWR	QAVT	MOD:01715 E1	0	O22229	O22229{349-371}	0	0	0	O22229	865	865	111.82	111.82	34.1069	28.9179	15	15	150.031
57654@20150821_01_AAroca_TMT6plex.cmpd.mgf	195.62	915.162	3	0	-0.0239	0	2	DLHK	GLPLGSGLGSSAASAAAAAVAVNEIFGR	KLGS	MOD:01715 G1	0	Q8L7R2	Q8L7R2{142-169}	0	0	0	Q8L7R2	793	793	146.01	146.01	34.0835	29.0692	15	15	179.084
19876@20150821_01_AAroca_TMT6plex.cmpd.mgf	85.13	758.051	3	0	-0.0162	0	2	QMVK	GGDALGQQYNTPHSVITER	GSDI	MOD:01715 G1	0	Q42586	Q42586{420-438}	0	0	0	Q42586	779	779	102.93	102.93	28.7077	23.8807	15	15	114.359
53157@20150821_01_AAroca_TMT6plex.cmpd.mgf	182.35	931.055	2	0	-0.0179	0	2	PNVK	LFNAVAAEDLIVK	GNRV	MOD:01715 K13;MOD:01715 L1	0	Q38814	Q38814{181-193}	0	0	0	Q38814;Q38814-2	749	749	85.07	85.07	33.2052	28.5468	15	15	179.946
53245@20150821_01_AAroca_TMT6plex.cmpd.mgf	182.62	931.055	2	0	-0.0179	0	2	PNVK	LFNAVAAEDLIVK	GNRV	MOD:01715 K13;MOD:01715 L1	0	Q38814	Q38814{181-193}	0	0	0	Q38814;Q38814-2	789	789	97.87	97.87	33.3294	29.0923	15	15	202.911
53207@20150821_01_AAroca_TMT6plex.cmpd.mgf	182.5	800.414	3	0	-0.0241	0	2	RLTR	EVVPGMIVTGMEVAEIDGAPR	MGPT	MOD:01715 E1	0	Q38814	Q38814{275-295}	0	0	0	Q38814;Q38814-2	910	910	79.8	79.8	29.0078	24.3415	15	15	125.932
53298@20150821_01_AAroca_TMT6plex.cmpd.mgf	182.77	800.414	3	0	-0.0241	0	2	RLTR	EVVPGMIVTGMEVAEIDGAPR	MGPT	MOD:01715 E1	0	Q38814	Q38814{275-295}	0	0	0	Q38814;Q38814-2	864	864	102.25	102.25	29.5851	24.9063	15	15	125.944
53390@20150821_01_AAroca_TMT6plex.cmpd.mgf	183.03	800.414	3	0	-0.0241	0	2	RLTR	EVVPGMIVTGMEVAEIDGAPR	MGPT	MOD:01715 E1	0	Q38814	Q38814{275-295}	0	0	0	Q38814;Q38814-2	873	873	121.78	121.78	28.055	23.7818	15	15	130.964
50639@20150821_01_AAroca_TMT6plex.cmpd.mgf	174.95	833.148	3	0	-0.0269	0	2	ALIK	ASGTEKPVVAFIAGLTAPPGR	RMGH	MOD:01715 K6;MOD:01715 A1	0	P68209	P68209{274-294}	0	0	0	P68209	777	777	77.64	77.64	35.2757	30.3122	15	15	138.799
50821@20150821_01_AAroca_TMT6plex.cmpd.mgf	175.48	833.148	3	0	-0.0269	0	2	ALIK	ASGTEKPVVAFIAGLTAPPGR	RMGH	MOD:01715 K6;MOD:01715 A1	0	P68209	P68209{274-294}	0	0	0	P68209	761	761	73.14	73.14	35.275	29.7238	15	15	134.602
51008@20150821_01_AAroca_TMT6plex.cmpd.mgf	176.03	954.053	2	0	-0.0277	0	2	SPER	FVVGLDISESALAK	ANET	MOD:01715 K14;MOD:01715 F1	0	Q0WP12-2	Q0WP12-2{90-103}	0	0	0	F4IT14;Q0WP12;Q0WP12-2;Q0WP12-3	733	733	72.47	72.47	28.4439	24.1609	15	15	168.674
44100@20150821_01_AAroca_TMT6plex.cmpd.mgf	155.82	698.383	3	0	-0.0226	0	2	LSLK	AHGEGDLGTQALLLALER	LNNV	MOD:01715 A1	0	Q9SZE1	Q9SZE1{306-323}	0	0	0	Q9SZE1	698	698	64.21	64.21	29.2205	24.8835	15	15	120.579
45588@20150821_01_AAroca_TMT6plex.cmpd.mgf	160.17	937.056	2	0	-0.0193	0	2	VVWK	GAPTTPLITIAMTK	LVAE	MOD:01715 K14;MOD:01715 G1	0	Q9SYG7	Q9SYG7{189-202}	0	0	0	Q9SYG7	620	620	65.89	65.89	27.3223	23.173	15	15	152.822
29178@20150821_01_AAroca_TMT6plex.cmpd.mgf	112.22	908.006	2	0	0.0146	0	2	EWAR	SQTSASLVDFSSK	EGDI	MOD:01715 K13;MOD:01715 S1	0	Q9SKT0	Q9SKT0{164-176}	0	0	0	Q9SKT0	644	644	71.8	71.8	26.934	22.6492	15	15	181.279
56307@20150821_01_AAroca_TMT6plex.cmpd.mgf	191.67	666.716	3	0	-0.0239	0	2	KRAK	ANVVVAALGNSLEVVASR	KVKL	MOD:01715 A1	0	Q9MAH3	Q9MAH3{285-302}	0	0	0	Q9MAH3	714	714	86.99	86.99	33.735	28.9489	14.8861	15	106.376
47414@20150821_01_AAroca_TMT6plex.cmpd.mgf	165.5	1093.58	2	0	-0.0222	0	2	TDDR	ALETAFAQYGDVIDSK	IIND	MOD:01715 K16;MOD:01715 A1	0	Q03250	Q03250{23-38}	0	0	0	F4IHK9;Q03250;Q03250-2	921	921	99.38	99.38	33.351	28.5886	15	15	198.377
52869@20150821_01_AAroca_TMT6plex.cmpd.mgf	181.5	1248.63	2	0	-0.0292	0	2	CGQK	QMAEEITSMLVADGVSNDK	LLKN	MOD:01715 K19;MOD:01715 Q1	0	Q9XI55	Q9XI55{272-290}	0	0	0	Q9XI55	743	743	65.55	65.55	26.118	21.2408	15	15	136.676
44744@20150821_01_AAroca_TMT6plex.cmpd.mgf	157.7	812.09	3	0	-0.0243	0	2	DSGK	SSSLDFNSVQLGGGDATAPLLR	NKKI	MOD:01715 S1	0	Q9LS40	Q9LS40{316-337}	0	0	0	Q9LS40	686	686	97.28	97.28	31.4838	26.6186	15	15	129.976
35084@20150821_01_AAroca_TMT6plex.cmpd.mgf	129.45	839.402	3	0	-0.024	0	2	DQFR	VVNEGGYTDYSPIEYNPDVR	GFVP	MOD:01715 V1	0	Q9ZVA4	Q9ZVA4{32-51}	0	0	0	Q9ZVA4;Q9ZVA5	833	833	98.28	98.28	31.2905	26.4937	15	15	131.059
56960@20150821_01_AAroca_TMT6plex.cmpd.mgf	193.58	960.501	3	0	-0.0356	0	2	PGSK	AVSEASSSFGAGYVAGPVTFIFEK	VSVF	MOD:01715 K24;MOD:01715 A1	0	Q96262	Q96262{102-125}	0	0	0	F4JUT8;F4JUT9;Q96262;Q96262-2	708	708	79.57	79.57	30.7512	25.6808	15	15	127.457
16218@20150821_01_AAroca_TMT6plex.cmpd.mgf	74.52	721.739	3	0	-0.0093	1	2	ATEK	APAAEETTSVKEDK		MOD:01715 K11;MOD:01715 K14;MOD:01715 A1	0	F4JHJ0	F4JHJ0{227-240}	0	0	0	F4JHJ0	586	586	63.18	63.18	24.1041	19.1073	15	15
52028@20150821_01_AAroca_TMT6plex.cmpd.mgf	179.02	1101.6	2	0	-0.0255	0	2	RNVR	GVGWDVSAIGNAVWGGAK	LADV	MOD:01715 K18;MOD:01715 G1	0	Q9S850	Q9S850{114-131}	0	0	0	F4JBZ5;Q9S850	715	715	71.5	71.5	22.9392	18.5823	15	15	170.812
37217@20150821_01_AAroca_TMT6plex.cmpd.mgf	135.7	972.022	2	0	-0.0176	0	2	DVFK	SPASDTYVIFGEAK	IEDL	MOD:01715 K14;MOD:01715 S1	0	Q6ICZ8;Q9LHG9	Q6ICZ8{100-113};Q9LHG9{104-117}	0	0	0	Q6ICZ8;Q9LHG9	782	782	82.53	82.53	27.4888	22.8399	15	15	198.57
58131@20150821_01_AAroca_TMT6plex.cmpd.mgf	197.02	966.536	3	0	-0.0326	0	2	LAPR	DVILNNLALSDVELQDLIAGADK	VVSE	MOD:01715 K23;MOD:01715 D1	0	P82658	P82658{138-160}	0	0	0	P82658	811	811	117.77	117.77	34.6681	29.7576	15	15	155.653
39617@20150821_01_AAroca_TMT6plex.cmpd.mgf	142.7	922.166	3	0	-0.0208	1	2	SEER	KDETGQVYYLYEIDGVGK	HSLI	MOD:01715 K1;MOD:01715 K18;MOD:01715 K1	0	P82658	P82658{167-184}	0	0	0	P82658	868	868	50.74	50.74			15	15
44598@20150821_01_AAroca_TMT6plex.cmpd.mgf	157.27	1135.09	2	0	-0.0387	0	2	MGHK	EGQIYLASPYTAAASALTGR	VADP	MOD:01715 E1	0	Q94AR8	Q94AR8{481-500}	0	0	0	Q94AR8	704	704	52.02	52.02	25.0928	20.3226	15	15	171.682
31877@20150821_01_AAroca_TMT6plex.cmpd.mgf	120.1	852.815	3	0	-0.0205	0	2	PLIR	LTNKPNATIEDLGEPEK	VIAS	MOD:01715 K4;MOD:01715 K17;MOD:01715 L1	0	Q9LXX5	Q9LXX5{159-175}	0	0	0	Q9LXX5	775	775	64.61	64.61	34.2826	29.4689	15	15
55683@20150821_01_AAroca_TMT6plex.cmpd.mgf	189.82	895.148	3	0	-0.0318	0	2	EPEK	VIASLGPFVTGNSYDSDELLK	TSIE	MOD:01715 K21;MOD:01715 V1	0	Q9LXX5	Q9LXX5{176-196}	0	0	0	Q9LXX5	811	811	77.45	77.45	32.7097	27.4972	15	15	137.449
55588@20150821_01_AAroca_TMT6plex.cmpd.mgf	189.53	895.148	3	0	-0.0318	0	2	EPEK	VIASLGPFVTGNSYDSDELLK	TSIE	MOD:01715 K21;MOD:01715 V1	0	Q9LXX5	Q9LXX5{176-196}	0	0	0	Q9LXX5	775	775	85.08	85.08	30.2358	25.3334	15	15	140.354
60225@20150821_01_AAroca_TMT6plex.cmpd.mgf	203.2	1032.89	3	0	-0.0362	0	2	WPRR	WIVLDIEGTTTPITFVTDVLFPYAR	ENVG	MOD:01715 W1	0	Q9FN41	Q9FN41{267-291}	0	0	0	F4JYQ5;F4JYQ6;Q9FN41	700	700	92.66	92.66	35.8924	30.2343	15	15	129.457
61572@20150821_01_AAroca_TMT6plex.cmpd.mgf	207.43	1077.93	3	0	-0.0397	0	2	RADR	LVGQVLGEIGSLPDVFVELEVNFFLLR	RLLG	MOD:01715 L1	0	O64490	O64490{346-372}	0	0	0	O64490	850	850	89.56	89.56	27.558	21.9225	15	15	141.467
37515@20150821_01_AAroca_TMT6plex.cmpd.mgf	136.57	819.448	3	0	-0.0236	1	2	FCAR	KFEIEPVEVTYDDGK	SYIY	MOD:01715 K1;MOD:01715 K15;MOD:01715 K1	0	Q9SGE9	Q9SGE9{282-296}	0	0	0	F4IDD6;Q9SGE9	801	801	68.26	68.26			15	15
38534@20150821_01_AAroca_TMT6plex.cmpd.mgf	139.53	795.381	3	0	-0.0212	0	2	IRQK	GIDENWEAALEHNPEGFAR	VIML	MOD:01715 G1	0	Q1EBV4	Q1EBV4{180-198}	0	0	0	F4JC86;Q1EBV4	764	764	67.14	67.14	34.8734	30.376	15	15	116.502
21609@20150821_01_AAroca_TMT6plex.cmpd.mgf	90.18	631.681	3	0	-0.0123	0	2	GAQR	AASTHGIALVAPDTSPR	GLNV	MOD:01715 A1	0	Q8LAS8	Q8LAS8{73-89}	0	0	0	Q8LAS8	771	771	70.22	70.22	24.2506	20.0936	15	15	112.876
39528@20150821_01_AAroca_TMT6plex.cmpd.mgf	142.45	975.539	2	0	-0.0242	0	2	KQIK	DTGALFLEAPVSGSK	KPAE	MOD:01715 K15;MOD:01715 D1	0	F4I907	F4I907{176-190}	0	0	0	F4I907	628	628	52.01	52.01	27.7378	23.0058	15	15	163.715
44651@20150821_01_AAroca_TMT6plex.cmpd.mgf	157.43	829.461	3	0	-0.0218	1	2	GGIK	IWNYTLGDGKEEVFK	ERRE	MOD:01715 K10;MOD:01715 K15;MOD:01715 I1	0	Q9LIN0	Q9LIN0{57-71}	0	0	0	Q9LIN0	563	563	48.61	48.61			15	15
39906@20150821_01_AAroca_TMT6plex.cmpd.mgf	143.55	708.719	3	0	-0.0214	0	2	AAPK	IPIIADADTGGGNALNVQR	TVKD	MOD:01715 I1	0	Q501F7	Q501F7{114-132}	0	0	0	Q501F7	831	831	108.94	108.94	33.7577	29.4867	15	15	110.106
33198@20150821_01_AAroca_TMT6plex.cmpd.mgf	123.97	1045.04	2	0	-0.0235	0	2	FANK	QDLPNAMNAAEITDK	LGLH	MOD:01715 K15;MOD:01715 Q1	0	P0DH91	P0DH91{128-142}	0	0	0	P0DH91;P36397;Q6ID97;Q9LQC8;Q9LYJ3;Q9M1P5	671	671	54.49	54.49	19.8432	15.0873	14.7696	15	180.356
27528@20150821_01_AAroca_TMT6plex.cmpd.mgf	107.42	901.003	2	0	-0.0124	0	2	VGVK	SPANVEIDVSPSK	LAFS	MOD:01715 K13;MOD:01715 S1	0	Q9LVJ1	Q9LVJ1{704-716}	0	0	0	Q9LVJ1	732	732	66.56	66.56	25.6281	21.1084	14.6778	15	171.583
28518@20150821_01_AAroca_TMT6plex.cmpd.mgf	110.3	795.071	3	0	-0.0183	0	2	CNAK	AIGSGSEGADSSLQEQFNK	DLSL	MOD:01715 K19;MOD:01715 A1	0	O81149	O81149{167-185}	0	0	0	O81149;Q42134	767	767	91.21	91.21	31.9196	27.3502	15	15	128.336
48675@20150821_01_AAroca_TMT6plex.cmpd.mgf	169.18	1130.12	2	0	-0.0226	0	2	TPIK	ATLFPGDGIGPEIAESVK	QVFT	MOD:01715 K18;MOD:01715 A1	0	Q8LG77	Q8LG77{46-63}	0	0	0	Q8LG77	674	674	86.71	86.71	24.6589	19.8204	15	15	143.062
42618@20150821_01_AAroca_TMT6plex.cmpd.mgf	151.5	959.219	3	0	-0.0342	1	2	DSSK	VAYVLQGSGTAGIVLPEKEEK	VIAI	MOD:01715 K18;MOD:01715 K21;MOD:01715 V1	0	Q9LQQ3	Q9LQQ3{60-80}	0	0	0	Q9LQQ3	820	820	61.88	61.88	28.7792	23.4313	15	15
38498@20150821_01_AAroca_TMT6plex.cmpd.mgf	139.43	811.804	3	0	-0.0236	1	2	TYER	EVYPGEVLVVDKDGVK	SQCL	MOD:01715 K12;MOD:01715 K16;MOD:01715 E1	0	Q9STG9	Q9STG9{295-310}	0	0	0	Q9SI61;Q9STG9	728	728	68.72	68.72	28.3543	23.6976	15	15
42550@20150821_01_AAroca_TMT6plex.cmpd.mgf	151.3	815.77	3	0	-0.0243	0	2	CAEK	GVNPWIEVDGGVTPANAYK	VIEA	MOD:01715 K19;MOD:01715 G1	0	Q9SAU2	Q9SAU2{224-242}	0	0	0	Q9SAU2	781	781	93.29	93.29	31.8047	27.153	15	15	117.023
52373@20150821_01_AAroca_TMT6plex.cmpd.mgf	180.03	735.093	3	0	-0.022	0	2	NAYK	VIEAGANALVAGSAVFGAK	DYAE	MOD:01715 K19;MOD:01715 V1	0	Q9SAU2	Q9SAU2{243-261}	0	0	0	Q9SAU2	704	704	62.41	62.41	30.5031	25.5868	15	15	129.357
51292@20150821_01_AAroca_TMT6plex.cmpd.mgf	176.87	735.093	3	0	-0.0233	0	2	NAYK	VIEAGANALVAGSAVFGAK	DYAE	MOD:01715 K19;MOD:01715 V1	0	Q9SAU2	Q9SAU2{243-261}	0	0	0	Q9SAU2	830	830	91.81	91.81	31.2619	26.751	15	15	130.572
51477@20150821_01_AAroca_TMT6plex.cmpd.mgf	177.42	735.093	3	0	-0.0233	0	2	NAYK	VIEAGANALVAGSAVFGAK	DYAE	MOD:01715 K19;MOD:01715 V1	0	Q9SAU2	Q9SAU2{243-261}	0	0	0	Q9SAU2	809	809	80.95	80.95	34.926	30.4151	15	15	131.111
51385@20150821_01_AAroca_TMT6plex.cmpd.mgf	177.13	735.093	3	0	-0.0233	0	2	NAYK	VIEAGANALVAGSAVFGAK	DYAE	MOD:01715 K19;MOD:01715 V1	0	Q9SAU2	Q9SAU2{243-261}	0	0	0	Q9SAU2	888	888	101.93	101.93	32.8172	27.7955	15	15	134.972
56262@20150821_01_AAroca_TMT6plex.cmpd.mgf	191.53	809.108	3	0	-0.0243	0	2	MFCK	GLSVYGPYLDHVLGYWK	AYQE	MOD:01715 K17;MOD:01715 G1	0	Q9C9D0	Q9C9D0{201-217}	0	0	0	Q9C9D0	787	787	63.45	63.45	31.4894	26.7712	15	15	110.256
44387@20150821_01_AAroca_TMT6plex.cmpd.mgf	156.65	1080.51	3	0	-0.0364	0	2	LPGK	VISEEYSLEYGTDTIEMHVGAVEPGER	AIII	MOD:01715 V1	0	P31166-2	P31166-2{98-124}	0	0	0	F4HSX1;P31166;P31166-2	931	931	119.98	119.98	32.8899	27.6372	15	15	145.566
47737@20150821_01_AAroca_TMT6plex.cmpd.mgf	166.43	859.473	3	0	-0.0305	0	2	KFER	YLTGEIISVGSEVGQQVGPGK	RVLF	MOD:01715 K21;MOD:01715 Y1	0	O80504	O80504{86-106}	0	0	0	O80504	742	742	99.4	99.4	28.1711	23.2743	15	15	136.016
47653@20150821_01_AAroca_TMT6plex.cmpd.mgf	166.18	859.473	3	0	-0.0305	0	2	KFER	YLTGEIISVGSEVGQQVGPGK	RVLF	MOD:01715 K21;MOD:01715 Y1	0	O80504	O80504{86-106}	0	0	0	O80504	764	764	106.35	106.35	31.1229	26.5827	15	15	142.778
49407@20150821_01_AAroca_TMT6plex.cmpd.mgf	171.33	729.372	3	0	-0.0189	0	2	PGKR	VLFSDVSAYEVDLGTDAR	HCFC	MOD:01715 V1	0	O80504	O80504{108-125}	0	0	0	O80504	820	820	102.45	102.45	38.2157	33.5189	15	15	118.807
49500@20150821_01_AAroca_TMT6plex.cmpd.mgf	171.6	729.372	3	0	-0.0189	0	2	PGKR	VLFSDVSAYEVDLGTDAR	HCFC	MOD:01715 V1	0	O80504	O80504{108-125}	0	0	0	O80504	739	739	69.61	69.61	32.8689	28.3728	15	15	120.124
42787@20150821_01_AAroca_TMT6plex.cmpd.mgf	152	816.758	3	0	-0.0224	0	2	GRSK	GFGFVTYDSSQEVQNAIK	SLDG	MOD:01715 K18;MOD:01715 G1	0	Q9ZUU4	Q9ZUU4{246-263}	0	0	0	Q9ZUU4	682	682	70.33	70.33	34.7688	30.0122	15	15	118.807
20718@20150821_01_AAroca_TMT6plex.cmpd.mgf	87.58	740.074	3	0	-0.0153	0	2	TNVR	KPTVEYSSEEYAK	IMST	MOD:01715 K1;MOD:01715 K13;MOD:01715 K1	0	Q9LHT0	Q9LHT0{103-115}	0	0	0	Q9LHT0	759	759	71.39	71.39			15	15
45016@20150821_01_AAroca_TMT6plex.cmpd.mgf	158.5	1018.22	3	0	-0.0338	1	2	EVNK	KLTESPGLINSSPYEDGWMIK	VKPS	MOD:01715 K1;MOD:01715 K21;MOD:01715 K1	0	P25855	P25855{116-136}	0	0	0	P25855	814	814	78.79	78.79			15	15
50497@20150821_01_AAroca_TMT6plex.cmpd.mgf	174.53	899.13	3	0	-0.0328	0	2	VNTK	LTESPGLINSSPYEDGWMIK	VKPS	MOD:01715 K20;MOD:01715 L1	0	P25855;Q9LQL0	P25855{117-136};Q9LQL0{118-137}	0	0	0	P25855;Q9LQL0	770	770	84.97	84.97	29.6749		15	15	130.108
50586@20150821_01_AAroca_TMT6plex.cmpd.mgf	174.78	899.13	3	0	-0.0328	0	2	VNTK	LTESPGLINSSPYEDGWMIK	VKPS	MOD:01715 K20;MOD:01715 L1	0	P25855;Q9LQL0	P25855{117-136};Q9LQL0{118-137}	0	0	0	P25855;Q9LQL0	693	693	83.51	83.51	28.1759		15	15	129.418
46935@20150821_01_AAroca_TMT6plex.cmpd.mgf	164.1	1165.07	2	0	-0.023	0	2	SAGR	IVMELYADTTPETAENFR	ALCT	MOD:01715 I1	0	Q38900	Q38900{21-38}	0	0	0	Q38900;Q38900-2	799	799	78.56	78.56	31.3911	26.3783	15	15	188.625
47025@20150821_01_AAroca_TMT6plex.cmpd.mgf	164.35	1165.07	2	0	-0.023	0	2	SAGR	IVMELYADTTPETAENFR	ALCT	MOD:01715 I1	0	Q38900	Q38900{21-38}	0	0	0	Q38900;Q38900-2	822	822	89.82	89.82	29.6017	24.9143	15	15	192.979
37486@20150821_01_AAroca_TMT6plex.cmpd.mgf	136.48	899.508	2	0	-0.0183	0	2	LTER	AALNLAYQNFSK	NPQE	MOD:01715 K12;MOD:01715 A1	0	F4I116	F4I116{334-345}	0	0	0	F4I116	646	646	74.61	74.61	28.098	23.4559	15	15	168.506
59418@20150821_01_AAroca_TMT6plex.cmpd.mgf	200.8	930.207	3	0	-0.0243	0	2	LPLR	SPLSVNEIIYALPMLTILTNK	GTGI	MOD:01715 K21;MOD:01715 S1	0	F4I116	F4I116{368-388}	0	0	0	F4I116	679	679	57.38	57.38	30.787	25.4376	15	15	135.152
50769@20150821_01_AAroca_TMT6plex.cmpd.mgf	175.32	1070.51	3	0	-0.0457	0	2	PEFR	SSEFYISGESYAGHYVPQLAEVIYDR	NKKV	MOD:01715 S1	0	Q9LEY1	Q9LEY1{179-204}	0	0	0	Q9LEY1	701	701	49.02	49.02	28.3239	22.6989	15	15	134.191
49094@20150821_01_AAroca_TMT6plex.cmpd.mgf	170.42	1095.62	2	1	-0.0285	0	2	FMAK	NLYQLSPVQDLELAK	MLVR	MOD:01715 K15;MOD:01715 N1	0	O80477	O80477{162-176}	0	0	0	O80474;O80477	708	708	70.09	70.09	23.8915	19.1701	15	15	158.776
45224@20150821_01_AAroca_TMT6plex.cmpd.mgf	159.12	908.818	3	1	-0.0364	0	2	GQFK	DIGDTSLPEGPIEPATPLSEVK	QEPY	MOD:01715 K22;MOD:01715 D1	0	Q9LTR9	Q9LTR9{61-82}	0	0	0	Q9LTR9	748	748	76.1	76.1	26.9995	21.7169	15	15	135.307
41653@20150821_01_AAroca_TMT6plex.cmpd.mgf	148.67	851.449	3	0	-0.0292	0	2	FLVK	VNANIGNSAVASSIEEEVYK	VQWA	MOD:01715 K20;MOD:01715 V1	0	O82392	O82392{225-244}	0	0	0	O82392	831	831	108.94	108.94	36.2092	31.1444	15	15	137.357
49060@20150821_01_AAroca_TMT6plex.cmpd.mgf	170.32	848.788	3	0	-0.0172	0	2	QQLR	AVGGSGVLVSPVTYIFHEETPR	WSQL	MOD:01715 A1	0	Q8GSJ1	Q8GSJ1{382-403}	0	0	0	Q8GSJ1	792	792	63.67	63.67	30.1964	25.4241	15	15	112.784
39318@20150821_01_AAroca_TMT6plex.cmpd.mgf	141.83	997.204	3	0	-0.0255	1	2	KNAK	VVTIDSYEDVPTYSEESLKK	AVAH	MOD:01715 K19;MOD:01715 K20;MOD:01715 V1	0	P43297	P43297{242-261}	0	0	0	P43297	771	771	80.47	80.47	27.6121	22.5044	15	15
53598@20150821_01_AAroca_TMT6plex.cmpd.mgf	183.65	849.153	3	0	-0.0543	1	2	KRIK	VSAQSELLTALLVTEAGTKR	DKAT	MOD:01715 K19;MOD:01715 V1	0	Q9M8S8	Q9M8S8{149-168}	0	0	0	B3H749;Q9M8S8	780	780	51.72	51.72	23.6114	18.0541	15	15	112.479
42438@20150821_01_AAroca_TMT6plex.cmpd.mgf	150.97	936.12	3	0	-0.0241	0	2	AKFK	AVELDTESDGSQIQSGLAEWTGQR	TVPN	MOD:01715 A1	0	Q9FNE2	Q9FNE2{42-65}	0	0	0	B3H604;Q9FNE2	811	811	143.66	143.66	39.5916	34.7042	15	15	167.834
42527@20150821_01_AAroca_TMT6plex.cmpd.mgf	151.23	936.12	3	0	-0.0241	0	2	AKFK	AVELDTESDGSQIQSGLAEWTGQR	TVPN	MOD:01715 A1	0	Q9FNE2	Q9FNE2{42-65}	0	0	0	B3H604;Q9FNE2	785	785	109.33	109.33	35.2456	30.3582	15	15	146.997
44141@20150821_01_AAroca_TMT6plex.cmpd.mgf	155.93	816.098	3	0	-0.0248	0	2	GINK	DFEEAGHLAPTGLFLGGEK	YMVV	MOD:01715 K19;MOD:01715 D1	0	Q42418	Q42418{53-71}	0	0	0	Q42418	766	766	74.22	74.22	29.7368	24.8476	15	15	144.277
44050@20150821_01_AAroca_TMT6plex.cmpd.mgf	155.67	816.098	3	0	-0.0248	0	2	GINK	DFEEAGHLAPTGLFLGGEK	YMVV	MOD:01715 K19;MOD:01715 D1	0	Q42418	Q42418{53-71}	0	0	0	Q42418	813	813	84.13	84.13	37.7232	33.0011	15	15	129.621
52535@20150821_01_AAroca_TMT6plex.cmpd.mgf	180.52	1012.54	3	0	-0.0349	0	2	DGIR	ANAVAPNVINTPLSQSYLEDVSFK	KALL	MOD:01715 K24;MOD:01715 A1	0	F4IKM1	F4IKM1{184-207}	0	0	0	F4IKM1;F4IKM1-3	777	777	106.11	106.11	36.6061	30.9758	15	15	160.352
35530@20150821_01_AAroca_TMT6plex.cmpd.mgf	130.77	716.709	3	1	-0.0217	1	2	YLDK	ILSEGADRAEELGAVTMR	NMYQ	MOD:01715 I1	0	F4ISP4	F4ISP4{381-398}	0	0	0	F4ISP4;F4ISP6;Q8RXE9	578	578	39.98	39.98	28.5031	24.051	15	15	134.459
38026@20150821_01_AAroca_TMT6plex.cmpd.mgf	138.07	837.442	3	1	-0.055	0	2	NVTK	VNLTNANLEGATVTGNTSFK	GSNI	MOD:01715 K20;MOD:01715 V1	0	O22160	O22160{161-180}	0	0	0	O22160;O22160-2	674	674	79.29	79.29			15	15	128.044
40269@20150821_01_AAroca_TMT6plex.cmpd.mgf	144.62	784.786	3	0	-0.0494	0	2	LNGK	SLKPTATGDIPSLEPVLR	SVNS	MOD:01715 K3;MOD:01715 S1	0	Q9FF10	Q9FF10{499-516}	0	0	0	Q9FF10	663	663	53.22	53.22	26.9588	21.898	15	15	94.6474
41200@20150821_01_AAroca_TMT6plex.cmpd.mgf	147.35	805.741	3	1	-0.0021	0	2	EAFK	QWQEDPANFIIDGHYPVR	ELWS	MOD:01715 Q1	0	Q9FNJ9	Q9FNJ9{153-170}	0	0	0	F4K9Y6;Q9FNJ9	600	600	43.96	43.96	24.48	19.883	15	15	116.964
9828@20150821_01_AAroca_TMT6plex.cmpd.mgf	55.97	722.033	3	0	-0.0069	1	2	EGLK	AALASGGNKDEEDSEGR	TALH	MOD:01715 K9;MOD:01715 A1	0	Q9SAR5	Q9SAR5{236-252}	0	0	0	F4JN13;F4JN17;Q29Q26;Q9SAR5	537	537	53.35	53.35	27.9021	22.5254	15	15	136.898
46753@20150821_01_AAroca_TMT6plex.cmpd.mgf	163.57	896.748	3	0	-0.0361	0	2	DGKK	ETFDEANPFANEGEEIASVAYR	YRRW	MOD:01715 E1	0	P56820	P56820{359-380}	0	0	0	P56820	658	658	58.65	58.65	30.6258	25.5376	15	15	119.127
47231@20150821_01_AAroca_TMT6plex.cmpd.mgf	164.97	899.476	3	0	-0.028	0	2	DDLK	VTVANVESGGEFTVSSADDILK	AL	MOD:01715 K22;MOD:01715 V1	0	Q9XEX2	Q9XEX2{139-160}	0	0	0	Q9XEX2	828	828	123.72	123.72	33.5352	28.6003	15	15	147.576
47322@20150821_01_AAroca_TMT6plex.cmpd.mgf	165.23	899.476	3	0	-0.028	0	2	DDLK	VTVANVESGGEFTVSSADDILK	AL	MOD:01715 K22;MOD:01715 V1	0	Q9XEX2	Q9XEX2{139-160}	0	0	0	Q9XEX2	888	888	120.2	120.2	35.8122	30.4047	15	15	149.761
48401@20150821_01_AAroca_TMT6plex.cmpd.mgf	168.4	950.497	3	1	-0.037	0	2	EIDK	AVHDMIIEAGAYPSPLGYGGFPK	SVCT	MOD:01715 K23;MOD:01715 A1	0	Q9FV52	Q9FV52{165-187}	0	0	0	F4HQQ8;Q9FV52	712	712	76.46	76.46	32.4369	27.2573	15	15	148.352
39346@20150821_01_AAroca_TMT6plex.cmpd.mgf	141.92	818.081	3	0	-0.0175	0	2	KAVK	EQLGSDDPAFTQAADAMVK	WVQL	MOD:01715 K19;MOD:01715 E1	0	Q9FFD2	Q9FFD2{318-336}	0	0	0	Q9FFD2	647	647	79.88	79.88	29.1823	24.3025	15	15	134.891
40926@20150821_01_AAroca_TMT6plex.cmpd.mgf	146.55	698.708	3	0	-0.0189	0	2	TTQR	VAAAEYIVDHGFDTK	GAGD	MOD:01715 K15;MOD:01715 V1	0	Q9LKR8	Q9LKR8{165-179}	0	0	0	Q9LKR8;Q9LKR8-2	787	787	66.15	66.15	32.0614	27.4819	15	15	117.667
42477@20150821_01_AAroca_TMT6plex.cmpd.mgf	151.08	670.364	3	0	-0.0107	0	2	LTPK	GLQTLGLSGLGSSTGFER	LHYM	MOD:01715 G1	0	Q9M314	Q9M314{305-322}	0	0	0	Q9M314	766	766	58.55	58.55	31.0509	26.5187	15	15	109.188
29055@20150821_01_AAroca_TMT6plex.cmpd.mgf	111.87	769.058	3	0	-0.0147	0	2	LEER	GLENLAHPVLDNAQNDAER	INPF	MOD:01715 G1	0	F4J2Z0	F4J2Z0{276-294}	0	0	0	F4J1U2;F4J2Z0	736	736	62.46	62.46	28.3442	23.4669	15	15	104.882
57168@20150821_01_AAroca_TMT6plex.cmpd.mgf	194.2	832.096	3	0	-0.0302	0	2	KQLR	AAGGSGVLVSPLTYIFDEDTPR	WGQL	MOD:01715 A1	0	Q9S762	Q9S762{380-401}	0	0	0	Q9S762	688	688	60.03	60.03	32.7058	27.7306	15	15	133.426
56183@20150821_01_AAroca_TMT6plex.cmpd.mgf	191.3	1039.51	2	0	-0.0272	0	2	DECR	YAIFDFDFVSSEGVPR	SRIF	MOD:01715 Y1	0	Q9ZSK4	Q9ZSK4{67-82}	0	0	0	F4JXD5;Q9ZSK4	724	724	44.19	44.19	24.2429	19.3324	15	15	146.682
32357@20150821_01_AAroca_TMT6plex.cmpd.mgf	121.5	777.399	3	0	-0.0239	0	2	NFTK	ANPNADASAQQAFVTNVINR	LKND	MOD:01715 A1	0	Q9LJG3	Q9LJG3{170-189}	0	0	0	Q9LJG3	750	750	71.28	71.28	30.7232		15	15	130.619
42937@20150821_01_AAroca_TMT6plex.cmpd.mgf	152.43	912.477	3	0	-0.0056	0	2	QNSK	IVATHTDSPDVLIWDVETQPNR	HAVL	MOD:01715 I1	0	O22607	O22607{179-200}	0	0	0	O22607	777	777	95.16	95.16	26.7433	21.8454	15	15	125.525
49274@20150821_01_AAroca_TMT6plex.cmpd.mgf	170.93	999.532	2	0	-0.0211	0	2	TLNK	AMGIFGFSGEDPIAK	LSFP	MOD:01715 K15;MOD:01715 A1	0	F4J4T3	F4J4T3{194-208}	0	0	0	F4J4T3;Q9SR15	614	614	47.55	47.55	26.0556	21.6753	15	15	132.964
43608@20150821_01_AAroca_TMT6plex.cmpd.mgf	154.38	1151.07	2	0	-0.0226	0	2	FYTR	DSFVNAANTFPNFANSVTR	REIA	MOD:01715 D1	0	O24658	O24658{97-115}	0	0	0	O24658	745	745	62.27	62.27	32.1872	27.5143	15	15	190.228
58393@20150821_01_AAroca_TMT6plex.cmpd.mgf	197.78	829.476	3	0	-0.0298	0	2	AAIR	SENPVILFEHVLLYNLK	EKIP	MOD:01715 K17;MOD:01715 S1	0	O64688	O64688{246-262}	0	0	0	O64688;Q9C6Z3	737	737	93.72	93.72	27.2517	22.1604	15	15	114.189
50286@20150821_01_AAroca_TMT6plex.cmpd.mgf	173.92	911.468	3	0	-0.0226	0	2	WLDK	GATILGSTSSENWPVVDPLPSYGR	GREL	MOD:01715 G1	0	Q9FPJ2	Q9FPJ2{105-128}	0	0	0	Q9FPJ2	661	661	77.91	77.91	31.6387	26.1493	15	15	130.096
53514@20150821_01_AAroca_TMT6plex.cmpd.mgf	183.4	935.488	3	0	-0.0283	1	2	QNFR	IPYAYGMGLISDEIYEPMKR	ICNG	MOD:01715 K19;MOD:01715 I1	0	Q8RUW5	Q8RUW5{220-239}	0	0	0	A8MQW0;A8MR78;F4IKK4;Q3EBW0;Q8RUW5;Q8RUW5-2	691	691	65.62	65.62	26.5291	21.5619	15	15	95.6577
31487@20150821_01_AAroca_TMT6plex.cmpd.mgf	118.95	962.959	2	0	-0.0151	0	2	VPFR	SPGEGDTSWVDIYNR	LYRE	MOD:01715 S1	0	P56772	P56772{12-26}	0	0	0	P56772	679	679	76.56	76.56	25.8551	21.2282	15	15	189.797
41118@20150821_01_AAroca_TMT6plex.cmpd.mgf	147.1	1057.6	2	0	-0.0206	0	2	DIVK	EQLALAADVPLTAESK	FSAL	MOD:01715 K16;MOD:01715 E1	0	Q9SW21	Q9SW21{65-80}	0	0	0	F4JRT7;Q9SW21	964	964	107.18	107.18	31.1803	25.5165	15	15	198.573
47592@20150821_01_AAroca_TMT6plex.cmpd.mgf	166.02	980.072	2	0	-0.0177	0	2	SQIR	LTAEQTAALAAALEK	SSVR	MOD:01715 K15;MOD:01715 L1	0	Q9LNE6	Q9LNE6{254-268}	0	0	0	Q9LNE6	782	782	98.24	98.24	31.0885	26.6979	15	15	201.992
57833@20150821_01_AAroca_TMT6plex.cmpd.mgf	196.15	896.502	3	0	-0.0276	0	2	DDIK	EVNLPIAVLGAEIDQVSPPELVR	QFED	MOD:01715 E1	0	Q94JY3	Q94JY3{160-182}	0	0	0	Q94JY3	775	775	84.79	84.79	31.3124	26.2423	15	15	120.856
45618@20150821_01_AAroca_TMT6plex.cmpd.mgf	160.25	870.424	3	0	-0.0269	0	2	DTQK	GFGFITPDDGGDDLFVHQSSIR	SEGF	MOD:01715 G1	0	Q41188	Q41188{23-44}	0	0	0	Q41188;Q41188-2	748	748	92.84	92.84	25.8926	21.1735	15	15	119.233
45526@20150821_01_AAroca_TMT6plex.cmpd.mgf	159.98	870.766	3	1	-0.002	0	2	DTQK	GFGFITPDDGGDDLFVHQSSIR	SEGF	MOD:01715 G1	0	Q41188	Q41188{23-44}	0	0	0	Q41188;Q41188-2	678	678	75.29	75.29	29.586	24.9697	15	15	92.5802
34696@20150821_01_AAroca_TMT6plex.cmpd.mgf	128.32	892.781	3	0	-0.0259	0	2	AVLK	GTSDVEGVVTLTQDDSGPTTVNVR	ITGL	MOD:01715 G1	0	O78310	O78310{73-96}	0	0	0	O78310	754	754	100.53	100.53	29.364	24.7246	15	15	153.082
37248@20150821_01_AAroca_TMT6plex.cmpd.mgf	135.78	1015.51	3	0	-0.0286	0	2	IVFK	NNAGYPHNVVFDEDEIPSGVDVAK	ISMD	MOD:01715 K24;MOD:01715 N1	0	P42699	P42699{99-122}	0	0	0	P42699	821	821	106.67	106.67	34.8252	29.8807	15	15	150.44
49332@20150821_01_AAroca_TMT6plex.cmpd.mgf	171.12	944.148	3	0	-0.0236	0	2	VAVR	QFSGFVSDDSIGEQAAALDSSLK	GTAW	MOD:01715 K23;MOD:01715 Q1	0	Q9SHG8	Q9SHG8{161-183}	0	0	0	Q9SHG8	786	786	99.43	99.43	31.1266	25.7439	15	15	155.733
36797@20150821_01_AAroca_TMT6plex.cmpd.mgf	134.47	933.801	3	0	-0.0236	0	2	ISPR	GAGYTFGQDISEQFNHTNNLK	LIAR	MOD:01715 K21;MOD:01715 G1	0	P48578	P48578{219-239}	0	0	0	F4IN36;P48578;Q07100	786	786	94.47	94.47	32.3357	27.172	15	15	149.921
35718@20150821_01_AAroca_TMT6plex.cmpd.mgf	131.32	939.121	3	0	-0.0256	0	2	IVFK	NNAGYPHNVVFDEDEIPSGVDVAK	ISMD	MOD:01715 K24	0	P42699	P42699{99-122}	0	0	0	P42699	627	627	60.38	60.38	35.143	29.8567	15	15	83.0493
36557@20150821_01_AAroca_TMT6plex.cmpd.mgf	133.77	926.991	2	0	-0.0143	0	2	YTVK	SNPQDIMAEVYK	NGPV	MOD:01715 K12;MOD:01715 S1	0	Q94K85	Q94K85{242-253}	0	0	0	Q94K85;Q9ZSI0	712	712	84.33	84.33	31.8337	27.4418	15	15	178.014
35807@20150821_01_AAroca_TMT6plex.cmpd.mgf	131.57	939.121	3	0	-0.0256	0	2	IVFK	NNAGYPHNVVFDEDEIPSGVDVAK	ISMD	MOD:01715 K24	0	P42699	P42699{99-122}	0	0	0	P42699	632	632	65.31	65.31	30.3445	24.8506	15	15	85.0221
47114@20150821_01_AAroca_TMT6plex.cmpd.mgf	164.62	1030.02	2	0	-0.0209	0	2	LSVK	YPEVVDFYDYYK	GQME	MOD:01715 K12;MOD:01715 Y1	0	Q9ZNZ7	Q9ZNZ7{419-430}	0	0	0	Q9ZNZ7;Q9ZNZ7-2	555	555	25.6	25.6	22.7934	19.0939	14.2757	14.9586	116.975
32925@20150821_01_AAroca_TMT6plex.cmpd.mgf	123.17	800.387	3	0	-0.0177	1	2	TAQR	YRVENLYEGPLDDQYANAIR	NCDP		0	Q9ASR1	Q9ASR1{349-368}	0	0	0	Q9ASR1	656	656	90.41	90.41	29.3101	24.1454	14.7447	14.9586	117.929
59776@20150821_01_AAroca_TMT6plex.cmpd.mgf	201.87	1012.56	3	0	-0.0348	0	2	GNEK	VQDLLLLDVTPLSLGLETAGGVMTTLIPR	NTTI		0	P22953	P22953{394-422}	0	0	0	P22953	668	668	40.4	40.4	30.5217	24.5414	14.5686	14.9586	121.279
43754@20150821_01_AAroca_TMT6plex.cmpd.mgf	154.8	801.056	3	0	-0.0216	0	2	GKMK	GILGYTEDDVVSTDFVGDNR	SSIF	MOD:01715 G1	0	P25858;Q9FX54	P25858{276-295};Q9FX54{276-295}	0	0	0	F4HQT1;P25858;Q9FX54	882	882	120.02	120.02	29.1404	23.8221	15	14.9586	116.741
41470@20150821_01_AAroca_TMT6plex.cmpd.mgf	148.13	747.402	3	0	-0.0211	0	2	AYYK	EGSTNPTFLYFAHGLK	EVKC	MOD:01715 K16;MOD:01715 E1	0	P31265	P31265{149-164}	0	0	0	P31265	661	661	76.75	76.75	28.2999	23.6374	15	14.9586	103.681
48157@20150821_01_AAroca_TMT6plex.cmpd.mgf	167.68	862.103	3	1	-0.0457	0	2	GVVK	VLNLEEGGAFTNSSAEDMLK	AL	MOD:01715 K20;MOD:01715 V1	0	Q949U7	Q949U7{213-232}	0	0	0	Q949U7	637	637	63.37	63.37	34.1047	28.9758	12.8239	14.9586	130.284
58691@20150821_01_AAroca_TMT6plex.cmpd.mgf	198.67	862.117	3	0	-0.034	0	2	HLEK	GFFIEPTIITDVTTSMQIWR	EEVF	MOD:01715 G1	0	Q9S795	Q9S795{372-391}	0	0	0	F4HXD2;Q9S795	783	783	102.08	102.08	35.0131	30.0759	15	14.9586	127.703
37143@20150821_01_AAroca_TMT6plex.cmpd.mgf	135.48	687.706	3	0	-0.0173	0	2	ATGR	GVMFGTEALLNEHGK	TISG	MOD:01715 K15;MOD:01715 G1	0	Q43314	Q43314{188-202}	0	0	0	Q43314	701	701	78.97	78.97	29.6165	25.3514	14.6576	14.9586	108.058
31426@20150821_01_AAroca_TMT6plex.cmpd.mgf	118.77	771.361	3	0	-0.0218	0	2	LLGR	MPSAVGYQPTLSTEMGTLQER	ITST	MOD:00719 M1	0	P19366	P19366{292-312}	0	0	0	P19366	616	616	88.25	88.25	32.2757	27.1892	15	14.9208	125.652
19546@20150821_01_AAroca_TMT6plex.cmpd.mgf	84.18	697.046	3	0	-0.0104	0	2	LQPR	IVGEEHYETAQQVK	QTLQ	MOD:01715 K14;MOD:01715 I1	0	P19366	P19366{379-392}	0	0	0	P19366	749	749	75.19	75.19	34.702	29.9034	15	14.9208	95.0251
21587@20150821_01_AAroca_TMT6plex.cmpd.mgf	90.12	851.471	2	0	-0.0084	0	2	RGFK	NTAGIEPEDVAK	RLMD	MOD:01715 K12;MOD:01715 N1	0	O80988;Q94B78	O80988{901-912};Q94B78{895-906}	0	0	0	B3H5Y8;O80988;Q94B78	737	737	72.51	72.51	28.4438	23.742	15	14.9208	185.769
58122@20150821_01_AAroca_TMT6plex.cmpd.mgf	197	834.104	3	0	-0.027	0	2	KLSR	DTYLNTEEFIDAVAAELK	ERLN	MOD:01715 K18;MOD:01715 D1	0	Q9SRZ6	Q9SRZ6{388-405}	0	0	0	Q9SRZ6	709	709	78.33	78.33	30.3369	25.3773	14.4685	14.9208	111.651
44087@20150821_01_AAroca_TMT6plex.cmpd.mgf	155.78	946.533	2	0	-0.0195	0	2	VGDR	LPEFSETEAALVK	GSYD	MOD:01715 K13;MOD:01715 L1	0	P37702	P37702{325-337}	0	0	0	P37702;P37702-2	741	741	77.92	77.92	30.5898	26.0767	14.9208	14.9208	186.128
51919@20150821_01_AAroca_TMT6plex.cmpd.mgf	178.72	707.056	3	0	-0.0178	0	2	MIIK	VPIDVFAGITDEDAAK	VVDG	MOD:01715 K16;MOD:01715 V1	0	O82662	O82662{181-196}	0	0	0	O82662	796	796	90.78	90.78	27.8475	23.3291	15	14.9208	102.088
55975@20150821_01_AAroca_TMT6plex.cmpd.mgf	190.68	1155.85	3	1	-0.0649	0	2	FKTK	YGDPLIYVTENGFSTSGGPIPFTEAFHDYNR	IDYL		0	Q9C5C2	Q9C5C2{421-451}	0	0	0	Q9C5C2;Q9C5C2-2	658	658	86.82	86.82	28.2228	22.8741	15	14.9208	114.248
42904@20150821_01_AAroca_TMT6plex.cmpd.mgf	152.33	812.137	3	0	-0.0242	1	2	SGGK	KISATSIYFESLPYK	VNFT	MOD:01715 K1;MOD:01715 K15;MOD:01715 K1	0	O23254	O23254{146-160}	0	0	0	O23254	661	661	68.94	68.94			14.585	14.9208
49537@20150821_01_AAroca_TMT6plex.cmpd.mgf	171.72	835.446	3	0	-0.027	0	2	DMKK	YNATWYTAVPTIHQIILDR	HASH	MOD:01715 Y1	0	Q9SMT7	Q9SMT7{252-270}	0	0	0	Q9SMT7	710	710	62.94	62.94	27.9278	23.0595	15	14.9208	101.981
37607@20150821_01_AAroca_TMT6plex.cmpd.mgf	136.83	961.54	2	0	-0.0175	0	2	IHQR	VPLYIGSTEEVEK	LEKY	MOD:01715 K13;MOD:01715 V1	0	P25851	P25851{399-411}	0	0	0	P25851	813	813	74.78	74.78	26.673	21.8899	14.4685	14.9208	201.347
44411@20150821_01_AAroca_TMT6plex.cmpd.mgf	156.73	814.44	2	0	-0.0195	0	2	SSNR	DGYGPIAAMFK	KHDA	MOD:01715 K11;MOD:01715 D1	0	O65258	O65258{405-415}	0	0	0	O65258	493	493	34.21	34.21	27.5524	22.9706	15	14.9208	143.332
47805@20150821_01_AAroca_TMT6plex.cmpd.mgf	166.63	1095.58	2	0	-0.0157	0	2	KRPK	YFSPTEAVEYGIIDK	VVYN	MOD:01715 K15;MOD:01715 Y1	0	Q8LB10	Q8LB10{268-282}	0	0	0	Q8LB10	761	761	44.38	44.38			15	14.9208	137.405
41143@20150821_01_AAroca_TMT6plex.cmpd.mgf	147.18	768.768	3	0	-0.0098	0	2	RVVR	GPAPLSLALAHADIDEAGK	VLFV	MOD:01715 K19;MOD:01715 G1	0	Q9ZR03	Q9ZR03{191-209}	0	0	0	Q9ZR03;Q9ZR03-2	643	643	58.36	58.36	27.6088	22.6427	15	14.9208	125.762
19725@20150821_01_AAroca_TMT6plex.cmpd.mgf	84.7	697.046	3	0	-0.0104	0	2	LQPR	IVGEEHYETAQQVK	QTLQ	MOD:01715 K14;MOD:01715 I1	0	P19366	P19366{379-392}	0	0	0	P19366	752	752	78.76	78.76	28.6119	23.7334	15	14.8861	100.4
51847@20150821_01_AAroca_TMT6plex.cmpd.mgf	178.48	1085.52	3	1	-0.0541	0	2	DYFK	TTYGDPLIYVTENGFSTPGDEDFEK	ATAD	MOD:01715 K25;MOD:01715 T1	0	P37702	P37702{409-433}	0	0	0	P37702;P37702-2	718	718	77.84	77.84	35.4497	30.2161	14.699	14.8861	135.888
46723@20150821_01_AAroca_TMT6plex.cmpd.mgf	163.48	1020.59	2	0	-0.0244	0	2	QPVK	VPEPTVDETIQILK	GLRE	MOD:01715 K14;MOD:01715 V1	0	Q9FI56	Q9FI56{433-446}	0	0	0	Q9FI56	695	695	64.46	64.46	22.7446	18.2306	14.7447	14.8861	164.262
29298@20150821_01_AAroca_TMT6plex.cmpd.mgf	112.57	875.104	3	0	-0.0183	0	2	IPNK	GNIYSVNEGNAQNWDGPTTK	YVEK	MOD:01715 K20;MOD:01715 G1	0	Q9MA79	Q9MA79{209-228}	0	0	0	Q9MA79	620	620	32.02	32.02	26.4823	21.6377	13.4559	14.8861	114.612
45285@20150821_01_AAroca_TMT6plex.cmpd.mgf	159.28	906.115	3	0	-0.0245	0	2	QVLR	FEDNFDATSNLNVMVTPTDK	KSIT	MOD:01715 K20;MOD:01715 F1	0	Q42029	Q42029{126-145}	0	0	0	Q42029;Q42029-2	666	666	105.48	105.48	33.5941	28.5343	14.9586	14.8861	123.728
37698@20150821_01_AAroca_TMT6plex.cmpd.mgf	137.1	947.53	2	0	-0.0165	0	2	WVGK	GGAFTGEISVEQLK	DLGC	MOD:01715 K14;MOD:01715 G1	0	Q9SKP6	Q9SKP6{131-144}	0	0	0	A8MRE8;Q9SKP6	763	763	99.41	99.41	32.9782	27.9792	15	14.8861	213.6
56898@20150821_01_AAroca_TMT6plex.cmpd.mgf	193.4	909.058	2	0	-0.0233	0	2	EDPR	VNLIIGDGVAFLK	NAAE	MOD:01715 K13;MOD:01715 V1	0	O48661	O48661{180-192}	0	0	0	O48661	648	648	55.47	55.47	28.1371	23.6986	14.9586	14.8861	163.727
43846@20150821_01_AAroca_TMT6plex.cmpd.mgf	155.07	801.056	3	0	-0.0216	0	2	GKMK	GILGYTEDDVVSTDFVGDNR	SSIF	MOD:01715 G1	0	P25858;Q9FX54	P25858{276-295};Q9FX54{276-295}	0	0	0	F4HQT1;P25858;Q9FX54	908	908	119.65	119.65	34.3714	29.1402	15	14.8539	124.868
24845@20150821_01_AAroca_TMT6plex.cmpd.mgf	99.6	617.645	3	0	-0.0082	1	2	YSGK	VGPEDVDRVDMAYR	VVAD	MOD:01715 V1	0	P36428	P36428{336-349}	0	0	0	F4I4Z2;P36428;P36428-2	542	542	34.29	34.29	32.1717	27.3848	13.9586	14.8539	108.649
21467@20150821_01_AAroca_TMT6plex.cmpd.mgf	89.77	704.041	3	0	-0.0116	0	2	AVLR	AAVTDDIAEGHGDVGPK	DLSH	MOD:01715 K17;MOD:01715 A1	0	Q8L7K9	Q8L7K9{561-577}	0	0	0	Q8L7K9	784	784	90.52	90.52	28.8533	24.0457	13.8539	14.8539	145.484
37273@20150821_01_AAroca_TMT6plex.cmpd.mgf	135.87	776.129	3	0	-0.023	0	2	SGSK	KPAEDGQLIILAAGDK	ALFE	MOD:01715 K1;MOD:01715 K16;MOD:01715 K1	0	Q9LSV0	Q9LSV0{125-140}	0	0	0	Q9LSV0;Q9LSV0-2	815	815	46.23	46.23			15	14.8539
41265@20150821_01_AAroca_TMT6plex.cmpd.mgf	147.53	948.505	2	0	-0.018	0	2	PEIK	GDSPELVEYIGMK	NLIN	MOD:01715 K13;MOD:01715 G1	0	Q8VYA4	Q8VYA4{225-237}	0	0	0	F4JRN8;Q8VYA4	678	678	74.23	74.23	27.8242	22.905	14.6198	14.8539	158.762
49598@20150821_01_AAroca_TMT6plex.cmpd.mgf	171.88	888.749	3	1	-0.0268	0	2	DVEK	SWQPQDFLPDPASDGFEDQVR	ELRE	MOD:01715 S1	0	O22832	O22832{99-119}	0	0	0	F4IS32;O22832	632	632	69.32	69.32	30.1981	25.3017	14.6383	14.8539	110.541
46716@20150821_01_AAroca_TMT6plex.cmpd.mgf	163.47	847.76	3	0	-0.0222	0	2	FHLR	TTILPAEDEMPEIMDSFK	KFND	MOD:01715 K18;MOD:00719 M10;MOD:01715 T1	0	Q9LR30	Q9LR30{445-462}	0	0	0	Q9LR30	525	525	44.05	44.05	30.2352	25.2992	13.7447	14.8239
33197@20150821_01_AAroca_TMT6plex.cmpd.mgf	123.97	875.505	2	0	-0.0143	0	2	SKDR	ATPEQVAAYTLK	LLRN	MOD:01715 K12;MOD:01715 A1	0	Q944G9	Q944G9{281-292}	0	0	0	F4JUJ5;Q944G9	671	671	62.53	62.53	32.7391	28.3918	14.8861	14.8239	170.503
58643@20150821_01_AAroca_TMT6plex.cmpd.mgf	198.52	1052.06	2	0	-0.0281	0	2	ERNK	EFFLGWFMEPLTK	GKYP	MOD:01715 K13;MOD:01715 E1	0	Q9C5C2	Q9C5C2{309-321}	0	0	0	Q3E8E5;Q9C5C2;Q9C5C2-2	857	857	82.33	82.33	28.989	24.0519	14.8861	14.8239	171.131
49807@20150821_01_AAroca_TMT6plex.cmpd.mgf	172.52	1000.8	3	0	-0.0318	0	2	ELPK	WNYDGSSTGQAPGEDSEVILYPQAIFR	DPFR		0	Q43127	Q43127{111-137}	0	0	0	Q43127	667	667	81.02	81.02	20.521	15.8701	13.7212	14.8239	136.296
56082@20150821_01_AAroca_TMT6plex.cmpd.mgf	191	831.109	3	0	-0.0282	0	2	CVFR	IVLDGYNAPVTAGNFVDLVER	HFYD	MOD:01715 I1	0	Q9SSA5	Q9SSA5{260-280}	0	0	0	Q9SSA5;Q9SSA5-2	777	777	90.01	90.01	37.0548	31.6151	15	14.8239	124.092
51776@20150821_01_AAroca_TMT6plex.cmpd.mgf	178.28	772.064	3	0	-0.0261	0	2	VGNK	APDFEAEAVFDQEFIK	VKLS	MOD:01715 K16;MOD:01715 A1	0	Q96291;Q9C5R8	Q96291{79-94};Q9C5R8{86-101}	0	0	0	Q96291;Q9C5R8	821	821	80.77	80.77	29.7612	24.983	14.7447	14.8239	97.5736
26923@20150821_01_AAroca_TMT6plex.cmpd.mgf	105.65	730.044	3	0	-0.0176	0	2	ILEK	THVVTTPGSGFGPGGEGFVR	VSAF	MOD:01715 T1	0	Q93ZN9	Q93ZN9{420-439}	0	0	0	Q93ZN9	687	687	115.77	115.77	28.9994	24.401	14.2596	14.8239	113.994
37046@20150821_01_AAroca_TMT6plex.cmpd.mgf	135.2	604.025	3	0	-0.0172	0	2	PGLR	GGILGLGGVGHMGVK	IAKA	MOD:01715 K15;MOD:01715 G1	0	O49482;P48523	O49482{184-198};P48523{185-199}	0	0	0	F4JKM2;O49482;P48523	806	806	80.63	80.63	29.1772	24.6949	14.9208	14.8239	102.289
43307@20150821_01_AAroca_TMT6plex.cmpd.mgf	153.5	1061.12	2	0	-0.0295	0	2	EEGK	ITPLPVSTGSTVLYSK	YAGN	MOD:01715 K16;MOD:01715 I1	0	O65282	O65282{211-226}	0	0	0	O65282	641	641	79.77	79.77	22.3888	17.8567	15	14.8239	182.544
56949@20150821_01_AAroca_TMT6plex.cmpd.mgf	193.55	792.422	3	0	-0.0544	0	2	EGSK	VEEENMAAWLVGINTLK	IQPF	MOD:01715 K17;MOD:01715 V1	0	Q9FJ95	Q9FJ95{14-30}	0	0	0	Q9FJ95	685	685	59.25	59.25	35.515	30.6615	14.5229	14.8239	113.269
57175@20150821_01_AAroca_TMT6plex.cmpd.mgf	194.22	1077.58	2	0	-0.0253	0	2	LKLK	GIPYEYVEEILENK	SPLL	MOD:01715 K14;MOD:01715 G1	0	P46421	P46421{29-42}	0	0	0	P46421	688	688	62.3	62.3	29.5625	24.7501	14.8239	14.8239	154.134
31246@20150821_01_AAroca_TMT6plex.cmpd.mgf	118.25	805.118	3	0	-0.0199	1	2	TFKK	EKYETNPALYGELAK	GQSP	MOD:01715 K2;MOD:01715 K15;MOD:01715 E1	0	P27140-2;P27140-3;P42737-2	P27140-2{142-156};P27140-3{65-79};P42737-2{65-79}	0	0	0	A8MQY4;F4K873;F4K875;P27140;P27140-2;P27140-3;P42737;P42737-2	811	811	66.61	66.61	30.7053	25.8036	14.0915	14.7959
44707@20150821_01_AAroca_TMT6plex.cmpd.mgf	157.6	752.44	3	0	-0.0219	1	2	SAVK	APVSLDFETSVFKK	EKVS	MOD:01715 K13;MOD:01715 K14;MOD:01715 A1	0	Q05758	Q05758{76-89}	0	0	0	Q05758	640	640	54.19	54.19	27.253	22.2423	14.8861	14.7959
36578@20150821_01_AAroca_TMT6plex.cmpd.mgf	133.83	675.744	3	0	-0.0185	1	2	VIPK	KLLYSDGFPVAK	DFNR	MOD:01715 K1;MOD:01715 K12;MOD:01715 K1	0	Q93ZN9	Q93ZN9{322-333}	0	0	0	Q93ZN9	679	679	44.2	44.2			15	14.7959
46175@20150821_01_AAroca_TMT6plex.cmpd.mgf	161.88	756.437	3	0	-0.0225	0	2	ISQK	LEVKPGSLYALTFGASR	TCAQ	MOD:01715 K4;MOD:01715 L1	0	Q9SFB1	Q9SFB1{98-114}	0	0	0	Q9C6U3;Q9SFB1	723	723	43.46	43.46	28.6493	24.0546	14.8239	14.7959	117.02
56535@20150821_01_AAroca_TMT6plex.cmpd.mgf	192.33	834.722	3	0	-0.0454	0	2	PYPR	FQPMGVYSTLWEADDWATR	GGIE	MOD:01715 F1	0	Q8LER3	Q8LER3{188-206}	0	0	0	Q8LER3	750	750	59.19	59.19	33.6869	28.9267	14.9208	14.7959	122.814
17658@20150821_01_AAroca_TMT6plex.cmpd.mgf	78.7	842.931	2	0	-0.0076	1	2	VQAR	NEGRDLAVEGNEIIR	EACK		0	O03042	O03042{432-446}	0	0	0	O03042	574	574	67.48	67.48	29.9699	25.2215	14.1487	14.7696	148.953
40366@20150821_01_AAroca_TMT6plex.cmpd.mgf	144.9	861.467	2	0	-0.013	0	2	NIFR	FTQANSEVSALLGR	IPSA	MOD:01715 F1	0	Q9C5A9	Q9C5A9{341-354}	0	0	0	P83483;P83484;Q9C5A9	653	653	79.98	79.98	29.0417	24.4904	14.9586	14.7696	190.723
49268@20150821_01_AAroca_TMT6plex.cmpd.mgf	170.92	900.137	3	0	-0.0289	0	2	GTGK	WTVQQAAELSVPAPTIESSLDAR	FLSG	MOD:01715 W1	0	Q9FWA3	Q9FWA3{271-293}	0	0	0	Q9FWA3	667	667	68.85	68.85	25.0172	20.2143	14.5528	14.7696	121.197
60014@20150821_01_AAroca_TMT6plex.cmpd.mgf	202.57	944.2	3	0	-0.0342	0	2	NQPK	DLSLAPLSPDLLLVTFESGVVFLR	DGKV	MOD:01715 D1	0	Q9LV35	Q9LV35{413-436}	0	0	0	Q9LV35	764	764	88.08	88.08	28.5665	23.6627	15	14.7696	148.239
27855@20150821_01_AAroca_TMT6plex.cmpd.mgf	108.37	777.714	3	0	-0.0162	0	2	FYVR	HLPQSNLNDISDVSDEYR	TAMK	MOD:01715 H1	0	Q41931	Q41931{97-114}	0	0	0	Q41931	752	752	100.57	100.57	31.7887	26.8466	15	14.7696	128.93
26247@20150821_01_AAroca_TMT6plex.cmpd.mgf	103.68	561.642	3	0	-0.0079	0	2	PSGR	FVIGGPHGDAGLTGR	KIII	MOD:01715 F1	0	P17562;P23686;Q9LUT2;Q9SJL8	P17562{238-252};P23686{238-252};Q9LUT2{238-252};Q9SJL8{238-252}	0	0	0	P17562;P23686;Q9LUT2;Q9SJL8	763	763	71.08	71.08	30.1946	25.926	15	14.7696	144.68
55234@20150821_01_AAroca_TMT6plex.cmpd.mgf	188.48	918.817	3	0	-0.0542	0	2	SYER	VGYGAQGSGSTLIMPFLDNQLK	SPSP	MOD:01715 K22;MOD:01715 V1	0	P42742	P42742{139-160}	0	0	0	F4JD01;P42742			22.45	22.45	22.7813	17.8414	14.0605	14.7696	107.955
55288@20150821_01_AAroca_TMT6plex.cmpd.mgf	188.65	853.764	3	0	-0.0289	0	2	HRLR	VLSEYLDMFEASPSPNSSK	IKFQ	MOD:01715 K19;MOD:01715 V1	0	Q9LJL3	Q9LJL3{336-354}	0	0	0	F4JA10;Q9LJL3	745	745	83.79	83.79	29.9349	25.2666	14.6778	14.7447	129.431
51187@20150821_01_AAroca_TMT6plex.cmpd.mgf	176.55	905.159	3	0	-0.0318	1	2	VNYK	GEDKEFSAEEISSMILIK	MREI	MOD:01715 K4;MOD:01715 K18;MOD:01715 G1	0	O65719	O65719{113-130}	0	0	0	O65719	773	773	49.64	49.64	30.5667	25.7256	14.6383	14.7447
14208@20150821_01_AAroca_TMT6plex.cmpd.mgf	68.68	825.896	2	0	-0.0093	0	2	VASK	TNDSAGDGTTTASILAR	EIIK		0	P21238	P21238{125-141}	0	0	0	P21238	591	591	112.79	112.79	37.2704	32.5392	14.585	14.7447	146.834
42228@20150821_01_AAroca_TMT6plex.cmpd.mgf	150.35	984.017	2	0	-0.018	0	2	EVLR	IINEPTAASLAYGFDR	KANE	MOD:01715 I1	0	Q9STW6	Q9STW6{244-259}	0	0	0	Q9STW6	639	639	86.12	86.12	25.4416	20.4003	14.5528	14.7447	182.276
57950@20150821_01_AAroca_TMT6plex.cmpd.mgf	196.48	1044.23	3	0	-0.0321	1	2	QNYK	NLQDIIAILGMDELSEDDKLTVAR	ARKI	MOD:01715 K19;MOD:01715 N1	0	Q9C5A9	Q9C5A9{463-486}	0	0	0	P83483;P83484;Q9C5A9	750	750	86.77	86.77	29.2187	24.0209	14.6021	14.7447	129.371
36374@20150821_01_AAroca_TMT6plex.cmpd.mgf	133.23	766.398	3	0	-0.0201	0	2	NAAK	SDSPAIGWGGPGGYVYQK	AYLE	MOD:01715 K18;MOD:01715 S1	0	Q9SE60	Q9SE60{450-467}	0	0	0	Q9SE60	797	797	95.5	95.5	25.3159	20.2838	15	14.7447	126.397
45708@20150821_01_AAroca_TMT6plex.cmpd.mgf	160.52	1155.61	2	0	-0.0231	0	2	YKEK	GIEVIYEDPVAGADFEK	QTLT	MOD:01715 K17;MOD:01715 G1	0	P92947	P92947{143-159}	0	0	0	F4I576;F4I577;P92947;P92947-2	918	918	80.27	80.27	25.1309	20.7394	14.8861	14.7447	161.456
44778@20150821_01_AAroca_TMT6plex.cmpd.mgf	157.8	1087.6	2	0	-0.0234	0	2	RLGR	DIAVQGNVDPGVLFGSK	EFIT	MOD:01715 K17;MOD:01715 D1	0	O22886	O22886{330-346}	0	0	0	O22886	768	768	57.05	57.05	23.8833	18.8375	14.7696	14.7447	151.268
43181@20150821_01_AAroca_TMT6plex.cmpd.mgf	153.13	841.155	3	0	-0.0251	1	2	IHQR	VPLYIGSTEEVEKLEK	YLA	MOD:01715 K13;MOD:01715 K16;MOD:01715 V1	0	P25851	P25851{399-414}	0	0	0	P25851	678	678	54.4	54.4	31.4399	26.6864	14.6778	14.7447
56173@20150821_01_AAroca_TMT6plex.cmpd.mgf	191.27	846.809	3	0	-0.034	1	2	LREK	MVEAVADKFIVVADDTK	LVTG	MOD:01715 K8;MOD:01715 K17;MOD:01715 M1	0	Q9S726	Q9S726{151-167}	0	0	0	Q9S726	614	614	32.67	32.67	23.5396	18.5886	14.6198	14.7447
25845@20150821_01_AAroca_TMT6plex.cmpd.mgf	102.5	709.026	3	0	-0.0117	0	2	LDPR	TGEVIAHVAEGDAEDINR	AVKA	MOD:01715 T1	0	Q9SU63	Q9SU63{82-99}	0	0	0	Q9SU63	828	828	88.77	88.77	25.984	21.2502	15	14.7447	114.816
36046@20150821_01_AAroca_TMT6plex.cmpd.mgf	132.27	847.064	3	0	-0.0105	0	2	LVEK	YAADEDAFFADYAEAHMK	LSEL	MOD:01715 K18;MOD:00719 M17;MOD:01715 Y1	0	Q05431	Q05431{224-241}	0	0	0	F4HU93;Q05431	680	680	103.93	103.93	25.4031	20.5871	13.7447	14.7447
41739@20150821_01_AAroca_TMT6plex.cmpd.mgf	148.92	816.155	3	0	-0.0163	1	2	TVVK	KVNLGEYIGQNVPSLK	HFMT	MOD:01715 K1;MOD:01715 K16;MOD:01715 K1	0	Q9FR37	Q9FR37{240-255}	0	0	0	Q9FR37	622	622	37.55	37.55			14.8861	14.7447
38584@20150821_01_AAroca_TMT6plex.cmpd.mgf	139.68	786.456	3	0	-0.0208	0	2	WMIK	VKPSSPAELESLMGPK	EYTK	MOD:01715 K2;MOD:01715 K16;MOD:01715 V1	0	P25855	P25855{137-152}	0	0	0	P25855	765	765	67.31	67.31	31.3732	26.616	15	14.7447
61542@20150821_01_AAroca_TMT6plex.cmpd.mgf	207.35	1105.6	3	0	-0.0465	0	2	VPEK	WSPLDAVFLYFLPALPFDLDELFK	TLSQ	MOD:01715 K24;MOD:01715 W1	0	O23684	O23684{169-192}	0	0	0	O23684	812	812	67.03	67.03	29.6713	23.933	14.8539	14.7447	113.192
55564@20150821_01_AAroca_TMT6plex.cmpd.mgf	189.47	1074.61	2	0	-0.0518	0	2	SKLK	TLSYEVVVDVVPELK	WNPE	MOD:01715 K15;MOD:01715 T1	0	Q8S9L5	Q8S9L5{206-220}	0	0	0	Q8S9L5	560	560	42.71	42.71	25.3438	20.7304	14.8861	14.7212	137.914
52076@20150821_01_AAroca_TMT6plex.cmpd.mgf	179.17	725.726	3	1	-0.0212	0	2	LMPK	DPNATIIMLGTGTGIAPFR	SFLW	MOD:01715 D1	0	Q9FKW6	Q9FKW6{206-224}	0	0	0	F4JZ46;Q9FKW6	593	593	30.23	30.23	25.2548	20.4465	14.9586	14.7212	97.9926
49747@20150821_01_AAroca_TMT6plex.cmpd.mgf	172.33	972.501	2	0	-0.0165	0	2	ELAK	ALASYMFNTEEALVR	IDMS	MOD:01715 A1	0	Q9LF37	Q9LF37{697-711}	0	0	0	Q9LF37	667	667	57.84	57.84	24.5408	19.7246	14.9586	14.7212	184.043
41747@20150821_01_AAroca_TMT6plex.cmpd.mgf	148.95	870.454	2	0	-0.0164	0	2	VTNK	VYFDVEIGGEVAGR	IVMG	MOD:01715 V1	0	P34791	P34791{97-110}	0	0	0	F4IX26;F4IX28;P34791	706	706	67.96	67.96	25.8118	21.2595	15	14.7212	199.86
42378@20150821_01_AAroca_TMT6plex.cmpd.mgf	150.8	1103.05	2	0	-0.0234	0	2	DSGK	SSSLDFNSVQLGGGDATAPLLR	NKKI		0	Q9LS40	Q9LS40{316-337}	0	0	0	Q9LS40	572	572	96.85	96.85	28.7526	23.9987	15	14.7212	124.775
32589@20150821_01_AAroca_TMT6plex.cmpd.mgf	122.18	749.038	3	0	-0.018	0	2	VFVR	ADLNVPLDDNQTITDDTR	IRAA	MOD:01715 A1	0	Q9LD57	Q9LD57{99-116}	0	0	0	Q9LD57	726	726	96.38	96.38	30.4152	25.2218	15	14.699	122.366
20898@20150821_01_AAroca_TMT6plex.cmpd.mgf	88.12	818.957	2	0	0.0093	1	2	FMLK	TKVVSVDSSSDGVK	LTVE	MOD:01715 K14	0	Q9M5K3	Q9M5K3{276-289}	0	0	0	Q9M5K3	822	822					15	14.699
57693@20150821_01_AAroca_TMT6plex.cmpd.mgf	195.75	751.735	3	0	-0.0473	0	2	HGAR	IVANVVGDVTMFSEWK	AEME	MOD:01715 K16;MOD:01715 I1	0	P46248	P46248{345-360}	0	0	0	B9DG21;F4JTH0;P46248	807	807	87.03	87.03	30.597	25.6189	14.6021	14.699	109.363
52102@20150821_01_AAroca_TMT6plex.cmpd.mgf	179.25	735.09	3	0	-0.0325	0	2	NAYK	VIEAGANALVAGSAVFGAK	DYAE	MOD:01715 K19;MOD:01715 V1	0	Q9SAU2	Q9SAU2{243-261}	0	0	0	Q9SAU2	600	600	56.06	56.06	28.8859	24.2952	15	14.699	137.284
53688@20150821_01_AAroca_TMT6plex.cmpd.mgf	183.92	819.769	3	0	-0.031	0	2	EVIK	GWDQGILGSDGIPPMLTGGK	RTLR	MOD:01715 K20;MOD:01715 G1	0	Q9SCY2	Q9SCY2{148-167}	0	0	0	Q9SCY2	685	685	46.87	46.87	33.8148	29.0447	14.7212	14.699	104.299
40396@20150821_01_AAroca_TMT6plex.cmpd.mgf	145	910.475	2	0	-0.0142	1	2	VVGK	LEGDRESTLGFVDLLR	DDYV		0	O03042	O03042{335-350}	0	0	0	O03042	567	567	65.45	65.45			14.1612	14.6778	161.776
24017@20150821_01_AAroca_TMT6plex.cmpd.mgf	97.18	794.434	3	0	-0.0153	1	2	LPHR	DATDDKVTIESAEATK	KYNV	MOD:01715 K6;MOD:01715 K16;MOD:01715 D1	0	Q9SRZ6	Q9SRZ6{52-67}	0	0	0	Q9SRZ6	693	693	70.79	70.79	35.5261	30.426	15	14.6778
43980@20150821_01_AAroca_TMT6plex.cmpd.mgf	155.47	658.676	3	0	-0.0158	0	2	NFEK	GFIFGVASSAYQVEGGR	GRGL	MOD:01715 G1	0	P37702	P37702{46-62}	0	0	0	P37702;P37702-2	818	818	73.73	73.73	32.0061	27.5256	14.4559	14.6778	104.079
45794@20150821_01_AAroca_TMT6plex.cmpd.mgf	160.77	970.047	2	0	-0.02	0	2	KFTK	LFINGQFIDAASGK	TFET	MOD:01715 K14;MOD:01715 L1	0	Q56YU0	Q56YU0{22-35}	0	0	0	Q56YU0	730	730	92.13	92.13	28.9555	24.3161	14.8861	14.6778	197.176
46183@20150821_01_AAroca_TMT6plex.cmpd.mgf	161.9	822.787	3	1	-0.027	0	2	EAVK	QTHPNLPLILYASGSGGLLER	LART	MOD:01715 Q1	0	O22886	O22886{283-303}	0	0	0	O22886	723	723	70.7	70.7	29.5394	24.6148	14.8539	14.6778	123.189
36820@20150821_01_AAroca_TMT6plex.cmpd.mgf	134.53	773.427	3	0	-0.0218	1	2	GGIR	ELLVGKDDELLETETR	TIAR	MOD:01715 K6;MOD:01715 E1	0	O80934	O80934{258-273}	0	0	0	O80934	688	688	78.1	78.1	33.7882	28.8566	14.0177	14.6778	133.858
53079@20150821_01_AAroca_TMT6plex.cmpd.mgf	182.1	998.514	2	0	-0.025	0	2	VEVR	EYTDVISDVALLASDR	LISS	MOD:01715 E1	0	F4JQH3	F4JQH3{249-264}	0	0	0	F4JQH3	681	681	32.92	32.92	24.6035	19.9429	14.5229	14.6778	126.669
49838@20150821_01_AAroca_TMT6plex.cmpd.mgf	172.6	956.831	3	0	-0.0303	1	2	KEYK	LTYYTPEYETKDTDILAAFR	VTPQ	MOD:01715 K11;MOD:01715 L1	0	O03042	O03042{22-41}	0	0	0	O03042	733	733	40.86	40.86	29.4588	24.0612	14.3372	14.6576	194.269
39377@20150821_01_AAroca_TMT6plex.cmpd.mgf	142	852.938	2	0	-0.0128	0	2	KKLK	YAEDVSYGVIFGR	ELIN	MOD:01715 Y1	0	P30184	P30184{194-206}	0	0	0	P30184	638	638	76.91	76.91	28.4234	23.5186	15	14.6576	181.473
42946@20150821_01_AAroca_TMT6plex.cmpd.mgf	152.45	1108.59	2	0	-0.0361	0	2	ETNR	EFATQYEVQGFPTIK	IFRN	MOD:01715 K15;MOD:01715 E1	0	Q9XI01	Q9XI01{97-111}	0	0	0	F4HZN9;Q9XI01	617	617	43.46	43.46	19.982	15.1838	13.6198	14.6576	160.41
40625@20150821_01_AAroca_TMT6plex.cmpd.mgf	145.67	710.704	3	0	-0.0233	0	2	LKKK	GLPVALVEYEGEQHGFR	KAEN	MOD:01715 G1	0	F4K2Y3	F4K2Y3{675-691}	0	0	0	F4K2Y3	662	662	55.81	55.81	25.5407	20.83	14.8539	14.6576	58.4458
56062@20150821_01_AAroca_TMT6plex.cmpd.mgf	190.93	929.774	3	0	-0.0299	0	2	TLKK	LAEEGFDNDAVEASMNTIEFSLR	ENNT	MOD:01715 L1	0	Q9LJL3	Q9LJL3{472-494}	0	0	0	F4JA10;Q9LJL3	592	592	46.04	46.04	27.1247	21.9502	13.8539	14.6383	116.2
50880@20150821_01_AAroca_TMT6plex.cmpd.mgf	175.65	819.773	3	0	-0.0259	1	2	EGDR	ESTLGFVDLLRDDYVEK	DRSR	MOD:01715 K17;MOD:01715 E1	0	O03042	O03042{340-356}	0	0	0	O03042	714	714	76.94	76.94	33.6418	29.0364	14.301	14.6383	150.047
31427@20150821_01_AAroca_TMT6plex.cmpd.mgf	118.78	805.118	3	0	-0.0199	1	2	TFKK	EKYETNPALYGELAK	GQSP	MOD:01715 K2;MOD:01715 K15;MOD:01715 E1	0	P27140-2;P27140-3;P42737-2	P27140-2{142-156};P27140-3{65-79};P42737-2{65-79}	0	0	0	A8MQY4;F4K873;F4K875;P27140;P27140-2;P27140-3;P42737;P42737-2	764	764	58.23	58.23	30.6201	25.6821	14.3565	14.6383
42850@20150821_01_AAroca_TMT6plex.cmpd.mgf	152.17	900.501	2	0	-0.0194	0	2	EKSK	AFPSITYMAVNK	SENW	MOD:01715 K12;MOD:01715 A1	0	Q9SE60	Q9SE60{488-499}	0	0	0	Q9SE60	677	677	84.27	84.27	28.6607	23.479	14.8239	14.6383	181.162
48103@20150821_01_AAroca_TMT6plex.cmpd.mgf	167.52	980.41	3	0	-0.0334	0	2	PGIK	FNYEPDSYFDHEVSVLEMDGQFDR	LDEL		0	P25697	P25697{302-325}	0	0	0	P25697	639	639	73.51	73.51	31.6433	26.576	13.6383	14.6383	102.667
21018@20150821_01_AAroca_TMT6plex.cmpd.mgf	88.47	888.992	2	0	0.0012	0	2	VSPR	LADDTQGTVEAAK	YLSK	MOD:01715 K13;MOD:01715 L1	0	Q9LYR4	Q9LYR4{183-195}	0	0	0	Q9LYR4	715	715	70.34	70.34			14.3468	14.6383	167.27
43996@20150821_01_AAroca_TMT6plex.cmpd.mgf	155.52	939.162	3	0	-0.0379	0	2	ASLK	EAILSANLSEDPNQDIQATLSK	YSSN	MOD:01715 K22;MOD:01715 E1	0	Q9T0K7	Q9T0K7{245-266}	0	0	0	Q9T0K7	812	812	108.12	108.12	30.6814	25.5779	15	14.6383	148.295
49440@20150821_01_AAroca_TMT6plex.cmpd.mgf	171.43	718.435	3	0	-0.0239	0	2	GVAK	FLKPSVAGFLMQK	ELDY	MOD:01715 K3;MOD:01715 K13;MOD:01715 F1	0	Q9SAJ4	Q9SAJ4{166-178}	0	0	0	Q9SAJ4	700	700	58.82	58.82			14.7959	14.6198
49720@20150821_01_AAroca_TMT6plex.cmpd.mgf	172.25	1000.8	3	0	-0.0318	0	2	ELPK	WNYDGSSTGQAPGEDSEVILYPQAIFR	DPFR		0	Q43127	Q43127{111-137}	0	0	0	Q43127	665	665	71.63	71.63	22.2341	17.1593	12.1739	14.6198	138.992
44160@20150821_01_AAroca_TMT6plex.cmpd.mgf	156	672.037	3	0	-0.0174	0	2	RRAK	ANVVIAAVGNSLEVEGSR	KAKL	MOD:01715 A1	0	Q9FPF0	Q9FPF0{239-256}	0	0	0	Q9FPF0;Q9FPF0-2	823	823	84.14	84.14	34.7562	29.9372	14.7447	14.6198	115.615
50931@20150821_01_AAroca_TMT6plex.cmpd.mgf	175.8	752.366	3	0	-0.0226	0	2	YICR	FQEFGDVEAEIAEVGTER	VMKR	MOD:01715 F1	0	Q42566	Q42566{158-175}	0	0	0	Q42566	727	727	81.23	81.23	34.6219	29.9419	15	14.6198	125.719
27078@20150821_01_AAroca_TMT6plex.cmpd.mgf	106.1	873.506	2	0	-0.0119	0	2	PHLK	GLQNGDIATSAIK	QVAS	MOD:01715 K13;MOD:01715 G1	0	Q9ZNZ7	Q9ZNZ7{1031-1043}	0	0	0	Q9ZNZ7;Q9ZNZ7-2	676	676	87.04	87.04	29.1889	24.7432	14.4202	14.6021	200.017
42014@20150821_01_AAroca_TMT6plex.cmpd.mgf	149.73	870.455	2	0	-0.014	0	2	VTNK	VYFDVEIGGEVAGR	IVMG	MOD:01715 V1	0	P34791	P34791{97-110}	0	0	0	F4IX26;F4IX28;P34791	702	702	66.95	66.95	25.881	21.3958	14.5376	14.6021	197.913
24196@20150821_01_AAroca_TMT6plex.cmpd.mgf	97.7	740.377	3	0	-0.012	0	2	ISIK	VGPPPAPSGGLPGTDNSDQAR	DFAL	MOD:01715 V1	0	Q9XFT3-2	Q9XFT3-2{82-102}	0	0	0	Q9XFT3-2	658	658	62.97	62.97	22.3043	17.4325	14.0362	14.6021	98.7818
45257@20150821_01_AAroca_TMT6plex.cmpd.mgf	159.22	990.062	2	0	-0.0209	0	2	GYWK	AYQANPDQILFLK	YETM	MOD:01715 K13;MOD:01715 A1	0	Q9FZ80	Q9FZ80{226-238}	0	0	0	Q9FZ80	820	820	104.46	104.46	29.2781	24.5981	14.4437	14.6021	196.633
47145@20150821_01_AAroca_TMT6plex.cmpd.mgf	164.72	1131.61	2	0	-0.0337	0	2	PKNK	ITAVPANEGEIWGATFK	VEGA	MOD:01715 K17;MOD:01715 I1	0	Q94BR2	Q94BR2{209-225}	0	0	0	F4JZM6;Q94BR2	737	737	49.24	49.24	25.4717	20.886	13.4318	14.6021	141.107
49152@20150821_01_AAroca_TMT6plex.cmpd.mgf	170.58	848.788	3	0	-0.0171	0	2	QQLR	AVGGSGVLVSPVTYIFHEETPR	WSQL	MOD:01715 A1	0	Q8GSJ1	Q8GSJ1{382-403}	0	0	0	Q8GSJ1	734	734	50.36	50.36	30.96	26.1048	14.2757	14.6021	115.997
54655@20150821_01_AAroca_TMT6plex.cmpd.mgf	186.73	915.482	3	0	-0.0297	0	2	ANSK	IVPASGIEDGWMGLDIGPDSIK	TFNE	MOD:01715 K22;MOD:00719 M12;MOD:01715 I1	0	Q9LD57	Q9LD57{360-381}	0	0	0	Q9LD57	785	785	84.62	84.62	29.8113	24.6789	14.0458	14.585
48933@20150821_01_AAroca_TMT6plex.cmpd.mgf	169.95	792.399	3	0	-0.0256	0	2	TKPK	DLGYQQDWNVEFGFAK	LGKP	MOD:01715 K16;MOD:01715 D1	0	Q9LV33	Q9LV33{363-378}	0	0	0	Q9LV33	601	601	63.59	63.59	30.4728	25.6151	15	14.585	102.189
32225@20150821_01_AAroca_TMT6plex.cmpd.mgf	121.12	650.042	3	0	-0.0188	0	2	EDAR	IAIQAGAAGIIVSNHGAR	QLDY	MOD:01715 I1	0	Q9LRR9;Q9LRS0	Q9LRR9{240-257};Q9LRS0{240-257}	0	0	0	A8MS37;B3H4B8;F4JFV6;Q9LRR9;Q9LRR9-2;Q9LRS0	852	852	72.11	72.11	34.8464	30.5751	14.4437	14.585	121.235
29628@20150821_01_AAroca_TMT6plex.cmpd.mgf	113.53	833.405	2	0	-0.013	0	2	DLVK	FAESSMYSPVYR	NYR	MOD:01715 F1	0	Q9LYG3	Q9LYG3{574-585}	0	0	0	Q9LYG3	599	599	67.79	67.79	25.8598	21.0543	13.8861	14.585	157.781
39814@20150821_01_AAroca_TMT6plex.cmpd.mgf	143.28	724.063	3	0	-0.0194	0	2	MSQK	FNVEYIAGGATQNSIK	VAQW	MOD:01715 K16;MOD:01715 F1	0	Q9LZG0;Q9SF85	Q9LZG0{58-73};Q9SF85{57-72}	0	0	0	Q9LZG0;Q9SF85;Q9SF85-2	732	732	71.38	71.38	31.3929	27.0468	14.7212	14.585	103.281
39434@20150821_01_AAroca_TMT6plex.cmpd.mgf	142.17	814.43	3	0	-0.0169	1	2	TYLR	LNPTLMESQNFKEFER	FLKR	MOD:01715 K12;MOD:01715 L1	0	O65258	O65258{502-517}	0	0	0	O65258	624	624	37.4	37.4	27.1331	22.3325	13.4685	14.585	124.664
50558@20150821_01_AAroca_TMT6plex.cmpd.mgf	174.7	1078.57	2	0	-0.0272	0	2	NVWK	LPTGVINEGEDIWTGVAR	EVEE	MOD:01715 L1	0	Q9SU14	Q9SU14{136-153}	0	0	0	Q9SU14	618	618	58.57	58.57	24.6941	20.0461	14	14.585	162.552
32347@20150821_01_AAroca_TMT6plex.cmpd.mgf	121.48	643.365	3	0	-0.012	0	2	NVKK	VYVGQGDSGVVYVK	FDYE	MOD:01715 K14;MOD:01715 V1	0	O04309	O04309{28-41,182-195}	0	0	0	O04309;O04309-2	722	722	69.8	69.8	30.1104	25.6942	14.1192	14.585	96.4222
44505@20150821_01_AAroca_TMT6plex.cmpd.mgf	157	838.438	3	0	-0.0308	0	2	YAVK	LYPAGATTNSQDGVTDLFGK	CLPV	MOD:01715 K20;MOD:01715 L1	0	O04904	O04904{131-150}	0	0	0	O04904	679	679	55.66	55.66	32.8448	27.8414	15	14.585	130.197
28757@20150821_01_AAroca_TMT6plex.cmpd.mgf	111	971.007	2	0	0.0175	0	2	PQLK	SAVDGLTEMSESEK	SGFI	MOD:01715 K14;MOD:01715 S1	0	Q9M9P3	Q9M9P3{13-26}	0	0	0	Q9M9P3	591	591	69.17	69.17	22.1629	17.2748	14.0315	14.5686	199.059
57204@20150821_01_AAroca_TMT6plex.cmpd.mgf	194.3	1003.06	2	0	-0.0228	0	2	YSDR	IIAEYIWIGGSGIDLR	SKSR	MOD:01715 I1	0	Q43127	Q43127{77-92}	0	0	0	Q43127	882	882	80.1	80.1	26.994	21.7801	14.2441	14.5686	201.288
39854@20150821_01_AAroca_TMT6plex.cmpd.mgf	143.4	820.975	2	0	-0.0125	0	2	DLEK	GGIGVIQIDEAALR	EGLP	MOD:01715 G1	0	O50008;Q9SRV5	O50008{597-610};Q9SRV5{597-610}	0	0	0	O50008;Q9SRV5	708	708	88.2	88.2	30.556	26.4585	14.5086	14.5528	192.185
30017@20150821_01_AAroca_TMT6plex.cmpd.mgf	114.67	847.989	2	0	-0.0151	0	2	YSGK	ISAGSYVLNANK	GKKE	MOD:01715 K12;MOD:01715 I1	0	Q9SI75	Q9SI75{422-433}	0	0	0	Q9SI75	757	757	70.76	70.76	29.2216	24.8717	13.9586	14.5528	187.021
46266@20150821_01_AAroca_TMT6plex.cmpd.mgf	162.15	777.064	3	0	-0.027	0	2	ALQR	TVPAAVPAIVFLSGGQSEEEATR	NLNA		0	Q9LF98;Q9SJQ9	Q9LF98{254-276};Q9SJQ9{254-276}	0	0	0	B3H6D7;Q9LF98;Q9SJQ9	476	476	65	65	21.3373	16.8016	14.3665	14.5528	59.3753
31067@20150821_01_AAroca_TMT6plex.cmpd.mgf	117.73	805.118	3	0	-0.0199	1	2	TFKK	EKYETNPALYGELAK	GQSP	MOD:01715 K2;MOD:01715 K15;MOD:01715 E1	0	P27140-2;P27140-3;P42737-2	P27140-2{142-156};P27140-3{65-79};P42737-2{65-79}	0	0	0	A8MQY4;F4K873;F4K875;P27140;P27140-2;P27140-3;P42737;P42737-2	793	793	62.33	62.33	36.0082	31.1066	13.6021	14.5528
38416@20150821_01_AAroca_TMT6plex.cmpd.mgf	139.2	1002.53	2	0	-0.0129	0	2	SIEK	NYELPDGQVITIGAER	FRCP	MOD:01715 N1	0	P53492;Q96293	P53492{241-256};Q96293{241-256}	0	0	0	F4J8V9;P53492;Q96292;Q96293	663	663	63.73	63.73			15	14.5528	177.683
56202@20150821_01_AAroca_TMT6plex.cmpd.mgf	191.35	807.112	3	0	-0.0278	0	2	QFDR	LDELIYVESHLSNLSTK	FYGE	MOD:01715 K17;MOD:01715 L1	0	P25697	P25697{326-342}	0	0	0	P25697	840	840	95.75	95.75	30.3763	25.6397	14.5686	14.5528	121.496
39348@20150821_01_AAroca_TMT6plex.cmpd.mgf	141.92	1145.12	2	0	-0.0207	0	2	LCGR	ETPSVAGIINPGSEGFQK	LFFG	MOD:01715 K18;MOD:01715 E1	0	Q9C522;Q9FGX1	Q9C522{36-53};Q9FGX1{36-53}	0	0	0	Q9C522;Q9FGX1	698	698	61.21	61.21	27.6152	22.605	14.8861	14.5528	155.795
51840@20150821_01_AAroca_TMT6plex.cmpd.mgf	178.47	815.769	3	0	-0.0283	1	2	KNQR	KADLLYNAIEESNGFFR	CPVE	MOD:01715 K1;MOD:01715 K1	0	Q96255	Q96255{339-355}	0	0	0	Q96255	542	542	19.62	19.62			14.0862	14.5528	89.4249
51755@20150821_01_AAroca_TMT6plex.cmpd.mgf	178.22	919.185	3	0	-0.0363	1	2	IGKK	KFETLSYLPDLSDVELAK	EVDY	MOD:01715 K1;MOD:01715 K18;MOD:01715 K1	0	B3H5S2;P10797	B3H5S2{66-83};P10797{66-83}	0	0	0	B3H5S2;F4KA76;P10797;P10798	872	872	63.95	63.95			14.2676	14.5528
26358@20150821_01_AAroca_TMT6plex.cmpd.mgf	104	866.067	3	0	-0.012	0	2	DATR	ETLDLPQEVGNDDDVGDGGHER	DNHD	MOD:01715 E1	0	Q6ZY51	Q6ZY51{169-190}	0	0	0	B3H4K8;Q6ZY51	760	760	91.92	91.92	30.0138	25.0902	15	14.5376	113.139
53489@20150821_01_AAroca_TMT6plex.cmpd.mgf	183.32	1184.12	2	0	-0.0299	0	2	VGDR	VIATSAVFGTEIWPAAEYGR	TMYT	MOD:01715 V1	0	Q94BS2	Q94BS2{132-151}	0	0	0	Q94BS2	739	739	74.32	74.32	23.6297	18.5775	14.9586	14.5376	156.966
39164@20150821_01_AAroca_TMT6plex.cmpd.mgf	141.38	910.941	2	0	-0.0157	0	2	GVSR	GGPSVSEIVDSMEER	GINM	MOD:01715 G1	0	Q8VYN6	Q8VYN6{254-268}	0	0	0	Q8VYN6	551	551	46.06	46.06	18.8336	14.1036	14.2007	14.5376	184.793
37905@20150821_01_AAroca_TMT6plex.cmpd.mgf	137.72	797.733	3	0	-0.0212	0	2	LTLK	YPIEHGIVSNWDDMEK	IWHH	MOD:01715 K16;MOD:01715 Y1	0	P53492	P53492{71-86}	0	0	0	P53492;P53496	760	760	79.14	79.14	31.927	27.3063	14.3872	14.5229	113.558
41867@20150821_01_AAroca_TMT6plex.cmpd.mgf	149.3	889.831	3	0	-0.0266	0	2	PDRK	VQQITNFPHPYPQLASLQK	EMIR	MOD:01715 K19;MOD:01715 V1	0	Q8VZF3-2	Q8VZF3-2{635-653}	0	0	0	Q8VZF3;Q8VZF3-2	774	774	73.26	73.26	32.92	28.0435	14.7212	14.5229	133.167
51960@20150821_01_AAroca_TMT6plex.cmpd.mgf	178.82	787.111	3	0	-0.0277	0	2	LLIK	MSPLVSTLHLYDIANVK	GVAA	MOD:01715 K17;MOD:01715 M1	0	Q9SN86	Q9SN86{104-120}	0	0	0	Q9SN86	708	708	81.15	81.15	25.8808	21.0283	14.7696	14.5229	135.431
41655@20150821_01_AAroca_TMT6plex.cmpd.mgf	148.67	870.454	2	0	-0.0162	0	2	VTNK	VYFDVEIGGEVAGR	IVMG	MOD:01715 V1	0	P34791	P34791{97-110}	0	0	0	F4IX26;F4IX28;P34791	703	703	66.09	66.09	28.0538	23.4707	14.5086	14.5229	184.686
52712@20150821_01_AAroca_TMT6plex.cmpd.mgf	181.03	946.106	3	0	-0.0317	0	2	EILR	SQQAFGYSSEDVQMVIESMASQGK	EPTF	MOD:01715 K24	0	Q9ZNZ7	Q9ZNZ7{555-578}	0	0	0	Q9ZNZ7;Q9ZNZ7-2	685	685	80.17	80.17	24.0876	19.1227	15	14.5086	124.357
60794@20150821_01_AAroca_TMT6plex.cmpd.mgf	205.13	1160.92	3	0	-0.0449	0	2	NREK	MTQIMFETFNVPAMYVAIQAVLSLYASGR	TTGI	MOD:01715 M1	0	P53492	P53492{121-149}	0	0	0	P53492	757	757	64.39	64.39	24.144	18.8892	15	14.5086	125.7
38475@20150821_01_AAroca_TMT6plex.cmpd.mgf	139.37	893.556	2	0	-0.0165	0	2	VNQK	IVVVGAGSAGLGVTK	MAVQ	MOD:01715 K15;MOD:01715 I1	0	Q8L7K9	Q8L7K9{333-347}	0	0	0	Q8L7K9	821	821	88.87	88.87	30.8258	26.8846	14.5376	14.5086	215.619
52401@20150821_01_AAroca_TMT6plex.cmpd.mgf	180.12	741.76	3	0	-0.0273	1	2	AARK	KSGYELQTLTGWLLR	QEMK	MOD:01715 K1;MOD:01715 K1	0	P25851	P25851{75-89}	0	0	0	P25851	626	626	38.41	38.41			14.585	14.5086	86.07
34334@20150821_01_AAroca_TMT6plex.cmpd.mgf	127.27	856.964	2	0	-0.0088	0	2	SLLK	LALNDAMTYDK	ATKS	MOD:01715 K11;MOD:01715 L1	0	P82281	P82281{119-129}	0	0	0	P82281	655	655	75.93	75.93	29.1669	24.8606	13.699	14.5086	162.487
37605@20150821_01_AAroca_TMT6plex.cmpd.mgf	136.83	939.044	2	0	-0.0197	0	2	TTRR	SLLSGETTAVEIAK	SYLS	MOD:01715 K14;MOD:01715 S1	0	Q9LI77	Q9LI77{52-65}	0	0	0	Q9LI77	803	803	97.26	97.26	31.7514	27.3462	14.6021	14.5086	200.549
35898@20150821_01_AAroca_TMT6plex.cmpd.mgf	131.83	939.121	3	0	-0.0256	0	2	IVFK	NNAGYPHNVVFDEDEIPSGVDVAK	ISMD	MOD:01715 K24	0	P42699	P42699{99-122}	0	0	0	P42699	605	605	55.16	55.16	31.6351	26.7543	14.7447	14.5086	87.3235
39455@20150821_01_AAroca_TMT6plex.cmpd.mgf	142.23	681.06	3	0	-0.0154	1	2	ISSK	KVLMEMGSPFSK	EVQL	MOD:01715 K1;MOD:01715 K12;MOD:01715 K1	0	Q9LR30	Q9LR30{268-279}	0	0	0	Q9LR30;Q9LR30-2	633	633	53.17	53.17			14.4089	14.4949
36074@20150821_01_AAroca_TMT6plex.cmpd.mgf	132.35	786.412	3	0	-0.0201	0	2	EVAK	QIEEYGGQAITFGGDVSK	ATDV	MOD:01715 K18;MOD:01715 Q1	0	P33207	P33207{120-137}	0	0	0	P33207	797	797	83.93	83.93	36.2675	31.5356	14.4202	14.4949	139.3
50971@20150821_01_AAroca_TMT6plex.cmpd.mgf	175.92	819.773	3	0	-0.0259	1	2	EGDR	ESTLGFVDLLRDDYVEK	DRSR	MOD:01715 K17;MOD:01715 E1	0	O03042	O03042{340-356}	0	0	0	O03042	695	695	57.83	57.83	29.0213	24.0975	14.0862	14.4815	155.282
30914@20150821_01_AAroca_TMT6plex.cmpd.mgf	117.28	737.045	3	0	-0.0182	0	2	APSK	DAPMFVVGVNEHEYK	SDLD	MOD:01715 K15;MOD:00719 M4;MOD:01715 D1	0	P25858;Q9FX54	P25858{131-145};Q9FX54{131-145}	0	0	0	P25858;Q9FX54	636	636	61.55	61.55	22.2005	17.1408	14.1308	14.4815
49866@20150821_01_AAroca_TMT6plex.cmpd.mgf	172.68	881.865	3	0	-0.0278	1	2	FCNK	LAKEENLVVLPGIAFSQK	NWLR	MOD:01715 K3;MOD:01715 K18;MOD:01715 L1	0	Q9SUR6	Q9SUR6{363-380}	0	0	0	Q9SUR6;Q9SUR6-2	738	738	44.07	44.07	31.2979	25.713	14.2007	14.4815
24283@20150821_01_AAroca_TMT6plex.cmpd.mgf	97.97	678.367	3	0	-0.0115	0	2	AAYK	SAQDIANAELAPTHPIR	LGLA	MOD:01715 S1	0	Q01525	Q01525{157-173}	0	0	0	Q01525	724	724	52.84	52.84	27.2253	22.888	14.4202	14.4815	98.5921
24978@20150821_01_AAroca_TMT6plex.cmpd.mgf	99.98	784.918	2	0	-0.0101	0	2	AVLK	FAQYTGANAIAGR	HTPG	MOD:01715 F1	0	Q08682	Q08682{94-106}	0	0	0	B9DG17;Q08682	653	653	63.05	63.05	26.889	22.2944	14.585	14.4815	174.709
48645@20150821_01_AAroca_TMT6plex.cmpd.mgf	169.1	994.217	3	1	-0.0296	1	2	AVEK	GLTVFAPSDEAFKAEGVPDLTK	LTQA	MOD:01715 K13;MOD:01715 K22;MOD:01715 G1	0	O22126	O22126{222-243}	0	0	0	O22126	669	669	51.42	51.42	30.5443	25.2279	14.4318	14.4685
24258@20150821_01_AAroca_TMT6plex.cmpd.mgf	97.88	851.923	2	0	-0.0118	0	2	QGNR	TTPSYVAFTDSER	LIGD	MOD:01715 T1	0	O65719;P22953;P22954;Q9LHA8	O65719{40-52};P22953{40-52};P22954{40-52};Q9LHA8{40-52}	0	0	0	F4KCE5;O65719;P22953;P22954;Q9C7X7;Q9LHA8	634	634	60.71	60.71	27.1293	22.6958	13.9586	14.4559	157.338
48075@20150821_01_AAroca_TMT6plex.cmpd.mgf	167.43	992.037	2	0	-0.0233	0	2	TIAR	AIELPNAMENAGAALIR	EVAS	MOD:01715 A1	0	P21238	P21238{103-119}	0	0	0	P21238	748	748	80.88	80.88	28.1441	23.5424	15	14.4559	204.014
39858@20150821_01_AAroca_TMT6plex.cmpd.mgf	143.42	939.533	2	0	-0.017	0	2	SGNK	IGEITSGGFSPNLK	KNIA	MOD:01715 K14;MOD:01715 I1	0	O65396	O65396{349-362}	0	0	0	O65396	749	749	74.83	74.83	28.9155	24.1932	14.6778	14.4559	189.19
38688@20150821_01_AAroca_TMT6plex.cmpd.mgf	139.98	974.494	2	0	-0.0169	0	2	PGDK	LTGITGGDQVAAAMGIYGPR	TTYV		0	P46283	P46283{203-222}	0	0	0	P46283	430	430	34.11	34.11	21.6069	17.1865	13.3768	14.4559	99.9422
45076@20150821_01_AAroca_TMT6plex.cmpd.mgf	158.68	903.128	3	0	-0.03	0	2	KTLR	AEPGANDQYLPSFVIVDDNGK	AVGP	MOD:01715 K21;MOD:01715 A1	0	Q9M9K1	Q9M9K1{250-270}	0	0	0	Q9M9K1	760	760	80.33	80.33	29.775	24.4201	15	14.4437	136.078
49634@20150821_01_AAroca_TMT6plex.cmpd.mgf	171.98	1086.06	2	0	-0.0175	0	2	GKKK	FETLSYLPDLTDSELAK	EVDY	MOD:01715 K17	0	P10795	P10795{67-83}	0	0	0	F4HRR5;P10795	515	515	83.15	83.15	25.4894	21.6948	13.5086	14.4437	102.811
43232@20150821_01_AAroca_TMT6plex.cmpd.mgf	153.28	756.072	3	0	-0.0217	0	2	VGDK	LPDSTLSYLDPSTGDVK	TVTV	MOD:01715 K17;MOD:01715 L1	0	Q949U7	Q949U7{79-95}	0	0	0	Q949U7	775	775	62	62	31.1894	26.1474	15	14.4437	100.482
45931@20150821_01_AAroca_TMT6plex.cmpd.mgf	161.18	761.109	3	0	-0.0214	0	2	PGGR	APEYLALNEHVLNIVK	EFMN	MOD:01715 K16;MOD:01715 A1	0	Q9M8R4	Q9M8R4{285-300}	0	0	0	Q9M8R4	721	721	69.26	69.26	29.7981	24.8626	14	14.4437	111.353
32054@20150821_01_AAroca_TMT6plex.cmpd.mgf	120.62	749.037	3	0	-0.0212	0	2	VFVR	ADLNVPLDDNQTITDDTR	IRAA	MOD:01715 A1	0	Q9LD57	Q9LD57{99-116}	0	0	0	Q9LD57	704	704	63.51	63.51	28.839	23.8566	14.4685	14.4318	108.546
46454@20150821_01_AAroca_TMT6plex.cmpd.mgf	162.7	958.04	2	0	-0.0344	0	2	YSQR	VVDLADIVANNWK		MOD:01715 K13;MOD:01715 V1	0	P25856;Q9LPW0	P25856{384-396};Q9LPW0{387-399}	0	0	0	F4HNZ6;P25856;Q9LPW0;Q9LPW0-2	671	671	73.23	73.23	30.2803	25.7681	14.5528	14.4318	153.545
42135@20150821_01_AAroca_TMT6plex.cmpd.mgf	150.08	880.478	3	0	-0.0318	1	2	SLQR	QLNEAEKELNEYLSSGK	SMFR	MOD:01715 K7;MOD:01715 K17;MOD:01715 Q1	0	Q9LF37	Q9LF37{588-604}	0	0	0	Q9LF37	729	729	49.69	49.69			14.6198	14.4318
40363@20150821_01_AAroca_TMT6plex.cmpd.mgf	144.9	775.432	3	0	-0.0216	1	2	EVLR	IINEPTAASLAYGFDRK	ANET	MOD:01715 K17;MOD:01715 I1	0	Q9STW6	Q9STW6{244-260}	0	0	0	Q9STW6	736	736	70.51	70.51	22.1209	17.4355	14.6383	14.4202	110.55
20020@20150821_01_AAroca_TMT6plex.cmpd.mgf	85.57	606.327	3	0	-0.0064	1	2	TCGK	RLDSIGLENTEANR	QAFR	MOD:01715 R1	0	Q944G9	Q944G9{82-95}	0	0	0	F4JUJ5;Q944G9	667	667	92.04	92.04	29.9317	24.9954	14.8539	14.4202	99.6437
38111@20150821_01_AAroca_TMT6plex.cmpd.mgf	138.32	759.435	3	0	-0.0207	1	2	EVMK	FEDLKELGNEPAVK	AAGK	MOD:01715 K5;MOD:01715 K14;MOD:01715 F1	0	Q9SA73	Q9SA73{349-362}	0	0	0	Q9SA73	542	542	38.2	38.2	31.4748	26.6824	14.6383	14.4202
56923@20150821_01_AAroca_TMT6plex.cmpd.mgf	193.47	867.782	3	0	-0.0215	0	2	DNPR	SIFEIPGAEEVAMETASFSK	YAGF	MOD:01715 K20;MOD:01715 S1	0	Q93ZN9	Q93ZN9{286-305}	0	0	0	Q93ZN9	727	727	85.64	85.64	29.1862	24.271	14.2924	14.4202	130.93
44984@20150821_01_AAroca_TMT6plex.cmpd.mgf	158.42	805.421	3	0	-0.0026	0	2	WQVK	SGSLFDNVLVSDDPEYAK	KLAE	MOD:01715 K18;MOD:01715 S1	0	O04151	O04151{327-344}	0	0	0	F4I529;O04151	691	691	70.11	70.11	29.1263	24.46	14.0655	14.4202	118.397
41926@20150821_01_AAroca_TMT6plex.cmpd.mgf	149.47	870.455	2	0	-0.0159	0	2	VTNK	VYFDVEIGGEVAGR	IVMG	MOD:01715 V1	0	P34791	P34791{97-110}	0	0	0	F4IX26;F4IX28;P34791	729	729	68.75	68.75	24.7348	20.3775	14.5229	14.4202	197.432
58031@20150821_01_AAroca_TMT6plex.cmpd.mgf	196.73	836.153	3	0	-0.0282	0	2	KGGK	APIAILGAEIDQMSPPALLK	QFEE	MOD:01715 K20;MOD:01715 A1	0	Q9LUG8	Q9LUG8{163-182}	0	0	0	F4J447;Q9LUG8	858	858	94.92	94.92	31.4019	25.4995	14.0088	14.4202	132.048
51717@20150821_01_AAroca_TMT6plex.cmpd.mgf	178.12	784.102	3	0	-0.0265	0	2	AGIR	QNANAVLNVIANLQQQNLR	ILFD	MOD:01715 Q1	0	O04496	O04496{413-431}	0	0	0	O04496	802	802	91.48	91.48	35.5787	30.6004	14.1249	14.4202	100.841
26137@20150821_01_AAroca_TMT6plex.cmpd.mgf	103.37	629.999	3	0	-0.0105	0	2	EGVK	YGAGIGPGVYDIHSPR	IPST	MOD:01715 Y1	0	O50008;Q0WNZ5;Q9SRV5	O50008{689-704};Q0WNZ5{737-752};Q9SRV5{689-704}	0	0	0	O50008;Q0WNZ5;Q9SRV5	802	802	100.08	100.08	24.1685	19.7336	14.5686	14.4089	108.945
40448@20150821_01_AAroca_TMT6plex.cmpd.mgf	145.15	782.042	3	0	-0.0234	0	2	PIGR	IEMELFADTTPNTAENFR	ALCT	MOD:00719 M3;MOD:01715 I1	0	Q42406	Q42406{20-37}	0	0	0	Q42406	616	616	63.9	63.9	31.1509	26.1341	14.699	14.4089	94.7245
30917@20150821_01_AAroca_TMT6plex.cmpd.mgf	117.3	926.999	2	0	-0.0153	0	2	MALK	ALDYDTLNENVK	KCQY	MOD:01715 K12;MOD:01715 A1	0	Q9LR30	Q9LR30{5-16}	0	0	0	Q9LR30;Q9LR30-2	718	718	90.45	90.45	33.3251	28.4697	14.3872	14.3979	175.3
57789@20150821_01_AAroca_TMT6plex.cmpd.mgf	196.02	771.096	3	0	-0.0243	0	2	AGNK	LAMQEFMILPVGAASFK	EAMK	MOD:01715 K17;MOD:01715 L1	0	P25696	P25696{168-184}	0	0	0	P25696	758	758	68.12	68.12	27.7368	22.6868	14.4089	14.3979	122.385
38506@20150821_01_AAroca_TMT6plex.cmpd.mgf	139.47	1002.52	2	0	-0.0189	0	2	SIEK	NYELPDGQVITIGAER	FRCP	MOD:01715 N1	0	P53492;Q96293	P53492{241-256};Q96293{241-256}	0	0	0	F4J8V9;P53492;Q96292;Q96293	682	682	68.46	68.46	24.5315	19.8333	15	14.3979	181.289
15108@20150821_01_AAroca_TMT6plex.cmpd.mgf	71.3	846.461	2	0	-0.0073	0	2	LTKR	TQDGGTEVVEAK	AGKG	MOD:01715 K12;MOD:01715 T1	0	Q9LKA3;Q9ZP06	Q9LKA3{235-246};Q9ZP06{235-246}	0	0	0	A8MQK3;Q9LKA3;Q9ZP06	685	685	69.34	69.34	29.4833	24.7915	14.2007	14.3979	187.391
54896@20150821_01_AAroca_TMT6plex.cmpd.mgf	187.45	989.063	2	0	-0.0236	0	2	SSTK	APNFVVELIQSSSK	SLVL	MOD:01715 K14;MOD:01715 A1	0	Q8LDU4	Q8LDU4{148-161}	0	0	0	Q8LDU4	757	757	76.2	76.2	26.3275		14.2596	14.3979	173.476
51503@20150821_01_AAroca_TMT6plex.cmpd.mgf	177.48	768.808	3	0	-0.024	0	2	TVAK	IIGKPENYVMIVLK	GSVP	MOD:01715 K4;MOD:01715 K14;MOD:01715 I1	0	Q9M011	Q9M011{31-44}	0	0	0	F4K9G5;Q9M011	587	587	53.42	53.42	31.1169	25.41	14.6383	14.3979
55413@20150821_01_AAroca_TMT6plex.cmpd.mgf	189.02	1120.64	2	0	-0.0235	0	2	GVRR	VWVGQNSLLSTPAVSAIIR	ERVG	MOD:01715 V1	0	Q9SGC1	Q9SGC1{87-105}	0	0	0	F4I6W3;F4I6W4;Q9SGC1	626	626	31.28	31.28	23.3032	18.5714	14.7212	14.3872	116.48
46963@20150821_01_AAroca_TMT6plex.cmpd.mgf	164.18	877.771	3	0	-0.0287	0	2	RDIR	LDYTLFTAPSTVVNDGQNQYR	NLFH	MOD:01715 L1	0	F4J270	F4J270{216-236}	0	0	0	F4J270	760	760	110.85	110.85	29.3206	24.7283	15	14.3872	90.6737
22726@20150821_01_AAroca_TMT6plex.cmpd.mgf	93.42	653.659	3	0	-0.0116	0	2	ILEK	THVVTTPGSGFGPGGEGFVR	VSAF		0	Q93ZN9	Q93ZN9{420-439}	0	0	0	Q93ZN9	711	711	93.55	93.55	30.84	26.1686	15	14.3872	118.746
53507@20150821_01_AAroca_TMT6plex.cmpd.mgf	183.38	850.958	2	0	-0.0174	0	2	ARMR	VGLTALTMAEYFR	DVNE	MOD:01715 V1	0	P19366	P19366{249-261}	0	0	0	P19366	684	684	56.4	56.4	29.622	25.0959	13.8539	14.3665	183.316
38476@20150821_01_AAroca_TMT6plex.cmpd.mgf	139.37	942.048	2	0	-0.0173	0	2	AMGK	ITYIAPAGQYSLK	DTVI	MOD:01715 K13;MOD:01715 I1	0	O23654	O23654{178-190}	0	0	0	O23654	709	709	75.77	75.77	24.8282	20.2703	14.5086	14.3665	184.074
37274@20150821_01_AAroca_TMT6plex.cmpd.mgf	135.87	789.13	3	0	-0.0214	1	2	GNVK	AVINKEEDIAAYTIK	AVDD	MOD:01715 K5;MOD:01715 K15;MOD:01715 A1	0	P52577	P52577{189-203}	0	0	0	B3LFB7;P52577	586	586	24.47	24.47	26.3745	21.7342	13.9586	14.3665
54475@20150821_01_AAroca_TMT6plex.cmpd.mgf	186.2	915.482	3	0	-0.0297	0	2	ANSK	IVPASGIEDGWMGLDIGPDSIK	TFNE	MOD:01715 K22;MOD:00719 M12;MOD:01715 I1	0	Q9LD57	Q9LD57{360-381}	0	0	0	Q9LD57	782	782	115.36	115.36	29.383	24.0862	13.7696	14.3565
56345@20150821_01_AAroca_TMT6plex.cmpd.mgf	191.78	759.74	3	1	-0.0213	0	2	GQVR	GSPNEFAGIGSTSALLWLAR	RFAI	MOD:01715 G1	0	Q8VZF3-2	Q8VZF3-2{706-725}	0	0	0	Q8VZF3;Q8VZF3-2	629	629	55.29	55.29	26.7941	22.2066	14.699	14.3565	123.39
48705@20150821_01_AAroca_TMT6plex.cmpd.mgf	169.28	1039.51	3	0	-0.0336	0	2	DPSK	GGRPEFFFDDGAYPEQVDWIGQK	NQID	MOD:01715 K23;MOD:01715 G1	0	O80934	O80934{164-186}	0	0	0	O80934	679	679	58.73	58.73	24.7534	19.8052	12.9208	14.3565	139.87
18826@20150821_01_AAroca_TMT6plex.cmpd.mgf	82.08	806.948	2	0	-0.0067	0	2	VRCK	ANSEATLGTYK	GDAK	MOD:01715 K11;MOD:01715 A1	0	Q9LF98	Q9LF98{328-338}	0	0	0	Q9LF98	644	644	64.85	64.85	27.0755	22.6023	14.2676	14.3468	172.518
34354@20150821_01_AAroca_TMT6plex.cmpd.mgf	127.33	702.014	3	0	-0.0185	0	2	QAHR	ETDADITVAALPMDEQR	ATAF	MOD:01715 E1	0	P55228	P55228{230-246}	0	0	0	P55228	694	694	74.05	74.05	29.9232	25.2146	14.4685	14.3468	113.009
35867@20150821_01_AAroca_TMT6plex.cmpd.mgf	131.75	852.094	3	0	-0.0219	0	2	DLIK	YLDNTFEGPSLYPEDHAK	REFG	MOD:01715 K18;MOD:01715 Y1	0	Q9LZ06	Q9LZ06{99-116}	0	0	0	Q9LZ06	623	623	46.35	46.35	30.0381	25.3041	14.5086	14.3468	114.846
39849@20150821_01_AAroca_TMT6plex.cmpd.mgf	143.38	746.061	3	0	-0.0191	0	2	PDGK	TQVTIEYINESGAMVPVR	VHTV	MOD:01715 T1	0	Q9LUT2	Q9LUT2{170-187}	0	0	0	Q9LUT2	769	769	68.41	68.41	27.9309	23.0315	14.0809	14.3468	110.251
43472@20150821_01_AAroca_TMT6plex.cmpd.mgf	153.98	678.053	3	0	-0.0195	0	2	SDLK	VSGLFFAIGHEPATK	FLDG	MOD:01715 K15;MOD:01715 V1	0	Q39242	Q39242{298-312}	0	0	0	Q39242;Q39243	776	776	57.23	57.23	29.0627	24.815	14.4437	14.3468	105.497
32356@20150821_01_AAroca_TMT6plex.cmpd.mgf	121.5	762.754	3	0	-0.0196	0	2	DLLR	GIYAYGFEKPSAIQQR	GIIP	MOD:01715 K9;MOD:01715 G1	0	P41376;P41377	P41376{53-68};P41377{53-68}	0	0	0	A8MRZ7;F4JEL4;P41376;P41377;Q9CAI7	646	646	37.85	37.85	29.0347	24.4077	14.4949	14.3372	162.187
41417@20150821_01_AAroca_TMT6plex.cmpd.mgf	147.97	918.817	3	0	-0.0255	0	2	GMVK	MTPTKPMVVETFSEYPPLGR	FAVR	MOD:01715 K5;MOD:00719 M1;MOD:01715 M1	0	P0DH99	P0DH99{392-411}	0	0	0	F4HUA0;P0DH99;Q0WL56;Q8GTY0;Q8W4H7	617	617	42.31	42.31	18.4433	16.506	13.8239	14.3372
45256@20150821_01_AAroca_TMT6plex.cmpd.mgf	159.2	945.503	2	0	-0.0308	0	2	ELDR	FAAVGNALADASGEVIR	KYFR	MOD:01715 F1	0	Q6NPM8	Q6NPM8{86-102}	0	0	0	Q6NPM8	689	689	60.19	60.19	22.0356	17.6439	14.5376	14.3372	161.743
30828@20150821_01_AAroca_TMT6plex.cmpd.mgf	117.03	926.999	2	0	-0.0153	0	2	MALK	ALDYDTLNENVK	KCQY	MOD:01715 K12;MOD:01715 A1	0	Q9LR30	Q9LR30{5-16}	0	0	0	Q9LR30;Q9LR30-2	727	727	83.23	83.23	34.5888	29.8006	14.1427	14.3279	187.427
47503@20150821_01_AAroca_TMT6plex.cmpd.mgf	165.75	936.494	3	0	-0.0318	1	2	KPVR	ELVKDDAWLDGEFISTVQQR	GAAI	MOD:01715 K4;MOD:01715 E1	0	P93819	P93819{212-231}	0	0	0	P93819	658	658	44.24	44.24	28.6822	23.6014	13.8861	14.3279	84.1016
39006@20150821_01_AAroca_TMT6plex.cmpd.mgf	140.92	710.083	3	0	-0.0169	1	2	LSGR	KADVIAAANTAADVALR	LVRP	MOD:01715 K1;MOD:01715 K1	0	Q96327	Q96327{138-154}	0	0	0	Q96327;Q96327-2;Q96327-3;Q96327-4	806	806	82.81	82.81			14.3372	14.3279	98.6079
31784@20150821_01_AAroca_TMT6plex.cmpd.mgf	119.83	753.369	3	0	-0.02	0	2	VFVR	ADLNVPLDDNQNITDDTR	IRAA	MOD:01715 A1	0	P50318	P50318{96-113}	0	0	0	F4I3L1;P50318	741	741	76.87	76.87	33.3832	28.6365	13.5686	14.3188	113.76
39134@20150821_01_AAroca_TMT6plex.cmpd.mgf	141.3	785.747	3	0	-0.0137	0	2	NAER	SDSPTVGWGGPVGYVYQK	AYLE	MOD:01715 K18;MOD:01715 S1	0	O80585	O80585{450-467}	0	0	0	O80585	673	673	52.07	52.07	30.9682	25.7126	14.5528	14.3188	118.569
47369@20150821_01_AAroca_TMT6plex.cmpd.mgf	165.37	715.067	3	0	-0.0229	1	2	NKVR	KDWGVPGDLFGALPGR	QTYV	MOD:01715 K1;MOD:01715 K1	0	Q9LU86	Q9LU86{166-181}	0	0	0	F4JBC9;Q9LU86	669	669	55.81	55.81			14.4202	14.3188	106.015
39314@20150821_01_AAroca_TMT6plex.cmpd.mgf	141.82	815.144	3	0	-0.0205	1	2	WHGR	KDSPLEVVVLNDSGGVK	NASH	MOD:01715 K1;MOD:01715 K17;MOD:01715 K1	0	P25857	P25857{104-120}	0	0	0	P25857	828	828	69.64	69.64			14.4949	14.3098
55620@20150821_01_AAroca_TMT6plex.cmpd.mgf	189.63	884.492	3	0	-0.0334	1	2	ACKK	GGTSIEDLAEKFPDMIIK	VPID	MOD:01715 K11;MOD:01715 K18;MOD:01715 G1	0	O82662	O82662{163-180}	0	0	0	O82662	712	712	52.84	52.84	31.2372	25.9065	13.7959	14.3098
36121@20150821_01_AAroca_TMT6plex.cmpd.mgf	132.5	641.742	3	0	-0.0153	1	2	ILGR	KVISGSFIGSIK	ETEE	MOD:01715 K1;MOD:01715 K12;MOD:01715 K1	0	P48523	P48523{294-305}	0	0	0	P48523	689	689	54.73	54.73			14.3372	14.3098
55435@20150821_01_AAroca_TMT6plex.cmpd.mgf	189.08	820.438	3	1	0.0047	0	2	ENNR	LSGTLPANIGALSQLEAFSLEGNR	FTGP		0	F4HR88	F4HR88{138-161}	0	0	0	F4HR88	581	581	43.1	43.1	24.7247	19.9586	14.4089	14.301	75.5764
51579@20150821_01_AAroca_TMT6plex.cmpd.mgf	177.7	1102.13	2	0	-0.0248	0	2	NAYK	VIEAGANALVAGSAVFGAK	DYAE	MOD:01715 K19;MOD:01715 V1	0	Q9SAU2	Q9SAU2{243-261}	0	0	0	Q9SAU2	649	649	58.58	58.58	23.7899	18.8157	14.2366	14.301	160.022
4835@20150821_01_AAroca_TMT6plex.cmpd.mgf	41.4	892.92	2	0	-0.0117	0	2	GIIK	GTMTTTHSYTGDQR	LLDA	MOD:01715 G1	0	P25856;P25857;Q9LPW0	P25856{234-247};P25857{256-269};Q9LPW0{237-250}	0	0	0	F4HNZ6;P25856;P25857;Q9LPW0;Q9LPW0-2	635	635	44.85	44.85	23.6283	19.0503	14.699	14.2924	150.812
34171@20150821_01_AAroca_TMT6plex.cmpd.mgf	126.8	702.014	3	0	-0.0186	0	2	QAHR	ETDADITVAALPMDEQR	ATAF	MOD:01715 E1	0	P55228	P55228{230-246}	0	0	0	P55228	627	627	47.12	47.12	22.4147	17.9068	14.2147	14.2924	102.717
46860@20150821_01_AAroca_TMT6plex.cmpd.mgf	163.88	724.718	3	0	-0.0269	0	2	KLGK	LAPAYATAGSISQYFVQR	FGFE	MOD:01715 L1	0	Q949W8	Q949W8{251-268}	0	0	0	F4K670;Q949W8	625	625	60.59	60.59	23.0648	18.7384	14.5528	14.2924	99.0811
33489@20150821_01_AAroca_TMT6plex.cmpd.mgf	124.82	731.712	3	0	-0.0213	0	2	APSK	DAPMFVVGVNEHEYK	SDLD	MOD:01715 K15;MOD:01715 D1	0	P25858;Q9FX54	P25858{131-145};Q9FX54{131-145}	0	0	0	P25858;Q9FX54	793	793	90.09	90.09	32.9401	27.9523	14.6778	14.284	132.834
43277@20150821_01_AAroca_TMT6plex.cmpd.mgf	153.42	1003.04	2	0	-0.0201	0	2	KYLK	TNVEVDQIESWVK	DFKD	MOD:01715 K13;MOD:01715 T1	0	Q9XI01	Q9XI01{340-352}	0	0	0	F4HZN9;Q9XI01	706	706	80.74	80.74	30.52	25.932	14.3468	14.284	180.219
35568@20150821_01_AAroca_TMT6plex.cmpd.mgf	130.87	905.125	3	0	-0.0243	0	2	ASFR	AMPNTLMFRPADGNETAGAYK	IAVT	MOD:01715 K21;MOD:01715 A1	0	Q8RWV0	Q8RWV0{562-582}	0	0	0	F4JBY2;Q8RWV0	640	640	46.78	46.78	25.9286	21.1587	14.7959	14.2757	137.096
26897@20150821_01_AAroca_TMT6plex.cmpd.mgf	105.58	786.077	3	0	-0.0244	0	2	NIVK	GTVASGFTTNSNGEVTEVK	LKDG	MOD:01715 K19;MOD:01715 G1	0	Q93WJ8	Q93WJ8{226-244}	0	0	0	Q93WJ8	759	759	84.72	84.72	30.8361	26.1925	14.6383	14.2757	119.295
47672@20150821_01_AAroca_TMT6plex.cmpd.mgf	166.25	759.718	3	0	-0.0237	0	2	INWR	SFADGFPNLFINNAHDIR	GQHV	MOD:01715 S1	0	Q680A5	Q680A5{59-76}	0	0	0	Q680A5	657	657	48.39	48.39	29.6939	24.6535	14.6021	14.2757	93.2512
40185@20150821_01_AAroca_TMT6plex.cmpd.mgf	144.37	864.511	2	0	-0.0166	0	2	FYLK	GVAADLPVELTGK	HVEP	MOD:01715 K13;MOD:01715 G1	0	Q93ZC5	Q93ZC5{214-226}	0	0	0	Q93ZC5	626	626	80.74	80.74	29.0435	24.5045	14.3279	14.2757	164.856
52276@20150821_01_AAroca_TMT6plex.cmpd.mgf	179.77	684.716	3	0	-0.023	0	2	RTSK	LLADEDPGLVGNLLVER	LVGA	MOD:01715 L1	0	F4HYF3	F4HYF3{146-162}	0	0	0	F4HYF3	834	834	72.7	72.7	29.2401	24.7021	14.5686	14.2676	115.477
41987@20150821_01_AAroca_TMT6plex.cmpd.mgf	149.65	947.02	2	0	-0.0176	0	2	VDLK	ENINSFQGLLDGK	YDDL	MOD:01715 K13;MOD:01715 E1	0	Q9C5A9	Q9C5A9{516-528}	0	0	0	P83483;P83484;Q9C5A9	642	642	80.85	80.85	28.973	24.5906	13.6198	14.2596	185.037
55581@20150821_01_AAroca_TMT6plex.cmpd.mgf	189.52	810.164	3	0	-0.0296	0	2	HDER	SLLALQGPLAAPVLQHLTK	EDLS	MOD:01715 K19;MOD:01715 S1	0	O65396	O65396{182-200}	0	0	0	O65396	776	776	77.9	77.9	30.515	25.2021	13.0655	14.2596	130.332
44501@20150821_01_AAroca_TMT6plex.cmpd.mgf	156.98	814.44	2	0	-0.0192	0	2	SSNR	DGYGPIAAMFK	KHDA	MOD:01715 K11;MOD:01715 D1	0	O65258	O65258{405-415}	0	0	0	O65258	479	479	27.4	27.4	22.0871	17.4587	14.0757	14.2596	135.316
37847@20150821_01_AAroca_TMT6plex.cmpd.mgf	137.55	899.947	2	0	-0.0144	0	2	AFPK	VYFDMTIDGQPAGR	IVME	MOD:01715 V1	0	P34790	P34790{6-19}	0	0	0	P34790	627	627	45.91	45.91	26.3704	21.6799	15	14.2596	150.467
34723@20150821_01_AAroca_TMT6plex.cmpd.mgf	128.4	766.03	3	0	-0.0217	0	2	LLGR	MPSAVGYQPTLSTEMGTLQER	ITST		0	P19366	P19366{292-312}	0	0	0	P19366	572	572	71.76	71.76	28.9293	24.2995	13.7447	14.2518	120.532
31696@20150821_01_AAroca_TMT6plex.cmpd.mgf	119.57	753.369	3	0	-0.02	0	2	VFVR	ADLNVPLDDNQNITDDTR	IRAA	MOD:01715 A1	0	P50318	P50318{96-113}	0	0	0	F4I3L1;P50318	780	780	82.56	82.56	33.1561	28.387	14.4685	14.2518	120.853
32803@20150821_01_AAroca_TMT6plex.cmpd.mgf	122.82	775.441	3	0	-0.0257	1	2	SKTR	KIGSTDEPVITDSFK	VGEP	MOD:01715 K1;MOD:01715 K15;MOD:01715 K1	0	Q56WK6	Q56WK6{531-545}	0	0	0	Q56WK6	708	708	45.73	45.73			14.301	14.2441
45260@20150821_01_AAroca_TMT6plex.cmpd.mgf	159.23	603.312	3	0	-0.0203	0	2	HGFR	NDLFQMMADIKPR	FIRF	MOD:01715 K11	0	Q9SG80	Q9SG80{249-261}	0	0	0	Q9SG80	630	630	39.3	39.3	29.2402	24.6915	13.8861	14.2441	83.2114
39250@20150821_01_AAroca_TMT6plex.cmpd.mgf	141.63	789.109	3	0	-0.0168	1	2	LGKK	IKDAVVTVPAYFNDAQR	QATK	MOD:01715 K2;MOD:01715 I1	0	Q39043;Q9LKR3	Q39043{171-187};Q9LKR3{171-187}	0	0	0	F4K007;Q39043;Q9LKR3	647	647	65.82	65.82	28.4388	23.729	15	14.2366	88.4129
38616@20150821_01_AAroca_TMT6plex.cmpd.mgf	139.78	726.041	3	0	-0.0213	0	2	KTVK	YVGEPMTHLESIASSAVR	AAIK	MOD:01715 Y1	0	Q94KE3;Q9SJQ0	Q94KE3{386-403};Q9SJQ0{386-403}	0	0	0	A8MR07;Q94KE3;Q9SJQ0	702	702	81.6	81.6	20.7623	16.2784	14.3188	14.2366	137.762
21518@20150821_01_AAroca_TMT6plex.cmpd.mgf	89.92	590.32	3	0	-0.0036	0	2	SGVK	ADATVAADGSGTFK	TVAA	MOD:01715 K14;MOD:01715 A1	0	O49006	O49006{280-293}	0	0	0	O49006	760	760	67.43	67.43	28.6117	24.2231	14.3468	14.2366	98.4714
52288@20150821_01_AAroca_TMT6plex.cmpd.mgf	179.78	804.744	3	0	-0.0262	0	2	DIRK	DLYGNIVLSGGSTMFPGIADR	MSKE	MOD:01715 D1	0	P53492	P53492{294-314}	0	0	0	P53492	801	801	78.54	78.54	34.7887	30.188	14.3565	14.2291	109.198
53930@20150821_01_AAroca_TMT6plex.cmpd.mgf	184.62	840.106	3	0	-0.03	0	2	QRSR	ETVSQTDYEVDLITAFTK	LSCL	MOD:01715 K18;MOD:01715 E1	0	P82281	P82281{305-322}	0	0	0	P82281	632	632	38.39	38.39	27.2902	22.5664	14.1427	14.2291	95.0928
57287@20150821_01_AAroca_TMT6plex.cmpd.mgf	194.55	943.56	2	0	-0.0127	0	2	RKAK	LVAEVLLDEVAEK	SFDL	MOD:01715 K13;MOD:01715 L1	0	Q9FPF0	Q9FPF0{260-272}	0	0	0	Q9FPF0;Q9FPF0-2	859	859	91.16	91.16			14.3665	14.2291	195.918
38388@20150821_01_AAroca_TMT6plex.cmpd.mgf	139.12	942.048	2	0	-0.0173	0	2	AMGK	ITYIAPAGQYSLK	DTVI	MOD:01715 K13;MOD:01715 I1	0	O23654	O23654{178-190}	0	0	0	O23654	695	695	59.22	59.22	22.62	17.7257	14.3098	14.2218	157.575
31237@20150821_01_AAroca_TMT6plex.cmpd.mgf	118.23	660.745	3	0	-0.0167	1	2	VRGR	KVLNTGAPITVPVGR	ATLG	MOD:01715 K1;MOD:01715 K1	0	Q9C5A9	Q9C5A9{152-166}	0	0	0	P83483;P83484;Q9C5A9	675	675	66.79	66.79			14.4318	14.2218	97.3291
35205@20150821_01_AAroca_TMT6plex.cmpd.mgf	129.82	743.702	3	0	-0.019	0	2	PIAK	QLPGESDQDFADFSSK	ILHL	MOD:01715 K16;MOD:01715 Q1	0	Q9SA52	Q9SA52{93-108}	0	0	0	Q9SA52	671	671	57.42	57.42	27.8439	23.1447	13.699	14.2218	99.7298
26838@20150821_01_AAroca_TMT6plex.cmpd.mgf	105.4	899.001	2	0	-0.0133	0	2	TGRK	IIGATNPAASEPGTIR	GDFA	MOD:01715 I1	0	P39207	P39207{87-102}	0	0	0	P39207	749	749	64.77	64.77	26.8041	22.4288	14.2366	14.2147	194.349
27648@20150821_01_AAroca_TMT6plex.cmpd.mgf	107.77	934.507	2	0	-0.0105	0	2	KPLK	VFVQVNTSGEDSK	FGVE	MOD:01715 K13;MOD:01715 V1	0	Q944L8	Q944L8{144-156}	0	0	0	O65386;Q944L8	719	719	81.95	81.95			14.4202	14.2147	173.123
43338@20150821_01_AAroca_TMT6plex.cmpd.mgf	153.58	1053.51	2	0	-0.0189	0	2	KVFK	YPFPYLYDESQEVAR	EFGA	MOD:01715 Y1	0	Q9LPL8	Q9LPL8{160-174}	0	0	0	A8MQY2;Q84WN4;Q9LPL8	761	761	90.46	90.46	24.9351	20.0568	13.7696	14.2147	163.697
56625@20150821_01_AAroca_TMT6plex.cmpd.mgf	192.6	857.768	3	1	-0.0197	0	2	TASR	GTAILNTVFDSYGPWAGDISTR	DLGS	MOD:01715 G1	0	F4K409	F4K409{540-561}	0	0	0	F4K409;F4K410	735	735	56.07	56.07	31.1679	26.1347	14.5376	14.2076	117.215
37785@20150821_01_AAroca_TMT6plex.cmpd.mgf	137.37	853.437	3	0	-0.023	1	2	TYEK	LMEYGNMLVMEQENVKR	VQLA	MOD:01715 K16;MOD:00719 M2;MOD:01715 L1	0	P10896;P10896-2	P10896{393-409};P10896-2{393-409}	0	0	0	F4IVZ7;P10896;P10896-2	491	491	39.73	39.73	19.9247	15.044	11.6021	14.2007
38928@20150821_01_AAroca_TMT6plex.cmpd.mgf	140.68	1064.62	2	0	-0.0145	1	2	LSGR	KADVIAAANTAADVALR	LVRP	MOD:01715 K1;MOD:01715 K1	0	Q96327	Q96327{138-154}	0	0	0	Q96327;Q96327-2;Q96327-3;Q96327-4	717	717	69.36	69.36			14.3098	14.2007	197.621
44208@20150821_01_AAroca_TMT6plex.cmpd.mgf	156.13	1054.57	2	0	-0.0234	0	2	NALR	GSNIELVLDVPNPDLQR	LASS	MOD:01715 G1	0	F4J270	F4J270{79-95}	0	0	0	F4J270	749	749	74.97	74.97	25.3228	20.966	14.0706	14.1938	167.581
57565@20150821_01_AAroca_TMT6plex.cmpd.mgf	195.37	1125.59	3	0	-0.0554	0	2	HLLK	YPDAQVISLGIGDTTEPIPEVITSAMAK	KAHE	MOD:01715 K28;MOD:01715 Y1	0	Q93ZN9	Q93ZN9{88-115}	0	0	0	Q93ZN9	548	548	34.79	34.79	24.8314	19.6092	14.5528	14.1938	121.043
11297@20150821_01_AAroca_TMT6plex.cmpd.mgf	60.22	676.699	3	0	-0.0035	1	2	QLGK	YSAEGENEDAKK	GMFV	MOD:01715 K11;MOD:01715 K12;MOD:01715 Y1	0	Q9ZU52	Q9ZU52{371-382}	0	0	0	Q9ZU52	674	674	33.63	33.63			13.8239	14.1938
44127@20150821_01_AAroca_TMT6plex.cmpd.mgf	155.9	661.374	3	0	-0.0053	1	2	TSLK	DFKDFAQAIDVVR	DKGV	MOD:01715 K3;MOD:01715 D1	0	Q9LJL3	Q9LJL3{1037-1049}	0	0	0	F4JA10;Q9LJL3	627	627	28.26	28.26	31.1145	26.9412	14.1308	14.1871	96.6947
53599@20150821_01_AAroca_TMT6plex.cmpd.mgf	183.65	850.958	2	0	-0.0174	0	2	ARMR	VGLTALTMAEYFR	DVNE	MOD:01715 V1	0	P19366	P19366{249-261}	0	0	0	P19366	701	701	59.6	59.6	31.2056	26.2741	13.7447	14.1871	182.109
38580@20150821_01_AAroca_TMT6plex.cmpd.mgf	139.68	746.077	3	0	-0.0236	1	2	KSLR	KLVESPYVDSIDWAR	WHFF	MOD:01715 K1;MOD:01715 K1	0	Q84WW2	Q84WW2{129-143}	0	0	0	Q84WW2	720	720	53.33	53.33			14	14.1805	92.7644
50664@20150821_01_AAroca_TMT6plex.cmpd.mgf	175.02	719.382	3	0	-0.024	0	2	NVWK	LPTGVINEGEDIWTGVAR	EVEE	MOD:01715 L1	0	Q9SU14	Q9SU14{136-153}	0	0	0	Q9SU14	614	614	47.31	47.31	24.8179	20.0817	15	14.1805	107.568
25005@20150821_01_AAroca_TMT6plex.cmpd.mgf	100.07	731.395	3	0	-0.0168	0	2	LGNR	SGQPYTVQTNVFAHGK	GDRE	MOD:01715 K16;MOD:01715 S1	0	Q8LER3	Q8LER3{119-134}	0	0	0	Q8LER3	791	791	86.3	86.3	26.2166	21.3266	14.4202	14.1805	113.243
35321@20150821_01_AAroca_TMT6plex.cmpd.mgf	130.15	713.353	3	0	-0.0187	0	2	PAYK	AYLPTLYAEGPSGSDPDR	VLAI	MOD:01715 A1	0	Q944I4	Q944I4{423-440}	0	0	0	A8MQE0;F4HS63;Q944I4;Q944I4-2	786	786	73.97	73.97	30.1543	25.4361	14.7447	14.1739	112.295
31601@20150821_01_AAroca_TMT6plex.cmpd.mgf	119.28	711.397	3	0	-0.0207	1	2	NAAK	VLEEAGLKEDIGSASR	GVDK	MOD:01715 K8;MOD:01715 V1	0	Q9FFR3	Q9FFR3{308-323}	0	0	0	Q9FFR3	493	493	55.21	55.21	23.4414	18.7878	14.301	14.1739	135.614
51023@20150821_01_AAroca_TMT6plex.cmpd.mgf	176.08	752.366	3	0	-0.0226	0	2	YICR	FQEFGDVEAEIAEVGTER	VMKR	MOD:01715 F1	0	Q42566	Q42566{158-175}	0	0	0	Q42566	725	725	79.35	79.35	35.0155	30.1432	14.6021	14.1739	122.156
41191@20150821_01_AAroca_TMT6plex.cmpd.mgf	147.32	716.085	3	0	-0.0197	1	2	LYLR	EIDDADKLVEAIK	AKKG	MOD:01715 K7;MOD:01715 K13;MOD:01715 E1	0	Q9LFA3	Q9LFA3{147-159}	0	0	0	F4J849;Q9LFA3			62.26	62.26	35.4516	30.839	13.7212	14.1612
44537@20150821_01_AAroca_TMT6plex.cmpd.mgf	157.1	880.445	3	0	-0.0257	1	2	KEYK	LTYYTPEYETKDTDILAAFR	VTPQ	MOD:01715 K11	0	O03042	O03042{22-41}	0	0	0	O03042	481	481	62.6	62.6	29.7127	25.0226	13.7696	14.1549	99.995
56034@20150821_01_AAroca_TMT6plex.cmpd.mgf	190.87	970.843	3	1	-0.0365	1	2	NVLR	IKEWEVEMYQEELAISQGIR	IRRK	MOD:01715 K2;MOD:01715 I1	0	P49572	P49572{78-97}	0	0	0	P49572	624	624	54.3	54.3	23.5471	18.6144	14.1549	14.1427	117.555
49124@20150821_01_AAroca_TMT6plex.cmpd.mgf	170.5	941.493	3	0	-0.036	1	2	VLQR	QKEEELALLYADPFDVEAQR	KIEA	MOD:01715 K2;MOD:01715 Q1	0	Q1EBV4	Q1EBV4{151-170}	0	0	0	F4JC86;Q1EBV4	699	699	56.39	56.39	30.0279	25.1208	14.4685	14.1367	125.148
56514@20150821_01_AAroca_TMT6plex.cmpd.mgf	192.27	1175.66	2	0	-0.026	0	2	ASGR	FGVTPTFLVNADQLEIK	VAQG	MOD:01715 K17;MOD:01715 F1	0	Q9T0P4;Q9ZNZ7	Q9T0P4{1052-1068};Q9ZNZ7{1050-1066}	0	0	0	Q9T0P4;Q9ZNZ7;Q9ZNZ7-2	765	765	95.85	95.85	31.7359	27.178	14.2596	14.1308	180.462
53416@20150821_01_AAroca_TMT6plex.cmpd.mgf	183.12	767.075	3	0	-0.0279	0	2	LRWR	FPTANDFGSEIIPFSAK	EFYV	MOD:01715 K17;MOD:01715 F1	0	P55229	P55229{321-337}	0	0	0	P55229	742	742	68.88	68.88	31.3335	26.7219	13.8239	14.1308	100.637
14356@20150821_01_AAroca_TMT6plex.cmpd.mgf	69.12	651.352	3	0	-0.0079	0	2	GIYK	STEQPPHVEGDAVK	ADAG	MOD:01715 K14;MOD:01715 S1	0	Q9LYA9	Q9LYA9{198-211}	0	0	0	Q9LYA9	771	771	57.9	57.9	29.7353	25.1323	14.041	14.1308	121.687
21015@20150821_01_AAroca_TMT6plex.cmpd.mgf	88.45	788.946	2	0	0.0098	1	2	FMLK	TKVVGVDSSGDGVK	LIVE	MOD:01715 K14	0	Q9M5K2	Q9M5K2{276-289}	0	0	0	Q9M5K2	727	727	54.92	54.92	24.0256	20.1288	14.301	14.1308
50199@20150821_01_AAroca_TMT6plex.cmpd.mgf	173.67	1182.63	2	0	-0.0274	0	2	IIRK	DLIGNAQDITPVMLDYK	IHDE	MOD:01715 K17;MOD:01715 D1	0	Q96255	Q96255{280-296}	0	0	0	Q96255	826	826	91.25	91.25	22.1694	17.5966	13.8239	14.1308	165.537
50679@20150821_01_AAroca_TMT6plex.cmpd.mgf	175.05	948.058	2	0	-0.018	0	2	ATAK	GSTVVLFVVSATEK	QWQS	MOD:01715 K14;MOD:01715 G1	0	Q9LXX5	Q9LXX5{231-244}	0	0	0	Q9LXX5	654	654	49.68	49.68	28.3034	23.674	14.2218	14.1308	155.147
41836@20150821_01_AAroca_TMT6plex.cmpd.mgf	149.2	853.436	3	1	-0.0207	0	2	PLEK	ALSDAGLTVEDVHMVEVVGSGSR	VPAM	MOD:01715 A1	0	F4HQD4	F4HQD4{321-343}	0	0	0	F4HQD4;F4HQD5	718	718	63.19	63.19	30.4576	25.7774	14.3188	14.1249	112.698
36000@20150821_01_AAroca_TMT6plex.cmpd.mgf	132.15	676.358	3	0	-0.0152	0	2	DYCR	SAETPSPEFAEYIK	QRGY	MOD:01715 K14;MOD:01715 S1	0	Q944H0	Q944H0{389-402}	0	0	0	Q944H0;Q944H0-2	682	682	66.68	66.68	25.5752	21.0829	14.1805	14.1249	100.89
21678@20150821_01_AAroca_TMT6plex.cmpd.mgf	90.37	798.9	2	0	-0.0159	0	2	STGR	YSGDTADLQLER	INVY	MOD:01715 Y1	0	P29513	P29513{36-47}	0	0	0	P29513	593	593	68.21	68.21	22	17.1305	13.1675	14.1249	167.058
47128@20150821_01_AAroca_TMT6plex.cmpd.mgf	164.67	748.754	3	0	-0.0215	1	2	VIWK	GDKLIEGVPETLDMLR	AKGK	MOD:01715 K3;MOD:01715 G1	0	P0DKC3	P0DKC3{93-108}	0	0	0	P0DKC3;P0DKC3-2;P0DKC4	781	781	28.91	28.91	32.5882	27.7357	14.3372	14.1249	133.818
35079@20150821_01_AAroca_TMT6plex.cmpd.mgf	129.45	767.045	3	0	-0.0222	0	2	FYLK	HLPVSNISDVPDLDDDYR	TLMK	MOD:01715 H1	0	Q06588	Q06588{94-111}	0	0	0	Q06588	896	896	110.89	110.89	29.2807	24.4684	12.1549	14.1249	129.527
48971@20150821_01_AAroca_TMT6plex.cmpd.mgf	170.05	884.154	3	0	-0.0251	0	2	PLFK	GQVLAVVGGGDTATEEALYLTK	YARH	MOD:01715 K22;MOD:01715 G1	0	O22229	O22229{229-250}	0	0	0	O22229	684	684	63.85	63.85	32.4546	26.8133	15	14.1249	130.989
50135@20150821_01_AAroca_TMT6plex.cmpd.mgf	173.47	927.505	2	0	-0.0244	0	2	KEEK	ASDFLDAVSETIK	TLEG	MOD:01715 K13;MOD:01715 A1	0	Q9LTB2	Q9LTB2{949-961}	0	0	0	Q9LTB2	664	664	91.2	91.2	25.4565	20.8727	14.1871	14.1249	157.207
20928@20150821_01_AAroca_TMT6plex.cmpd.mgf	88.2	888.986	2	0	-0.0117	0	2	VSPR	LADDTQGTVEAAK	YLSK	MOD:01715 K13;MOD:01715 L1	0	Q9LYR4	Q9LYR4{183-195}	0	0	0	Q9LYR4	748	748	89.09	89.09	29.1185	24.8423	14.2441	14.1192	192.92
28776@20150821_01_AAroca_TMT6plex.cmpd.mgf	111.07	614.352	3	0	-0.0137	0	2	PRVK	GSSAALVLDGHDLK	LLSV	MOD:01715 K14;MOD:01715 G1	0	Q8H0S9	Q8H0S9{47-60}	0	0	0	B3H621;F4I3R0;F4I3R1;F4I3R4;Q8H0S9	744	744	51.85	51.85	29.7866	25.6172	14.0177	14.1135	103.863
40997@20150821_01_AAroca_TMT6plex.cmpd.mgf	146.75	814.403	3	0	-0.023	0	2	VINK	DSVFPNSDSFLTGQTNVVER	LQKS	MOD:01715 D1	0	Q7Y208	Q7Y208{593-612}	0	0	0	F4HQ30;Q7Y208	726	726	93	93	28.3888	22.9937	13.8861	14.1079	125.987
47003@20150821_01_AAroca_TMT6plex.cmpd.mgf	164.3	723.389	3	0	-0.02	0	2	SPSK	GVNPDEAVAMGAALQGGILR	GDVK	MOD:01715 G1	0	Q9LDZ0	Q9LDZ0{413-432}	0	0	0	Q9LDZ0	776	776	80.58	80.58	24.9968	20.1387	14	14.1024	125.877
31935@20150821_01_AAroca_TMT6plex.cmpd.mgf	120.27	831.408	3	0	-0.0222	0	2	KVDK	GTVELAGTDGETTTQGLDGLGDR	CKKY	MOD:01715 G1	0	Q9LF98	Q9LF98{107-129}	0	0	0	Q9LF98	713	713	59.01	59.01	24.2903	19.3231	13.7212	14.0969	121.883
54404@20150821_01_AAroca_TMT6plex.cmpd.mgf	186	725.393	3	0	-0.0222	0	2	LMPK	DPNATVIMLATGTGIAPFR	SFLW	MOD:01715 D1	0	Q8W493	Q8W493{215-233}	0	0	0	Q8W493;Q8W493-2;Q8W493-3	641	641	50.45	50.45	27.449	22.9168	14.1487	14.0969	107.559
41440@20150821_01_AAroca_TMT6plex.cmpd.mgf	148.05	769.094	3	0	-0.0197	0	2	PGVR	FPGLTHPGVIGTAPSNELLR	IWND	MOD:01715 F1	0	B9DFI3	B9DFI3{156-175}	0	0	0	B9DFI3;F4JS39;Q9SZE9	697	697	73.79	73.79	23.6691	18.8277	14.2757	14.0969	113.945
59409@20150821_01_AAroca_TMT6plex.cmpd.mgf	200.78	838.439	3	0	-0.0259	0	2	LRAR	FPGVPGDLVNYFLYVAEEVR	GILA	MOD:01715 F1	0	Q9ZNZ7	Q9ZNZ7{1263-1282}	0	0	0	Q9ZNZ7;Q9ZNZ7-2	794	794	90.11	90.11	27.2275	21.9349	14.0809	14.0915	125.117
47858@20150821_01_AAroca_TMT6plex.cmpd.mgf	166.8	796.071	3	0	-0.025	0	2	TYEK	LMEYGNMLVMEQENVK	RVQL	MOD:01715 K16;MOD:01715 L1	0	P10896;P10896-2	P10896{393-408};P10896-2{393-408}	0	0	0	F4IVZ7;P10896;P10896-2	719	719	71.48	71.48	32.9189	27.84	14.2366	14.0915	128.799
44988@20150821_01_AAroca_TMT6plex.cmpd.mgf	158.42	1004.54	2	0	-0.0239	0	2	ELAK	EEDIDGFLVGGASLK	GPEF	MOD:01715 K15;MOD:01715 E1	0	Q9SKP6	Q9SKP6{283-297}	0	0	0	A8MRE8;Q9SKP6	657	657	60.51	60.51	27.976	23.6368	14.1549	14.0915	168.207
35087@20150821_01_AAroca_TMT6plex.cmpd.mgf	129.47	887.805	3	0	-0.0255	1	2	IDDR	ASNTFPTPLDVSNKDDVAVGR	IRRD	MOD:01715 K14;MOD:01715 A1	0	Q8VYI4	Q8VYI4{317-337}	0	0	0	Q8VYI4	667	667	72.63	72.63	26.6671	21.7838	13.585	14.0915	141.723
56088@20150821_01_AAroca_TMT6plex.cmpd.mgf	191.02	942.177	3	0	-0.0351	0	2	DFVR	EGVAGVADTYNVAPFSSILLQSK		MOD:01715 K23;MOD:01715 E1	0	Q9M0S5	Q9M0S5{742-764}	0	0	0	Q9M0S5	580	580	63.26	63.26	31.8271	26.7537	14.2518	14.0915	124.585
36828@20150821_01_AAroca_TMT6plex.cmpd.mgf	134.55	1042.52	2	0	-0.0196	0	2	NWLR	HSIDMETPVLEDALER	LKSF	MOD:01715 H1	0	Q9SUR6	Q9SUR6{385-400}	0	0	0	Q9SUR6;Q9SUR6-2	772	772	90.24	90.24	26.2989	21.7283	13.7696	14.0862	160.176
59622@20150821_01_AAroca_TMT6plex.cmpd.mgf	201.42	887.181	3	0	-0.0365	0	2	QLVR	ADVSTIALGIAASTASIILGAGTK	GKRF	MOD:01715 K24;MOD:01715 A1	0	Q94B60	Q94B60{146-169}	0	0	0	Q94B60	731	731	85.66	85.66	30.7774	25.2978	14.1739	14.0862	142.897
42224@20150821_01_AAroca_TMT6plex.cmpd.mgf	150.35	808.43	3	0	-0.0222	1	2	GILK	ELELAGFQYLGGPDDGKR	QIEL	MOD:01715 K17;MOD:01715 E1	0	P0DKC3	P0DKC3{177-194}	0	0	0	P0DKC3;P0DKC3-2;P0DKC4	711	711	76.87	76.87	33.3917	28.2542	14.1308	14.0757	115.894
35409@20150821_01_AAroca_TMT6plex.cmpd.mgf	130.42	713.353	3	0	-0.0187	0	2	PAYK	AYLPTLYAEGPSGSDPDR	VLAI	MOD:01715 A1	0	Q944I4	Q944I4{423-440}	0	0	0	A8MQE0;F4HS63;Q944I4;Q944I4-2	822	822	72.9	72.9	31.9104	27.3928	15	14.0757	110.395
33345@20150821_01_AAroca_TMT6plex.cmpd.mgf	124.4	795.44	3	0	-0.0197	1	2	VWKR	KAEQYLADSGTPYTIIR	AGGL	MOD:01715 K1;MOD:01715 K1	0	Q94EG6	Q94EG6{157-173}	0	0	0	Q94EG6	714	714	65.62	65.62			14.1805	14.0757	127.115
51057@20150821_01_AAroca_TMT6plex.cmpd.mgf	176.17	772.069	3	0	-0.0232	0	2	DPQK	LFLLDSGAQYVDGTTDITR	TVHF	MOD:01715 L1	0	Q8RY11	Q8RY11{502-520}	0	0	0	Q8RY11	699	699	64.82	64.82	28.9325	24.0472	13.6021	14.0655	129.135
35056@20150821_01_AAroca_TMT6plex.cmpd.mgf	129.37	793.062	3	0	-0.0202	0	2	LTLK	YPIEHGVVSNWDDMEK	IWHH	MOD:01715 K16;MOD:01715 Y1	0	Q96293	Q96293{71-86}	0	0	0	F4J8V9;Q8RYC2;Q96292;Q96293	786	786	75.32	75.32	32.1228	27.3077	13.7447	14.0605	119.751
45198@20150821_01_AAroca_TMT6plex.cmpd.mgf	159.03	956.5	2	0	-0.0093	0	2	IDPR	TQSFLTWESLESVR	RNKV	MOD:01715 T1	0	Q945K7	Q945K7{88-101}	0	0	0	Q945K7	682	682	60.57	60.57	24.9714	20.3703	14.2366	14.0605	169.591
31844@20150821_01_AAroca_TMT6plex.cmpd.mgf	120	782.079	3	0	-0.0189	1	2	LYAK	DITPDDKQELDEALQR	EIQA	MOD:01715 K7;MOD:01715 D1	0	Q5GM68;Q9MAH0	Q5GM68{199-214};Q9MAH0{200-215}	0	0	0	Q5GM68;Q9MAH0	698	698	51.22	51.22	32.2327	27.6855	14.1612	14.0506	150.567
36160@20150821_01_AAroca_TMT6plex.cmpd.mgf	132.62	733.086	3	0	-0.016	1	2	ICHR	DLKLENTLLDGSPAPR	LKIC	MOD:01715 K3;MOD:01715 D1	0	P43291	P43291{123-138}	0	0	0	B3H6F9;F4I7B6;F4J0N1;O64812;P43291;Q39192;Q39193;Q940H6;Q940H6-2;Q9C958	694	694	49.03	49.03	25.7067	21.2254	14.2441	14.0506	109.448
44957@20150821_01_AAroca_TMT6plex.cmpd.mgf	158.33	987.542	2	0	-0.0183	0	2	FPYK	EIENGILWEVEGK	WVTV	MOD:01715 K13;MOD:01715 E1	0	P31265	P31265{22-34}	0	0	0	P31265	763	763	69.66	69.66	31.7738	26.982	14.2441	14.0458	178.851
34815@20150821_01_AAroca_TMT6plex.cmpd.mgf	128.67	766.03	3	0	-0.0217	0	2	LLGR	MPSAVGYQPTLSTEMGTLQER	ITST		0	P19366	P19366{292-312}	0	0	0	P19366	552	552	84.22	84.22	32.2296	27.4945	14.2518	14.0315	115.548
12191@20150821_01_AAroca_TMT6plex.cmpd.mgf	62.82	620.66	3	0	-0.0063	0	2	LQPR	IVGEEHYETAQQVK	QTLQ	MOD:01715 K14	0	P19366	P19366{379-392}	0	0	0	P19366			28.93	28.93	21.8932	17.4994	11.8539	14.0315	72.1445
46712@20150821_01_AAroca_TMT6plex.cmpd.mgf	163.45	833.76	3	0	-0.029	0	2	PEHR	SDSNFIPNQPEEIPVIDLSR	LDDP	MOD:01715 S1	0	Q9LJ65	Q9LJ65{16-35}	0	0	0	F4J9Y9;F4J9Z1;Q9LJ65	633	633	40.38	40.38	31.089	26.5064	14.699	14.0269	119.166
45258@20150821_01_AAroca_TMT6plex.cmpd.mgf	159.22	994.041	2	0	-0.0273	0	2	LSIK	QLEDDPLLETLDK	VILK	MOD:01715 K13;MOD:01715 Q1	0	Q9LK47	Q9LK47{271-283}	0	0	0	Q9LK47	723	723	93.42	93.42	29.6149	24.5354	14.1367	14.0223	188.239
48974@20150821_01_AAroca_TMT6plex.cmpd.mgf	170.07	936.002	2	0	-0.0189	0	2	VYDR	TIFGDNPFVSMGK	FASI	MOD:01715 K13;MOD:01715 T1	0	Q9SIV0	Q9SIV0{249-261}	0	0	0	Q9SIV0;Q9SIV0-2	645	645	55.4	55.4	29.61	25.3508	13.699	14.0177	150.039
18588@20150821_01_AAroca_TMT6plex.cmpd.mgf	81.38	844.44	2	0	-0.0097	0	2	NATR	QAGTELAGENALER	YDSS	MOD:01715 Q1	0	O23553	O23553{448-461}	0	0	0	O23553	673	673	72.41	72.41	26.2099	21.8797	14.2757	14.0132	188.581
56559@20150821_01_AAroca_TMT6plex.cmpd.mgf	192.4	760.431	3	0	-0.0279	0	2	DVYR	LPYLSSGGPGFALLETAK	KINF	MOD:01715 K18;MOD:01715 L1	0	Q8VZ57	Q8VZ57{284-301}	0	0	0	F4ICZ4;Q8VZ57	714	714	61	61	31.4457	26.4384	14.1871	14.0132	102.801
39678@20150821_01_AAroca_TMT6plex.cmpd.mgf	142.88	984.504	2	0	-0.0193	0	2	SYIK	MDNFYTVTVYEK	GAEV	MOD:01715 K12;MOD:01715 M1	0	Q8H0S9	Q8H0S9{376-387}	0	0	0	F4I3R0;Q8H0S9	646	646	65.82	65.82	28.9983	24.1781	13	14.0088	152.65
35868@20150821_01_AAroca_TMT6plex.cmpd.mgf	131.75	1099.04	2	0	-0.017	0	2	RLGR	TGAEEVYQLGPLNEYER	IGLE	MOD:01715 T1	0	Q9ZP05	Q9ZP05{315-331}	0	0	0	F4KDZ4;Q9ZP05	734	734	80.05	80.05	28.4823	23.5907	13.7696	14.0088	174.357
53479@20150821_01_AAroca_TMT6plex.cmpd.mgf	183.3	792.469	3	0	-0.0244	1	2	NAPR	GLGTPVFDKLEAELAK	ACMS	MOD:01715 K9;MOD:01715 K16;MOD:01715 G1	0	P57720	P57720{273-288}	0	0	0	F4I032;F4I033;P57720	532	532	51.05	51.05	32.5209	27.4089	14.0706	14.0088
25697@20150821_01_AAroca_TMT6plex.cmpd.mgf	102.08	741.761	3	0	-0.0125	1	2	AKVK	KITAELQAASSSDSK	SFDP	MOD:01715 K1;MOD:01715 K15;MOD:01715 K1	0	P42737-2	P42737-2{33-47}	0	0	0	A8MQY4;F4K873;F4K875;P42737;P42737-2	810	810	84.12	84.12			13.9586	14.0044
41567@20150821_01_AAroca_TMT6plex.cmpd.mgf	148.42	874.798	3	0	-0.0482	1	2	LPYK	VNFTTGYIDYDKLEEK	ALDF	MOD:01715 K12;MOD:01715 K16;MOD:01715 V1	0	O23254	O23254{161-176}	0	0	0	O23254	567	567	53.14	53.14			14	14
47158@20150821_01_AAroca_TMT6plex.cmpd.mgf	164.75	705.368	3	0	-0.0201	0	2	VTCR	NGDWSIVQGLPIDEVSR	KKMD	MOD:01715 N1	0	P93819	P93819{294-310}	0	0	0	P93819	676	676	67.84	67.84	28.2962	23.9631	14.3098	14	112.023
42968@20150821_01_AAroca_TMT6plex.cmpd.mgf	152.52	855.494	3	0	-0.0247	1	2	QTDR	KSGGLGDLNYPLISDVTK	SISK	MOD:01715 K1;MOD:01715 K18;MOD:01715 K1	0	Q96291	Q96291{160-177}	0	0	0	Q96291	730	730	59.71	59.71			13.699	14
23204@20150821_01_AAroca_TMT6plex.cmpd.mgf	94.82	660.014	3	0	-0.0106	0	2	LAYK	AAQDIAAADMAPTHPIR	LGLA	MOD:01715 A1	0	P48349	P48349{160-176}	0	0	0	F4KGV2;F4KGV5;P48349;P48349-2	784	784	91.45	91.45	33.6224	28.9973	14.301	14	109.934
30858@20150821_01_AAroca_TMT6plex.cmpd.mgf	117.12	838.479	2	0	-0.0125	0	2	INLK	AIVDAALDQSSK	DGVS	MOD:01715 K12;MOD:01715 A1	0	B9DGD6	B9DGD6{290-301}	0	0	0	B9DGD6;B9DGD6-2	729	729	90.47	90.47	27.7755	23.1555	14.0605	14	187.127
25299@20150821_01_AAroca_TMT6plex.cmpd.mgf	100.92	575.954	3	0	-0.0089	0	2	LNLR	AHQEGGFFAETFR	DSSV	MOD:01715 A1	0	Q8GYZ3	Q8GYZ3{19-31}	0	0	0	Q8GYZ3	628	628	48.74	48.74	25.7907	21.1891	14.4437	14	96.944
44520@20150821_01_AAroca_TMT6plex.cmpd.mgf	157.05	670.686	3	0	-0.0186	0	2	ICLK	DLQDDFMGGAEIIK	SDPV	MOD:01715 K14;MOD:01715 D1	0	Q9ASR1	Q9ASR1{544-557}	0	0	0	Q9ASR1	748	748	76.72	76.72	32.4512	28.1841	13.9208	13.9586	94.1593
43798@20150821_01_AAroca_TMT6plex.cmpd.mgf	154.93	658.676	3	0	-0.0158	0	2	NFEK	GFIFGVASSAYQVEGGR	GRGL	MOD:01715 G1	0	P37702	P37702{46-62}	0	0	0	P37702;P37702-2	825	825	96.92	96.92	30.661	26.6913	13.6778	13.9586	105.891
30705@20150821_01_AAroca_TMT6plex.cmpd.mgf	116.68	805.118	3	0	-0.0202	1	2	TFKK	EKYETNPALYGELAK	GQSP	MOD:01715 K2;MOD:01715 K15;MOD:01715 E1	0	P27140-2;P27140-3;P42737-2	P27140-2{142-156};P27140-3{65-79};P42737-2{65-79}	0	0	0	A8MQY4;F4K873;F4K875;P27140;P27140-2;P27140-3;P42737;P42737-2	745	745	51.84	51.84	29.6427	25.1101	12.9586	13.9586
31156@20150821_01_AAroca_TMT6plex.cmpd.mgf	117.98	805.118	3	0	-0.0199	1	2	TFKK	EKYETNPALYGELAK	GQSP	MOD:01715 K2;MOD:01715 K15;MOD:01715 E1	0	P27140-2;P27140-3;P42737-2	P27140-2{142-156};P27140-3{65-79};P42737-2{65-79}	0	0	0	A8MQY4;F4K873;F4K875;P27140;P27140-2;P27140-3;P42737;P42737-2	781	781	71.74	71.74	35.6266	30.8427	13.6778	13.9586
38806@20150821_01_AAroca_TMT6plex.cmpd.mgf	140.33	815.145	3	0	-0.0202	1	2	WHGR	KDSPLDVVVINDTGGVK	QASH	MOD:01715 K1;MOD:01715 K17;MOD:01715 K1	0	Q9LPW0	Q9LPW0{87-103}	0	0	0	Q9LPW0;Q9LPW0-2	762	762	69.04	69.04			13.7447	13.9586
19637@20150821_01_AAroca_TMT6plex.cmpd.mgf	84.45	726.389	3	0	-0.0101	0	2	CLTR	GEEGKPVEGADVYVGGR	IGSD	MOD:01715 K5;MOD:01715 G1	0	Q39161	Q39161{526-542}	0	0	0	Q39161	595	595	32.15	32.15	26.5342	21.5138	14.0706	13.9586	138.724
47894@20150821_01_AAroca_TMT6plex.cmpd.mgf	166.9	859.442	3	0	-0.0214	0	2	DLLR	NQFPGANDFGSEVIPGATSLGLR	VQAY	MOD:01715 N1	0	P55228	P55228{315-337}	0	0	0	P55228	767	767	83.79	83.79	27.4675	22.672	13.4559	13.9586	141.956
56342@20150821_01_AAroca_TMT6plex.cmpd.mgf	191.77	706.41	3	0	-0.023	0	2	KRRR	AEGGFLGADVILQQLK	DGPT	MOD:01715 K16;MOD:01715 A1	0	O65396	O65396{303-318}	0	0	0	O65396	803	803	73.07	73.07	31.4167	26.7638	14.1308	13.9586	105.892
30886@20150821_01_AAroca_TMT6plex.cmpd.mgf	117.2	883.502	2	0	-0.0143	0	2	ATDR	ATPEQVASYTLK	LLRN	MOD:01715 K12;MOD:01715 A1	0	Q9SJU4	Q9SJU4{282-293}	0	0	0	F4IGL5;F4IGL7;Q9SJU4	642	642	68.46	68.46	31.7751	27.4088	14	13.9586	181.202
33243@20150821_01_AAroca_TMT6plex.cmpd.mgf	124.1	654.073	3	0	-0.0167	0	2	FMRR	LTSVFGGAAKPPK	GGNP	MOD:01715 K10;MOD:01715 K13;MOD:01715 L1	0	P25697	P25697{70-82}	0	0	0	P25697	658	658	50.98	50.98	29.4976	24.7362	13.8861	13.9586
36167@20150821_01_AAroca_TMT6plex.cmpd.mgf	132.63	869.432	2	0	-0.0157	0	2	INVR	EMLTGAALMDEATR	TTSI	MOD:01715 E1	0	Q8H103	Q8H103{329-342}	0	0	0	Q8H103;Q8H103-2	717	717	81.21	81.21	27.9271	23.1643	14.699	13.9586	201.426
58962@20150821_01_AAroca_TMT6plex.cmpd.mgf	199.47	860.467	3	0	-0.027	0	2	EKAK	FYYIAGFFLTVSPESIQLVR	EHAA	MOD:01715 F1	0	Q9SF85	Q9SF85{163-182}	0	0	0	Q9SF85;Q9SF85-2	842	842	72.99	72.99	26.7502	21.7791	14.1549	13.9586	107.325
34001@20150821_01_AAroca_TMT6plex.cmpd.mgf	126.3	753.421	3	0	-0.0182	0	2	TYKR	TTVITQGADPVVVAEDGK	VKKY	MOD:01715 K18;MOD:01715 T1	0	Q9LZG0;Q9SF85	Q9LZG0{261-278};Q9SF85{260-277}	0	0	0	Q9LZG0;Q9SF85;Q9SF85-2	781	781	112.77	112.77	30.7714	26.0085	13.9586	13.9586	119.441
58034@20150821_01_AAroca_TMT6plex.cmpd.mgf	196.73	857.43	3	0	0.0125	0	2	EIPK	FIMDEVYDMELYEWTK	VDIS	MOD:01715 K16;MOD:01715 F1	0	O04487;Q9FVT2	O04487{365-380};Q9FVT2{364-379}	0	0	0	C0Z2L8;O04487;Q9FVT2	733	733	75.76	75.76	30.5451	25.8814	13.7959	13.9586	107.87
53336@20150821_01_AAroca_TMT6plex.cmpd.mgf	182.88	962.013	2	0	-0.0164	0	2	DLDR	TIEFYTEVFGMK	LLRK	MOD:01715 K12;MOD:01715 T1	0	O65398	O65398{31-42}	0	0	0	B9DFN6;F4IAH9;O65398	722	722	50.73	50.73	28.587	24.0834	13.7212	13.9586	157.292
47545@20150821_01_AAroca_TMT6plex.cmpd.mgf	165.88	715.067	3	0	-0.0229	1	2	NKVR	KDWGVPGDLFGALPGR	QTYV	MOD:01715 K1;MOD:01715 K1	0	Q9LU86	Q9LU86{166-181}	0	0	0	F4JBC9;Q9LU86	786	786	64.71	64.71			13.8861	13.9586	110.369
32658@20150821_01_AAroca_TMT6plex.cmpd.mgf	122.38	803.44	2	0	-0.0075	0	2	IGTR	GSPLALAQAYETR	EKLK	MOD:01715 G1	0	Q43316	Q43316{81-93}	0	0	0	Q43316	574	574	58.08	58.08	26.9323	22.7931	13.8539	13.9586	175.434
49954@20150821_01_AAroca_TMT6plex.cmpd.mgf	172.95	856.116	3	1	-0.0285	0	2	NGLK	MPNPFVIGSGPPGTNYTVMK	RAFD	MOD:01715 K20;MOD:01715 M1	0	Q9LVI9	Q9LVI9{61-80}	0	0	0	Q9LVI9	740	740	57.91	57.91	26.8661	22.0566	13.3872	13.9586	119.938
48100@20150821_01_AAroca_TMT6plex.cmpd.mgf	167.5	821.413	3	0	-0.0283	0	2	DQSR	GFGFVTMSSVDEAETAVEK	FNRY	MOD:01715 K19;MOD:01715 G1	0	Q04836	Q04836{192-210}	0	0	0	Q04836;Q04836-2;Q04836-3	763	763	97.58	97.58	30.0238	25.18	13.2924	13.9586	121.291
51335@20150821_01_AAroca_TMT6plex.cmpd.mgf	176.98	865.111	3	0	-0.027	0	2	EIKK	VYALDAVFDNPEDVPEDVK	TNKR	MOD:01715 K19;MOD:01715 V1	0	Q9SLA8	Q9SLA8{161-179}	0	0	0	Q9SLA8	659	659	66.07	66.07	33.9297	29.2659	14	13.9586	118.3
35173@20150821_01_AAroca_TMT6plex.cmpd.mgf	129.72	767.045	3	0	-0.0222	0	2	FYLK	HLPVSNISDVPDLDDDYR	TLMK	MOD:01715 H1	0	Q06588	Q06588{94-111}	0	0	0	Q06588	661	661	48.55	48.55	24.148	19.2303	13.1871	13.9586	113.518
36243@20150821_01_AAroca_TMT6plex.cmpd.mgf	132.85	644.363	3	0	-0.0099	0	2	KIVK	VVGLEGHVMEQFK	VYEI	MOD:01715 K13;MOD:01715 V1	0	Q9LIN0	Q9LIN0{85-97}	0	0	0	Q9LIN0	810	810	75.24	75.24	26.3557	21.9747	14.0605	13.9586	97.5691
34365@20150821_01_AAroca_TMT6plex.cmpd.mgf	127.37	847.748	3	0	-0.0263	0	2	LLGR	MPSAVGYQPTLSTEMGTLQER	ITST	MOD:00719 M1;MOD:01715 M1	0	P19366	P19366{292-312}	0	0	0	P19366	638	638	73.6	73.6			13.6778	13.9208	104.199
22965@20150821_01_AAroca_TMT6plex.cmpd.mgf	94.12	685.692	3	0	-0.0126	0	2	TCLK	TWGGRPENVNAAQTTLLAR	AKAN		0	Q944G9	Q944G9{348-366}	0	0	0	Q944G9	595	595	50.07	50.07	30.3238	25.4882	14.0269	13.9208	103.197
31306@20150821_01_AAroca_TMT6plex.cmpd.mgf	118.43	752.379	3	0	-0.0135	0	2	SKYK	TAEQDTIILAGAEYGSGSSR	DWAA	MOD:01715 T1	0	Q94A28	Q94A28{863-882}	0	0	0	Q94A28	713	713	61.94	61.94	30.9484	26.2483	14.3665	13.9208	127.907
25608@20150821_01_AAroca_TMT6plex.cmpd.mgf	101.82	831.932	2	0	-0.0093	0	2	DLQR	LASSQAEADTWVR	NNVR	MOD:01715 L1	0	F4J270	F4J270{96-108}	0	0	0	F4J270	678	678	85.58	85.58	26.7203	22.4	14.1938	13.9208	187.045
32527@20150821_01_AAroca_TMT6plex.cmpd.mgf	122	609.983	3	0	0.0105	1	2	YGSK	NEIIRFEETLYGTSR	LKNV		0	P46283	P46283{369-383}	0	0	0	P46283	421	421	53.25	53.25	28.7031	24.3183	12.9208	13.9208	73.1876
54698@20150821_01_AAroca_TMT6plex.cmpd.mgf	186.87	703.728	3	0	-0.0234	0	2	YKPK	SEIPAFLEIHDIAGLVR	GAHE	MOD:01715 S1	0	Q9SA73	Q9SA73{84-100}	0	0	0	Q9SA73	778	778	72.38	72.38	33.7089	28.7121	13.6383	13.9208	117.085
42765@20150821_01_AAroca_TMT6plex.cmpd.mgf	151.93	870.455	2	0	-0.0155	0	2	VTNK	VYFDVEIGGEVAGR	IVMG	MOD:01715 V1	0	P34791	P34791{97-110}	0	0	0	F4IX26;F4IX28;P34791	646	646	64.91	64.91	24.7634	19.8083	12.1675	13.9208	169.738
43414@20150821_01_AAroca_TMT6plex.cmpd.mgf	153.82	724.735	3	0	-0.0177	0	2	KGLR	AHTDAGGIILLFQDDK	VSGL	MOD:01715 K16;MOD:01715 A1	0	Q06588;Q41931	Q06588{176-191};Q41931{179-194}	0	0	0	Q06588;Q41931	805	805	39.12	39.12	35.1522	30.28	13.8539	13.9208	126.817
43995@20150821_01_AAroca_TMT6plex.cmpd.mgf	155.5	916.831	3	0	-0.0235	0	2	PIFR	NKPLVVIGGGDSAMEEANFLTK	YGSK	MOD:01715 K2;MOD:01715 K22	0	Q39242	Q39242{209-230}	0	0	0	Q39242	811	811	85.91	85.91	24.8442	19.9528	13.1249	13.9208	132.359
54955@20150821_01_AAroca_TMT6plex.cmpd.mgf	187.62	902.051	2	0	-0.0199	0	2	EDPR	VNLVIGDGVAFLK	NAAE	MOD:01715 K13;MOD:01715 V1	0	Q9ZUB3	Q9ZUB3{176-188}	0	0	0	F4I7M5;Q9ZUB3	853	853	82.35	82.35	32.0642	27.7227	14	13.9208	185.481
57103@20150821_01_AAroca_TMT6plex.cmpd.mgf	194	903.514	3	0	-0.0395	0	2	VGSK	LVWEQVLKPLYGMTTDK	TVVE	MOD:01715 K8;MOD:01715 K17;MOD:01715 L1	0	P42760;Q9SRY5	P42760{114-130};Q9SRY5{115-131}	0	0	0	P42760;Q9SRY5	705	705	45.61	45.61	31.4979	26.0458	14.1427	13.9208
55232@20150821_01_AAroca_TMT6plex.cmpd.mgf	188.48	906.063	2	0	-0.0231	0	2	KDGK	LVPLLTEAGAIAGK	TATT	MOD:01715 K14;MOD:01715 L1	0	Q9FNE2	Q9FNE2{92-105}	0	0	0	B3H604;Q9FNE2	737	737	73.22	73.22	25.3568	20.9855	14.0605	13.9208	177.825
52139@20150821_01_AAroca_TMT6plex.cmpd.mgf	179.35	795.453	3	0	-0.0262	0	2	KVYK	DVIEPLESVSVNLVPTSK	QTIK	MOD:01715 K18;MOD:01715 D1	0	P82538	P82538{113-130}	0	0	0	P82538	661	661	56.43	56.43	28.7986	23.8483	14.1938	13.9208	119.628
41500@20150821_01_AAroca_TMT6plex.cmpd.mgf	148.22	752.394	3	0	-0.0205	0	2	KYTK	EGPGAPGGQSWTPEWLK	FDNS	MOD:01715 K17;MOD:01715 E1	0	Q42592	Q42592{284-300}	0	0	0	F4JFY4;F4JFY5;Q42592	528	528	38.52	38.52	26.9748		13.6576	13.9208	89.6307
21134@20150821_01_AAroca_TMT6plex.cmpd.mgf	88.8	689.369	3	0	-0.0124	0	2	VLTK	ETSTIVGDGSTQDAVK	KRVT	MOD:01715 K16;MOD:01715 E1	0	P21240	P21240{382-397}	0	0	0	P21240	764	764	110.68	110.68	24.815		13.4559	13.8861	120.029
57104@20150821_01_AAroca_TMT6plex.cmpd.mgf	194	907.073	2	0	-0.018	0	2	EDVK	VALTGDIIALAGLK	DTIT	MOD:01715 K14;MOD:01715 V1	0	Q9SI75	Q9SI75{455-468}	0	0	0	Q9SI75	604	604	48.06	48.06	26.5707	22.0845	13.9586	13.8861	175.302
43884@20150821_01_AAroca_TMT6plex.cmpd.mgf	155.2	658.676	3	0	-0.0158	0	2	NFEK	GFIFGVASSAYQVEGGR	GRGL	MOD:01715 G1	0	P37702	P37702{46-62}	0	0	0	P37702;P37702-2	806	806	92.92	92.92	30.635	25.749	13.5376	13.8861	102.025
48426@20150821_01_AAroca_TMT6plex.cmpd.mgf	168.47	823.832	3	0	-0.0279	1	2	TEGK	KMVDVLVEQNIVPGIK	VDKG	MOD:01715 K1;MOD:01715 K16;MOD:01715 K1	0	Q944G9;Q9SJU4	Q944G9{131-146};Q9SJU4{132-147}	0	0	0	F4IGL5;F4IGL7;F4JUJ5;Q944G9;Q9SJU4	847	847	47.26	47.26			14.1079	13.8861
52536@20150821_01_AAroca_TMT6plex.cmpd.mgf	180.52	1056.62	2	0	-0.0235	0	2	EGKK	MVDVLVEQNIVPGIK	VDKG	MOD:01715 K15;MOD:01715 M1	0	Q944G9;Q9SJU4	Q944G9{132-146};Q9SJU4{133-147}	0	0	0	F4IGL5;F4IGL7;F4JUJ5;Q944G9;Q9SJU4	780	780	70.11	70.11	29.0605	24.8537	14.0969	13.8861	148.312
54222@20150821_01_AAroca_TMT6plex.cmpd.mgf	185.47	725.393	3	0	-0.0222	0	2	LMPK	DPNATVIMLATGTGIAPFR	SFLW	MOD:01715 D1	0	Q8W493	Q8W493{215-233}	0	0	0	Q8W493;Q8W493-2;Q8W493-3	780	780	75.54	75.54	32.2554	27.5409	13.3565	13.8861	117.157
39723@20150821_01_AAroca_TMT6plex.cmpd.mgf	143.02	724.063	3	0	-0.0194	0	2	MSQK	FNVEYIAGGATQNSIK	VAQW	MOD:01715 K16;MOD:01715 F1	0	Q9LZG0;Q9SF85	Q9LZG0{58-73};Q9SF85{57-72}	0	0	0	Q9LZG0;Q9SF85;Q9SF85-2	724	724	74.16	74.16	34.3347	29.5255	14.1938	13.8861	104.205
31090@20150821_01_AAroca_TMT6plex.cmpd.mgf	117.8	652.672	3	0	-0.0154	0	2	INTR	SEVVGYMGDDNLAK	ALEG	MOD:01715 K14;MOD:01715 S1	0	Q9ZP06	Q9ZP06{80-93}	0	0	0	Q9ZP06	685	685	93.16	93.16	31.1853	26.5288	13.9586	13.8861	87.3438
54137@20150821_01_AAroca_TMT6plex.cmpd.mgf	185.22	828.451	3	0	-0.0271	0	2	THPR	IDLAIDGADEVDPNLDLVK	GRGG	MOD:01715 K19;MOD:01715 I1	0	Q9S726	Q9S726{122-140}	0	0	0	Q9S726	844	844	83.24	83.24	36.7362	31.968	14.7959	13.8861	117.184
57814@20150821_01_AAroca_TMT6plex.cmpd.mgf	196.1	731.419	3	0	-0.0176	0	2	KKAR	SLGLGDLDFSAVIEAVK	FSRE	MOD:01715 K17;MOD:01715 S1	0	Q9LSV0	Q9LSV0{269-285}	0	0	0	Q9LSV0;Q9LSV0-2	685	685	49.23	49.23	33.8195	29.0076	14.6021	13.8861	101.652
41657@20150821_01_AAroca_TMT6plex.cmpd.mgf	148.68	895.126	3	0	-0.0297	0	2	ESGK	SSVLMDVKPWDDETDMK	KLEE	MOD:01715 K8;MOD:01715 K17;MOD:01715 S1	0	Q9SCX3	Q9SCX3{136-152}	0	0	0	Q9SCX3	721	721	47.87	47.87	32.4913	27.3381	13.585	13.8861
38116@20150821_01_AAroca_TMT6plex.cmpd.mgf	138.33	851.123	3	0	-0.0239	0	2	LPAR	DQTTDLVSYIDSQKPQVR	AVVS	MOD:01715 K14;MOD:01715 D1	0	Q9LSY9	Q9LSY9{69-86}	0	0	0	Q9LSY9	676	676	54.97	54.97	29.4838	24.4262	14.0809	13.8861	91.0954
26315@20150821_01_AAroca_TMT6plex.cmpd.mgf	103.88	629.999	3	0	-0.0105	0	2	EGVK	YGAGIGPGVYDIHSPR	IPST	MOD:01715 Y1	0	O50008;Q0WNZ5;Q9SRV5	O50008{689-704};Q0WNZ5{737-752};Q9SRV5{689-704}	0	0	0	O50008;Q0WNZ5;Q9SRV5	812	812	91.5	91.5	27.9686	23.5337	14.0605	13.8539	113.052
57834@20150821_01_AAroca_TMT6plex.cmpd.mgf	196.15	933.528	2	0	-0.0414	0	2	RIPK	VQQLLVDFFNGK	ELCK	MOD:01715 K12;MOD:01715 V1	0	O65719	O65719{352-363}	0	0	0	O65719	670	670	58.73	58.73	27.9469	23.6627	13.699	13.8539	151.971
29206@20150821_01_AAroca_TMT6plex.cmpd.mgf	112.3	760.419	3	0	-0.0143	1	2	RLKR	EFKVEANVGAPQVNYR	ESIS	MOD:01715 K3;MOD:01715 E1	0	Q9SI75	Q9SI75{555-570}	0	0	0	Q9SI75	707	707	32.35	32.35	25.7324	20.8369	13.4318	13.8539	123.354
17028@20150821_01_AAroca_TMT6plex.cmpd.mgf	76.87	760.391	2	0	-0.0071	0	2	AVIK	VGAATETELEDR	KLRI	MOD:01715 V1	0	P21238	P21238{425-436}	0	0	0	P21238	667	667	84.29	84.29	28.2707	23.5626	13.699	13.8539	175.085
42678@20150821_01_AAroca_TMT6plex.cmpd.mgf	151.67	995.969	2	0	-0.0193	0	2	KFVK	LVSWYDNEWGYSSR	VVDL	MOD:01715 L1	0	P25858;Q9FX54	P25858{314-327};Q9FX54{314-327}	0	0	0	F4HQT1;P25858;Q9FX54	684	684	64.85	64.85	29.869	25.2607	14.2757	13.8539	192.482
56441@20150821_01_AAroca_TMT6plex.cmpd.mgf	192.07	826.452	3	0	-0.0292	1	2	YDGR	FKDIFQEVYEASWK	SKYD	MOD:01715 K2;MOD:01715 K14;MOD:01715 F1	0	Q9SRZ6	Q9SRZ6{223-236}	0	0	0	Q9SRZ6	650	650	60.8	60.8	31.6391	26.9092	13.9208	13.8539
22607@20150821_01_AAroca_TMT6plex.cmpd.mgf	93.07	685.692	3	0	-0.0128	0	2	TCLK	TWGGRPENVNAAQTTLLAR	AKAN		0	Q944G9	Q944G9{348-366}	0	0	0	Q944G9	613	613	79.91	79.91	31.1227	26.4695	13.7212	13.8539	116.987
56548@20150821_01_AAroca_TMT6plex.cmpd.mgf	192.38	660.062	3	0	-0.0194	0	2	EVQK	LVAGLPEGGVLLLENVR	FYAE	MOD:01715 L1	0	Q9SAJ4	Q9SAJ4{106-122}	0	0	0	Q9SAJ4	865	865	93.7	93.7	34.5166	30.0357	13.7447	13.8539	109.514
27857@20150821_01_AAroca_TMT6plex.cmpd.mgf	108.38	808.939	2	0	-0.0113	0	2	CGKR	LASIGLENTEANR	QAYR	MOD:01715 L1	0	Q9SJU4	Q9SJU4{84-96}	0	0	0	F4IGL5;F4IGL7;Q9SJU4	699	699	65.55	65.55	25.9527	21.4216	14.0315	13.8539	176.706
28154@20150821_01_AAroca_TMT6plex.cmpd.mgf	109.25	707.383	3	0	-0.0163	0	2	VYAK	VSGEGAIESPTVDVSSK	EFYG	MOD:01715 K17;MOD:01715 V1	0	Q9ZUY6	Q9ZUY6{312-328}	0	0	0	Q9ZUY6	594	594	33.63	33.63	26.2586	21.1307	13.8861	13.8539	118.501
48164@20150821_01_AAroca_TMT6plex.cmpd.mgf	167.7	919.846	3	0	-0.0312	1	2	IGKK	KFETLSYLPDLTDSELAK	EVDY	MOD:01715 K1;MOD:01715 K18;MOD:01715 K1	0	P10795	P10795{66-83}	0	0	0	F4HRR5;P10795	844	844	82.86	82.86			13.9586	13.8539
40713@20150821_01_AAroca_TMT6plex.cmpd.mgf	145.93	699.393	3	0	-0.021	1	2	ETAR	KLGIMVISDEVYDR	TIFG	MOD:01715 K1;MOD:01715 K1	0	Q9SIV0	Q9SIV0{235-248}	0	0	0	Q9SIV0;Q9SIV0-2	574	574	55.02	55.02			13.1487	13.8539	86.0911
31606@20150821_01_AAroca_TMT6plex.cmpd.mgf	119.3	856.994	2	0	-0.0192	0	2	ITSR	VYPTTAIYGAAK	LFLF	MOD:01715 K12;MOD:01715 V1	0	Q39041	Q39041{613-624}	0	0	0	Q39041	652	652	52.22	52.22	21.9893	17.8187	12.9586	13.8539	147.306
30736@20150821_01_AAroca_TMT6plex.cmpd.mgf	116.77	792.416	2	0	-0.0138	0	2	HHMK	AFGLQVSAAGYDR	QGVA	MOD:01715 A1	0	F4JLP5	F4JLP5{151-163}	0	0	0	F4JLP5	569	569	44.66	44.66	18.9053	14.5669	14.2291	13.8539	163.879
41560@20150821_01_AAroca_TMT6plex.cmpd.mgf	148.4	782.383	3	0	-0.0219	0	2	SAGR	IVMELYADTTPETAENFR	ALCT	MOD:00719 M3;MOD:01715 I1	0	Q38900	Q38900{21-38}	0	0	0	Q38900;Q38900-2	629	629	60.99	60.99	29.2473	24.336	13.8861	13.8539	96.4385
39466@20150821_01_AAroca_TMT6plex.cmpd.mgf	142.27	874.968	2	0	-0.0138	0	2	SGHR	VTAVDLAASGIDMTR	SITD	MOD:01715 V1	0	O80477	O80477{37-51}	0	0	0	O80477	673	673	60.8	60.8	26.2478	21.7105	14.4089	13.8539	187.756
43817@20150821_01_AAroca_TMT6plex.cmpd.mgf	154.98	947.528	2	0	-0.0392	0	2	YFIK	ALLFPAMANATTSK	FFNR	MOD:01715 K14;MOD:01715 A1	0	Q0WUQ7	Q0WUQ7{418-431}	0	0	0	Q0WUQ7	656	656	56.98	56.98	24.9821	20.316	13.4949	13.8539	171.02
21857@20150821_01_AAroca_TMT6plex.cmpd.mgf	90.9	790.395	2	0	-0.0107	0	2	QLFR	QGDVAGSVAEFDR	AIIL	MOD:01715 Q1	0	Q8GUK5	Q8GUK5{82-94}	0	0	0	Q8GUK5	581	581	70.3	70.3	25.0132	20.1287	13.9208	13.8539	158.755
54898@20150821_01_AAroca_TMT6plex.cmpd.mgf	187.45	1064.08	2	1	-0.024	0	2	LIKK	EGLPDVVVWNPWEK	KARA	MOD:01715 K14;MOD:01715 E1	0	Q9SUQ4	Q9SUQ4{245-258}	0	0	0	Q9SUQ4	734	734	48.18	48.18	26.4171	22.0298	13.1938	13.8539	135.591
39587@20150821_01_AAroca_TMT6plex.cmpd.mgf	142.62	820.975	2	0	-0.0125	0	2	DLEK	GGIGVIQIDEAALR	EGLP	MOD:01715 G1	0	O50008;Q9SRV5	O50008{597-610};Q9SRV5{597-610}	0	0	0	O50008;Q9SRV5	708	708	101.75	101.75	33.5387	29.5466	13.8239	13.8239	191.152
33435@20150821_01_AAroca_TMT6plex.cmpd.mgf	124.65	805.906	2	0	-0.0156	0	2	CGQR	GGYFEMTNLPPR	VVEE	MOD:01715 G1	0	Q9LR30	Q9LR30{301-312}	0	0	0	Q9LR30;Q9LR30-2	535	535	47.23	47.23	24.2412	19.2667	13.8539	13.8239	156.433
39223@20150821_01_AAroca_TMT6plex.cmpd.mgf	141.55	815.144	3	0	-0.0205	1	2	WHGR	KDSPLEVVVLNDSGGVK	NASH	MOD:01715 K1;MOD:01715 K17;MOD:01715 K1	0	P25857	P25857{104-120}	0	0	0	P25857	814	814	69.33	69.33			13.9586	13.8239
56527@20150821_01_AAroca_TMT6plex.cmpd.mgf	192.32	746.779	3	0	-0.0255	0	2	IALR	VPTPNVSVVDLVVQVSK	KTFA	MOD:01715 K17;MOD:01715 V1	0	P25856;Q9LPW0	P25856{295-311};Q9LPW0{298-314}	0	0	0	F4HNZ6;P25856;Q9LPW0;Q9LPW0-2	778	778	83.82	83.82	26.574		13.8539	13.8239	104.552
56915@20150821_01_AAroca_TMT6plex.cmpd.mgf	193.45	776.429	3	0	-0.021	0	2	AGNK	LAMQEFMILPVGAASFK	EAMK	MOD:01715 K17;MOD:00719 M7;MOD:01715 L1	0	P25696	P25696{168-184}	0	0	0	P25696	654	654	59.41	59.41	31.5392	26.9928	13.6576	13.8239
56900@20150821_01_AAroca_TMT6plex.cmpd.mgf	193.4	933.51	2	0	-0.0213	0	2	ARKK	SGYELQTLTGWLLR	QEMK	MOD:01715 S1	0	P25851	P25851{76-89}	0	0	0	P25851	623	623	65.28	65.28	27.2298	22.2926	14.4685	13.8239	184.72
54928@20150821_01_AAroca_TMT6plex.cmpd.mgf	187.53	1030.55	2	0	-0.0288	0	2	EMIR	ATPLPMSTLESLASSAVR	TANK	MOD:01715 A1	0	Q9FFP6	Q9FFP6{371-388}	0	0	0	Q9FFP6	657	657	56.78	56.78	19.5605	14.6587	13.5376	13.8239	190.021
40030@20150821_01_AAroca_TMT6plex.cmpd.mgf	143.92	820.981	2	0	-0.023	0	2	PDTK	VSVFYGGVNIK	IHKD	MOD:01715 K11;MOD:01715 V1	0	Q56XG6	Q56XG6{146-156}	0	0	0	F4JWF3;F4JWF6;F4JWF7;Q56XG6;Q56XG6-3;Q9LFN6	550	550	39.22	39.22	26.5869		13.9208	13.8239	156.38
43353@20150821_01_AAroca_TMT6plex.cmpd.mgf	153.63	695.076	3	0	-0.0195	0	2	LDGK	HVVFGQVVEGLDVVK	AIEK	MOD:01715 K15;MOD:01715 H1	0	P34790;Q9SKQ0	P34790{133-147};Q9SKQ0{134-148}	0	0	0	P34790;Q9SKQ0	832	832	75.72	75.72	34.2015	29.732	13.9586	13.8239	111.461
51027@20150821_01_AAroca_TMT6plex.cmpd.mgf	176.08	779.767	3	0	-0.0265	0	2	AFFK	TSVPDVYAVGDVATFPLK	MYGD	MOD:01715 K18;MOD:01715 T1	0	Q9LFA3	Q9LFA3{287-304}	0	0	0	F4J849;Q9LFA3	807	807	73.3	73.3	26.9813	22.122	13.5686	13.7959	105.27
49800@20150821_01_AAroca_TMT6plex.cmpd.mgf	172.5	826.094	3	0	-0.025	0	2	EATR	NNLGWPYEPFQVPDDVK	SHWS	MOD:01715 K17;MOD:01715 N1	0	Q8RWV0	Q8RWV0{354-370}	0	0	0	F4JBY2;Q8RWV0	688	688	62.78	62.78	28.6665	24.173	13.9586	13.7959	100.637
29598@20150821_01_AAroca_TMT6plex.cmpd.mgf	113.45	896.011	2	0	-0.0128	0	2	TPGK	GILAADESTGTIGK	RFVS	MOD:01715 K14;MOD:01715 G1	0	O65581;Q9LF98;Q9SJQ9	O65581{25-38};Q9LF98{25-38};Q9SJQ9{25-38}	0	0	0	F4KGQ0;O65581;Q9LF98;Q9LZR9;Q9SJQ9	814	814	97.67	97.67	35.0084	29.8881	13.9208	13.7959	218.447
26414@20150821_01_AAroca_TMT6plex.cmpd.mgf	104.17	756.077	3	0	-0.013	2	2	GEPK	KEEETTEEVKDEL		MOD:01715 K1;MOD:01715 K10;MOD:01715 K1	0	Q9XI01	Q9XI01{489-501}	0	0	0	Q9XI01	572	572	27.26	27.26			14.1549	13.7959
41250@20150821_01_AAroca_TMT6plex.cmpd.mgf	147.5	678.694	3	0	-0.0196	0	2	EILK	GLASVGLTSLQSGMDNVR	NPVG	MOD:01715 G1	0	Q39161	Q39161{185-202}	0	0	0	Q39161	620	620	54.69	54.69	27.2171	22.507	13.5086	13.7959	115.457
27515@20150821_01_AAroca_TMT6plex.cmpd.mgf	107.38	660.327	3	0	-0.0183	0	2	LFRR	YTENGMSEDLAYK	NTVE	MOD:01715 K13;MOD:01715 Y1	0	Q05758	Q05758{332-344}	0	0	0	Q05758	661	661	46.71	46.71	26.4959	21.9931	13.699	13.7959	86.3792
38704@20150821_01_AAroca_TMT6plex.cmpd.mgf	140.03	726.041	3	0	-0.0213	0	2	KTVK	YVGEPMTHLESIASSAVR	AAIK	MOD:01715 Y1	0	Q94KE3;Q9SJQ0	Q94KE3{386-403};Q9SJQ0{386-403}	0	0	0	A8MR07;Q94KE3;Q9SJQ0	713	713	61.63	61.63	30.7275	25.9252	14.3665	13.7959	135.031
58010@20150821_01_AAroca_TMT6plex.cmpd.mgf	196.67	969.172	3	0	-0.0314	0	2		MLVYQDLLTGDELLSDSFPYK	EIEN	MOD:01715 K21;MOD:01715 M1	0	P31265	P31265{1-21}	0	0	0	P31265	720	720	82.01	82.01	30.6879		13.8861	13.7959	136.255
47943@20150821_01_AAroca_TMT6plex.cmpd.mgf	167.05	723.387	3	0	-0.0243	0	2	SPSK	GVNPDEAVAMGAALQGGILR	GDVK	MOD:01715 G1	0	Q9LDZ0	Q9LDZ0{413-432}	0	0	0	Q9LDZ0	871	871	93.2	93.2	32.6724	28.1622	15	13.7959	132.812
49989@20150821_01_AAroca_TMT6plex.cmpd.mgf	173.05	1116.11	2	0	-0.0196	0	2	PFLR	TLDLIGNQISGGIPYDIGR	LNRL	MOD:01715 T1	0	Q9LT39	Q9LT39{131-149}	0	0	0	Q9LT39	770	770	82.45	82.45	30.5107	25.4716	14.0177	13.7959	162.972
36847@20150821_01_AAroca_TMT6plex.cmpd.mgf	134.62	737.064	3	0	0.001	0	2	KAWK	EGIEVAGENALETYGAK	GYNQ	MOD:01715 K17;MOD:01715 E1	0	P25853	P25853{376-392}	0	0	0	P25853;P25853-2	674	674	75.18	75.18	31.9541	27.4865	12.6383	13.7959	114.123
59345@20150821_01_AAroca_TMT6plex.cmpd.mgf	200.6	851.144	3	0	-0.0547	0	2	EYEK	VLIPLGFEAISIVDNELAVGPR	KGME	MOD:01715 V1	0	Q6AWU6	Q6AWU6{186-207}	0	0	0	Q6AWU6	466	466	41.24	41.24	23.1826	18.3752	14.0757	13.7959	91.2621
57134@20150821_01_AAroca_TMT6plex.cmpd.mgf	194.1	821.059	3	0	0.0011	0	2	LGAK	FSYEDIPEDLEDLAQEYR	AAMM	MOD:01715 F1	0	Q9SI75	Q9SI75{281-298}	0	0	0	Q9SI75	517	517	21.75	21.75	24.8451	19.8743	11.7447	13.7696	83.6562
33583@20150821_01_AAroca_TMT6plex.cmpd.mgf	125.08	731.712	3	0	-0.0213	0	2	APSK	DAPMFVVGVNEHEYK	SDLD	MOD:01715 K15;MOD:01715 D1	0	P25858;Q9FX54	P25858{131-145};Q9FX54{131-145}	0	0	0	P25858;Q9FX54	789	789	105.38	105.38	29.443	25.0713	14.1612	13.7696	116.706
53509@20150821_01_AAroca_TMT6plex.cmpd.mgf	183.38	878.965	2	0	-0.0174	0	2	YYPK	GIYYVMDYFK	TTYG	MOD:01715 K10;MOD:01715 G1	0	P37702	P37702{399-408}	0	0	0	P37702;P37702-2	675	675	53.45	53.45	30.6741	25.4658	13.7447	13.7696	154.103
26921@20150821_01_AAroca_TMT6plex.cmpd.mgf	105.65	710	3	0	-0.0151	0	2	ILVR	TETSPDDVGGMHAAEGILTAR	GGMT		0	O23404	O23404{519-539}	0	0	0	O23404;O23404-2;O23404-3;O23404-4	531	531	56.59	56.59	28.2293	23.5709	13.2596	13.7696	86.2096
46272@20150821_01_AAroca_TMT6plex.cmpd.mgf	162.17	859.801	3	0	-0.0296	0	2	GYGK	FISPNEVSVETIDGGNTIVK	GKHI	MOD:01715 K20;MOD:01715 F1	0	Q9M5K3	Q9M5K3{157-176}	0	0	0	Q9M5K3	745	745	84.19	84.19	28.7415	23.6709	13.6021	13.7696	125.422
32910@20150821_01_AAroca_TMT6plex.cmpd.mgf	123.13	610.334	3	0	-0.0136	0	2	GITK	KPVPDFSFYDR	SAPI	MOD:01715 K1;MOD:01715 K1	0	P55228	P55228{366-376}	0	0	0	P55228	504	504	30.94	30.94			14.1367	13.7696	89.6006
30796@20150821_01_AAroca_TMT6plex.cmpd.mgf	116.93	852.493	2	0	-0.0177	0	2	GSWK	SPITADIVSGASK	RLGG	MOD:01715 K13;MOD:01715 S1	0	F4K2Y3	F4K2Y3{77-89}	0	0	0	F4K2Y3	682	682	69.81	69.81	27.8424	23.2299	13.9208	13.7696	189.638
47398@20150821_01_AAroca_TMT6plex.cmpd.mgf	165.45	736.409	3	0	-0.0228	0	2	TDRK	SGGLGDLNYPLISDVTK	SISK	MOD:01715 K17;MOD:01715 S1	0	Q96291	Q96291{161-177}	0	0	0	Q96291	827	827	87.55	87.55	29.0673	24.306	13.8539	13.7696	111.63
47532@20150821_01_AAroca_TMT6plex.cmpd.mgf	165.83	941.052	2	0	-0.0189	0	2	LYRR	IYEEYLAVPVVK	GMKS	MOD:01715 K12;MOD:01715 I1	0	Q9M1R2	Q9M1R2{229-240}	0	0	0	Q9M1R2	695	695	46.67	46.67	23.6758	19.2444	13.8239	13.7696	135.254
27677@20150821_01_AAroca_TMT6plex.cmpd.mgf	107.85	808.939	2	0	-0.0113	0	2	CGKR	LASIGLENTEANR	QAYR	MOD:01715 L1	0	Q9SJU4	Q9SJU4{84-96}	0	0	0	F4IGL5;F4IGL7;Q9SJU4	689	689	71.28	71.28	26.461	21.7375	13.8861	13.7447	194.988
26495@20150821_01_AAroca_TMT6plex.cmpd.mgf	104.4	633.059	3	0	-0.013	1	2	PQVR	KITFTGSTAVGK	KLMA	MOD:01715 K1;MOD:01715 K12;MOD:01715 K1	0	Q9SAK4	Q9SAK4{270-281}	0	0	0	Q9SAK4	621	621	60.67	60.67			13.9208	13.7447
58127@20150821_01_AAroca_TMT6plex.cmpd.mgf	197.02	940.159	3	0	-0.0293	0	2	TDKK	SITDYGSPEEFLSQVNYLLGK	QAYF	MOD:01715 K21;MOD:01715 S1	0	Q42029	Q42029{147-167}	0	0	0	Q42029;Q42029-2	781	781	103.29	103.29	32.0139	27.0197	13.3372	13.7447	121.961
55038@20150821_01_AAroca_TMT6plex.cmpd.mgf	187.87	834.45	3	0	-0.0264	0	2	SSAR	SWLQNNVLNYYPAVSFK	YIAV	MOD:01715 K17;MOD:01715 S1	0	Q8VZJ2	Q8VZJ2{93-109}	0	0	0	Q8VZJ2	782	782	69.77	69.77	33.3455	28.6923	13.2518	13.7447	117.099
41672@20150821_01_AAroca_TMT6plex.cmpd.mgf	148.73	696.38	3	0	-0.0195	0	2	RYER	VFGEGFVSTGGLETTK	EFVD	MOD:01715 K16;MOD:01715 V1	0	Q9C6B9	Q9C6B9{256-271}	0	0	0	Q9C6B9;Q9C6B9-2	595	595	71.65	71.65	30.3801	25.6352	12.585	13.7447	96.606
56418@20150821_01_AAroca_TMT6plex.cmpd.mgf	191.98	915.763	3	0	-0.0366	0	2	LKSK	GLDNLETEVEDVDWESTFYVR	HLPQ	MOD:01715 G1	0	Q41931	Q41931{76-96}	0	0	0	Q41931	696	696	72.82	72.82	27.2932	22.1306	13.7696	13.7447	136.178
50007@20150821_01_AAroca_TMT6plex.cmpd.mgf	173.1	808.095	3	0	0.0409	0	2	ARSR	AAPNPFGDAFQGPEMWTK	LTSD	MOD:01715 K18;MOD:01715 A1	0	Q9LNB6	Q9LNB6{122-139}	0	0	0	Q9LNB6	633	633	28.38	28.38	24.7114	19.7651	13.585	13.7447	89.4538
43397@20150821_01_AAroca_TMT6plex.cmpd.mgf	153.77	935.004	2	0	-0.0205	0	2	HGAK	LYDNSAMENLLK	SIES	MOD:01715 K12;MOD:01715 L1	0	F4JTK8	F4JTK8{222-233}	0	0	0	F4JTK8;Q8S9L3	622	622	73.21	73.21	26.5847	22.2352	13.0458	13.7447	165.778
50937@20150821_01_AAroca_TMT6plex.cmpd.mgf	175.82	779.767	3	0	-0.0265	0	2	AFFK	TSVPDVYAVGDVATFPLK	MYGD	MOD:01715 K18;MOD:01715 T1	0	Q9LFA3	Q9LFA3{287-304}	0	0	0	F4J849;Q9LFA3	802	802	61.51	61.51	30.0523	25.3108	13.4949	13.7212	105.52
44067@20150821_01_AAroca_TMT6plex.cmpd.mgf	155.73	658.676	3	0	-0.0158	0	2	NFEK	GFIFGVASSAYQVEGGR	GRGL	MOD:01715 G1	0	P37702	P37702{46-62}	0	0	0	P37702;P37702-2	733	733	57.42	57.42	34.9676	30.256	13.6021	13.7212	98.1062
22518@20150821_01_AAroca_TMT6plex.cmpd.mgf	92.82	685.692	3	0	-0.0128	0	2	TCLK	TWGGRPENVNAAQTTLLAR	AKAN		0	Q944G9	Q944G9{348-366}	0	0	0	Q944G9	581	581	69.27	69.27	30.2198	25.5666	13.6576	13.7212	111.9
28428@20150821_01_AAroca_TMT6plex.cmpd.mgf	110.03	930.528	2	0	-0.0114	0	2	PFCK	GLDVIQQAQSGTGK	TATF	MOD:01715 K14;MOD:01715 G1	0	P41376;P41377	P41376{76-89};P41377{76-89}	0	0	0	A8MRZ7;F4HV96;F4JEL4;F4JEL5;P41376;P41377;Q9CAI7	729	729	95.63	95.63	31.0448	26.3376	13.8239	13.7212	200.966
37298@20150821_01_AAroca_TMT6plex.cmpd.mgf	135.93	667.029	3	0	-0.0182	0	2	IAGR	EFGSVYLGNENLAK	LVVQ	MOD:01715 K14;MOD:01715 E1	0	Q9FLT0	Q9FLT0{95-108}	0	0	0	Q9FLT0	631	631	77.99	77.99	28.5687	23.8983	13.6778	13.7212	96.1313
23560@20150821_01_AAroca_TMT6plex.cmpd.mgf	95.87	622.67	3	0	-0.0108	0	2	LEER	EAGSTMDVVAAQTK	AIAD	MOD:01715 K14;MOD:01715 E1	0	P48491	P48491{136-149}	0	0	0	P48491	709	709	63	63	29.0553	24.6925	13.4815	13.7212	109.548
35357@20150821_01_AAroca_TMT6plex.cmpd.mgf	130.25	853.131	3	0	-0.0217	0	2	LVQR	AGISNLTGVQGAVNIQGEDQK	KLDV	MOD:01715 K21;MOD:01715 A1	0	P25851	P25851{121-141}	0	0	0	P25851	636	636	69.15	69.15	24.7445	19.8859	13.4949	13.7212	127.329
39094@20150821_01_AAroca_TMT6plex.cmpd.mgf	141.18	724.055	3	0	-0.0157	0	2	LISK	EEYSSIGSEALTNALK	EKLE	MOD:01715 K16;MOD:01715 E1	0	F4HYF3	F4HYF3{174-189}	0	0	0	F4HYF3	679	679	86.04	86.04	33.1974	28.6678	13.6576	13.7212	107.778
51026@20150821_01_AAroca_TMT6plex.cmpd.mgf	176.08	767.408	3	0	-0.0216	0	2	GHHK	DADVISLLAQDDVGGLQVSR	RSDG	MOD:01715 D1	0	Q9LJ65	Q9LJ65{219-238}	0	0	0	F4J9Y9;F4J9Z1;Q9LJ65	633	633	67	67	28.0923	23.5767	13.3279	13.7212	112.128
36610@20150821_01_AAroca_TMT6plex.cmpd.mgf	133.92	739.417	3	0	-0.0191	0	2	GFSK	LAEGTDITSAAPGVSLQK	ARSW	MOD:01715 K18;MOD:01715 L1	0	Q9M7T0	Q9M7T0{33-50}	0	0	0	Q9M7T0	728	728	83.23	83.23	34.9652	30.3831	13.8861	13.7212	124.829
26988@20150821_01_AAroca_TMT6plex.cmpd.mgf	105.85	873.506	2	0	-0.0119	0	2	PHLK	GLQNGDIATSAIK	QVAS	MOD:01715 K13;MOD:01715 G1	0	Q9ZNZ7	Q9ZNZ7{1031-1043}	0	0	0	Q9ZNZ7;Q9ZNZ7-2	680	680	92.6	92.6	28.332	23.9552	13.6383	13.699	195.375
52906@20150821_01_AAroca_TMT6plex.cmpd.mgf	181.62	677.03	3	0	-0.0214	0	2	YNIK	AYLPVVESFGFSSQLR	AATS	MOD:01715 A1	0	Q9ASR1	Q9ASR1{771-786}	0	0	0	Q9ASR1	591	591	36.35	36.35	29.6626	25.0393	13.6576	13.699	87.453
47765@20150821_01_AAroca_TMT6plex.cmpd.mgf	166.52	796.071	3	0	-0.025	0	2	TYEK	LMEYGNMLVMEQENVK	RVQL	MOD:01715 K16;MOD:01715 L1	0	P10896;P10896-2	P10896{393-408};P10896-2{393-408}	0	0	0	F4IVZ7;P10896;P10896-2	767	767	76.76	76.76	35.1578	30.5645	14.7959	13.699	113.044
37278@20150821_01_AAroca_TMT6plex.cmpd.mgf	135.88	862.989	2	0	-0.0135	0	2	ELVR	SLGADLAIDYTK	ENIE	MOD:01715 K12;MOD:01715 S1	0	Q9ZUC1	Q9ZUC1{270-281}	0	0	0	Q9ZUC1	739	739	92.02	92.02	32.6109	28.2235	13.284	13.699	187.617
42549@20150821_01_AAroca_TMT6plex.cmpd.mgf	151.3	803.087	3	0	-0.0242	0	2	RAKK	EGNLPLYGFHDPESFVK	SIQK	MOD:01715 K17;MOD:01715 E1	0	Q9FWA3	Q9FWA3{51-67}	0	0	0	Q9FWA3	658	658	58.07	58.07	31.9841	27.0436	13.8861	13.699	112.023
34697@20150821_01_AAroca_TMT6plex.cmpd.mgf	128.32	929.029	2	0	-0.0344	0	2	PVKR	VIQQNIENELAK	GILR	MOD:01715 K12;MOD:01715 V1	0	Q9LF37	Q9LF37{904-915}	0	0	0	Q9LF37	663	663	52.06	52.06	23.525	19.4468	13.7696	13.699	165.27
42055@20150821_01_AAroca_TMT6plex.cmpd.mgf	149.85	629.051	3	0	-0.0162	0	2	SRPK	GVPLTQLNLASSVK	NIKA	MOD:01715 K14;MOD:01715 G1	0	Q9SMT7	Q9SMT7{179-192}	0	0	0	Q9SMT7	755	755	76.75	76.75	27.1271	22.8589	13.6383	13.699	100.993
47715@20150821_01_AAroca_TMT6plex.cmpd.mgf	166.37	899.165	3	0	-0.0283	0	2	STDK	AVQVQNLAYPEDPNDPLLLK	WVKF	MOD:01715 K20;MOD:01715 A1	0	Q39041	Q39041{217-236}	0	0	0	Q39041	822	822	91.96	91.96	26.6317	21.677	13.6778	13.699	131.785
39093@20150821_01_AAroca_TMT6plex.cmpd.mgf	141.18	722.432	3	0	-0.0166	1	2	TFAK	KLAAPYDLVMQTK	QLGR	MOD:01715 K1;MOD:01715 K13;MOD:01715 K1	0	Q8L940	Q8L940{204-216}	0	0	0	Q8L940	751	751	59.02	59.02			12.7212	13.699
39763@20150821_01_AAroca_TMT6plex.cmpd.mgf	143.13	820.975	2	0	-0.0125	0	2	DLEK	GGIGVIQIDEAALR	EGLP	MOD:01715 G1	0	O50008;Q9SRV5	O50008{597-610};Q9SRV5{597-610}	0	0	0	O50008;Q9SRV5	705	705	88.29	88.29	33.6442	29.5568	13.7959	13.6778	193.792
43428@20150821_01_AAroca_TMT6plex.cmpd.mgf	153.85	1060.57	2	0	-0.0213	0	2	DAAK	NQVAMNPINTVFDAK	RLIG	MOD:01715 K15;MOD:01715 N1	0	O65719	O65719{60-74}	0	0	0	O65719	685	685	53.37	53.37	25.8947	21.021	13.6383	13.6778	129.923
33673@20150821_01_AAroca_TMT6plex.cmpd.mgf	125.35	731.712	3	0	-0.0213	0	2	APSK	DAPMFVVGVNEHEYK	SDLD	MOD:01715 K15;MOD:01715 D1	0	P25858;Q9FX54	P25858{131-145};Q9FX54{131-145}	0	0	0	P25858;Q9FX54	795	795	78.94	78.94	28.0198	23.4475	14.0655	13.6778	126.365
39666@20150821_01_AAroca_TMT6plex.cmpd.mgf	142.85	667.989	3	0	-0.0139	0	2	DMVK	VVAWYDNEWGYSQR	VVDL	MOD:01715 V1	0	P25857	P25857{393-406}	0	0	0	P25857	610	610	31.38	31.38	28.1135	23.647	14.7447	13.6778	87.3102
43089@20150821_01_AAroca_TMT6plex.cmpd.mgf	152.87	841.155	3	0	-0.0251	1	2	IHQR	VPLYIGSTEEVEKLEK	YLA	MOD:01715 K13;MOD:01715 K16;MOD:01715 V1	0	P25851	P25851{399-414}	0	0	0	P25851	654	654	48.15	48.15	27.6106	22.1174	13.3279	13.6778
50738@20150821_01_AAroca_TMT6plex.cmpd.mgf	175.23	1060.61	2	0	-0.023	0	2	RFSK	SDIIVSPSILSANFAK	LGEQ	MOD:01715 K16;MOD:01715 S1	0	Q9SAU2	Q9SAU2{56-71}	0	0	0	Q9SAU2	747	747	104.87	104.87	27.1356	21.9099	13.8539	13.6778	202.246
30738@20150821_01_AAroca_TMT6plex.cmpd.mgf	116.77	872.476	2	0	-0.0147	0	2	DLLR	QPELVGSNPTVAFR	KGLS	MOD:01715 Q1	0	O24658	O24658{189-202}	0	0	0	F4JBK4;O24658;Q9SN84	579	579	48.6	48.6	20.4747	16.2697	12.9586	13.6778	172.933
26087@20150821_01_AAroca_TMT6plex.cmpd.mgf	103.22	794.39	2	0	-0.0079	0	2	VEAK	NALENYAYNMR	NTIQ	MOD:01715 N1	0	O65719;P22953;P22954;Q9LHA8	O65719{546-556};P22953{546-556};P22954{546-556};Q9LHA8{546-556}	0	0	0	F4KCE5;O65719;P22953;P22954;Q9LHA8	592	592	54.1	54.1	24.7148	20.0938	12.6198	13.6576	157.409
38526@20150821_01_AAroca_TMT6plex.cmpd.mgf	139.52	734.406	3	0	-0.0233	0	2	NHCR	ATATASNYLNLNSHLILR	TSKL	MOD:01715 A1	0	F4HYF3	F4HYF3{125-142}	0	0	0	F4HYF3	740	740	100.97	100.97	29.2907	24.4918	13.284	13.6576	129.795
35447@20150821_01_AAroca_TMT6plex.cmpd.mgf	130.52	954.506	2	0	-0.0172	0	2	VAVR	YVLDQQGVGGSMIGVR	LGLA	MOD:01715 Y1	0	Q9ZUX0	Q9ZUX0{319-334}	0	0	0	Q9ZUX0	670	670	63.28	63.28	25.2663	20.8742	13.9208	13.6576	191.138
52849@20150821_01_AAroca_TMT6plex.cmpd.mgf	181.45	764.427	3	0	-0.0316	0	2	IDSK	YFNVPFGHAAIELVAGK	ESAI	MOD:01715 K17;MOD:01715 Y1	0	Q9SFB1	Q9SFB1{246-262}	0	0	0	Q9C6U3;Q9SFB1	802	802	70.36	70.36	26.2986	21.7852	13.9586	13.6576	149.724
47077@20150821_01_AAroca_TMT6plex.cmpd.mgf	164.52	856.14	3	0	-0.0244	0	2	YEGK	VQLLEIAQVPDEHVNEFK	SIEK	MOD:01715 K18;MOD:01715 V1	0	P57751;Q9M9P3	P57751{268-285};Q9M9P3{267-284}	0	0	0	F4KGY8;P57751;Q9M9P3	838	838	100.28	100.28	27.5734	22.6843	13.6198	13.6383	107.664
57531@20150821_01_AAroca_TMT6plex.cmpd.mgf	195.27	953.581	3	0	-0.0315	0	2	KDGR	TLEADIVIVGVGAKPLTSLFK	GQVE	MOD:01715 K14;MOD:01715 K21;MOD:01715 T1	0	Q9LFA3	Q9LFA3{249-269}	0	0	0	F4J849;Q9LFA3	664	664	25.56	25.56	28.0866	22.1158	13.7696	13.6383
52405@20150821_01_AAroca_TMT6plex.cmpd.mgf	180.13	772.082	3	0	-0.027	0	2	IKEK	LAYVALDYEQELETAK	SSSS	MOD:01715 K16;MOD:01715 L1	0	P53492	P53492{218-233}	0	0	0	P53492	656	656	72.92	72.92	26.4303	21.4672	13.1675	13.6383	93.9587
17297@20150821_01_AAroca_TMT6plex.cmpd.mgf	77.65	626.999	3	0	-0.0075	0	2	GTGK	VASPAQAQEVHDELR	KWLA	MOD:01715 V1	0	P48491	P48491{176-190}	0	0	0	P48491	746	746	87.47	87.47	25.0712	20.8612	13.7212	13.6383	109.211
27618@20150821_01_AAroca_TMT6plex.cmpd.mgf	107.68	901.003	2	0	-0.0124	0	2	VGVK	SPANVEIDVSPSK	LAFS	MOD:01715 K13;MOD:01715 S1	0	Q9LVJ1	Q9LVJ1{704-716}	0	0	0	Q9LVJ1	637	637	69.71	69.71	25.1342	20.6453	14.1024	13.6383	158.466
41291@20150821_01_AAroca_TMT6plex.cmpd.mgf	147.62	782.38	3	0	-0.0282	0	2	SAGR	IVMELYADTTPETAENFR	ALCT	MOD:00719 M3;MOD:01715 I1	0	Q38900	Q38900{21-38}	0	0	0	Q38900;Q38900-2	588	588	47.92	47.92	27.6187	22.6405	12.301	13.6383	105.287
46268@20150821_01_AAroca_TMT6plex.cmpd.mgf	162.15	803.4	3	0	-0.0233	1	2	LWQR	GLSLYYVDRFEEGAEQFR	IDVA	MOD:01715 G1	0	Q8GUK5	Q8GUK5{110-127}	0	0	0	Q8GUK5	552	552	57.65	57.65	27.8495	22.8673	13.2076	13.6383	131.441
52417@20150821_01_AAroca_TMT6plex.cmpd.mgf	180.17	970.525	3	0	-0.0353	0	2	PMFR	VGLDVFEEEPFMKPGLADTK	NAIV	MOD:01715 K13;MOD:01715 K20;MOD:01715 V1	0	Q9C9W5	Q9C9W5{294-313}	0	0	0	Q9C9W5;Q9C9W5-2	735	735	67.11	67.11	27.8918	22.5121	13.7696	13.6198
41946@20150821_01_AAroca_TMT6plex.cmpd.mgf	149.53	686.676	3	0	-0.0233	0	2	DFVK	SSLSAEGFDVVYDINGR	EAEE	MOD:01715 S1	0	Q9SA52	Q9SA52{124-140}	0	0	0	Q9SA52	835	835	78.32	78.32	26.5675	22.0972	13.3279	13.6198	110.799
37096@20150821_01_AAroca_TMT6plex.cmpd.mgf	135.35	821.417	3	1	-0.0388	0	2	KVDK	GVVDLAGTNGETTTQGLDSLGAR	CQEY	MOD:01715 G1	0	O65581	O65581{107-129}	0	0	0	O65581	718	718	94.16	94.16	38.4365	33.6781	14.3768	13.6198	122.802
43905@20150821_01_AAroca_TMT6plex.cmpd.mgf	155.25	899.47	3	1	-0.0436	0	2	RRHR	TVAVIGPNSDVTETMIGNYAGK	ACAY	MOD:01715 K22;MOD:01715 T1	0	Q9FGY1	Q9FGY1{419-440}	0	0	0	Q9FGY1	660	660	49.58	49.58	30.5145	25.559	14.7696	13.6198	135.739
38266@20150821_01_AAroca_TMT6plex.cmpd.mgf	138.77	835.479	3	0	-0.0217	1	2	GGVR	ELLVGKDDELLQTDTK	TVPR	MOD:01715 K6;MOD:01715 K16;MOD:01715 E1	0	Q94EG6	Q94EG6{186-201}	0	0	0	Q94EG6	692	692	54.42	54.42	30.8712	25.8069	13.7696	13.6198
45965@20150821_01_AAroca_TMT6plex.cmpd.mgf	161.27	803.993	2	0	-0.0157	0	2	TGGR	AGGSITAALFLK	QFVS	MOD:01715 K12;MOD:01715 A1	0	P30184;Q944P7	P30184{465-476};Q944P7{528-539}	0	0	0	F4INR3;P30184;Q8RX72;Q944P7	713	713	72.86	72.86	29.5649	24.9451	13.585	13.6021	188.812
42227@20150821_01_AAroca_TMT6plex.cmpd.mgf	150.35	845.074	3	0	-0.025	0	2	VMAK	MGINPIMMSAGELESGNAGEPAK	LIRQ	MOD:01715 K23	0	P10896;P10896-2	P10896{182-204};P10896-2{182-204}	0	0	0	F4IVZ7;P10896;P10896-2	570	570	78.4	78.4	20.6198	15.7427	14.0044	13.6021	129.503
39374@20150821_01_AAroca_TMT6plex.cmpd.mgf	142	783.062	3	0	-0.0193	0	2	NVKR	VQLAETYLSQAALGDANADAIGR	GTFY		0	P10896;P10896-2	P10896{410-432};P10896-2{410-432}	0	0	0	F4IVZ7;P10896;P10896-2	740	740	128.88	128.88	28.1075	23.6479	13.6198	13.6021	125.213
56480@20150821_01_AAroca_TMT6plex.cmpd.mgf	192.17	953.84	3	0	-0.0347	0	2	DPQK	QYADAVIEVLPTTLIPDDNEGK	VLRV	MOD:01715 K22;MOD:01715 Q1	0	P25697	P25697{236-257}	0	0	0	P25697	833	833	104.13	104.13	31.0296	26.0942	13.5686	13.6021	136.392
31576@20150821_01_AAroca_TMT6plex.cmpd.mgf	119.22	826.419	2	0	-0.0085	0	2	AVIK	EAIEEDLVEGYR	EMDA	MOD:01715 E1	0	Q9SIU0	Q9SIU0{576-587}	0	0	0	Q9SIU0	663	663	61.23	61.23	29.034	24.4931	13.4949	13.6021	173.378
59626@20150821_01_AAroca_TMT6plex.cmpd.mgf	201.43	987.909	3	0	-0.0335	0	2	ECQK	VLPTAQSGAEPLPEGLLWLLLTGK	VPSK	MOD:01715 K24;MOD:01715 V1	0	P20115	P20115{112-135}	0	0	0	P20115;P20115-2	711	711	47.01	47.01	29.5568	23.8737	13.585	13.6021	114.325
48613@20150821_01_AAroca_TMT6plex.cmpd.mgf	169.02	918.998	2	0	-0.0198	0	2	EAVR	GVEMPGLFWGASK	LVPV	MOD:01715 K13;MOD:01715 G1	0	Q9SCX3	Q9SCX3{160-172}	0	0	0	Q9SCX3	720	720	57.91	57.91	29.2577	24.2839	13.585	13.6021	161.498
51772@20150821_01_AAroca_TMT6plex.cmpd.mgf	178.28	735.094	3	0	-0.0207	0	2	NAYK	VIEAGANALVAGSAVFGAK	DYAE	MOD:01715 K19;MOD:01715 V1	0	Q9SAU2	Q9SAU2{243-261}	0	0	0	Q9SAU2	692	692	67.92	67.92	34.305	29.6149	13.4685	13.6021	129.014
37125@20150821_01_AAroca_TMT6plex.cmpd.mgf	135.43	884.977	2	0	-0.0091	0	2	ITFK	VLEGDLMNEYK	SFAF	MOD:01715 K11;MOD:01715 V1	0	Q9SSK5	Q9SSK5{91-101}	0	0	0	Q9SSK5	719	719	76	76	28.945	24.3065	13.5229	13.6021	172.428
32988@20150821_01_AAroca_TMT6plex.cmpd.mgf	123.35	879.984	2	0	-0.011	0	2	PSVK	SPASSNPLFLGGAGVR	GLDI	MOD:01715 S1	0	P41088	P41088{32-47}	0	0	0	P41088	610	610	53.3	53.3	19.9157	15.7212	13.7447	13.6021	145.805
40965@20150821_01_AAroca_TMT6plex.cmpd.mgf	146.67	870.431	2	0	-0.0163	0	2	FGVR	LAPDEEFEEYLR	HLIS	MOD:01715 L1	0	Q9LZE4	Q9LZE4{341-352}	0	0	0	Q9LZE4	570	570	52.69	52.69	27.1868	22.3611	13.1938	13.6021	153.966
51359@20150821_01_AAroca_TMT6plex.cmpd.mgf	177.07	806.115	3	0	-0.0263	0	2	NIIK	AAVTPAFAPAYAGINGLGVSLAR	LDLA	MOD:01715 A1	0	P94072	P94072{69-91}	0	0	0	P94072	743	743	97.93	97.93	27.9118	22.7838	13.8239	13.6021	110.385
34278@20150821_01_AAroca_TMT6plex.cmpd.mgf	127.1	899.981	2	0	-0.0155	0	2	ASNK	NTVPGDVSAMVPGGIR	MGTP	MOD:01715 N1	0	Q94C74;Q9SZJ5	Q94C74{415-430};Q9SZJ5{415-430}	0	0	0	Q94C74;Q94C74-2;Q9SZJ5	664	664	59.1	59.1	25.2014	20.7475	13.4089	13.585	163.826
49296@20150821_01_AAroca_TMT6plex.cmpd.mgf	171	827.964	2	0	-0.0172	0	2	ARAR	VGLTGLTVAEYFR	DAEG	MOD:01715 V1	0	Q9C5A9	Q9C5A9{312-324}	0	0	0	P83483;P83484;Q9C5A9	649	649	79.71	79.71	29.0151	24.7814	13.5686	13.585	186.387
43003@20150821_01_AAroca_TMT6plex.cmpd.mgf	152.62	972.485	3	0	-0.032	0	2	SLEK	AGGGSLEIVVSESGWPTAGGAATGVDNAR	TYVN	MOD:01715 A1	0	F4J270	F4J270{253-281}	0	0	0	F4J270	724	724	67.72	67.72	25.008	20.1293	13.3665	13.585	128.601
57551@20150821_01_AAroca_TMT6plex.cmpd.mgf	195.32	784.436	3	0	-0.0273	0	2	LGAK	QLEDALTGMDLVIIPAGIPR	KPGM	MOD:01715 Q1	0	Q9ZP05	Q9ZP05{103-122}	0	0	0	A8MRP1;B3H560;F4KDZ4;Q9ZP05	860	860	115.75	115.75	31.4008	26.5953	13.8539	13.585	128.719
26683@20150821_01_AAroca_TMT6plex.cmpd.mgf	104.95	721.06	3	0	-0.0119	1	2	FMEK	VAEAVDKDELTVEER	NLLS	MOD:01715 K7;MOD:01715 V1	0	P46077	P46077{37-51}	0	0	0	F4HWQ5;P46077	514	514	35.92	35.92	29.0157	24.5764	13.7959	13.585	128.977
25035@20150821_01_AAroca_TMT6plex.cmpd.mgf	100.15	673.035	3	0	-0.0138	0	2	TAYK	AAQDIANAELAPTHPIR	LGLA	MOD:01715 A1	0	P46077	P46077{163-179}	0	0	0	F4HWQ5;P46077	695	695	55.07	55.07	24.8456	20.1449	13.6198	13.585	105.436
24288@20150821_01_AAroca_TMT6plex.cmpd.mgf	97.97	803.429	3	0	-0.0144	1	2	VLTK	EMTTIVGDGTTQEAVNKR	VVQI	MOD:01715 K17;MOD:01715 E1	0	Q9LJE4	Q9LJE4{378-395}	0	0	0	Q9LJE4	733	733	50.75	50.75	22.4227		13.6021	13.5686	136.451
50524@20150821_01_AAroca_TMT6plex.cmpd.mgf	174.6	953.521	3	0	-0.0324	1	2	QGTK	LKDFVSAMESSSTIQSEIAK	LRHE	MOD:01715 K2;MOD:01715 K20;MOD:01715 L1	0	Q9SZJ5	Q9SZJ5{472-491}	0	0	0	Q9SZJ5	785	785	80.75	80.75	34.856		13.6383	13.5686
18495@20150821_01_AAroca_TMT6plex.cmpd.mgf	81.12	671.362	3	0	-0.0087	1	2	RMVK	EAEEFAEEDKK	VKEK	MOD:01715 K10;MOD:01715 K11;MOD:01715 E1	0	Q39043;Q9LKR3	Q39043{552-562};Q9LKR3{552-562}	0	0	0	Q39043;Q9LKR3	579	579	46.97	46.97			13.1739	13.5686
28966@20150821_01_AAroca_TMT6plex.cmpd.mgf	111.6	775.899	2	0	-0.0109	0	2	VEKK	GLTAEDVNEAFR	KAAN	MOD:01715 G1	0	P25857	P25857{335-346}	0	0	0	P25857	649	649	77.72	77.72	30.0295	25.534	13.9208	13.5686	175.262
55235@20150821_01_AAroca_TMT6plex.cmpd.mgf	188.5	966.495	3	0	-0.0419	0	2	LTSR	GSQQYISLTVPELTQQMWDSK	NMMC	MOD:01715 K21;MOD:01715 G1	0	P29513	P29513{278-298}	0	0	0	P29513	664	664	45.07	45.07	29.8496	24.5458	13.1549	13.5686	96.9308
24888@20150821_01_AAroca_TMT6plex.cmpd.mgf	99.72	893.437	2	0	0.0157	0	2	WNPR	SIPSAEEEDFNYR	FNSI	MOD:01715 S1	0	O82660	O82660{134-146}	0	0	0	O82660	627	627	55.8	55.8	24.4623	19.6416	13.1675	13.5686	164.06
51684@20150821_01_AAroca_TMT6plex.cmpd.mgf	178.02	772.064	3	0	-0.0261	0	2	VGNK	APDFEAEAVFDQEFIK	VKLS	MOD:01715 K16;MOD:01715 A1	0	Q96291;Q9C5R8	Q96291{79-94};Q9C5R8{86-101}	0	0	0	Q96291;Q9C5R8	833	833	82.91	82.91	29.3039	24.5257	15	13.5686	96.8643
20508@20150821_01_AAroca_TMT6plex.cmpd.mgf	86.98	861.425	2	0	-0.0127	0	2	PQVK	VQEEGPAESLDYR	VFFL	MOD:01715 V1	0	Q9LXC9	Q9LXC9{67-79}	0	0	0	Q9LXC9	702	702	75.43	75.43	26.5949	21.7462	13.5686	13.5686	180.623
53124@20150821_01_AAroca_TMT6plex.cmpd.mgf	182.23	800.414	3	0	-0.0261	0	2	RLTR	EVVPGMIVTGMEVAEIDGAPR	MGPT	MOD:01715 E1	0	Q38814	Q38814{275-295}	0	0	0	Q38814;Q38814-2	819	819	56.42	56.42	30.8082	26.1603	14.3372	13.5686	112.116
39437@20150821_01_AAroca_TMT6plex.cmpd.mgf	142.18	975.539	2	0	-0.0242	0	2	KQIK	DTGALFLEAPVSGSK	KPAE	MOD:01715 K15;MOD:01715 D1	0	F4I907	F4I907{176-190}	0	0	0	F4I907	712	712	76.41	76.41	22.9214	18.4125	14.3665	13.5686	179.887
49690@20150821_01_AAroca_TMT6plex.cmpd.mgf	172.17	954.473	3	0	-0.0277	0	2	AGTK	FIPSNTFAHYDQVLDTTAMLGAVPPR	YGYT		0	O50008	O50008{56-81}	0	0	0	O50008	607	607	47.59	47.59	24.5645	20.3638	12.2218	13.5528	70.1036
43934@20150821_01_AAroca_TMT6plex.cmpd.mgf	155.33	801.055	3	0	-0.0219	0	2	GKMK	GILGYTEDDVVSTDFVGDNR	SSIF	MOD:01715 G1	0	P25858;Q9FX54	P25858{276-295};Q9FX54{276-295}	0	0	0	F4HQT1;P25858;Q9FX54	875	875	103.37	103.37	32.0041	26.9757	14.4089	13.5528	131.075
14118@20150821_01_AAroca_TMT6plex.cmpd.mgf	68.42	791.406	2	0	-0.0038	0	2	IYFK	SASGNVVVYEGDR	TKED	MOD:01715 S1	0	Q9SRG3;Q9XI01	Q9SRG3{454-466};Q9XI01{456-468}	0	0	0	F4HZN9;Q9SRG3;Q9XI01	624	624	75.13	75.13	24.1568	19.6565	12.7212	13.5528	171.115
57183@20150821_01_AAroca_TMT6plex.cmpd.mgf	194.25	712.081	3	1	-0.0204	0	2	DKVK	YAGVGAAIEYAVLHLK	VENI	MOD:01715 K16;MOD:01715 Y1	0	P42737-2	P42737-2{126-141}	0	0	0	A8MQY4;F4K873;F4K875;P42737;P42737-2	766	766	75.42	75.42	29.3841	24.7399	13.5086	13.5528	103.951
26115@20150821_01_AAroca_TMT6plex.cmpd.mgf	103.3	778.945	2	0	-0.0143	0	2	GQAK	STVAASAAAVINPR	FNIE	MOD:01715 S1	0	P93028	P93028{553-566}	0	0	0	P93028	658	658	91.75	91.75	24.9886	20.5446	13.6778	13.5528	205.149
49766@20150821_01_AAroca_TMT6plex.cmpd.mgf	172.4	796.138	3	0	-0.0362	1	2	DVHR	TLLYGGIFLYPADKK	SPNG	MOD:01715 K14;MOD:01715 K15;MOD:01715 T1	0	Q9MA79	Q9MA79{258-272}	0	0	0	Q9MA79	616	616	48.35	48.35	30.0162	24.9961	13.4815	13.5528
37244@20150821_01_AAroca_TMT6plex.cmpd.mgf	135.78	829.017	2	0	-0.0151	0	2	KLGR	LAVQLVAGGSGVK	NAKI	MOD:01715 K13;MOD:01715 L1	0	O49485	O49485{398-410}	0	0	0	O49485	772	772	76.74	76.74	28.6061	24.437	13.5686	13.5528	178.021
41717@20150821_01_AAroca_TMT6plex.cmpd.mgf	148.85	916.97	2	0	-0.018	0	2	PAFR	VYVGNLPWDVDNGR	LEQL	MOD:01715 V1	0	Q04836	Q04836{246-259}	0	0	0	Q04836;Q04836-2;Q04836-3	738	738	60.81	60.81	23.0379	18.7881	13.3188	13.5528	176.002
47345@20150821_01_AAroca_TMT6plex.cmpd.mgf	165.3	776.722	3	0	0.0119	0	2	PIGR	IEMELFADTTPNTAENFR	ALCT	MOD:01715 I1	0	Q42406	Q42406{20-37}	0	0	0	Q42406	711	711	86.9	86.9	33.8318	29.1376	14.0506	13.5528	101.755
42461@20150821_01_AAroca_TMT6plex.cmpd.mgf	151.03	794.09	3	0	-0.0216	0	2	GEAK	IEDLSSQLQSQAAEQFK	APNL	MOD:01715 K17;MOD:01715 I1	0	Q6ICZ8	Q6ICZ8{114-130}	0	0	0	Q6ICZ8	794	794	93.24	93.24	28.0652	23.6047	13.5528	13.5528	120.381
46953@20150821_01_AAroca_TMT6plex.cmpd.mgf	164.15	706.739	3	0	-0.021	0	2	NVMR	IINEPTAAAIAYGLDK	KATS	MOD:01715 K16;MOD:01715 I1	0	O65719;P22953;P22954;Q39043;Q9LHA8;Q9LKR3;Q9S9N1	O65719{176-191};P22953{176-191};P22954{176-191};Q39043{204-219};Q9LHA8{176-191};Q9LKR3{204-219};Q9S9N1{175-190}	0	0	0	F4K007;F4KCE5;O65719;P22953;P22954;Q39043;Q9C7X7;Q9LHA8;Q9LKR3;Q9S9N1	831	831	76.98	76.98	24.5636	19.5945	14.3279	13.5376	116.998
38536@20150821_01_AAroca_TMT6plex.cmpd.mgf	139.55	853.089	3	0	-0.0242	0	2	SGQR	FGVPMGYGGPHAAFLATSQEYK	RMMP	MOD:01715 K22	0	O80988;Q94B78	O80988{346-367};Q94B78{340-361}	0	0	0	B3H5Y8;O80988;Q94B78	610	610	84.4	84.4	20.7567	15.6018	13.3372	13.5376	84.8807
44111@20150821_01_AAroca_TMT6plex.cmpd.mgf	155.85	801.059	3	0	-0.0105	0	2	GKMK	GILGYTEDDVVSTDFVGDNR	SSIF	MOD:01715 G1	0	P25858;Q9FX54	P25858{276-295};Q9FX54{276-295}	0	0	0	F4HQT1;P25858;Q9FX54	762	762	79.2	79.2	26.0437	21.1493	13.5376	13.5376	123.198
42543@20150821_01_AAroca_TMT6plex.cmpd.mgf	151.28	696.059	3	0	-0.0201	0	2	HGRK	DSPLDVVVINDTGGVK	QASH	MOD:01715 K16;MOD:01715 D1	0	Q9LPW0	Q9LPW0{88-103}	0	0	0	Q9LPW0;Q9LPW0-2	742	742	69.33	69.33	31.1218	26.1825	13.8239	13.5376	108.747
58482@20150821_01_AAroca_TMT6plex.cmpd.mgf	198.05	768.097	3	0	-0.0309	0	2	KPAR	VILQDFTGVPVLVDLASMR	DAVK	MOD:01715 V1	0	Q94A28	Q94A28{184-202}	0	0	0	Q94A28	821	821	69.95	69.95	30.6399	26.075	13.2366	13.5376	122.463
62693@20150821_01_AAroca_TMT6plex.cmpd.mgf	211.22	909.882	3	0	-0.0186	1	2	YYAR	TKGADAVLLIAAVLADLEITFLLK	ICKK	MOD:01715 K24	0	P49572	P49572{262-285}	0	0	0	P49572	888	888					13.7212	13.5376	148.835
47488@20150821_01_AAroca_TMT6plex.cmpd.mgf	165.72	756.745	3	0	-0.0255	0	2	PIGK	VPVLETPEGPIFESNAIAR	YVSR	MOD:01715 V1	0	Q9FVT2	Q9FVT2{54-72}	0	0	0	Q9FVT2	819	819	78.16	78.16	27.8421	23.2324	13.6778	13.5376	106.078
29626@20150821_01_AAroca_TMT6plex.cmpd.mgf	113.53	815.909	2	0	-0.0121	0	2	NQAR	GAVGVGPMQWDER	VAAY	MOD:01715 G1	0	P33154	P33154{42-54}	0	0	0	P33154	737	737	73.55	73.55	24.4649	19.8248	13.8539	13.5376	182.793
24208@20150821_01_AAroca_TMT6plex.cmpd.mgf	97.75	552.32	3	0	-0.0086	0	2	GDAK	LGDGAAESLHVK	DYKY	MOD:01715 K12;MOD:01715 L1	0	Q9LF98	Q9LF98{343-354}	0	0	0	Q9LF98	703	703	48.18	48.18	23.477	19.1849	13.7447	13.5229	92.9231
37994@20150821_01_AAroca_TMT6plex.cmpd.mgf	137.97	797.733	3	0	-0.0212	0	2	LTLK	YPIEHGIVSNWDDMEK	IWHH	MOD:01715 K16;MOD:01715 Y1	0	P53492	P53492{71-86}	0	0	0	P53492;P53496	723	723	75.24	75.24	28.4702	23.8495	14.1675	13.5229	111.47
35958@20150821_01_AAroca_TMT6plex.cmpd.mgf	132.02	1099.04	2	0	-0.017	0	2	RLGR	TGAEEVYQLGPLNEYER	IGLE	MOD:01715 T1	0	Q9ZP05	Q9ZP05{315-331}	0	0	0	F4KDZ4;Q9ZP05	745	745	72.03	72.03	30.4038	25.5122	13.9586	13.5229	183.196
56281@20150821_01_AAroca_TMT6plex.cmpd.mgf	191.6	728.719	3	0	-0.0237	0	2	SLKR	LGTDYIDLLQIHWPDR	YVPL	MOD:01715 L1	0	Q8VZ23	Q8VZ23{177-192}	0	0	0	Q8VZ23	673	673	64.08	64.08	32.082	27.7454	13.4815	13.5229	93.5821
21703@20150821_01_AAroca_TMT6plex.cmpd.mgf	90.45	631.681	3	0	-0.0123	0	2	GAQR	AASTHGIALVAPDTSPR	GLNV	MOD:01715 A1	0	Q8LAS8	Q8LAS8{73-89}	0	0	0	Q8LAS8	687	687	49.11	49.11	26.8578	22.4048	13.1612	13.5229	100.961
33251@20150821_01_AAroca_TMT6plex.cmpd.mgf	124.12	724.043	3	0	-0.0184	0	2	LGGK	GSSLSSSSVYNVASGVANVR	IDSS	MOD:01715 G1	0	F4IYF8	F4IYF8{14-33}	0	0	0	F4IYF8	668	668	52.33	52.33	30.6103	26.0436	13.6021	13.5229	123.581
32417@20150821_01_AAroca_TMT6plex.cmpd.mgf	121.68	749.038	3	0	-0.018	0	2	VFVR	ADLNVPLDDNQTITDDTR	IRAA	MOD:01715 A1	0	Q9LD57	Q9LD57{99-116}	0	0	0	Q9LD57	774	774	97.04	97.04	35.6965	30.8037	13.7959	13.5086	110.18
58434@20150821_01_AAroca_TMT6plex.cmpd.mgf	197.9	1064.18	3	0	-0.0368	0	2	LALK	GGYYDFVNGSFELWELQFGISPVHSI		MOD:01715 G1	0	P42737-2	P42737-2{234-259}	0	0	0	F4K873;F4K875;P42737;P42737-2	779	779	41.46	41.46	30.1493	25.1787	13.9208	13.5086	137.092
47142@20150821_01_AAroca_TMT6plex.cmpd.mgf	164.7	948.522	3	0	-0.0293	1	2	TISR	TISTQGMLAVYNSLSEEGKK	DFET	MOD:01715 K19;MOD:01715 K20;MOD:01715 T1	0	Q05758	Q05758{357-376}	0	0	0	Q05758	850	850	68.72	68.72	35.9163	30.9147	13.6021	13.5086
40037@20150821_01_AAroca_TMT6plex.cmpd.mgf	143.93	926.483	2	0	-0.0143	0	2	FAER	GMEFFVAQSYSK	NLGL	MOD:01715 K12;MOD:01715 G1	0	P46248	P46248{287-298}	0	0	0	B9DG21;F4JTH0;P46248	679	679	77.62	77.62	27.1056	22.4698	13.1135	13.5086	164.582
41744@20150821_01_AAroca_TMT6plex.cmpd.mgf	148.93	845.458	3	0	-0.0212	1	2	MVSK	KNEQSIVGAATIEANTVYGALR	GLET	MOD:01715 K1	0	A7WM73	A7WM73{131-152}	0	0	0	A7WM73	558	558	44.03	44.03	23.9188	19.0724	13.7959	13.5086	123.766
35115@20150821_01_AAroca_TMT6plex.cmpd.mgf	129.55	810.775	3	0	-0.0219	0	2	TVGR	GGGPTHLAILSQPPDTINGSLR	VTVQ	MOD:01715 G1	0	Q9MAH0	Q9MAH0{644-665}	0	0	0	Q9MAH0	695	695	75.78	75.78	29.1216	24.5015	13.7212	13.4949	115.913
49143@20150821_01_AAroca_TMT6plex.cmpd.mgf	170.57	711.707	3	0	-0.0233	0	2	FAKK	LAALADVYVNDAFGTAHR	AHAS	MOD:01715 L1	0	Q9SAJ4	Q9SAJ4{138-155}	0	0	0	Q9SAJ4	796	796	86.42	86.42	25.5834	20.9053	12.2218	13.4949	115.964
47383@20150821_01_AAroca_TMT6plex.cmpd.mgf	165.4	912.996	2	0	-0.0168	0	2	DLPK	TEEVADVLDTFK	VISE	MOD:01715 K12;MOD:01715 T1	0	Q5GM68	Q5GM68{501-512}	0	0	0	Q5GM68	626	626	56.32	56.32	29.1747	24.6061	13.4318	13.4815	173.995
29041@20150821_01_AAroca_TMT6plex.cmpd.mgf	111.83	614.352	3	0	-0.0132	0	2	PRVK	GSSAALVLDGHDLK	LLSV	MOD:01715 K14;MOD:01715 G1	0	Q8H0S9	Q8H0S9{47-60}	0	0	0	B3H621;F4I3R0;F4I3R1;F4I3R4;Q8H0S9	722	722	41.69	41.69	27.5279	23.0708	13.585	13.4815	88.8602
27976@20150821_01_AAroca_TMT6plex.cmpd.mgf	108.73	736.367	3	0	-0.0174	1	2	LREK	GVEFEYREEDFSNK	SPLL	MOD:01715 K14;MOD:01715 G1	0	Q8L7C9	Q8L7C9{27-40}	0	0	0	Q8L7C9	561	561	62.05	62.05	31.7729	27.2158	13.8861	13.4815	116.091
40217@20150821_01_AAroca_TMT6plex.cmpd.mgf	144.47	990.528	2	0	-0.0205	0	2	DTCR	AIGFVSDDVGLDADK	CKVL	MOD:01715 K15;MOD:01715 A1	0	P23686	P23686{75-89}	0	0	0	P23686	718	718	66.04	66.04	25.6245	20.7609	13.9586	13.4815	173.86
38170@20150821_01_AAroca_TMT6plex.cmpd.mgf	138.48	741.404	3	0	-0.0205	0	2	LTGK	TITLEVESSDTIDNVK	AKIQ	MOD:01715 K16;MOD:01715 T1	0	P59232;Q9SHE7	P59232{12-27};Q9SHE7{12-27}	0	0	0	B9DHA6;F4I9X6;F4JGM3;P0CH32;P0CH33;P59232;P59233;P59271;Q1EC66;Q39256;Q3E7K8;Q3E7T8;Q3E7T8-2;Q3EAA5;Q42202;Q8H159;Q8H159-2;Q8RUC6;Q9FHQ6;Q9SHE7	724	724	94.93	94.93	27.039	22.4577	13.6778	13.4815	116.87
41531@20150821_01_AAroca_TMT6plex.cmpd.mgf	148.32	769.094	3	0	-0.0197	0	2	PGVR	FPGLTHPGVIGTAPSNELLR	IWND	MOD:01715 F1	0	B9DFI3	B9DFI3{156-175}	0	0	0	B9DFI3;F4JS39;Q9SZE9	627	627	46.33	46.33	27.1538	22.4303	13.3768	13.4815	102.594
24317@20150821_01_AAroca_TMT6plex.cmpd.mgf	98.07	818.918	2	0	-0.0132	0	2	VNFK	SSTVMENEEILR	SQQA	MOD:01715 S1	0	Q9ZNZ7	Q9ZNZ7{543-554}	0	0	0	Q9ZNZ7;Q9ZNZ7-2	640	640	71.04	71.04	29.8505	24.9701	12.9586	13.4685	176.802
41293@20150821_01_AAroca_TMT6plex.cmpd.mgf	147.62	799.451	3	0	-0.0217	1	2	VWKR	KAEQYLADSGIPYTIIR	AGGL	MOD:01715 K1;MOD:01715 K1	0	O80934	O80934{229-245}	0	0	0	O80934	727	727	59.06	59.06			13.1192	13.4685	116.993
59218@20150821_01_AAroca_TMT6plex.cmpd.mgf	200.22	695.728	3	0	-0.0224	0	2	IWIK	LPLGLANLVEAAVSEGFR	YHHA	MOD:01715 L1	0	Q9SU14	Q9SU14{57-74}	0	0	0	F4JRE7;Q9SU14	845	845	96.8	96.8	30.3897	25.8587	13.5686	13.4685	127.559
51925@20150821_01_AAroca_TMT6plex.cmpd.mgf	178.72	735.427	3	1	-0.0208	0	2	NAYK	VIEAGANALVAGSAVFGAK	DYAE	MOD:01715 K19;MOD:01715 V1	0	Q9SAU2	Q9SAU2{243-261}	0	0	0	Q9SAU2	642	642	56.25	56.25	31.3503	26.537	13.6198	13.4685	121.173
54287@20150821_01_AAroca_TMT6plex.cmpd.mgf	185.67	856.443	3	0	-0.0304	0	2	EAFR	LGINFFDTSPYYGGTLSEK	MLGK	MOD:01715 K19;MOD:01715 L1	0	O81884	O81884{48-66}	0	0	0	O81884	613	613	55.91	55.91	34.7543	29.9761	13.6778	13.4685	123.863
41147@20150821_01_AAroca_TMT6plex.cmpd.mgf	147.18	920.754	3	0	-0.0274	0	2	VILR	NIMENPAWYTQYTPYQAEISQGR	LESL		0	O80988;Q94B78	O80988{174-196};Q94B78{168-190}	0	0	0	B3H5Y8;O80988;Q94B78	568	568	85.9	85.9	31.5189	26.6744	12.6383	13.4559	121.939
28301@20150821_01_AAroca_TMT6plex.cmpd.mgf	109.67	671.675	3	0	-0.0142	0	2	ARAK	HYLSLTSGGLGAYSDSR	GLPG	MOD:01715 H1	0	Q9LR30;Q9S7E9	Q9LR30{91-107};Q9S7E9{91-107}	0	0	0	Q9LR30;Q9LR30-2;Q9S7E9	841	841	115.59	115.59	26.4879	21.6939	13.0757	13.4559	108.66
14747@20150821_01_AAroca_TMT6plex.cmpd.mgf	70.25	707.403	3	0	-0.0124	1	2	EEEK	AAPVTTETKEEEK	AAPG	MOD:01715 K9;MOD:01715 K13;MOD:01715 A1	0	Q56ZI2	Q56ZI2{238-250,251-263}	0	0	0	Q56ZI2	432	432	42.12	42.12	22.7133	18.078	13.2291	13.4559
24795@20150821_01_AAroca_TMT6plex.cmpd.mgf	99.45	749.719	3	0	-0.0171	0	2	TGSR	NVVDGSTTFHSATVAAVGER	FLAR	MOD:01715 N1	0	O49006	O49006{349-368}	0	0	0	O49006;Q42534	671	671	66.06	66.06	26.8963	22.0854	13.6021	13.4559	135.297
29508@20150821_01_AAroca_TMT6plex.cmpd.mgf	113.18	915.483	2	0	-0.0112	0	2	IYSK	YAGTEVEFNDVK	HLIL	MOD:01715 K12;MOD:01715 Y1	0	O65282	O65282{128-139}	0	0	0	O65282	705	705	77.2	77.2	30.1665	25.7627	13.2291	13.4559	168.259
43487@20150821_01_AAroca_TMT6plex.cmpd.mgf	154.02	860.063	3	0	-0.0236	0	2	SFKK	FNDEFMTQYDNNFGYSK		MOD:01715 K17;MOD:01715 F1	0	Q9LR30	Q9LR30{464-480}	0	0	0	Q9LR30	710	710	59.44	59.44	30.5623	25.8616	13.4318	13.4437	99.2628
50369@20150821_01_AAroca_TMT6plex.cmpd.mgf	174.15	835.119	3	0	-0.0286	1	2	KPLR	EALKDPGDFLFSDFSK	FDRP	MOD:01715 K4;MOD:01715 K16;MOD:01715 E1	0	P93028	P93028{334-349}	0	0	0	P93028	642	642	40.57	40.57	27.5192	22.3964	13.4685	13.4437
30429@20150821_01_AAroca_TMT6plex.cmpd.mgf	115.88	680.682	3	0	-0.016	0	2	ERAR	GITINTATVEYETENR	HYAH	MOD:01715 G1	0	P17745	P17745{127-142}	0	0	0	P17745	668	668	60.46	60.46	29.4768	25.0566	12.6021	13.4437	106.022
44867@20150821_01_AAroca_TMT6plex.cmpd.mgf	158.07	987.542	2	0	-0.0183	0	2	FPYK	EIENGILWEVEGK	WVTV	MOD:01715 K13;MOD:01715 E1	0	P31265	P31265{22-34}	0	0	0	P31265	776	776	84.04	84.04	29.3871	24.8577	13.6383	13.4437	187.657
46634@20150821_01_AAroca_TMT6plex.cmpd.mgf	163.22	963.972	2	0	-0.02	0	2	QPMK	LYSSLWNADDWATR	GGLE	MOD:01715 L1	0	Q39099	Q39099{193-206}	0	0	0	Q39099	539	539	22.63	22.63	20.5455	15.4949	12.585	13.4437	123.22
57593@20150821_01_AAroca_TMT6plex.cmpd.mgf	195.45	1046.57	2	0	-0.0238	0	2	LINK	FADLIEENIEELAK	LDAV	MOD:01715 K14;MOD:01715 F1	0	Q56YU0	Q56YU0{90-103}	0	0	0	Q56YU0	694	694	82.73	82.73	30.9728	26.2599	13.6576	13.4318	174.35
52770@20150821_01_AAroca_TMT6plex.cmpd.mgf	181.2	806.074	3	0	-0.0319	0	2	DIRK	DLYGNIVLSGGTTMFSGIADR	MSKE	MOD:01715 D1	0	Q96293	Q96293{294-314}	0	0	0	F4J8V9;Q96292;Q96293	761	761	78.07	78.07	32.9185	28.2267	13.4815	13.4318	116.876
33193@20150821_01_AAroca_TMT6plex.cmpd.mgf	123.95	743.333	3	0	-0.0193	0	2	SLVR	AFMWDSGSNVGEFDGHSR	RVLS	MOD:01715 A1	0	Q9LV35	Q9LV35{128-145}	0	0	0	Q9LV35	837	837	74.11	74.11	29.9194	24.8334	14.1938	13.4318	123.693
38478@20150821_01_AAroca_TMT6plex.cmpd.mgf	139.38	948.039	2	0	-0.0193	0	2	QKAK	EIVNSESVVVFSK	TYCP	MOD:01715 K13;MOD:01715 E1	0	Q9FNE2	Q9FNE2{8-20}	0	0	0	Q9FNE2	671	671	57.78	57.78	23.9129	19.4832	13.3372	13.4318	148.929
15798@20150821_01_AAroca_TMT6plex.cmpd.mgf	73.3	809.947	2	0	-0.0304	0	2	LIAK	NAGVNGSVVSEK	VLSN	MOD:01715 K12;MOD:01715 N1	0	P21240;Q9LJE4	P21240{513-524};Q9LJE4{509-520}	0	0	0	C0Z361;P21240;Q9LJE4	563	563	55.31	55.31	21.3739	16.614	13.4949	13.4202	165.748
22787@20150821_01_AAroca_TMT6plex.cmpd.mgf	93.6	685.692	3	0	-0.0128	0	2	TCLK	TWGGRPENVNAAQTTLLAR	AKAN		0	Q944G9	Q944G9{348-366}	0	0	0	Q944G9	608	608	72.08	72.08	30.2884	25.7248	13.3279	13.4202	109.462
44640@20150821_01_AAroca_TMT6plex.cmpd.mgf	157.4	681.746	3	0	-0.0163	0	2	ANNK	VVIGPATVGGIQAGAFK	IGDT	MOD:01715 K17;MOD:01715 V1	0	Q9FGX1	Q9FGX1{132-148}	0	0	0	Q9FGX1	714	714	49.64	49.64	33.0441	28.2376	13.585	13.4202	113.001
58622@20150821_01_AAroca_TMT6plex.cmpd.mgf	198.47	807.413	3	0	-0.0284	0	2	AKYR	MLVGMVDVIFSDVAQPDQAR	ILAL	MOD:01715 M1	0	Q94AH9	Q94AH9{220-239}	0	0	0	Q94AH9;Q9FEF8	527	527	25.25	25.25	22.5635	17.5683	13.699	13.4202	101.531
37398@20150821_01_AAroca_TMT6plex.cmpd.mgf	136.23	965.98	2	0	-0.02	0	2	GNLK	SSPWSELDGLQPETR	IINE	MOD:01715 S1	0	O80585	O80585{408-422}	0	0	0	O80585	643	643	69.62	69.62	29.8136	25.3581	13.6383	13.4089	184.848
50164@20150821_01_AAroca_TMT6plex.cmpd.mgf	173.55	806.441	3	0	0.0417	0	2	HLWK	ILAEQFGIEEYGFEEGK	NLGL	MOD:01715 K17;MOD:01715 I1	0	Q9STX2	Q9STX2{289-305}	0	0	0	Q9STX2;Q9STX2-2	791	791	85.33	85.33	30.2529	25.315	13.5686	13.4089	123.429
42520@20150821_01_AAroca_TMT6plex.cmpd.mgf	151.22	801.057	3	0	-0.0181	0	2	GKMK	GILGYTEDDVVSTDFVGDNR	SSIF	MOD:01715 G1	0	P25858;Q9FX54	P25858{276-295};Q9FX54{276-295}	0	0	0	F4HQT1;P25858;Q9FX54	777	777	83.1	83.1	29.2634	24.6393	14.5376	13.3979	125.379
45393@20150821_01_AAroca_TMT6plex.cmpd.mgf	159.62	709.364	3	0	-0.0223	0	2	QLLR	IEEELGSEAIYAGVNFR	KPVE	MOD:01715 I1	0	P25696	P25696{422-438}	0	0	0	P25696	726	726	80.76	80.76	32.782	28.4479	13.0088	13.3979	105.334
27767@20150821_01_AAroca_TMT6plex.cmpd.mgf	108.12	808.939	2	0	-0.0113	0	2	CGKR	LASIGLENTEANR	QAYR	MOD:01715 L1	0	Q9SJU4	Q9SJU4{84-96}	0	0	0	F4IGL5;F4IGL7;Q9SJU4	711	711	80.57	80.57	28.8657	24.3654	13.5528	13.3979	182.993
27165@20150821_01_AAroca_TMT6plex.cmpd.mgf	106.37	775.103	3	0	-0.0197	0	2	AKNK	AFDLGSKPEGTSTPTK	DFKA	MOD:01715 K7;MOD:01715 K16;MOD:01715 A1	0	Q94EG6	Q94EG6{225-240}	0	0	0	Q94EG6	590	590	45.3	45.3	28.9504	23.9425	12.9208	13.3979
38473@20150821_01_AAroca_TMT6plex.cmpd.mgf	139.37	845.476	3	0	-0.0234	0	2	LQNK	IDLIQENVAINQHEAIQK	FIMN	MOD:01715 K18;MOD:01715 I1	0	O64490	O64490{185-202}	0	0	0	O64490	802	802	84.32	84.32	34.1726	28.8642	13.7959	13.3979	125.846
32896@20150821_01_AAroca_TMT6plex.cmpd.mgf	123.08	805.907	2	0	-0.0144	0	2	CGQR	GGYFEMTNLPPR	VVEE	MOD:01715 G1	0	Q9LR30	Q9LR30{301-312}	0	0	0	Q9LR30;Q9LR30-2	543	543	47.38	47.38	24.7568	20.0371	13.6021	13.3872	162.214
23686@20150821_01_AAroca_TMT6plex.cmpd.mgf	96.23	672.004	3	0	-0.0132	1	2	IWEK	RNDDFPEPSGYMK	FVKQ	MOD:01715 K13;MOD:01715 R1	0	Q9SUR0	Q9SUR0{123-135}	0	0	0	Q9SUR0	665	665	44.69	44.69	31.2463	26.6848	13.284	13.3872	96.3008
44138@20150821_01_AAroca_TMT6plex.cmpd.mgf	155.93	763.431	3	0	-0.0275	1	2	KTNR	VKYPEGWELIEPTLR	ELDA	MOD:01715 K2;MOD:01715 V1	0	O49553	O49553{9-23}	0	0	0	O49553	544	544	23.95	23.95	26.2663	21.69	13.585	13.3872	70.9934
42046@20150821_01_AAroca_TMT6plex.cmpd.mgf	149.82	898.047	2	0	-0.0232	0	2	MEGR	IVDPVTGQILGPK	QTGE	MOD:01715 K13;MOD:01715 I1	0	Q84P21	Q84P21{375-387}	0	0	0	F4HST9;Q84P21	646	646	46.46	46.46	27.4618	23.3041	13.4685	13.3665	174.131
56093@20150821_01_AAroca_TMT6plex.cmpd.mgf	191.03	1039.51	2	0	-0.0258	0	2	DECR	YAIFDFDFVSSEGVPR	SRIF	MOD:01715 Y1	0	Q9ZSK4	Q9ZSK4{67-82}	0	0	0	F4JXD5;Q9ZSK4	497	497	17.68	17.68	20.5895	15.7923	12.8861	13.3665	112.925
53632@20150821_01_AAroca_TMT6plex.cmpd.mgf	183.75	889.85	3	0	-0.0297	1	2	AQQK	KLNLPILPTTTIGSFPQTVELR	RVRR	MOD:01715 K1	0	O50008;Q9SRV5	O50008{426-447};Q9SRV5{426-447}	0	0	0	O50008;Q9SRV5	749	749	80.64	80.64	34.5047	29.3454	13.4949	13.3565	116.94
34664@20150821_01_AAroca_TMT6plex.cmpd.mgf	128.23	771.055	3	0	-0.0124	0	2	TGLR	QFADNEELQSEWASAK	TANK	MOD:01715 K16;MOD:01715 Q1	0	Q9SD76	Q9SD76{527-542}	0	0	0	Q9SD76	690	690	55.15	55.15	35.1801	30.3087	13.3468	13.3565	114.566
40987@20150821_01_AAroca_TMT6plex.cmpd.mgf	146.73	683.034	3	0	-0.0302	0	2	PEIR	DIVDAPPVPALSFSPHR	DKIL	MOD:01715 D1	0	Q8VZF3-2	Q8VZF3-2{119-135}	0	0	0	Q8VZF3;Q8VZF3-2	629	629	49.19	49.19	32.0472	27.5265	13.1308	13.3565	80.6837
58263@20150821_01_AAroca_TMT6plex.cmpd.mgf	197.42	809.501	3	0	-0.0279	1	2	STER	RIILLAFGVELVLTDPAK	GMKG	MOD:01715 K18;MOD:01715 R1	0	P47998	P47998{106-123}	0	0	0	P47998	616	616	46.76	46.76	29.0357	23.6367	13.3768	13.3565	93.1748
51628@20150821_01_AAroca_TMT6plex.cmpd.mgf	177.85	784.102	3	0	-0.0265	0	2	AGIR	QNANAVLNVIANLQQQNLR	ILFD	MOD:01715 Q1	0	O04496	O04496{413-431}	0	0	0	O04496	738	738	61.11	61.11	34.1192	29.2099	13.0132	13.3565	98.6086
41823@20150821_01_AAroca_TMT6plex.cmpd.mgf	149.17	650.382	3	0	-0.0174	0	2	NCSR	GPVIDEAALVEHLK	ENPM	MOD:01715 K14;MOD:01715 G1	0	Q9C9W5	Q9C9W5{274-287}	0	0	0	Q9C9W5;Q9C9W5-2	854	854	70.78	70.78	32.5441	28.0278	13.3565	13.3468	111.601
22697@20150821_01_AAroca_TMT6plex.cmpd.mgf	93.33	685.692	3	0	-0.0128	0	2	TCLK	TWGGRPENVNAAQTTLLAR	AKAN		0	Q944G9	Q944G9{348-366}	0	0	0	Q944G9	611	611	72.15	72.15	28.8006	24.1698	13.4089	13.3468	122.264
30248@20150821_01_AAroca_TMT6plex.cmpd.mgf	115.35	680.682	3	0	-0.0155	0	2	ERAR	GITINTATVEYETENR	HYAH	MOD:01715 G1	0	P17745	P17745{127-142}	0	0	0	P17745	681	681	52.07	52.07	27.2847	22.8645	13.585	13.3468	104.996
52987@20150821_01_AAroca_TMT6plex.cmpd.mgf	181.83	919.522	3	1	-0.024	1	2	IGKK	KFETLSYLPDLSDVELAK	EVDY	MOD:01715 K1;MOD:01715 K18;MOD:01715 K1	0	B3H5S2;P10797	B3H5S2{66-83};P10797{66-83}	0	0	0	B3H5S2;F4KA76;P10797;P10798	775	775	67.98	67.98			12.9208	13.3468
31007@20150821_01_AAroca_TMT6plex.cmpd.mgf	117.55	926.999	2	0	-0.0153	0	2	MALK	ALDYDTLNENVK	KCQY	MOD:01715 K12;MOD:01715 A1	0	Q9LR30	Q9LR30{5-16}	0	0	0	Q9LR30;Q9LR30-2	618	618	78.13	78.13	25.4828	21.0328	13.2218	13.3372	166.687
37338@20150821_01_AAroca_TMT6plex.cmpd.mgf	136.05	845.962	2	0	-0.0161	0	2	AINK	QFAAEEISAQVLR	KLVD	MOD:01715 Q1	0	Q9LTX9;Q9STW6	Q9LTX9{185-197};Q9STW6{185-197}	0	0	0	Q9LTX9;Q9LTX9-2;Q9STW6	720	720	50.16	50.16	29.3427	24.7057	13.4815	13.3372	177.799
56947@20150821_01_AAroca_TMT6plex.cmpd.mgf	193.55	758.446	3	0	-0.0459	0	2	PGFK	VAILGAAGGIGQSLSLLMK	MNPL	MOD:01715 K19;MOD:00719 M18;MOD:01715 V1	0	Q9ZP05	Q9ZP05{45-63}	0	0	0	A8MRP1;B3H560;F4KDZ4;Q9ZP05	811	811	98.85	98.85	31.102	26.6441	13.4685	13.3372
53076@20150821_01_AAroca_TMT6plex.cmpd.mgf	182.1	919.521	3	1	-0.0261	1	2	IGKK	KFETLSYLPDLSDVELAK	EVDY	MOD:01715 K1;MOD:01715 K18;MOD:01715 K1	0	B3H5S2;P10797	B3H5S2{66-83};P10797{66-83}	0	0	0	B3H5S2;F4KA76;P10797;P10798	776	776	67.49	67.49			12.8539	13.3372
42105@20150821_01_AAroca_TMT6plex.cmpd.mgf	150	870.455	2	0	-0.014	0	2	VTNK	VYFDVEIGGEVAGR	IVMG	MOD:01715 V1	0	P34791	P34791{97-110}	0	0	0	F4IX26;F4IX28;P34791	680	680	63.49	63.49	28.5446	23.8306	13.3565	13.3372	179.897
35267@20150821_01_AAroca_TMT6plex.cmpd.mgf	129.98	874.015	2	0	-0.0156	0	2	KLGK	GGSTAVTGILIDGK	KLVV	MOD:01715 K14;MOD:01715 G1	0	Q93YW5;Q9SIU8	Q93YW5{126-139};Q9SIU8{122-135}	0	0	0	Q93YW5;Q9SIU8;Q9SIU8-2	683	683	82.24	82.24	25.3924	21.1103	13.4202	13.3279	182.325
58150@20150821_01_AAroca_TMT6plex.cmpd.mgf	197.08	843.005	2	0	-0.0145	0	2	NLDK	AAELAVSTLQALLR	RTLD	MOD:01715 A1	0	Q8W1X2	Q8W1X2{254-267}	0	0	0	F4K8N1;Q8W1X2;Q8W1X2-2	635	635	74.04	74.04	26.4071	22.2155	13.1249	13.3279	187.47
47051@20150821_01_AAroca_TMT6plex.cmpd.mgf	164.43	877.771	3	0	-0.0287	0	2	RDIR	LDYTLFTAPSTVVNDGQNQYR	NLFH	MOD:01715 L1	0	F4J270	F4J270{216-236}	0	0	0	F4J270	735	735	78.1	78.1	26.4706	21.7447	13.2366	13.3188	100.644
56853@20150821_01_AAroca_TMT6plex.cmpd.mgf	193.27	743.762	3	0	-0.0304	0	2	EPVR	VLVTGAAGQIGYALVPMIAR	GIML	MOD:01715 V1	0	P57106;P93819	P57106{8-27};P93819{8-27}	0	0	0	P57106;P93819	850	850	90.5	90.5	28.3402	23.5118	13.2518	13.3188	132.153
38858@20150821_01_AAroca_TMT6plex.cmpd.mgf	140.48	746.018	3	0	-0.019	0	2	QLLR	DNLTLWTSDLNEEGDER	TKGA	MOD:01715 D1	0	P48347	P48347{227-243}	0	0	0	P48347;P48347-2	659	659	52.96	52.96	28.1241	23.3405	11.4559	13.3188	88.2549
20109@20150821_01_AAroca_TMT6plex.cmpd.mgf	85.82	606.326	3	0	-0.0083	1	2	TCGK	RLDSIGLENTEANR	QAFR	MOD:01715 R1	0	Q944G9	Q944G9{82-95}	0	0	0	F4JUJ5;Q944G9	579	579	48.76	48.76	27.3099	22.6522	13.4685	13.3098	77.6761
42455@20150821_01_AAroca_TMT6plex.cmpd.mgf	151.02	696.059	3	0	-0.0201	0	2	HGRK	DSPLDVVVINDTGGVK	QASH	MOD:01715 K16;MOD:01715 D1	0	Q9LPW0	Q9LPW0{88-103}	0	0	0	Q9LPW0;Q9LPW0-2	808	808	64.17	64.17	28.9571	24.4233	13.585	13.3098	106.185
26657@20150821_01_AAroca_TMT6plex.cmpd.mgf	104.88	776.374	2	0	-0.0098	0	2	QMLK	DAGFDDVIAEDR	TDQF	MOD:01715 D1	0	Q944H0	Q944H0{420-431}	0	0	0	Q944H0;Q944H0-2	648	648	82.66	82.66	31.8975	26.8212	12.8239	13.3098	191.509
52787@20150821_01_AAroca_TMT6plex.cmpd.mgf	181.27	714.725	3	0	-0.0245	0	2	FESK	GLGDTDQVLAYFAVSK	LGEP	MOD:01715 K16;MOD:01715 G1	0	Q9S9M7	Q9S9M7{134-149}	0	0	0	Q9S9M7	832	832	62.93	62.93	35.4106	30.628	13.5686	13.3098	126.378
52058@20150821_01_AAroca_TMT6plex.cmpd.mgf	179.12	979.849	3	1	-0.0383	1	2	QLAK	LRVDIMEVGFPGSSEEELETIK	TIAK	MOD:01715 K22;MOD:01715 L1	0	Q9FG67	Q9FG67{118-139}	0	0	0	Q9FG67	663	663	50.05	50.05	31.5111	26.1605	13.0915	13.3098	119.767
11238@20150821_01_AAroca_TMT6plex.cmpd.mgf	60.05	811.904	2	0	-0.0071	0	2	EVPK	VATEESSAEVTDR	GLFD	MOD:01715 V1	0	P42763	P42763{16-28}	0	0	0	P42763	698	698	86.18	86.18	25.2643	20.3614	13.7696	13.3098	199.006
55372@20150821_01_AAroca_TMT6plex.cmpd.mgf	188.9	800.761	3	0	-0.0281	0	2	GKKK	FETLSYLPDLTDSELAK	EVDY	MOD:01715 K17;MOD:01715 F1	0	P10795	P10795{67-83}	0	0	0	F4HRR5;P10795	798	798	73.31	73.31	27.1004	22.0709	12.9208	13.301	107.447
44679@20150821_01_AAroca_TMT6plex.cmpd.mgf	157.52	758.411	3	0	-0.0199	0	2		MIDPLVNDLAQHYTGK	IKFY	MOD:01715 K16;MOD:01715 M1	0	Q9SEU8	Q9SEU8{115-130}	0	0	0	F4JG94;Q9SEU8	672	672	34.01	34.01	19.6768	14.8294	13.0269	13.301	105.083
38827@20150821_01_AAroca_TMT6plex.cmpd.mgf	140.4	693.715	3	0	-0.0181	0	2	NVLK	GAPHPPSLLMADTWK	KPYS	MOD:01715 K15;MOD:01715 G1	0	O80988;Q94B78	O80988{976-990};Q94B78{970-984}	0	0	0	O80988;Q94B78	791	791	70.74	70.74	31.9699	27.0636	13.2596	13.2924	114.462
48927@20150821_01_AAroca_TMT6plex.cmpd.mgf	169.93	738.726	3	0	-0.023	0	2	TKGR	AIFGSGSPFDPVVYDGK	TYLP	MOD:01715 K17;MOD:01715 A1	0	Q9LYG3	Q9LYG3{464-480}	0	0	0	Q9LYG3	759	759	78.25	78.25	27.4139	23.055	13.3372	13.2924	103.61
47762@20150821_01_AAroca_TMT6plex.cmpd.mgf	166.52	765.437	3	0	-0.0223	0	2	YDMK	MVDLSNKPEWFLK	ISPE	MOD:01715 K7;MOD:01715 K13;MOD:01715 M1	0	Q8LE52	Q8LE52{87-99}	0	0	0	Q8LE52	491	491	53.18	53.18	28.8422	23.9825	13.3872	13.2924
20688@20150821_01_AAroca_TMT6plex.cmpd.mgf	87.5	860.409	2	0	-0.0066	0	2	KAMK	DAIEGMNGQDLDGR	SITV	MOD:01715 D1	0	Q03250	Q03250{64-77}	0	0	0	F4IHK9;Q03250	809	809	86.92	86.92	29.4308	24.802	12.7959	13.2924	194.868
31488@20150821_01_AAroca_TMT6plex.cmpd.mgf	118.95	988.024	2	0	-0.0153	0	2	MESK	TLTAGETPTIVDTDVGR	IGIG	MOD:01715 T1	0	Q8RUF8	Q8RUF8{220-236}	0	0	0	Q8RUF8;Q8RUF8-2	740	740	81.16	81.16	32.8961	28.1645	13.6021	13.2924	212.322
40175@20150821_01_AAroca_TMT6plex.cmpd.mgf	144.35	711.375	3	0	-0.0199	0	2	GNLK	SSPWSELDGLQPETK	IINE	MOD:01715 K15;MOD:01715 S1	0	Q9SE60	Q9SE60{408-422}	0	0	0	Q9SE60	684	684	58.87	58.87	27.29	22.2165	13.1871	13.284	101.021
55713@20150821_01_AAroca_TMT6plex.cmpd.mgf	189.9	861.791	3	1	-0.0303	0	2	NSIK	VAQWMLQVPGATSYMGSIGK	DKYG	MOD:01715 K20;MOD:01715 V1	0	Q9SF85	Q9SF85{73-92}	0	0	0	Q9SF85;Q9SF85-2	734	734	67.19	67.19	31.6583	26.6374	13.8861	13.284	134.753
38747@20150821_01_AAroca_TMT6plex.cmpd.mgf	140.17	780.409	3	0	-0.0187	0	2	SPYK	AVGEDGNTYQFDVPQIK	GKSL	MOD:01715 K17;MOD:01715 A1	0	Q93WN0	Q93WN0{378-394}	0	0	0	Q93WN0	620	620	69.23	69.23	24.9858	20.0604	12.9586	13.284	109.619
53398@20150821_01_AAroca_TMT6plex.cmpd.mgf	183.05	1026.53	2	0	-0.0239	0	2	FFAK	LVDEQIMNVGFISMAR	ADEK	MOD:01715 L1	0	P46421	P46421{102-117}	0	0	0	P46421	645	645	48.61	48.61	24.5703	19.9153	13.3768	13.284	142.342
28480@20150821_01_AAroca_TMT6plex.cmpd.mgf	110.2	671.675	3	0	-0.0142	0	2	ARAK	HYLSLTSGGLGAYSDSR	GLPG	MOD:01715 H1	0	Q9LR30;Q9S7E9	Q9LR30{91-107};Q9S7E9{91-107}	0	0	0	Q9LR30;Q9LR30-2;Q9S7E9	749	749	56.99	56.99	25.0448	20.2019	12.8239	13.2757	105.944
40966@20150821_01_AAroca_TMT6plex.cmpd.mgf	146.67	877.136	3	0	-0.0243	1	2	QGTK	LKDFVSAMESSSTIQSEIAK	LRHE	MOD:01715 K2;MOD:01715 K20	0	Q9SZJ5	Q9SZJ5{472-491}	0	0	0	Q9SZJ5	767	767	103.6	103.6	35.3167		14.585	13.2757	136.249
19574@20150821_01_AAroca_TMT6plex.cmpd.mgf	84.27	642.978	3	0	-0.0076	0	2	DRWR	GLAYDTSDDQQDITR	GKGM	MOD:01715 G1	0	P10896;P10896-2	P10896{73-87};P10896-2{73-87}	0	0	0	F4IVZ7;P10896;P10896-2	696	696	93.36	93.36	27.8188	23.1829	14.0757	13.2757	99.2387
46073@20150821_01_AAroca_TMT6plex.cmpd.mgf	161.58	633.348	3	0	-0.0136	0	2	QPPK	ILVIEGLHPMFDER	VRDL	MOD:01715 I1	0	P25697	P25697{166-179}	0	0	0	P25697	730	730	62.31	62.31	26.6501	21.7246	12.9208	13.2757	94.0029
34176@20150821_01_AAroca_TMT6plex.cmpd.mgf	126.82	753.42	3	0	-0.0203	0	2	TYKR	TTVITQGADPVVVAEDGK	VKKY	MOD:01715 K18;MOD:01715 T1	0	Q9LZG0;Q9SF85	Q9LZG0{261-278};Q9SF85{260-277}	0	0	0	Q9LZG0;Q9SF85;Q9SF85-2	792	792	93.66	93.66	30.2691	25.6895	13.2218	13.2757	114.762
22876@20150821_01_AAroca_TMT6plex.cmpd.mgf	93.85	685.692	3	0	-0.0126	0	2	TCLK	TWGGRPENVNAAQTTLLAR	AKAN		0	Q944G9	Q944G9{348-366}	0	0	0	Q944G9	637	637	60.14	60.14	28.6893	24.1638	13.2291	13.2676	125.9
57078@20150821_01_AAroca_TMT6plex.cmpd.mgf	193.93	951.865	3	0	-0.0328	0	2	VNDR	FLSNVPGVYAIGDVIPGPMLAHK	AEED	MOD:01715 K23;MOD:01715 F1	0	Q9M5K3	Q9M5K3{342-364}	0	0	0	Q9M5K3	739	739	102.2	102.2	27.9535	22.5007	13.1367	13.2676	140.209
44043@20150821_01_AAroca_TMT6plex.cmpd.mgf	155.65	730.764	3	0	-0.0192	0	2	EAEK	KPYIASMGVYVFK	KEIL	MOD:01715 K1;MOD:01715 K13;MOD:01715 K1	0	P55229	P55229{297-309}	0	0	0	P55229	566	566	40.42	40.42			13.3372	13.2676
34677@20150821_01_AAroca_TMT6plex.cmpd.mgf	128.27	582.037	3	0	-0.0149	1	2	YDPK	KLLGVTTLDVAR	ANTF	MOD:01715 K1;MOD:01715 K1	0	Q9ZP05	Q9ZP05{183-194}	0	0	0	A8MRP1;B3H560;F4KDZ4;Q9ZP05	712	712	43.87	43.87			13.2676	13.2676	106.502
38687@20150821_01_AAroca_TMT6plex.cmpd.mgf	139.98	876.983	2	0	-0.0107	0	2	NEIK	DSVVAGFQWASK	EGPL	MOD:01715 K12;MOD:01715 D1	0	Q9ASR1	Q9ASR1{662-673}	0	0	0	F4JB05;F4JB06;Q9ASR1	677	677	64.93	64.93	27.8996	23.3373	13.6383	13.2596	179.394
53025@20150821_01_AAroca_TMT6plex.cmpd.mgf	181.95	677.03	3	0	-0.0215	0	2	YNIK	AYLPVVESFGFSSQLR	AATS	MOD:01715 A1	0	Q9ASR1	Q9ASR1{771-786}	0	0	0	Q9ASR1	755	755	51.03	51.03	28.3988	23.7448	14.0809	13.2596	90.0552
39494@20150821_01_AAroca_TMT6plex.cmpd.mgf	142.35	809.424	3	0	-0.0169	0	2	ETMK	NAGVPTVPGSDGLLQSTEEAVR	VANE	MOD:01715 N1	0	O04983	O04983{197-218}	0	0	0	F4JYE0;F4JYE1;O04983	706	706	78.52	78.52	27.7779	22.7322	13.1612	13.2596	105.679
29353@20150821_01_AAroca_TMT6plex.cmpd.mgf	112.73	737.045	3	0	-0.0166	0	2	APSK	DAPMFVVGVNEHEYK	SDLD	MOD:01715 K15;MOD:00719 M4;MOD:01715 D1	0	P25858;Q9FX54	P25858{131-145};Q9FX54{131-145}	0	0	0	P25858;Q9FX54	617	617	61.87	61.87	25.4013	20.8143	14.4202	13.2518
38295@20150821_01_AAroca_TMT6plex.cmpd.mgf	138.85	823.804	3	0	-0.0264	1	2	DITR	KTPASFEPSIDYVVTK	IPRF	MOD:01715 K1;MOD:01715 K16;MOD:01715 K1	0	Q42601	Q42601{434-449}	0	0	0	Q42601	733	733	57.91	57.91			13.2147	13.2518
53808@20150821_01_AAroca_TMT6plex.cmpd.mgf	184.25	819.769	3	0	-0.0301	0	2	EVIK	GWDQGILGSDGIPPMLTGGK	RTLR	MOD:01715 K20;MOD:01715 G1	0	Q9SCY2	Q9SCY2{148-167}	0	0	0	Q9SCY2	633	633	22.55	22.55	28.9393	24.113	13.2076	13.2518	103.719
41996@20150821_01_AAroca_TMT6plex.cmpd.mgf	149.68	650.382	3	0	-0.0174	0	2	NCSR	GPVIDEAALVEHLK	ENPM	MOD:01715 K14;MOD:01715 G1	0	Q9C9W5	Q9C9W5{274-287}	0	0	0	Q9C9W5;Q9C9W5-2	782	782	51.89	51.89	29.4575	24.9694	13.284	13.2441	96.6722
46455@20150821_01_AAroca_TMT6plex.cmpd.mgf	162.7	1165.09	2	0	-0.0285	0	2	ALQR	TVPAAVPAIVFLSGGQSEEEATR	NLNA		0	Q9LF98;Q9SJQ9	Q9LF98{254-276};Q9SJQ9{254-276}	0	0	0	B3H6D7;Q9LF98;Q9SJQ9	506	506	42.97	42.97	21.1967	16.5754	13.0605	13.2441	90.6633
44057@20150821_01_AAroca_TMT6plex.cmpd.mgf	155.68	962.2	3	0	-0.0249	1	2	RLLR	DKSPLPIAAYQVSGEYSMIK	AGGV	MOD:01715 K2;MOD:01715 K20;MOD:01715 D1	0	Q9SFH9	Q9SFH9{365-384}	0	0	0	Q9SFH9	590	590	35.74	35.74	26.8613	21.684	12.9586	13.2441
54464@20150821_01_AAroca_TMT6plex.cmpd.mgf	186.18	785.461	3	0	-0.0256	1	2	MTTR	GLSEKDFVVVADFIK	EGVE	MOD:01715 K5;MOD:01715 K15;MOD:01715 G1	0	Q94JQ3	Q94JQ3{460-474}	0	0	0	Q94JQ3	615	615	37.36	37.36	29.7186	25.2944	13.3872	13.2441
42127@20150821_01_AAroca_TMT6plex.cmpd.mgf	150.07	719.435	3	0	-0.0412	0	2	GMSK	KPITVSTTSFIFK	DLAL	MOD:01715 K1;MOD:01715 K13;MOD:01715 K1	0	Q8LCU7	Q8LCU7{293-305}	0	0	0	F4J6R6;Q8LCU7	666	666	45.38	45.38			13.2676	13.2441
19608@20150821_01_AAroca_TMT6plex.cmpd.mgf	84.35	778.42	2	0	-0.0055	0	2	TLHK	AGVSATDDSFK	YIWF	MOD:01715 K11;MOD:01715 A1	0	P36428	P36428{529-539}	0	0	0	F4I4Z2;P36428;P36428-2	660	660	60.65	60.65	27.9238	23.2069	12.2441	13.2366	163.543
48423@20150821_01_AAroca_TMT6plex.cmpd.mgf	168.47	756.703	3	0	0.0237	0	2	FTYK	DGSQFVFMDLTTYEETR	LNES	MOD:01715 D1	0	Q8VZW6	Q8VZW6{127-143}	0	0	0	Q8VZW6	572	572	43.3	43.3	29.1119	24.2723	13.2518	13.2366	98.7397
41861@20150821_01_AAroca_TMT6plex.cmpd.mgf	149.28	811.474	2	0	-0.0168	0	2	GLAR	AIDLAESAFVK	K	MOD:01715 K11;MOD:01715 A1	0	P32068	P32068{584-594}	0	0	0	F4K0T5;P32068	645	645	68.61	68.61	30.8897	26.7066	13.1192	13.2366	161.619
42076@20150821_01_AAroca_TMT6plex.cmpd.mgf	149.9	902.527	2	0	-0.0127	0	2	HFVR	ANNLVSSVVSEVK	SKAS	MOD:01715 K13;MOD:01715 A1	0	Q9M0Y6	Q9M0Y6{122-134}	0	0	0	Q9M0Y6	634	634	79.34	79.34	27.4049	22.5725	13.3468	13.2366	174.054
32204@20150821_01_AAroca_TMT6plex.cmpd.mgf	121.05	768.748	3	0	-0.0231	1	2	ALAK	ALAGQKDEALFSANAAALASR	RSSP	MOD:01715 K6	0	O50008	O50008{367-387}	0	0	0	O50008	754	754	81.06	81.06	28.4097	23.7264	13.0506	13.2291	122.034
57902@20150821_01_AAroca_TMT6plex.cmpd.mgf	196.35	706.39	3	0	-0.0233	0	2	NADR	LIFPGVGAFAPAMDVLNR	TGMA	MOD:01715 L1	0	Q9SZ30	Q9SZ30{103-120}	0	0	0	Q9SZ30	796	796	60.6	60.6	28.388	23.7621	13.5229	13.2291	107.637
33137@20150821_01_AAroca_TMT6plex.cmpd.mgf	123.78	888.471	2	0	-0.0157	0	2	RRMR	LYDPNQETLNALR	GSNI	MOD:01715 L1	0	F4J270	F4J270{66-78}	0	0	0	F4J270	588	588	56.6	56.6	22.9154	18.4231	13.4089	13.2218	180.324
37846@20150821_01_AAroca_TMT6plex.cmpd.mgf	137.55	872.499	3	0	-0.0219	1	2	RIAK	LSGGVAVIQVGAQTETELKEK	KLRV	MOD:01715 K19;MOD:01715 K21	0	P21240;Q9LJE4	P21240{426-446};Q9LJE4{422-442}	0	0	0	C0Z361;P21240;Q9LJE4	639	639	48.13	48.13	25.1216	19.7182	12.8539	13.2147	107.255
42254@20150821_01_AAroca_TMT6plex.cmpd.mgf	150.43	918.817	3	0	-0.0261	0	2	GMVK	MTPTKPMVVETFSEYPPLGR	FAVR	MOD:01715 K5;MOD:00719 M1;MOD:01715 M1	0	P0DH99	P0DH99{392-411}	0	0	0	F4HUA0;P0DH99;Q0WL56;Q8GTY0;Q8W4H7	513	513	32.13	32.13	23.3545	18.6052	12.699	13.2147
16720@20150821_01_AAroca_TMT6plex.cmpd.mgf	75.98	644.007	3	0	-0.0038	0	2	GDRK	ALQAGTSHNLGQNFSR	AFGT	MOD:01715 A1	0	Q9FYR6	Q9FYR6{282-297}	0	0	0	Q9FYR6	771	771	66.85	66.85	23.9842	19.2313	13.0223	13.2147	114.658
34856@20150821_01_AAroca_TMT6plex.cmpd.mgf	128.8	582.037	3	0	-0.0151	1	2	YDPK	KLLGVTTLDVAR	ANTF	MOD:01715 K1;MOD:01715 K1	0	Q9ZP05	Q9ZP05{183-194}	0	0	0	A8MRP1;B3H560;F4KDZ4;Q9ZP05	758	758	41.55	41.55			13.2291	13.2076	109.169
58726@20150821_01_AAroca_TMT6plex.cmpd.mgf	198.77	945.052	2	0	-0.0235	0	2	GCGK	TTLVFALDYLFK	TTKK	MOD:01715 K12;MOD:01715 T1	0	Q944I4	Q944I4{222-233}	0	0	0	A8MQE0;F4HS63;Q944I4	612	612	53.74	53.74	27.2844	22.8336	13.0044	13.2007	136.558
19848@20150821_01_AAroca_TMT6plex.cmpd.mgf	85.05	791.941	2	0	-0.0105	0	2	VRCK	ANSEATLGAYK	GDAK	MOD:01715 K11;MOD:01715 A1	0	Q9SJQ9	Q9SJQ9{328-338}	0	0	0	B3H6D7;Q9SJQ9	628	628	75.68	75.68	20.4462	16.2784	13.1192	13.1938	173.244
20198@20150821_01_AAroca_TMT6plex.cmpd.mgf	86.08	625.35	3	0	-0.0102	0	2	EAYK	AAVAAAENGLAPTHPVR	LGLA	MOD:01715 A1	0	P48347	P48347{155-171}	0	0	0	F4I1C1;P48347;P48347-2	783	783	114.37	114.37	29.9505	25.5397	13.1192	13.1938	127.308
37128@20150821_01_AAroca_TMT6plex.cmpd.mgf	135.43	1041.1	2	0	-0.016	0	2	FLVK	AGSGVATLGLPDSPGVPK	AATS	MOD:01715 K18;MOD:01715 A1	0	P42799;Q42522	P42799{202-219};Q42522{200-217}	0	0	0	P42799;Q42522	926	926	129.59	129.59	30.3985	26.0598	13.2291	13.1938	196.482
43698@20150821_01_AAroca_TMT6plex.cmpd.mgf	154.63	909.518	2	0	-0.018	0	2	GAVK	IAVDMVGEGLVEK	SSAI	MOD:01715 K13;MOD:01715 I1	0	O23404	O23404{439-451}	0	0	0	O23404;O23404-2;O23404-3;O23404-4	764	764	78.96	78.96	30.6146	26.3526	13.1675	13.1871	192.597
51934@20150821_01_AAroca_TMT6plex.cmpd.mgf	178.75	892.932	2	0	-0.0199	0	2	DAIK	MFVLDEADEMLSR	GFKD	MOD:01715 M1	0	P41376;P41377	P41376{184-196};P41377{184-196}	0	0	0	A8MRZ7;F4HV96;F4JEL4;F4JEL5;P41376;P41377;Q9CAI7	722	722	64.29	64.29	31.0899	26.1846	13.4318	13.1805	183.286
50249@20150821_01_AAroca_TMT6plex.cmpd.mgf	173.82	806.438	3	0	0.035	0	2	HLWK	ILAEQFGIEEYGFEEGK	NLGL	MOD:01715 K17;MOD:01715 I1	0	Q9STX2	Q9STX2{289-305}	0	0	0	Q9STX2;Q9STX2-2	616	616	69.01	69.01	25.6468	21.1864	12.9208	13.1805	117.622
19124@20150821_01_AAroca_TMT6plex.cmpd.mgf	82.95	642.978	3	0	-0.0077	0	2	DRWR	GLAYDTSDDQQDITR	GKGM	MOD:01715 G1	0	P10896;P10896-2	P10896{73-87};P10896-2{73-87}	0	0	0	F4IVZ7;P10896;P10896-2	706	706	98.3	98.3	30.773	26.2425	13.9208	13.1739	95.4094
30794@20150821_01_AAroca_TMT6plex.cmpd.mgf	116.93	805.118	3	0	-0.0198	1	2	TFKK	EKYETNPALYGELAK	GQSP	MOD:01715 K2;MOD:01715 K15;MOD:01715 E1	0	P27140-2;P27140-3;P42737-2	P27140-2{142-156};P27140-3{65-79};P42737-2{65-79}	0	0	0	A8MQY4;F4K873;F4K875;P27140;P27140-2;P27140-3;P42737;P42737-2	752	752	59.31	59.31	32.5768	27.9265	12.5229	13.1739
39547@20150821_01_AAroca_TMT6plex.cmpd.mgf	142.5	681.683	3	0	-0.015	0	2	GNCR	ESGMDALDNYLQTK	SVVM	MOD:01715 K14;MOD:01715 E1	0	Q56YU0	Q56YU0{476-489}	0	0	0	Q56YU0	602	602	69.67	69.67	31.395	26.6885	13.3768	13.1739	96.0838
47923@20150821_01_AAroca_TMT6plex.cmpd.mgf	166.98	886.955	2	0	-0.0152	0	2	DGKR	LYATNSLFSAWDR	QFYP	MOD:01715 L1	0	O23264;Q93WN0	O23264{417-429};Q93WN0{414-426}	0	0	0	O23264;Q93WN0	577	577	55.04	55.04	25.7409	20.8896	14.0132	13.1739	166.354
40905@20150821_01_AAroca_TMT6plex.cmpd.mgf	146.48	814.403	3	0	-0.0232	0	2	VINK	DSVFPNSDSFLTGQTNVVER	LQKS	MOD:01715 D1	0	Q7Y208	Q7Y208{593-612}	0	0	0	F4HQ30;Q7Y208	749	749	80.92	80.92	26.9087	21.9302	13.6198	13.1675	128.526
49926@20150821_01_AAroca_TMT6plex.cmpd.mgf	172.87	941.142	3	0	-0.0368	0	2	SAMR	VNYVSPELLEEQVETDPTVQFR	KWFD	MOD:01715 V1	0	Q9LTX3	Q9LTX3{322-343}	0	0	0	Q9LTX3;Q9LTX3-2	675	675	79.77	79.77	27.5048	22.3143	13.7959	13.1675	140.946
59708@20150821_01_AAroca_TMT6plex.cmpd.mgf	201.67	930.505	3	0	-0.0347	0	2	TALK	GFGFQPDLFIVLEVPEEILIER	VVGR	MOD:01715 G1	0	Q9FIJ7	Q9FIJ7{163-184}	0	0	0	Q9FIJ7	664	664	52.2	52.2	26.2808	21.0322	13.2366	13.1675	124.808
51657@20150821_01_AAroca_TMT6plex.cmpd.mgf	177.93	712.45	3	0	-0.0217	0	2	GVTK	FLKPSVAGFLLQK	ELDY	MOD:01715 K3;MOD:01715 K13;MOD:01715 F1	0	P50318;Q9LD57	P50318{238-250};Q9LD57{241-253}	0	0	0	F4I3L1;P50318;Q9LD57	765	765	53.12	53.12	32.5269		13.0706	13.1549
36075@20150821_01_AAroca_TMT6plex.cmpd.mgf	132.35	799.429	3	0	-0.0205	0	2	TVSK	ASQSTSAAIVLASSVSDESK	LSSV	MOD:01715 K20;MOD:01715 A1	0	P30184	P30184{125-144}	0	0	0	F4INR3;P30184	753	753	91.6	91.6	33.7411	29.1461	13.0269	13.1549	136.702
57437@20150821_01_AAroca_TMT6plex.cmpd.mgf	194.98	925.144	3	0	-0.0379	0	2	SLAR	FQGGSPYIYPLYGLGELPQAFAR	LSAV	MOD:01715 F1	0	Q96254;Q9LXC0	Q96254{218-240};Q9LXC0{218-240}	0	0	0	Q96254;Q96254-2;Q9LXC0	674	674	44.57	44.57	29.2981	24.4634	12.1024	13.1549	109.073
45676@20150821_01_AAroca_TMT6plex.cmpd.mgf	160.43	910.496	2	0	-0.0195	0	2	HYPR	ATPEMWSDLIAK	SKEG	MOD:01715 K12;MOD:01715 A1	0	Q9SCV3	Q9SCV3{64-75}	0	0	0	F4IUQ7;Q9SCV3	554	554	43.67	43.67	23.1801	19.0617	13.1367	13.1549	127.089
44023@20150821_01_AAroca_TMT6plex.cmpd.mgf	155.58	801.055	3	0	-0.0218	0	2	GKMK	GILGYTEDDVVSTDFVGDNR	SSIF	MOD:01715 G1	0	P25858;Q9FX54	P25858{276-295};Q9FX54{276-295}	0	0	0	F4HQT1;P25858;Q9FX54	807	807	87.29	87.29	26.0273	21.2373	13.1487	13.1487	133.382
52026@20150821_01_AAroca_TMT6plex.cmpd.mgf	179.02	996.563	2	0	-0.0245	0	2	LGFK	ISMPIMVAPTAFQK	MAHP	MOD:01715 K14;MOD:01715 I1	0	Q9LRS0	Q9LRS0{69-82}	0	0	0	F4JFV6;Q9LRS0	804	804	73.64	73.64	24.7147	19.9969	13.2291	13.1487	180.14
38593@20150821_01_AAroca_TMT6plex.cmpd.mgf	139.72	855.463	3	0	-0.0243	0	2	LLSK	TKPSVNFTDEEIQELTVR	IQNA	MOD:01715 K2;MOD:01715 T1	0	Q9SN86	Q9SN86{270-287}	0	0	0	Q9SN86	782	782	68.32	68.32	34.9834	30.1495	12.8861	13.1487	129.166
45882@20150821_01_AAroca_TMT6plex.cmpd.mgf	161.03	889.453	3	0	-0.0215	0	2	QKER	VSQMIEDAEPFEGEALLDAK	CFK	MOD:01715 K20;MOD:00719 M4;MOD:01715 V1	0	O04487;Q9FVT2	O04487{392-411};Q9FVT2{391-410}	0	0	0	C0Z2L8;O04487;Q9FVT2	631	631	42.08	42.08	31.1775	26.1752	10.9586	13.1487
40213@20150821_01_AAroca_TMT6plex.cmpd.mgf	144.45	795.088	3	0	-0.0179	0	2	QIFK	SIYGLTTDEAVVAEEEAK	LAKV	MOD:01715 K18;MOD:01715 S1	0	P46422	P46422{126-143}	0	0	0	P46422	766	766	82.16	82.16	30.8686	26.3073	12.8539	13.1427	128.52
45302@20150821_01_AAroca_TMT6plex.cmpd.mgf	159.35	694.77	3	0	-0.0253	0	2	RIVR	APLQLPIGPHQVLLK	IIYA	MOD:01715 K15;MOD:01715 A1	0	F4I3C3	F4I3C3{308-322}	0	0	0	F4I3C3;Q9FX95	715	715	59.28	59.28	30.9341	26.3418	12.8239	13.1427	106.053
59573@20150821_01_AAroca_TMT6plex.cmpd.mgf	201.27	1052.23	3	0	-0.0364	0	2	VGEK	NVLIFDLGGGTFDVSLLTIEEGIFEVK	ATAG	MOD:01715 K27	0	O65719;P22953;P22954;Q9LHA8	O65719{200-226};P22953{200-226};P22954{200-226};Q9LHA8{200-226}	0	0	0	F4KCE5;O65719;P22953;P22954;Q9C7X7;Q9LHA8	707	707	96.39	96.39	26.6579	21.0546	13.4437	13.1367	126.646
32820@20150821_01_AAroca_TMT6plex.cmpd.mgf	122.87	610.334	3	0	-0.0136	0	2	GITK	KPVPDFSFYDR	SAPI	MOD:01715 K1;MOD:01715 K1	0	P55228	P55228{366-376}	0	0	0	P55228	526	526	30.99	30.99			13.5528	13.1367	104.061
34090@20150821_01_AAroca_TMT6plex.cmpd.mgf	126.57	792.079	3	0	-0.0206	0	2	ENWK	SVDTSLLEGLRPDSTEAQAR	ITEI	MOD:01715 S1	0	Q8GTR4	Q8GTR4{403-422}	0	0	0	Q8GTR4	567	567	60.03	60.03	30.5115	25.6059	13.1805	13.1367	136.416
52716@20150821_01_AAroca_TMT6plex.cmpd.mgf	181.05	1034.56	2	0	-0.0219	0	2	EFNR	LVNLDSWYELETK	YSNL	MOD:01715 K13;MOD:01715 L1	0	Q501F7	Q501F7{312-324}	0	0	0	Q501F7	579	579	53.04	53.04	24.3207	19.7508	12.7959	13.1367	130.243
41326@20150821_01_AAroca_TMT6plex.cmpd.mgf	147.72	920.754	3	0	-0.0274	0	2	VILR	NIMENPAWYTQYTPYQAEISQGR	LESL		0	O80988;Q94B78	O80988{174-196};Q94B78{168-190}	0	0	0	B3H5Y8;O80988;Q94B78	605	605	90.84	90.84	28.8539	23.6039	12.2441	13.1308	114.594
46845@20150821_01_AAroca_TMT6plex.cmpd.mgf	163.83	1159.29	3	0	-0.0409	0	2	DPEK	WGVNVQPLSGSPANFHVYTALLKPHER	IMAL	MOD:01715 K23;MOD:01715 W1	0	Q9SZJ5	Q9SZJ5{140-166}	0	0	0	Q9SZJ5	679	679	43.75	43.75	27.5179	21.8843	12.9208	13.1308	112.456
34935@20150821_01_AAroca_TMT6plex.cmpd.mgf	129.02	855.739	3	0	-0.02	0	2	VMAK	MGINPIMMSAGELESGNAGEPAK	LIRQ	MOD:01715 K23;MOD:00719 M1;MOD:00719 M7	0	P10896;P10896-2	P10896{182-204};P10896-2{182-204}	0	0	0	F4IVZ7;P10896;P10896-2	595	595	63.8	63.8	22.999	18.019	13.2518	13.1308
55775@20150821_01_AAroca_TMT6plex.cmpd.mgf	190.08	1057.06	2	0	-0.0286	0	2	HGGK	MVPFAGWSMPIQYK	DSIM	MOD:01715 K14;MOD:01715 M1	0	O65396	O65396{52-65}	0	0	0	O65396	621	621	57.75	57.75	22.7643	18.0606	14.3098	13.1249	173.94
12395@20150821_01_AAroca_TMT6plex.cmpd.mgf	63.42	515.288	3	0	0.0096	0	2	DLSR	VPGGSSGGSAAAVAAR	QCMV	MOD:01715 V1	0	Q9LI77	Q9LI77{187-202}	0	0	0	Q9LI77	757	757	85.11	85.11	24.8674	20.3096	13.301	13.1192	105.08
33617@20150821_01_AAroca_TMT6plex.cmpd.mgf	125.18	824.918	2	0	-0.0135	0	2	EKVK	AAMTEEDLAELAR	ATEE	MOD:01715 A1	0	Q9LJL3	Q9LJL3{589-601}	0	0	0	F4JA10;Q9LJL3	733	733	71.81	71.81	29.8698	25.3389	13.4089	13.1135	187.016
49470@20150821_01_AAroca_TMT6plex.cmpd.mgf	171.52	721.712	3	0	-0.021	0	2	FAKK	LASLADLYVNDAFGTAHR	AHAS	MOD:01715 L1	0	P50318;Q9LD57	P50318{210-227};Q9LD57{213-230}	0	0	0	F4I3L1;P50318;Q9LD57	781	781	108.11	108.11	24.6982	19.9263	12.7447	13.1135	103.892
45673@20150821_01_AAroca_TMT6plex.cmpd.mgf	160.42	864.501	2	0	-0.0168	0	2	MSFR	VPTVDVSVVDLTVR	LEKA	MOD:01715 V1	0	P25858;Q9FX54	P25858{239-252};Q9FX54{239-252}	0	0	0	F4HQT1;P25858;Q9FX54	654	654	72.88	72.88	26.2643	21.8468	13.2596	13.1135	186.995
57594@20150821_01_AAroca_TMT6plex.cmpd.mgf	195.45	1114.95	3	1	-0.0485	0	2	MIAR	GIMLGADQPVILHMLDIPPAAEALNGVK	MELI	MOD:01715 K28;MOD:01715 G1	0	P93819	P93819{28-55}	0	0	0	P93819	749	749	59.65	59.65	26.3581	20.4583	13.2596	13.1135	105.536
50616@20150821_01_AAroca_TMT6plex.cmpd.mgf	174.87	902.532	3	0	-0.0307	1	2	TFAR	LAEPIGYVPKEDILYAVK	AIVV	MOD:01715 K10;MOD:01715 K18;MOD:01715 L1	0	Q9LZ66	Q9LZ66{341-358}	0	0	0	Q9LZ66	502	502	29.04	29.04	27.0671	21.8494	12.0315	13.1135
57530@20150821_01_AAroca_TMT6plex.cmpd.mgf	195.25	948.471	3	0	-0.0351	0	2	GGIK	GLMSFPLDGNNSTDFIEDWVK	ICLP	MOD:01715 K21;MOD:01715 G1	0	P27140-2;P27140-3;P42737-2	P27140-2{235-255};P27140-3{158-178};P42737-2{158-178}	0	0	0	A8MQY4;F4K873;F4K875;P27140;P27140-2;P27140-3;P42737;P42737-2	643	643	85.02	85.02	30.635	25.8095	13.8239	13.1024	132.513
49021@20150821_01_AAroca_TMT6plex.cmpd.mgf	170.2	738.726	3	0	-0.023	0	2	TKGR	AIFGSGSPFDPVVYDGK	TYLP	MOD:01715 K17;MOD:01715 A1	0	Q9LYG3	Q9LYG3{464-480}	0	0	0	Q9LYG3	706	706	83.66	83.66	32.2415	27.5541	12.8861	13.1024	109.426
49618@20150821_01_AAroca_TMT6plex.cmpd.mgf	171.95	730.727	3	0	-0.0133	0	2	LMPK	DPNATVIMLATGTGIAPFR	SFLW	MOD:00719 M8;MOD:01715 D1	0	Q8W493	Q8W493{215-233}	0	0	0	Q8W493;Q8W493-2;Q8W493-3	676	676	58.69	58.69	29.8445	25.0739	12.7959	13.1024	110.708
48225@20150821_01_AAroca_TMT6plex.cmpd.mgf	167.87	1061.07	2	0	-0.0201	0	2	AGIR	QNANAVLNVIANLQQQNLR	ILFD		0	O04496	O04496{413-431}	0	0	0	O04496	488	488	54.48	54.48	24.4369	20.0009	12.9208	13.1024	106.965
40141@20150821_01_AAroca_TMT6plex.cmpd.mgf	144.25	661.392	3	0	-0.025	0	2	AFNK	ATAELLFGAGHPVIK	EQRV	MOD:01715 K15;MOD:01715 A1	0	P46248	P46248{128-142}	0	0	0	B9DG21;F4JTH0;P46248	706	706	63.64	63.64	30.841	26.3493	13.0862	13.0969	95.9586
51486@20150821_01_AAroca_TMT6plex.cmpd.mgf	177.43	931.026	2	0	-0.0199	0	2	DSPK	VAPEVIAEYTVTALR	RTVP	MOD:01715 V1	0	O65581	O65581{238-252}	0	0	0	O65581	666	666	58.81	58.81	24.427	20.0787	13.2218	13.0969	196.453
34578@20150821_01_AAroca_TMT6plex.cmpd.mgf	127.98	973.555	2	0	-0.0349	0	2	SAAK	EYIQEQGAPIVIK	ADGL	MOD:01715 K13;MOD:01715 E1	0	P52420	P52420{228-240}	0	0	0	P52420	746	746	70.97	70.97	27.9756	23.5197	13.3188	13.0969	154.378
35474@20150821_01_AAroca_TMT6plex.cmpd.mgf	130.6	772.065	3	0	-0.0181	0	2	AGLK	DTITGETLSDPENPVVLER	MDFP	MOD:01715 D1	0	Q9SI75	Q9SI75{469-487}	0	0	0	Q9SI75	684	684	79.63	79.63	27.5314	22.905	13.1487	13.0915	115.634
50244@20150821_01_AAroca_TMT6plex.cmpd.mgf	173.8	737.074	3	0	-0.0226	0	2	FKSK	FADELIANAAYIGTPGK	GILA	MOD:01715 K17;MOD:01715 F1	0	Q9LF98;Q9SJQ9	Q9LF98{8-24};Q9SJQ9{8-24}	0	0	0	Q9LF98;Q9LZR9;Q9SJQ9	626	626	62.88	62.88	35.6701	31.1936	13.3098	13.0915	111.601
36548@20150821_01_AAroca_TMT6plex.cmpd.mgf	133.73	711.775	3	0	-0.0162	1	2	TYAK	KIAAPYDLVVQTK	ELGR	MOD:01715 K1;MOD:01715 K13;MOD:01715 K1	0	O80448	O80448{205-217}	0	0	0	O80448	723	723	49.55	49.55			13.2147	13.0915
54056@20150821_01_AAroca_TMT6plex.cmpd.mgf	184.98	1009.58	2	0	-0.0215	0	2	ISKR	LGEWALLEQPYIK	DDSV	MOD:01715 K13;MOD:01715 L1	0	Q9SZD6	Q9SZD6{906-918}	0	0	0	F4JMU5;Q9SZD6	700	700	69.64	69.64	28.3007	23.3557	13.2366	13.0862	160.887
54085@20150821_01_AAroca_TMT6plex.cmpd.mgf	185.07	932.243	3	0	-0.0244	0	2	DTGK	VILGLAANSNLKPVTLELGGK	SPFI	MOD:01715 K12;MOD:01715 K21;MOD:01715 V1	0	Q9SU63	Q9SU63{289-309}	0	0	0	Q9SU63	615	615	32.66	32.66	27.9208	21.706	13.3665	13.0862
45108@20150821_01_AAroca_TMT6plex.cmpd.mgf	158.77	1038.93	3	0	-0.0342	2	2	PIGK	KKFETLSYLPDLTDSELAK	EVDY	MOD:01715 K1;MOD:01715 K2;MOD:01715 K19;MOD:01715 K1	0	P10795	P10795{65-83}	0	0	0	F4HRR5;P10795	780	780	59.34	59.34			12.9208	13.0809
44072@20150821_01_AAroca_TMT6plex.cmpd.mgf	155.73	672.037	3	0	-0.0174	0	2	RRAK	ANVVIAAVGNSLEVEGSR	KAKL	MOD:01715 A1	0	Q9FPF0	Q9FPF0{239-256}	0	0	0	Q9FPF0;Q9FPF0-2	789	789	73.52	73.52	31.6444	27.1102	12.2676	13.0757	107.55
55126@20150821_01_AAroca_TMT6plex.cmpd.mgf	188.13	936.507	3	0	-0.0333	0	2	GEHK	QPAYLALQPFGTVPAVVDGDYK	IFES	MOD:01715 K22;MOD:01715 Q1	0	O80852	O80852{41-62}	0	0	0	O80852;O80852-2	795	795	94.1	94.1	23.6761	18.3861	13.6021	13.0706	133.664
58043@20150821_01_AAroca_TMT6plex.cmpd.mgf	196.77	1024.09	2	0	-0.0446	0	2	LAQK	AGQVIAVDFIESVIK	KNEN	MOD:01715 K15;MOD:01715 A1	0	Q9C6B9	Q9C6B9{74-88}	0	0	0	Q9C6B9;Q9C6B9-2	574	574	61.69	61.69	23.7461	18.9259	13.1249	13.0655	140.697
38769@20150821_01_AAroca_TMT6plex.cmpd.mgf	140.23	730.068	3	0	-0.0186	0	2	VGLK	NPNRPIASFIFSGPTGVGK	SELA	MOD:01715 K19	0	Q9FI56;Q9SXJ7	Q9FI56{633-651};Q9SXJ7{654-672}	0	0	0	F4JF64;Q9FI56;Q9SXJ7	632	632	47.79	47.79	34.3735	29.5971	12.6383	13.0605	84.2451
42725@20150821_01_AAroca_TMT6plex.cmpd.mgf	151.82	815.143	3	0	-0.0233	1	2	WHGR	KDSPLDIIAINDTGGVK	QASH	MOD:01715 K1;MOD:01715 K17;MOD:01715 K1	0	P25856	P25856{84-100}	0	0	0	P25856	774	774	47.92	47.92			11.7959	13.0605
55324@20150821_01_AAroca_TMT6plex.cmpd.mgf	188.75	1077.17	3	0	-0.0367	0	2	DLYK	SFVAEYPIVSIEDPFDQDDWEHYAK	MTTE	MOD:01715 K25	0	P25696	P25696{289-313}	0	0	0	P25696	642	642	66.97	66.97	27.5481	22.4624	12.7696	13.0605	112.484
24228@20150821_01_AAroca_TMT6plex.cmpd.mgf	97.8	818.918	2	0	-0.0132	0	2	VNFK	SSTVMENEEILR	SQQA	MOD:01715 S1	0	Q9ZNZ7	Q9ZNZ7{543-554}	0	0	0	Q9ZNZ7;Q9ZNZ7-2	641	641	71.06	71.06	29.6329	24.806	13	13.0555	170.362
41863@20150821_01_AAroca_TMT6plex.cmpd.mgf	149.28	840.492	2	0	-0.0161	0	2	DASK	IAILNANYMAK	RLES	MOD:01715 K11;MOD:01715 I1	0	O80988;Q94B78	O80988{861-871};Q94B78{855-865}	0	0	0	B3H5Y8;O80988;Q94B78	708	708	60.97	60.97	30.3542	26.1854	12.8861	13.0555	173.281
19548@20150821_01_AAroca_TMT6plex.cmpd.mgf	84.18	726.389	3	0	-0.0101	0	2	CLTR	GEEGKPVEGADVYVGGR	IGSD	MOD:01715 K5;MOD:01715 G1	0	Q39161	Q39161{526-542}	0	0	0	Q39161	614	614	49.57	49.57	24.6273	19.8099	13.1805	13.0555	134.48
38890@20150821_01_AAroca_TMT6plex.cmpd.mgf	140.58	752.74	3	1	0.0078	0	2	FNAK	VTQQDLEDTYNVPFK	SCVY	MOD:01715 K15;MOD:01715 V1	0	Q9FGY1	Q9FGY1{235-249}	0	0	0	Q9FGY1	639	639	68.65	68.65	34.7128	29.7507	12.9586	13.0555	99.1536
47045@20150821_01_AAroca_TMT6plex.cmpd.mgf	164.42	822.961	2	0	-0.0169	0	2	KWTR	EGMATLAALNVLGR	VKGY	MOD:01715 E1	0	Q9C9W5	Q9C9W5{330-343}	0	0	0	Q9C9W5;Q9C9W5-2	617	617	62.41	62.41	26.4383	22.0166	13.1805	13.0506	183.593
45467@20150821_01_AAroca_TMT6plex.cmpd.mgf	159.82	906.447	3	1	-0.0301	0	2	QVLR	FEDNFDATSNLNVMVTPTDK	KSIT	MOD:01715 K20;MOD:01715 F1	0	Q42029	Q42029{126-145}	0	0	0	Q42029;Q42029-2	697	697	95	95	36.8378	31.6505	11.8239	13.0506	115.012
47161@20150821_01_AAroca_TMT6plex.cmpd.mgf	164.77	731.75	3	0	-0.0161	0	2	PYPR	IHFMLSSYAPVISAAK	AYHE	MOD:01715 K16;MOD:01715 I1	0	B9DHQ0	B9DHQ0{265-280}	0	0	0	B9DHQ0;Q56WH1	643	643	47.47	47.47	36.3563	31.8265	12.4202	13.0506	99.8937
50156@20150821_01_AAroca_TMT6plex.cmpd.mgf	173.53	737.074	3	0	-0.0226	0	2	FKSK	FADELIANAAYIGTPGK	GILA	MOD:01715 K17;MOD:01715 F1	0	Q9LF98;Q9SJQ9	Q9LF98{8-24};Q9SJQ9{8-24}	0	0	0	Q9LF98;Q9LZR9;Q9SJQ9	723	723	62.05	62.05	29.2409	24.5132	13.3565	13.0458	112.41
45938@20150821_01_AAroca_TMT6plex.cmpd.mgf	161.2	871.742	3	0	-0.0238	0	2	KAIK	AAEEGNSIPEYDYLPYFYSR	AFDL	MOD:01715 A1	0	Q93WJ8	Q93WJ8{332-351}	0	0	0	Q93WJ8	720	720	70.3	70.3	25.1299	19.7384	13.1427	13.0458	124.379
9617@20150821_01_AAroca_TMT6plex.cmpd.mgf	55.35	835.915	2	0	-0.0055	0	2	QLGK	YSAEGENEDAK	KGMF	MOD:01715 K11;MOD:01715 Y1	0	Q9ZU52	Q9ZU52{371-381}	0	0	0	Q9ZU52	623	623	59.38	59.38	22.096	17.2001	13.5686	13.0458	155.964
52746@20150821_01_AAroca_TMT6plex.cmpd.mgf	181.13	857.126	3	0	-0.0305	0	2	MLRK	EALNNDIELVLLTTPTTPTER	MKLI	MOD:01715 E1	0	Q42529	Q42529{188-208}	0	0	0	Q42529	706	706	95.6	95.6	30.8046	25.6077	13.1612	13.041	130.443
44648@20150821_01_AAroca_TMT6plex.cmpd.mgf	157.42	765.725	3	0	-0.0228	0	2	ITIK	STGISLYYEMTDESLK	SFTG	MOD:01715 K16;MOD:01715 S1	0	Q9ASR1	Q9ASR1{72-87}	0	0	0	Q9ASR1	748	748	52.79	52.79	29.9844	25.1398	13.3372	13.0362	104.359
55464@20150821_01_AAroca_TMT6plex.cmpd.mgf	189.17	800.761	3	0	-0.0281	0	2	GKKK	FETLSYLPDLTDSELAK	EVDY	MOD:01715 K17;MOD:01715 F1	0	P10795	P10795{67-83}	0	0	0	F4HRR5;P10795	780	780	67.97	67.97	29.3817	24.3522	12.7447	13.0362	108.86
42039@20150821_01_AAroca_TMT6plex.cmpd.mgf	149.8	724.371	3	0	-0.0201	0	2	GFIR	AETVAYEDFVTAGSIAAAR	EKGL	MOD:01715 A1	0	F4I3J0	F4I3J0{377-395}	0	0	0	F4I3J0	729	729	80.54	80.54	26.9767	22.2366	12.6383	13.0269	121.182
21045@20150821_01_AAroca_TMT6plex.cmpd.mgf	88.53	718.709	3	0	-0.0126	0	2	ITGK	NGTFHTEQAIEYGTK	MVAG	MOD:01715 K15;MOD:01715 N1	0	P68209;Q8LAD2	P68209{69-83};Q8LAD2{64-78}	0	0	0	B3H632;P68209;Q8LAD2	657	657	75.73	75.73	27.9125	23.0748	13.9208	13.0269	118.484
58590@20150821_01_AAroca_TMT6plex.cmpd.mgf	198.38	699.738	3	0	-0.0501	0	2	PGER	AIIIDDLIATGGTLAAAIR	LLER	MOD:01715 A1	0	P31166-2	P31166-2{125-143}	0	0	0	F4HSX1;P31166;P31166-2	843	843	78.12	78.12	37.6979	32.8729	13.1308	13.0269	125.075
54958@20150821_01_AAroca_TMT6plex.cmpd.mgf	187.63	1015.25	3	0	-0.0373	1	2	AKAK	GVSLLLPTDVVVADKFAPDANSK	IVPA	MOD:01715 K15;MOD:01715 K23;MOD:01715 G1	0	Q9LD57	Q9LD57{337-359}	0	0	0	Q9LD57	790	790	54.69	54.69	32.3841	26.693	13	13.0223
29086@20150821_01_AAroca_TMT6plex.cmpd.mgf	111.95	812.963	2	0	-0.013	0	2	EKSK	ITVTADGQFSK	RYLK	MOD:01715 K11;MOD:01715 I1	0	Q9FE58	Q9FE58{66-76}	0	0	0	Q9FE58;Q9M9W1	654	654	75.08	75.08	27.2468	22.909	12.7212	13.0223	173.449
42936@20150821_01_AAroca_TMT6plex.cmpd.mgf	152.43	900.501	2	0	-0.0194	0	2	EKSK	AFPSITYMAVNK	SENW	MOD:01715 K12;MOD:01715 A1	0	Q9SE60	Q9SE60{488-499}	0	0	0	Q9SE60	714	714	70.12	70.12	29.7595	25.1656	13.0969	13.0177	174.878
34443@20150821_01_AAroca_TMT6plex.cmpd.mgf	127.6	702.014	3	0	-0.0185	0	2	QAHR	ETDADITVAALPMDEQR	ATAF	MOD:01715 E1	0	P55228	P55228{230-246}	0	0	0	P55228	700	700	65.98	65.98	26.7751	22.2672	13.3372	13.0177	111.712
49033@20150821_01_AAroca_TMT6plex.cmpd.mgf	170.23	917.031	2	1	-0.0193	0	2	SGVK	QFLFISSAGIYK	STEQ	MOD:01715 K12;MOD:01715 Q1	0	Q9LYA9	Q9LYA9{186-197}	0	0	0	Q9LYA9	728	728	62.96	62.96	29.598	25.1099	13.1427	13.0177	176.936
33734@20150821_01_AAroca_TMT6plex.cmpd.mgf	125.53	836.502	2	0	-0.0098	0	2	AGKR	LAQVVSDPSLGK	SGVY	MOD:01715 K12;MOD:01715 L1	0	O48741	O48741{348-359}	0	0	0	F4I2F8;O48741	630	630	66.43	66.43	27.2611	23.1383	13.1135	13.0177	133.204
41583@20150821_01_AAroca_TMT6plex.cmpd.mgf	148.47	706.039	3	0	-0.0214	0	2	YTTR	VGSGPFPTENLGTGGDLLR	LAGQ	MOD:01715 V1	0	Q96529	Q96529{338-356}	0	0	0	Q96529	613	613	43.87	43.87	26.8141	22.4939	12.8861	13.0132	100.484
56767@20150821_01_AAroca_TMT6plex.cmpd.mgf	193.02	760.783	3	0	-0.0238	0	2	IALR	VPTPNVSVVDLVINVEK	KGLT	MOD:01715 K17;MOD:01715 V1	0	P25857	P25857{317-333}	0	0	0	P25857	779	779	78.71	78.71	28.2979	23.5789	13.0177	13.0088	105.802
33369@20150821_01_AAroca_TMT6plex.cmpd.mgf	124.47	705.042	3	0	-0.037	0	2	YVGR	GPSAATATGFYTFHVK	EQAG	MOD:01715 K16;MOD:01715 G1	0	F4IWV2	F4IWV2{986-1001}	0	0	0	F4IWV2	688	688	69.55	69.55	25.9656	21.2588	13.4437	13.0088	102.705
35891@20150821_01_AAroca_TMT6plex.cmpd.mgf	131.82	779.077	3	0	-0.0199	0	2	LLSK	TKPSVNFTDEEIQELTVR	IQNA	MOD:01715 K2	0	Q9SN86	Q9SN86{270-287}	0	0	0	Q9SN86	769	769	117.18	117.18	27.4616	22.9148	12.9586	13.0044	119.006
51815@20150821_01_AAroca_TMT6plex.cmpd.mgf	178.4	935.138	3	0	-0.0337	0	2	ELCK	SINPDEAVAYGAAVQAAILSGEGNEK	VQDL	MOD:01715 K26	0	O65719;P22954;Q9LHA8	O65719{368-393};P22954{368-393};Q9LHA8{368-393}	0	0	0	O65719;P22954;Q9C7X7;Q9LHA8	638	638	55.44	55.44	22.5183	17.5082	13.2076	13	114.132
17118@20150821_01_AAroca_TMT6plex.cmpd.mgf	77.13	760.391	2	0	-0.0071	0	2	AVIK	VGAATETELEDR	KLRI	MOD:01715 V1	0	P21238	P21238{425-436}	0	0	0	P21238	581	581	87.36	87.36	24.0003	19.3792	10.301	13	174.281
41071@20150821_01_AAroca_TMT6plex.cmpd.mgf	146.97	680.045	3	0	-0.0196	0	2	IAKR	QAVVNPENTFFSVK	RFIG	MOD:01715 K14;MOD:01715 Q1	0	Q9LTX9;Q9STW6	Q9LTX9{133-146};Q9STW6{133-146}	0	0	0	Q9LTX9;Q9LTX9-2;Q9STW6	718	718	56.93	56.93	28.6654	24.1562	13.4089	13	101.25
46395@20150821_01_AAroca_TMT6plex.cmpd.mgf	162.52	1059.6	2	0	-0.0237	0	2	EPVK	VVVSDSLDDIVLNSGK	NVLL	MOD:01715 K16;MOD:01715 V1	0	Q9XI01	Q9XI01{378-393}	0	0	0	F4HZN9;Q9XI01	782	782	80.62	80.62	30.3112	25.729	12.7959	13	166.138
53743@20150821_01_AAroca_TMT6plex.cmpd.mgf	184.07	749.734	3	0	-0.0214	0	2	DKLR	FLSVTEPSLLGDGGDLEIR	IKPD	MOD:01715 F1	0	Q9SIF2	Q9SIF2{120-138}	0	0	0	F4IU89;Q9SIF2	669	669	57.68	57.68	29.2142	24.437	12.8239	13	109.316
36018@20150821_01_AAroca_TMT6plex.cmpd.mgf	132.18	898.972	2	0	-0.0135	0	2	AQSK	AVEFNFNGTTAQLR	HGDV	MOD:01715 A1	0	Q42560	Q42560{416-429}	0	0	0	B3H5Y0;Q42560	671	671	56.97	56.97	25.2727	20.8832	13.585	13	160.983
55582@20150821_01_AAroca_TMT6plex.cmpd.mgf	189.52	828.809	3	0	-0.0366	0	2	GKKR	YNIALLPGDGIGPEVISVAK	NVLQ	MOD:01715 K20;MOD:01715 Y1	0	Q9FMT1	Q9FMT1{47-66}	0	0	0	B9DHH9;F4K5H6;Q9FMT1	722	722	59.83	59.83	32.0574	26.9837	12.7212	13	123.814
41384@20150821_01_AAroca_TMT6plex.cmpd.mgf	147.88	799.451	3	0	-0.0217	1	2	VWKR	KAEQYLADSGIPYTIIR	AGGL	MOD:01715 K1;MOD:01715 K1	0	O80934	O80934{229-245}	0	0	0	O80934	668	668	42.33	42.33			12.6576	13	115.694
31638@20150821_01_AAroca_TMT6plex.cmpd.mgf	119.4	890.003	2	0	-0.0179	0	2	YVRK	TVEVVLTDTSEK	KQVE	MOD:01715 K12;MOD:01715 T1	0	Q9MBH2	Q9MBH2{91-102}	0	0	0	Q9MBH2	684	684	63.79	63.79	29.8281	24.9367	12.8861	13	166.731
47954@20150821_01_AAroca_TMT6plex.cmpd.mgf	167.08	902.131	3	0	-0.0384	0	2	PAER	GVEVTNGVVEAPYSIVFPQAENR	MHAQ	MOD:01715 G1	0	O50039	O50039{339-361}	0	0	0	O50039	759	759	60.16	60.16	32.9103	27.6824	13.9586	13	113.088
44955@20150821_01_AAroca_TMT6plex.cmpd.mgf	158.32	908.93	2	0	-0.0182	0	2	ENIK	QFNDFAEFLGDER	AQNA	MOD:01715 Q1	0	O65220	O65220{234-246}	0	0	0	O65220;O65220-2	625	625	72.47	72.47	25.2548	20.3446	12.5376	13	180.779
47408@20150821_01_AAroca_TMT6plex.cmpd.mgf	165.48	923.139	3	0	-0.0338	0	2	PGDR	VWFGNEEDLEQLPEPAPPNK	VQKK	MOD:01715 K20;MOD:01715 V1	0	Q9M1X8	Q9M1X8{207-226}	0	0	0	Q9M1X8	671	671	64.33	64.33	36.324	31.3991	13.3279	13	123.823
36067@20150821_01_AAroca_TMT6plex.cmpd.mgf	132.33	687.706	3	0	-0.026	0	2	SQCK	GGGVNLIDHFNGQFK	AGAL	MOD:01715 K15;MOD:01715 G1	0	Q9SN73	Q9SN73{88-102}	0	0	0	Q9SN73	671	671	55.53	55.53	27.9235	23.6667	12.284	13	106.942
47135@20150821_01_AAroca_TMT6plex.cmpd.mgf	164.68	782.41	3	0	-0.0248	0	2	SNAK	TEDLWAALEAGSGEPVNK	LMSS	MOD:01715 K18;MOD:01715 T1	0	Q8VZH2	Q8VZH2{429-446}	0	0	0	Q8VZH2	698	698	41.1	41.1	26.6601	22.1072	13.7696	12.9586	113.95
32858@20150821_01_AAroca_TMT6plex.cmpd.mgf	122.97	687.707	3	0	-0.0165	0	2	QLRR	LNIHEYQGAELMGK	YGVN	MOD:01715 K14;MOD:01715 L1	0	O82662	O82662{27-40}	0	0	0	O82662	802	802	64.91	64.91	29.2663	24.353	12.6576	12.9586	99.0653
24273@20150821_01_AAroca_TMT6plex.cmpd.mgf	97.93	573.656	3	0	-0.0128	0	2	EDAR	IAIQAGAAGIIVSNHGAR	QLDY		0	Q9LRR9;Q9LRS0	Q9LRR9{240-257};Q9LRS0{240-257}	0	0	0	A8MS37;B3H4B8;F4JFV6;Q9LRR9;Q9LRR9-2;Q9LRS0	478	478	68.88	68.88	27.8687	23.629	12.7959	12.9586	63.8091
40666@20150821_01_AAroca_TMT6plex.cmpd.mgf	145.78	814.441	2	0	-0.0158	0	2	KKEK	VSLAGYEEYIVR	GGRD	MOD:01715 V1	0	Q05758	Q05758{92-103}	0	0	0	Q05758	701	701	58	58	30.6705	26.4216	12.8539	12.9586	179.594
55322@20150821_01_AAroca_TMT6plex.cmpd.mgf	188.75	996.6	2	0	-0.0222	0	2	PMGK	FSSIVPVVTLGSISK	GWKV	MOD:01715 K15;MOD:01715 F1	0	Q9SUR6	Q9SUR6{231-245}	0	0	0	F4JP99;Q9SUR6;Q9SUR6-2	712	712	84.08	84.08	28.5033	24.1145	13.041	12.9586	171.345
57485@20150821_01_AAroca_TMT6plex.cmpd.mgf	195.13	726.786	3	0	-0.0216	0	2	DGSR	ILGLGDLGVQGIGIPIGK	LDMY	MOD:01715 K18;MOD:01715 I1	0	Q8L7K9	Q8L7K9{190-207}	0	0	0	Q8L7K9	788	788	80.02	80.02	36.9043	31.931	13.0458	12.9586	122.895
31483@20150821_01_AAroca_TMT6plex.cmpd.mgf	118.95	776.743	3	0	-0.0242	0	2	LVQR	AGISNLTGVQGAVNIQGEDQK	KLDV	MOD:01715 K21	0	P25851	P25851{121-141}	0	0	0	P25851	593	593	54.33	54.33	21.0841	16.4388	12.3279	12.9586	109.265
51782@20150821_01_AAroca_TMT6plex.cmpd.mgf	178.3	831.005	2	0	-0.0236	0	2	VNKK	LSAAVSAILETK	LSVP	MOD:01715 K12;MOD:01715 L1	0	Q9M011	Q9M011{77-88}	0	0	0	F4K9G5;Q9M011	655	655	55.94	55.94	28.8798	24.9424	13.0177	12.9586	146.459
43566@20150821_01_AAroca_TMT6plex.cmpd.mgf	154.27	767.714	3	0	-0.0203	0	2	FYTR	DSFVNAANTFPNFANSVTR	REIA	MOD:01715 D1	0	O24658	O24658{97-115}	0	0	0	O24658	588	588	44.3	44.3	30.3581	25.5739	12.7696	12.9586	119.272
29717@20150821_01_AAroca_TMT6plex.cmpd.mgf	113.78	815.909	2	0	-0.0121	0	2	NQAR	GAVGVGPMQWDER	VAAY	MOD:01715 G1	0	P33154	P33154{42-54}	0	0	0	P33154	752	752	73.48	73.48	26.2557	21.6957	12.9208	12.9586	183.133
44177@20150821_01_AAroca_TMT6plex.cmpd.mgf	156.03	910.519	2	0	-0.0183	0	2	SLSK	ILAENAAWQFAK	DNGI	MOD:01715 K12;MOD:01715 I1	0	O80532	O80532{168-179}	0	0	0	B3H5K4;O80532	651	651	60	60	27.6892	23.0714	11.4949	12.9586	163.44
5796@20150821_01_AAroca_TMT6plex.cmpd.mgf	44.27	723.853	2	0	-0.0037	0	2	LGGK	SNSGEGGEDPIR	WKPL	MOD:01715 S1	0	Q9T0P4;Q9ZNZ7	Q9T0P4{1002-1013};Q9ZNZ7{1000-1011}	0	0	0	Q9T0P4;Q9ZNZ7;Q9ZNZ7-2	543	543	59.68	59.68	26.6457	21.9611	12.6383	12.9208	162.807
54686@20150821_01_AAroca_TMT6plex.cmpd.mgf	186.83	992.178	3	0	-0.0332	0	2	RDIK	SLPFSVTEGPDGYPLIHANYLGEIR	AFTP	MOD:01715 S1	0	F4HQD4	F4HQD4{86-110}	0	0	0	F4HQD4;F4HQD5	619	619	41.4	41.4	22.4053	17.4439	12.6778	12.9208	97.7025
30607@20150821_01_AAroca_TMT6plex.cmpd.mgf	116.4	652.332	3	0	-0.0153	0	2	QGGK	VVGAFMEGGSGDENK	ALAK	MOD:01715 K15;MOD:01715 V1	0	Q9LFA3	Q9LFA3{391-405}	0	0	0	F4J849;Q9LFA3	747	747	68.11	68.11	28.7616	24.3658	12.7447	12.9208	104.396
53421@20150821_01_AAroca_TMT6plex.cmpd.mgf	183.13	878.965	2	0	-0.0174	0	2	YYPK	GIYYVMDYFK	TTYG	MOD:01715 K10;MOD:01715 G1	0	P37702	P37702{399-408}	0	0	0	P37702;P37702-2	665	665	53.19	53.19	31.3284	26.3025	12.7447	12.9208	159.764
29056@20150821_01_AAroca_TMT6plex.cmpd.mgf	111.87	775.899	2	0	-0.0109	0	2	VEKK	GLTAEDVNEAFR	KAAN	MOD:01715 G1	0	P25857	P25857{335-346}	0	0	0	P25857	641	641	79.24	79.24	29.3345	24.5766	13.3372	12.9208	174.485
43186@20150821_01_AAroca_TMT6plex.cmpd.mgf	153.15	1015.19	3	0	-0.0299	0	2	HLLK	YDSTLGIFDADVKPSGETAISVDGK	IIQV	MOD:01715 K13;MOD:01715 K25	0	P25856	P25856{108-132}	0	0	0	P25856	643	643	58.81	58.81	24.0842	19.0802	11.3665	12.9208	145.266
52402@20150821_01_AAroca_TMT6plex.cmpd.mgf	180.13	755.083	3	0	-0.0304	0	2	LRDR	LIQLWNETYVHFNK	VDPK	MOD:01715 K14;MOD:01715 L1	0	Q9SD76	Q9SD76{66-79}	0	0	0	Q9SD76	688	688	53.89	53.89	24.5285	19.4299	12.5376	12.9208	100.26
35208@20150821_01_AAroca_TMT6plex.cmpd.mgf	129.82	900.475	2	0	-0.0174	0	2	AYEK	FGNFSIESESPK	LIAW	MOD:01715 K12;MOD:01715 F1	0	Q8L7C9	Q8L7C9{170-181}	0	0	0	Q8L7C9	655	655	62.53	62.53	29.2153	24.525	12.8861	12.9208	163.44
37006@20150821_01_AAroca_TMT6plex.cmpd.mgf	135.08	821.417	3	1	-0.0388	0	2	KVDK	GVVDLAGTNGETTTQGLDSLGAR	CQEY	MOD:01715 G1	0	O65581	O65581{107-129}	0	0	0	O65581	702	702	93.95	93.95	38.3158	33.4396	13.1308	12.9208	121.906
52226@20150821_01_AAroca_TMT6plex.cmpd.mgf	179.6	723.376	3	0	-0.0231	0	2	FYTR	EGNFDLVGNNTPVFFIR	DGIQ	MOD:01715 E1	0	Q42547	Q42547{130-146}	0	0	0	B9DG18;F4HUL6;Q2V4M4;Q42547	581	581	69.83	69.83	32.5567	27.8935	12.9586	12.9208	111.593
52189@20150821_01_AAroca_TMT6plex.cmpd.mgf	179.5	680.383	3	0	-0.0149	0	2	SGQR	FVIQGFGNVGSWAAK	LISE	MOD:01715 K15;MOD:01715 F1	0	Q43314	Q43314{209-223}	0	0	0	Q43314	700	700	63.65	63.65	34.6726	30.1515	13.1367	12.9208	103.863
45043@20150821_01_AAroca_TMT6plex.cmpd.mgf	158.58	933.505	2	0	-0.0183	0	2	NINR	DMFNNENILGLK	RPDQ	MOD:01715 K12;MOD:01715 D1	0	Q93Y22	Q93Y22{347-358}	0	0	0	Q93Y22	651	651	76.27	76.27	27.5056	22.7996	14.4949	12.9208	178.358
51269@20150821_01_AAroca_TMT6plex.cmpd.mgf	176.8	834.49	3	0	-0.0263	1	2	GEIK	ETVVGAAKEEIIANLEK	HKTV	MOD:01715 K8;MOD:01715 K17;MOD:01715 E1	0	Q42403	Q42403{94-110}	0	0	0	Q42403	619	619	49.49	49.49	29.8856	25.0892	13.0315	12.9208
42931@20150821_01_AAroca_TMT6plex.cmpd.mgf	152.42	794.09	3	0	-0.0218	0	2	GEAK	IEDLSSQLQSQAAEQFK	APNL	MOD:01715 K17;MOD:01715 I1	0	Q6ICZ8	Q6ICZ8{114-130}	0	0	0	Q6ICZ8	678	678	66.17	66.17	22.553	17.9872	13.1675	12.9208	106.71
44647@20150821_01_AAroca_TMT6plex.cmpd.mgf	157.42	762.74	3	1	-0.015	0	2	IWKK	GPAFGMPGVHVDGMDVLK	VREV	MOD:01715 K18;MOD:01715 G1	0	O24457	O24457{277-294}	0	0	0	O24457	687	687	58.66	58.66	31.9148	26.967	12.284	12.9208	119.973
31335@20150821_01_AAroca_TMT6plex.cmpd.mgf	118.52	771.361	3	0	-0.0218	0	2	LLGR	MPSAVGYQPTLSTEMGTLQER	ITST	MOD:00719 M1	0	P19366	P19366{292-312}	0	0	0	P19366	619	619	81.12	81.12	28.7336	24.0991	13.4815	12.8861	115.949
49392@20150821_01_AAroca_TMT6plex.cmpd.mgf	171.28	885.125	3	0	-0.028	1	2	FHLR	TTILPAEDEMPEIMDSFKK	FNDE	MOD:01715 K18;MOD:01715 K19	0	Q9LR30	Q9LR30{445-463}	0	0	0	Q9LR30	684	684	39.6	39.6	26.0329	20.9097	13.2366	12.8861	92.8479
31663@20150821_01_AAroca_TMT6plex.cmpd.mgf	119.47	788.426	3	0	-0.0191	1	2	TISK	DSTTLIADAASKDELQAR	IAQL	MOD:01715 K12;MOD:01715 D1	0	P21238	P21238{372-389}	0	0	0	P21238	764	764	68.37	68.37	33.5392	28.9634	13.1024	12.8861	160.651
47980@20150821_01_AAroca_TMT6plex.cmpd.mgf	167.15	859.442	3	0	-0.0427	0	2	NVKR	VQLAETYLSQAALGDANADAIGR	GTFY	MOD:01715 V1	0	P10896;P10896-2	P10896{410-432};P10896-2{410-432}	0	0	0	F4IVZ7;P10896;P10896-2			77.27	77.27	22.25	17.4388	13.1871	12.8861	143.786
43607@20150821_01_AAroca_TMT6plex.cmpd.mgf	154.37	909.518	2	0	-0.018	0	2	GAVK	IAVDMVGEGLVEK	SSAI	MOD:01715 K13;MOD:01715 I1	0	O23404	O23404{439-451}	0	0	0	O23404;O23404-2;O23404-3;O23404-4	736	736	72.28	72.28	30.7758	26.3439	13.0044	12.8861	183.11
41328@20150821_01_AAroca_TMT6plex.cmpd.mgf	147.72	1003.02	2	0	-0.0185	0	2	NGIK	VTAAVPSGASTGIYEALELR	DGGS		0	P25696	P25696{33-52}	0	0	0	P25696	601	601	81.5	81.5	30.849	26.2758	13.3372	12.8861	137.636
39677@20150821_01_AAroca_TMT6plex.cmpd.mgf	142.88	939.533	2	0	-0.017	0	2	SGNK	IGEITSGGFSPNLK	KNIA	MOD:01715 K14;MOD:01715 I1	0	O65396	O65396{349-362}	0	0	0	O65396	715	715	73.48	73.48	29.2146	24.8082	13.0706	12.8861	189.836
32021@20150821_01_AAroca_TMT6plex.cmpd.mgf	120.52	708.395	3	0	-0.0191	1	2	SRKK	MDLTAEELKEEK	DLAY	MOD:01715 K9;MOD:01715 K12;MOD:01715 M1	0	P57106;P93819	P57106{313-324};P93819{313-324}	0	0	0	P57106;P93819	484	484	37.6	37.6	30.1139	25.371	12.3565	12.8861
37353@20150821_01_AAroca_TMT6plex.cmpd.mgf	136.1	689.727	3	0	-0.0191	0	2	HSAK	DSPALHIADLTVASAK	KAKD	MOD:01715 K16;MOD:01715 D1	0	Q9FLT0	Q9FLT0{554-569}	0	0	0	Q9FLT0	676	676	46.39	46.39	30.2957	25.956	13.4202	12.8861	126.635
52255@20150821_01_AAroca_TMT6plex.cmpd.mgf	179.7	726.062	3	0	-0.0251	0	2	TGEK	TPFYGSTLEELGLYK	AQVV	MOD:01715 K15;MOD:01715 T1	0	Q9SSA5	Q9SSA5{330-344}	0	0	0	Q9SSA5	683	683	69.44	69.44	26.4502	21.5368	13.3098	12.8861	93.6168
38868@20150821_01_AAroca_TMT6plex.cmpd.mgf	140.52	923.467	2	0	-0.0163	0	2	VVNK	NLEAYYDAWDK	YIDA	MOD:01715 K11;MOD:01715 N1	0	Q944I4	Q944I4{360-370}	0	0	0	A8MQE0;F4HS63;Q944I4;Q944I4-2	751	751	67.2	67.2	29.935	25.1138	13	12.8861	171.149
53829@20150821_01_AAroca_TMT6plex.cmpd.mgf	184.32	704.071	3	0	-0.0263	0	2	GNVR	IILSGAAPLASHVESFLR	VVAC	MOD:01715 I1	0	Q9T0A0	Q9T0A0{390-407}	0	0	0	Q9T0A0	825	825	82.17	82.17	29.3105	24.793	12.699	12.8861	119.606
59069@20150821_01_AAroca_TMT6plex.cmpd.mgf	199.78	685.691	3	0	-0.0227	0	2	QLTK	DNGVLLIFDEVMTGFR	LAYG	MOD:01715 D1	0	P42799	P42799{278-293}	0	0	0	P42799	737	737	67.5	67.5	29.7269		12.7212	12.8861	104.52
45284@20150821_01_AAroca_TMT6plex.cmpd.mgf	159.28	882.509	2	0	-0.0212	0	2	AATR	EQLTQLVEFAK	KNGS	MOD:01715 K11;MOD:01715 E1	0	Q93ZN9	Q93ZN9{253-263}	0	0	0	Q93ZN9	639	639	71.26	71.26	28.8622	24.4708	13	12.8861	163.061
46185@20150821_01_AAroca_TMT6plex.cmpd.mgf	161.9	939.527	2	0	-0.0204	0	2	KPAR	SVALSDLEMEVVK	HLCL	MOD:01715 K13;MOD:01715 S1	0	F4I3J0	F4I3J0{235-247}	0	0	0	F4I3J0	628	628	61.27	61.27	26.0332	21.5258	12.9208	12.8861	161.692
46212@20150821_01_AAroca_TMT6plex.cmpd.mgf	161.98	941.51	3	0	-0.0306	0	2	QASK	DDITVFAALAKPPTSQYVNASR	WYNH	MOD:01715 K11;MOD:01715 D1	0	P48006	P48006{34-55}	0	0	0	A8MRC4;P48006	642	642	56.68	56.68	28.5829	23.6479	13.0809	12.8861	131.382
47984@20150821_01_AAroca_TMT6plex.cmpd.mgf	167.17	1018.55	2	0	-0.0225	0	2	VDGR	LNDLWAYNVVDQK	WIKF	MOD:01715 K13;MOD:01715 L1	0	Q9S7W4	Q9S7W4{150-162}	0	0	0	Q9S7W4	747	747	53.05	53.05	32.4742	28.0584	12.8539	12.8861	153.892
53737@20150821_01_AAroca_TMT6plex.cmpd.mgf	184.05	709.418	3	0	-0.0237	0	2	GVTR	LGYAVPEIELVLHSK	DVVW	MOD:01715 K15;MOD:01715 L1	0	Q9ZVS4	Q9ZVS4{341-355}	0	0	0	Q9ZVS4	699	699	36.38	36.38	25.7029	20.7609	12.8539	12.8861	116.344
23251@20150821_01_AAroca_TMT6plex.cmpd.mgf	94.97	498.934	3	0	-0.0075	1	2	AAAR	RIVEADEFMR	GGLY	MOD:01715 R1	0	Q9C9W5	Q9C9W5{137-146}	0	0	0	Q9C9W5;Q9C9W5-2	616	616	60.81	60.81	28.2264	23.8599	12.4815	12.8539	73.6838
19483@20150821_01_AAroca_TMT6plex.cmpd.mgf	84	642.978	3	0	-0.0077	0	2	DRWR	GLAYDTSDDQQDITR	GKGM	MOD:01715 G1	0	P10896;P10896-2	P10896{73-87};P10896-2{73-87}	0	0	0	F4IVZ7;P10896;P10896-2	718	718	109.22	109.22	28.4731	23.8473	14.4318	12.8539	98.3027
39576@20150821_01_AAroca_TMT6plex.cmpd.mgf	142.58	667.989	3	0	-0.0139	0	2	DMVK	VVAWYDNEWGYSQR	VVDL	MOD:01715 V1	0	P25857	P25857{393-406}	0	0	0	P25857	677	677	52.77	52.77	27.8435	22.8115	13.8539	12.8539	93.2988
57350@20150821_01_AAroca_TMT6plex.cmpd.mgf	194.73	941.16	3	0	-0.0529	0	2	GSRK	WVDGDVVQALAYDVPIPGYGTK	NTIS	MOD:01715 K22;MOD:01715 W1	0	Q9SD76	Q9SD76{219-240}	0	0	0	Q9SD76	609	609	92.36	92.36	27.3118	21.9416	12.8861	12.8539	134.957
58481@20150821_01_AAroca_TMT6plex.cmpd.mgf	198.05	764.76	3	0	-0.0374	0	2	NQYR	NLFHAILDTVYASLEK	AGGG	MOD:01715 K16;MOD:01715 N1	0	F4J270	F4J270{237-252}	0	0	0	F4J270	808	808	82.01	82.01	29.2443	24.829	12.8539	12.8539	128.945
35023@20150821_01_AAroca_TMT6plex.cmpd.mgf	129.28	743.702	3	0	-0.019	0	2	PIAK	QLPGESDQDFADFSSK	ILHL	MOD:01715 K16;MOD:01715 Q1	0	Q9SA52	Q9SA52{93-108}	0	0	0	Q9SA52	699	699	67.24	67.24	30.1427	25.1403	11.8239	12.8539	102.496
41851@20150821_01_AAroca_TMT6plex.cmpd.mgf	149.25	686.676	3	0	-0.0233	0	2	DFVK	SSLSAEGFDVVYDINGR	EAEE	MOD:01715 S1	0	Q9SA52	Q9SA52{124-140}	0	0	0	Q9SA52	835	835	70.2	70.2	31.2398	26.4511	12.6021	12.8539	111.131
49153@20150821_01_AAroca_TMT6plex.cmpd.mgf	170.58	864.093	3	0	-0.0292	1	2	YLAK	LAEQAERYEEMVEFMEK	VAEA	MOD:01715 K17;MOD:01715 L1	0	P42643;P42644;P42645;P46077;Q01525;Q96300	P42643{19-35};P42644{13-29};P42645{16-32};P46077{20-36};Q01525{14-30};Q96300{14-30}	0	0	0	F4HWQ5;F4JJ94;P42643;P42644;P42644-2;P42645;P46077;Q01525;Q96300	708	708	56.59	56.59	26.3654	21.4325	11.7447	12.8539	153.469
47415@20150821_01_AAroca_TMT6plex.cmpd.mgf	165.5	1134.62	2	0	-0.0074	0	2	PIGK	VPVLETPEGPIFESNAIAR	YVSR	MOD:01715 V1	0	Q9FVT2	Q9FVT2{54-72}	0	0	0	Q9FVT2	583	583	56.73	56.73			12.8861	12.8539	153.363
22964@20150821_01_AAroca_TMT6plex.cmpd.mgf	94.12	678.368	3	0	-0.0105	0	2	TAYK	AAQDIANSELAPTHPIR	LGLA	MOD:01715 A1	0	P42643	P42643{162-178}	0	0	0	F4JJ94;P42643	774	774	77.09	77.09	28.6541	24.3206	12.8861	12.8539	103.055
50308@20150821_01_AAroca_TMT6plex.cmpd.mgf	173.98	775.412	3	1	-0.0046	0	2	LIEK	TNLNPSEVGDIVVGTVLAPGSQR	ASEC		0	Q56WD9	Q56WD9{90-112}	0	0	0	Q56WD9	605	605	51.53	51.53	28.3247	23.4843	12.8861	12.8539	111.774
18667@20150821_01_AAroca_TMT6plex.cmpd.mgf	81.62	571.634	3	0	-0.006	0	2	RQSK	APQAAGAIHTDFER	GFIC	MOD:01715 A1	0	Q9SA73	Q9SA73{326-339}	0	0	0	Q9SA73	808	808	89.85	89.85	33.1672	27.9682	12.6021	12.8539	100.112
27885@20150821_01_AAroca_TMT6plex.cmpd.mgf	108.47	736.367	3	0	-0.0174	1	2	LREK	GVEFEYREEDFSNK	SPLL	MOD:01715 K14;MOD:01715 G1	0	Q8L7C9	Q8L7C9{27-40}	0	0	0	Q8L7C9	571	571	51.86	51.86	26.4699	21.7122	12.4202	12.8539	113.736
43058@20150821_01_AAroca_TMT6plex.cmpd.mgf	152.78	855.494	3	0	-0.0247	1	2	QTDR	KSGGLGDLNYPLISDVTK	SISK	MOD:01715 K1;MOD:01715 K18;MOD:01715 K1	0	Q96291	Q96291{160-177}	0	0	0	Q96291	660	660	56.41	56.41			12.7959	12.8539
47255@20150821_01_AAroca_TMT6plex.cmpd.mgf	165.03	800.127	3	0	-0.0217	0	2	FAAR	KPAVVNVIIDPFAGAESGR	LQHK	MOD:01715 K1;MOD:01715 K1	0	Q9LF46	Q9LF46{549-567}	0	0	0	Q9LF46	598	598	29.48	29.48			13.0132	12.8539	98.804
32478@20150821_01_AAroca_TMT6plex.cmpd.mgf	121.87	1020.53	2	0	-0.0157	0	2	IHGK	DITGGSYIQSYYSK	VVAL	MOD:01715 K14;MOD:01715 D1	0	Q940J8	Q940J8{208-221}	0	0	0	F4JT64;Q940J8	704	704	87.94	87.94	24.5007	19.8402	12.9208	12.8539	186.117
49680@20150821_01_AAroca_TMT6plex.cmpd.mgf	172.13	762.404	3	0	-0.0411	0	2	EIFK	SMENWAEENLLIHLK	DVEK	MOD:01715 K15;MOD:01715 S1	0	O22832	O22832{80-94}	0	0	0	F4IS32;O22832	633	633	64.37	64.37	31.7789	26.9462	12.6576	12.8539	90.2849
53785@20150821_01_AAroca_TMT6plex.cmpd.mgf	184.18	949.507	3	0	-0.0336	1	2	CFLK	EISMPNGLLPLKDIEEVGYDR	ESGV	MOD:01715 K12;MOD:01715 E1	0	Q9ZPZ4	Q9ZPZ4{31-51}	0	0	0	Q9ZPZ4	681	681	60.29	60.29	25.8017	20.2001	12.5686	12.8539	151.042
40358@20150821_01_AAroca_TMT6plex.cmpd.mgf	144.88	731.383	3	0	-0.0186	0	2	GEAK	IEDLSSQLQTQAAQQFR	MPEI	MOD:01715 I1	0	Q94JX9	Q94JX9{128-144}	0	0	0	Q94JX9	664	664	63.75	63.75	34.0648	29.3419	12.6198	12.8539	96.888
50276@20150821_01_AAroca_TMT6plex.cmpd.mgf	173.88	771.092	3	1	-0.0216	0	2	QISK	QIVVLPEAGPATGFELFHR	MAGS	MOD:01715 Q1	0	Q9C8E6	Q9C8E6{560-578}	0	0	0	Q9C8E6	710	710	61.71	61.71	29.5456	25.0048	11.9586	12.8539	98.8463
37239@20150821_01_AAroca_TMT6plex.cmpd.mgf	135.77	749.437	3	0	-0.0222	1	2	NVMR	IINEPTAAAIAYGLDKK	ATSV	MOD:01715 K16;MOD:01715 K17	0	O65719;P22953;P22954;Q39043;Q9LHA8;Q9LKR3;Q9S9N1	O65719{176-192};P22953{176-192};P22954{176-192};Q39043{204-220};Q9LHA8{176-192};Q9LKR3{204-220};Q9S9N1{175-191}	0	0	0	F4K007;F4KCE5;O65719;P22953;P22954;Q39043;Q9C7X7;Q9LHA8;Q9LKR3;Q9S9N1	552	552	55.14	55.14	22.3007	17.5308	12.8239	12.8239	76.1805
34787@20150821_01_AAroca_TMT6plex.cmpd.mgf	128.58	877.097	3	1	-0.0378	1	2	ECLR	GGLDFTKDDENVNSQPFMR	WRDR	MOD:01715 K7;MOD:01715 G1	0	O03042	O03042{195-213}	0	0	0	O03042	669	669	46.24	46.24	27.337	22.7617	12.5686	12.8239	125.502
47641@20150821_01_AAroca_TMT6plex.cmpd.mgf	166.17	736.084	3	0	-0.029	1	2	FGER	KSQYLDDIAILTGATVIR	EEVG	MOD:01715 K1	0	P21240;Q9LJE4	P21240{339-356};Q9LJE4{335-352}	0	0	0	P21240;Q9LJE4	732	732	49.61	49.61	32.9895	28.4338	12.5528	12.8239	126.309
52524@20150821_01_AAroca_TMT6plex.cmpd.mgf	180.48	704.748	3	0	-0.0237	0	2	EGKK	MVDVLVEQNIVPGIK	VDKG	MOD:01715 K15;MOD:01715 M1	0	Q944G9;Q9SJU4	Q944G9{132-146};Q9SJU4{133-147}	0	0	0	F4IGL5;F4IGL7;F4JUJ5;Q944G9;Q9SJU4	808	808	65.88	65.88	33.4076	28.7753	12.9586	12.8239	119.893
51299@20150821_01_AAroca_TMT6plex.cmpd.mgf	176.88	821.8	3	1	-0.044	0	2	GNPK	IVLPVPAFNVINGGSHAGNK	LAMQ	MOD:01715 K20;MOD:01715 I1	0	P25696	P25696{148-167}	0	0	0	P25696	697	697	59.78	59.78	33.0021	27.8098	13.7696	12.8239	122.285
52628@20150821_01_AAroca_TMT6plex.cmpd.mgf	180.78	1064.87	3	0	-0.0363	0	2	VTFR	YISVGNEVQPSDQAASFVLPAMQNIER	AVSS	MOD:01715 Y1	0	F4J270	F4J270{121-147}	0	0	0	F4J270	701	701	79.94	79.94	30.624	25.1763	12.8239	12.8239	145.931
41205@20150821_01_AAroca_TMT6plex.cmpd.mgf	147.35	837.098	3	0	-0.0246	0	2	GMVK	MTPTKPMVVETFSEYPPLGR	FAVR	MOD:01715 K5	0	P0DH99	P0DH99{392-411}	0	0	0	F4HUA0;P0DH99;Q0WL56;Q8GTY0;Q8W4H7	674	674	95.47	95.47	26.4106	21.3973	13.1739	12.8239	120.68
44356@20150821_01_AAroca_TMT6plex.cmpd.mgf	156.57	935.015	2	0	-0.0207	0	2	NFSK	GSSQIIAQYYQLIR	LGFE	MOD:01715 G1	0	Q42472	Q42472{320-333}	0	0	0	Q42472;Q56W28	662	662	51.68	51.68	27.4965	22.7679	12.7212	12.8239	178.137
35347@20150821_01_AAroca_TMT6plex.cmpd.mgf	130.23	719.718	3	0	-0.0216	0	2	EYTK	GNAYAQIAIGTDDVYK	SGEV	MOD:01715 K16;MOD:01715 G1	0	O65398;Q8W593	O65398{214-229};Q8W593{285-300}	0	0	0	F4IAH9;O65398;Q8W593;Q8W593-2	692	692	66.49	66.49	29.5682		12.8239	12.8239	114.358
47458@20150821_01_AAroca_TMT6plex.cmpd.mgf	165.63	715.067	3	0	-0.0229	1	2	NKVR	KDWGVPGDLFGALPGR	QTYV	MOD:01715 K1;MOD:01715 K1	0	Q9LU86	Q9LU86{166-181}	0	0	0	F4JBC9;Q9LU86	815	815	49.1	49.1			12.8239	12.8239	100.195
36163@20150821_01_AAroca_TMT6plex.cmpd.mgf	132.62	786.412	3	0	-0.0201	0	2	EVAK	QIEEYGGQAITFGGDVSK	ATDV	MOD:01715 K18;MOD:01715 Q1	0	P33207	P33207{120-137}	0	0	0	P33207	712	712	60.65	60.65	32.3386	27.6067	12.1805	12.8239	113.688
53308@20150821_01_AAroca_TMT6plex.cmpd.mgf	182.8	1026.53	2	0	-0.0239	0	2	FFAK	LVDEQIMNVGFISMAR	ADEK	MOD:01715 L1	0	P46421	P46421{102-117}	0	0	0	P46421	686	686	44.86	44.86	29.2912	24.6109	12.6576	12.8239	162.569
58751@20150821_01_AAroca_TMT6plex.cmpd.mgf	198.83	811.138	3	0	-0.0308	0	2	HLQR	AQPVLLPHVLLTFVEQLER	DAGR	MOD:01715 A1	0	Q9LEU8	Q9LEU8{216-234}	0	0	0	Q9LEU8	679	679	47.66	47.66	35.1788	30.3839	12.6383	12.8239	95.2632
38715@20150821_01_AAroca_TMT6plex.cmpd.mgf	140.07	882.478	2	0	-0.0375	0	2	EGVK	FSTAGDIGTANIVLR	QNTT	MOD:01715 F1	0	Q9ZW35	Q9ZW35{169-183}	0	0	0	Q9M7Q7;Q9ZW35	607	607	49.96	49.96	25.6229	21.1726	13.1805	12.8239	162.684
52926@20150821_01_AAroca_TMT6plex.cmpd.mgf	181.67	972.058	2	0	-0.0225	0	2	VDQR	FEALGWHVIWVK	NGNT	MOD:01715 K12;MOD:01715 F1	0	Q8RWV0	Q8RWV0{283-294}	0	0	0	F4IW47;F4JBY2;Q8RWV0	743	743	78.55	78.55	30.2129	25.8629	12.8239	12.7959	178.176
41055@20150821_01_AAroca_TMT6plex.cmpd.mgf	146.92	929.003	2	0	-0.0187	0	2	HGRK	DSPLEVVVLNDSGGVK	NASH	MOD:01715 K16	0	P25857	P25857{105-120}	0	0	0	P25857	550	550	65.43	65.43	27.1172	22.6172	12.4815	12.7959	125.688
58061@20150821_01_AAroca_TMT6plex.cmpd.mgf	196.82	814.119	3	0	-0.0346	1	2	IQTR	MAEYAEELWELLKK	DNTF	MOD:01715 K13;MOD:01715 K14;MOD:01715 M1	0	Q9FKW6	Q9FKW6{297-310}	0	0	0	F4JZ46;Q9FKW6	614	614	45.05	45.05	25.1116	20.3755	13.2757	12.7959
29358@20150821_01_AAroca_TMT6plex.cmpd.mgf	112.75	913.471	2	0	-0.0161	0	2	NEGR	DTIILAGAEYGSGSSR	DWAA	MOD:01715 D1	0	Q42560	Q42560{770-785}	0	0	0	B3H5Y0;Q42560	771	771	62.34	62.34	27.0987	22.7144	11.4318	12.7959	183.841
24018@20150821_01_AAroca_TMT6plex.cmpd.mgf	97.18	851.985	2	0	-0.0115	0	2	LTVR	IQNAGTEVVDAK	AGAG	MOD:01715 K12;MOD:01715 I1	0	Q9SN86	Q9SN86{288-299}	0	0	0	Q9SN86	674	674	71.5	71.5	29.0512	24.3347	12.9586	12.7959	186.208
17384@20150821_01_AAroca_TMT6plex.cmpd.mgf	77.9	626.999	3	0	-0.0075	0	2	GTGK	VASPAQAQEVHDELR	KWLA	MOD:01715 V1	0	P48491	P48491{176-190}	0	0	0	P48491	764	764	98.67	98.67	27.3629	22.9522	12.6021	12.7959	104.946
35078@20150821_01_AAroca_TMT6plex.cmpd.mgf	129.43	720.356	3	0	-0.0146	0	2	QMLK	EAGVEVDPLGDLNTESER	KLGQ	MOD:01715 E1	0	Q9M084	Q9M084{414-431}	0	0	0	Q9M084	662	662	66.76	66.76	25.6578	20.9448	11.5376	12.7959	109.221
46441@20150821_01_AAroca_TMT6plex.cmpd.mgf	162.67	720.417	3	0	-0.024	0	2	VPEK	IVHHIVQELLGADEK	VCPA	MOD:01715 K15;MOD:01715 I1	0	Q93ZT6	Q93ZT6{361-375}	0	0	0	Q93ZT6;Q93ZT6-2	587	587	37.35	37.35	29.7971	24.9334	13.3279	12.7959	97.5216
18461@20150821_01_AAroca_TMT6plex.cmpd.mgf	81.02	665.689	3	1	0.0177	0	2	LAYK	AAQDIAAADMAPTHPIR	LGLA	MOD:00719 M10;MOD:01715 A1	0	P48349	P48349{160-176}	0	0	0	F4KGV2;F4KGV5;P48349;P48349-2	707	707	78.49	78.49	26.3172	21.3322	12.9586	12.7959	115.114
55797@20150821_01_AAroca_TMT6plex.cmpd.mgf	190.15	799.439	3	0	-0.0334	0	2	SAFR	MVDGVPLVIPEVNPEAMK	GIKV	MOD:01715 K18;MOD:01715 M1	0	Q8VYI4	Q8VYI4{136-153}	0	0	0	Q8VYI4	697	697	66.86	66.86	29.3866	24.7911	13.0969	12.7959	115.128
33434@20150821_01_AAroca_TMT6plex.cmpd.mgf	124.65	795.44	3	0	-0.0197	1	2	VWKR	KAEQYLADSGTPYTIIR	AGGL	MOD:01715 K1;MOD:01715 K1	0	Q94EG6	Q94EG6{157-173}	0	0	0	Q94EG6	705	705	58.49	58.49			12.7696	12.7959	104.901
42347@20150821_01_AAroca_TMT6plex.cmpd.mgf	150.7	946.53	2	0	-0.0195	0	2	KNAR	ETMPNIQQVFVK	IAKE	MOD:01715 K12;MOD:01715 E1	0	Q9ZNZ7	Q9ZNZ7{228-239}	0	0	0	Q9ZNZ7;Q9ZNZ7-2	679	679	82.64	82.64	28.3803	23.764	13	12.7696	170.532
56734@20150821_01_AAroca_TMT6plex.cmpd.mgf	192.92	770.765	3	0	-0.0275	0	2	QQKK	LNLPILPTTTIGSFPQTVELR	RVRR		0	O50008;Q9SRV5	O50008{427-447};Q9SRV5{427-447}	0	0	0	O50008;Q9SRV5	621	621	87.73	87.73	32.6687	27.7456	12.0315	12.7696	95.1423
35298@20150821_01_AAroca_TMT6plex.cmpd.mgf	130.08	953.02	2	0	-0.02	0	2	KVVK	IGADANQELMSGIK	HFFI	MOD:01715 K14;MOD:01715 I1	0	Q8VZH2	Q8VZH2{623-636}	0	0	0	Q8VZH2	589	589	53.44	53.44			12.9208	12.7696	159.564
41771@20150821_01_AAroca_TMT6plex.cmpd.mgf	149.02	840.492	2	0	-0.0161	0	2	DASK	IAILNANYMAK	RLES	MOD:01715 K11;MOD:01715 I1	0	O80988;Q94B78	O80988{861-871};Q94B78{855-865}	0	0	0	B3H5Y8;O80988;Q94B78	734	734	74.06	74.06	32.2127	27.9261	12.6198	12.7696	176.27
43394@20150821_01_AAroca_TMT6plex.cmpd.mgf	153.75	860.063	3	0	-0.0236	0	2	SFKK	FNDEFMTQYDNNFGYSK		MOD:01715 K17;MOD:01715 F1	0	Q9LR30	Q9LR30{464-480}	0	0	0	Q9LR30	732	732	72.35	72.35	31.6291	26.8331	12.0044	12.7696	107.986
32326@20150821_01_AAroca_TMT6plex.cmpd.mgf	121.42	749.038	3	0	-0.018	0	2	VFVR	ADLNVPLDDNQTITDDTR	IRAA	MOD:01715 A1	0	Q9LD57	Q9LD57{99-116}	0	0	0	Q9LD57	726	726	57.08	57.08	32.0582	27.1272	12.9208	12.7696	115.157
22476@20150821_01_AAroca_TMT6plex.cmpd.mgf	92.7	579.971	3	0	-0.0112	0	2	MDCK	NALSESEGDMVK	AQEY	MOD:01715 K12;MOD:01715 N1	0	Q9SZD6	Q9SZD6{540-551}	0	0	0	F4JMU5;Q9SZD6	655	655	69.14	69.14	29.3153	24.7042	12.7447	12.7696	80.8342
38799@20150821_01_AAroca_TMT6plex.cmpd.mgf	140.32	703.4	3	0	-0.0171	0	2	IEAR	KPDFDAFIDPQK	QYAD	MOD:01715 K1;MOD:01715 K12;MOD:01715 K1	0	P25697	P25697{224-235}	0	0	0	P25697	756	756	39.53	39.53			12.4202	12.7696
37115@20150821_01_AAroca_TMT6plex.cmpd.mgf	135.4	679.092	3	0	-0.0174	1	2	PKDK	KVYVIGEEGILK	ELEL	MOD:01715 K1;MOD:01715 K12;MOD:01715 K1	0	P0DKC3	P0DKC3{165-176}	0	0	0	P0DKC3;P0DKC3-2;P0DKC4	788	788	66.43	66.43			12.9586	12.7696
50978@20150821_01_AAroca_TMT6plex.cmpd.mgf	175.93	1054.55	2	0	-0.025	0	2	EDYR	FYAISAEFPEFSNK	DKTL	MOD:01715 K14;MOD:01715 F1	0	O04151;Q38858	O04151{77-90};Q38858{77-90}	0	0	0	F4I529;O04151;Q38858	723	723	67.63	67.63	27.2899	22.7094	12.5686	12.7696	162.033
28059@20150821_01_AAroca_TMT6plex.cmpd.mgf	108.97	677.704	3	0	-0.0162	0	2	SLAK	DLQNQSLGAVDEGVK	IKKK	MOD:01715 K15;MOD:01715 D1	0	Q8H126	Q8H126{73-87}	0	0	0	Q8H126	810	810	70.35	70.35	31.4553	27.1716	12.6198	12.7696	113.521
35174@20150821_01_AAroca_TMT6plex.cmpd.mgf	129.72	773.498	2	0	-0.0113	0	2	SVKR	VVLVSSVGVTK	SNEL	MOD:01715 K11;MOD:01715 V1	0	F4JSP1	F4JSP1{188-198}	0	0	0	F4JSP1;Q8GYZ0	649	649	59.66	59.66	28.5444	24.055	12.7696	12.7696	169.146
55432@20150821_01_AAroca_TMT6plex.cmpd.mgf	189.08	803.744	3	0	-0.0375	0	2	DYYK	GQMEAWDGPALLLFSDGK	TVGA	MOD:01715 K18;MOD:00719 M3;MOD:01715 G1	0	Q9ZNZ7	Q9ZNZ7{431-448}	0	0	0	Q9ZNZ7;Q9ZNZ7-2	587	587	50.94	50.94	28.7891	24.0685	13.4437	12.7447
52957@20150821_01_AAroca_TMT6plex.cmpd.mgf	181.75	1015.04	2	0	-0.0232	0	2	YNIK	AYLPVVESFGFSSQLR	AATS	MOD:01715 A1	0	Q9ASR1	Q9ASR1{771-786}	0	0	0	Q9ASR1	671	671	51.54	51.54	25.3563	20.5296	13.1367	12.7447	194.658
24348@20150821_01_AAroca_TMT6plex.cmpd.mgf	98.15	851.923	2	0	-0.0118	0	2	QGNR	TTPSYVAFTDSER	LIGD	MOD:01715 T1	0	O65719;P22953;P22954;Q9LHA8	O65719{40-52};P22953{40-52};P22954{40-52};Q9LHA8{40-52}	0	0	0	F4KCE5;O65719;P22953;P22954;Q9C7X7;Q9LHA8	591	591	56.49	56.49	28.3038	23.4649	14.2291	12.7447	155.33
44410@20150821_01_AAroca_TMT6plex.cmpd.mgf	156.72	764.062	3	0	-0.026	0	2	LAAK	GIYPAVDPLDSTSTMLQPR	IVGE	MOD:01715 G1	0	P19366	P19366{360-378}	0	0	0	P19366	674	674	75.29	75.29	25.2499	20.5308	12.5686	12.7447	106.985
34368@20150821_01_AAroca_TMT6plex.cmpd.mgf	127.37	899.981	2	0	-0.0155	0	2	ASNK	NTVPGDVSAMVPGGIR	MGTP	MOD:01715 N1	0	Q94C74;Q9SZJ5	Q94C74{415-430};Q9SZJ5{415-430}	0	0	0	Q94C74;Q94C74-2;Q9SZJ5	693	693	57.86	57.86	25.1336	20.7133	12.5528	12.7447	168.746
48644@20150821_01_AAroca_TMT6plex.cmpd.mgf	169.1	975.856	3	0	-0.0361	0	2	PMFR	VGLDVFEEEPFMKPGLADTK	NAIV	MOD:01715 K13;MOD:01715 K20;MOD:00719 M12;MOD:01715 V1	0	Q9C9W5	Q9C9W5{294-313}	0	0	0	Q9C9W5;Q9C9W5-2	618	618	54.97	54.97	28.1189	22.6614	12.5229	12.7447
19214@20150821_01_AAroca_TMT6plex.cmpd.mgf	83.22	642.978	3	0	-0.0077	0	2	DRWR	GLAYDTSDDQQDITR	GKGM	MOD:01715 G1	0	P10896;P10896-2	P10896{73-87};P10896-2{73-87}	0	0	0	F4IVZ7;P10896;P10896-2	725	725	101.91	101.91	29.7358	24.9821	14.3188	12.7447	95.7725
30883@20150821_01_AAroca_TMT6plex.cmpd.mgf	117.2	805.118	3	0	-0.0198	1	2	TFKK	EKYETNPALYGELAK	GQSP	MOD:01715 K2;MOD:01715 K15;MOD:01715 E1	0	P27140-2;P27140-3;P42737-2	P27140-2{142-156};P27140-3{65-79};P42737-2{65-79}	0	0	0	A8MQY4;F4K873;F4K875;P27140;P27140-2;P27140-3;P42737;P42737-2	795	795	58.76	58.76	32.4088	27.6249	11.8239	12.7447
19449@20150821_01_AAroca_TMT6plex.cmpd.mgf	83.9	591.663	3	0	-0.0091	1	2	TCGK	RLASIGLENTEANR	QAYR	MOD:01715 R1	0	Q9SJU4	Q9SJU4{83-96}	0	0	0	F4IGL5;F4IGL7;Q9SJU4	539	539	81.37	81.37	24.1958	19.9374	12.9586	12.7447	78.4665
53948@20150821_01_AAroca_TMT6plex.cmpd.mgf	184.67	711.717	3	0	-0.0232	0	2	ECGK	HVLVILTDMSSYADALR	EVSA	MOD:01715 H1	0	Q8W4E2	Q8W4E2{269-285}	0	0	0	F4JTQ0;P11574;Q8W4E2;Q9SZN1	675	675	36.95	36.95	26.2075	21.5392	13.284	12.7447	95.8264
40318@20150821_01_AAroca_TMT6plex.cmpd.mgf	144.77	602.709	3	0	-0.015	1	2	YDEK	KLFGVTTLDVVR	ARTF	MOD:01715 K1;MOD:01715 K1	0	Q9LKA3;Q9SN86;Q9ZP06	Q9LKA3{170-181};Q9SN86{223-234};Q9ZP06{170-181}	0	0	0	A8MQK3;Q9LKA3;Q9SN86;Q9ZP06	703	703	43.26	43.26			12.3768	12.7447	92.2402
35561@20150821_01_AAroca_TMT6plex.cmpd.mgf	130.85	733.394	3	0	-0.0194	0	2	TFSR	VHGWETDDVEQIAIK	MSQL	MOD:01715 K15;MOD:01715 V1	0	Q9SF85	Q9SF85{232-246}	0	0	0	Q9SF85;Q9SF85-2	811	811	106.79	106.79	28.4902	23.6522	12.1612	12.7447	117.98
35037@20150821_01_AAroca_TMT6plex.cmpd.mgf	129.33	582.037	3	0	-0.0151	1	2	YDPK	KLLGVTTLDVAR	ANTF	MOD:01715 K1;MOD:01715 K1	0	Q9ZP05	Q9ZP05{183-194}	0	0	0	A8MRP1;B3H560;F4KDZ4;Q9ZP05	655	655	29.34	29.34			12.7696	12.7447	92.0492
17476@20150821_01_AAroca_TMT6plex.cmpd.mgf	78.17	626.999	3	0	-0.0078	0	2	GTGK	VASPAQAQEVHDELR	KWLA	MOD:01715 V1	0	P48491	P48491{176-190}	0	0	0	P48491	763	763	109.89	109.89	27.7884	23.1263	12.8539	12.7447	116.863
52702@20150821_01_AAroca_TMT6plex.cmpd.mgf	181.02	782.777	3	0	-0.0281	0	2	SISK	GGPISYADIIQLAGQSAVK	FTYL	MOD:01715 K19;MOD:01715 G1	0	P82281	P82281{174-192}	0	0	0	P82281	647	647	61.77	61.77	28.2421	23.6983	12.7212	12.7447	110.835
41198@20150821_01_AAroca_TMT6plex.cmpd.mgf	147.33	785.389	3	0	-0.0225	0	2	GVVK	VLNLEEGGAFTNSSAEDMLK	AL	MOD:01715 K20	0	Q949U7	Q949U7{213-232}	0	0	0	Q949U7	582	582	68.14	68.14	25.1012	20.0672	11.7959	12.7447	121.3
35198@20150821_01_AAroca_TMT6plex.cmpd.mgf	129.8	699.363	3	0	-0.0171	0	2	GAVK	ENHFLDDGAYMVVK	IIIE	MOD:01715 K14;MOD:01715 E1	0	Q9SSL0	Q9SSL0{432-445}	0	0	0	Q9SSL0	626	626	62.83	62.83	24.4035	19.7172	11.6778	12.7447	86.6617
33794@20150821_01_AAroca_TMT6plex.cmpd.mgf	125.7	770.113	3	0	-0.0256	1	2	GTTK	TSVVGVFAAGDVQDKK	YRQA	MOD:01715 K15;MOD:01715 K16;MOD:01715 T1	0	Q39242	Q39242{335-350}	0	0	0	Q39242	742	742	42.5	42.5	21.5105	16.5718	13.0915	12.7447
52568@20150821_01_AAroca_TMT6plex.cmpd.mgf	180.6	951.189	3	0	-0.0298	0	2	LHKR	AVNYQAMSIVLSGIQPHQNLAVIR	YIEE	MOD:01715 A1	0	Q9ZVQ3	Q9ZVQ3{98-121}	0	0	0	F4IQD1;Q9ZVQ3;Q9ZVQ3-2	748	748	55.18	55.18	29.5656	24.3968	12.7447	12.7447	97.2041
39084@20150821_01_AAroca_TMT6plex.cmpd.mgf	141.15	596.011	3	1	-0.0274	0	2	LDGK	IAIITGGASGIGAEAVR	LFTD	MOD:01715 I1	0	F4J2Z7	F4J2Z7{48-64}	0	0	0	F4J2Z7;F4J2Z7-2;O80713	722	722	49.63	49.63	23.0387	18.6089	12.4685	12.7447	102.281
47682@20150821_01_AAroca_TMT6plex.cmpd.mgf	166.28	937.544	2	0	-0.0194	0	2	EILK	GLENLVSQIDTVK	SFEW	MOD:01715 K13;MOD:01715 G1	0	Q9FK81	Q9FK81{26-38}	0	0	0	Q9FK81	613	613	75.53	75.53	28.4028	24.1681	12.6021	12.7447	170.628
46482@20150821_01_AAroca_TMT6plex.cmpd.mgf	162.78	860.506	2	0	-0.0189	0	2	PPGK	MPNIYNALVVK	GRDT	MOD:01715 K11;MOD:01715 M1	0	P19366	P19366{40-50}	0	0	0	P19366	687	687	50.03	50.03	29.6196	25.2451	12.7447	12.7212	154.861
53600@20150821_01_AAroca_TMT6plex.cmpd.mgf	183.65	878.965	2	0	-0.0175	0	2	YYPK	GIYYVMDYFK	TTYG	MOD:01715 K10;MOD:01715 G1	0	P37702	P37702{399-408}	0	0	0	P37702;P37702-2	669	669	56.14	56.14	30.1048	25.2924	12.9586	12.7212	154.451
53135@20150821_01_AAroca_TMT6plex.cmpd.mgf	182.27	1085.19	3	0	-0.0368	0	2	DYFK	TTYGDPLIYVTENGFSTPGDEDFEK	ATAD	MOD:01715 K25;MOD:01715 T1	0	P37702	P37702{409-433}	0	0	0	P37702;P37702-2	715	715	106.95	106.95	32.5895	27.5824	10.3872	12.7212	142.399
52009@20150821_01_AAroca_TMT6plex.cmpd.mgf	178.97	707.056	3	0	-0.0178	0	2	MIIK	VPIDVFAGITDEDAAK	VVDG	MOD:01715 K16;MOD:01715 V1	0	O82662	O82662{181-196}	0	0	0	O82662	758	758	56.16	56.16	26.5369	21.7466	13.0862	12.7212	108.837
56560@20150821_01_AAroca_TMT6plex.cmpd.mgf	192.4	768.422	3	0	-0.0183	0	2	DQFR	GIVFVGGFSYADVLDSAK	GWAA	MOD:01715 K18;MOD:01715 G1	0	Q9M8D3	Q9M8D3{1187-1204}	0	0	0	Q9M8D3	596	596	55.25	55.25	31.865	27.1411	12.4685	12.7212	121.059
30431@20150821_01_AAroca_TMT6plex.cmpd.mgf	115.88	703.366	3	0	-0.0148	1	2	KESK	TENTQYSLQLWPDRK	VQQI	MOD:01715 K15	0	Q8VZF3-2	Q8VZF3-2{620-634}	0	0	0	Q8VZF3;Q8VZF3-2	594	594	64.36	64.36	26.8663	22.3439	13.5086	12.7212	85.9009
57253@20150821_01_AAroca_TMT6plex.cmpd.mgf	194.45	835.442	2	0	-0.0183	0	2	CMER	AVLDQLANYFMR	RLSG	MOD:01715 A1	0	Q8VZB5	Q8VZB5{433-444}	0	0	0	Q8VZB5	595	595	58.4	58.4	26.279	21.2647	13.0223	12.7212	154.438
23628@20150821_01_AAroca_TMT6plex.cmpd.mgf	96.05	747.903	2	0	-0.0129	0	2	AAEK	GTIVVDNSSAFR	MVDG	MOD:01715 G1	0	Q8VYI4	Q8VYI4{124-135}	0	0	0	Q8VYI4	525	525	60.55	60.55	25.3001	20.6016	12.6021	12.7212	170.01
55881@20150821_01_AAroca_TMT6plex.cmpd.mgf	190.38	799.439	3	0	-0.0334	0	2	SAFR	MVDGVPLVIPEVNPEAMK	GIKV	MOD:01715 K18;MOD:01715 M1	0	Q8VYI4	Q8VYI4{136-153}	0	0	0	Q8VYI4	592	592	63.29	63.29	32.2218	27.1407	12.9208	12.7212	116.568
2780@20150821_01_AAroca_TMT6plex.cmpd.mgf	35.17	597.273	3	0	-0.0022	0	2	GGYR	SGGGGGYSGGGGSYGGGGGR	REGG	MOD:01715 S1	0	Q03250	Q03250{105-124}	0	0	0	Q03250	890	890	86.37	86.37	24.5363	19.6529	11.8861	12.7212	120.394
23536@20150821_01_AAroca_TMT6plex.cmpd.mgf	95.78	880.942	2	0	-0.0102	0	2	LDEK	IADAEENLGESEVR	EAHL	MOD:01715 I1	0	Q93Y35	Q93Y35{86-99}	0	0	0	Q93Y35	739	739	77.56	77.56	27.8761	22.7958	12.3665	12.7212	202.623
46244@20150821_01_AAroca_TMT6plex.cmpd.mgf	162.08	930.467	3	0	-0.0295	0	2	ELCK	SINPDEAVAYGAAVQGAILSGEGNEK	MVQE	MOD:01715 K26	0	P22953	P22953{368-393}	0	0	0	F4KCE5;P22953	641	641	86.68	86.68	22.1744	16.967	10.6383	12.699	111.906
57718@20150821_01_AAroca_TMT6plex.cmpd.mgf	195.82	712.401	3	0	-0.0209	0	2	RCER	EAVNVSLANLLTYPFVR	EGLV	MOD:01715 E1	0	P27140-2;P27140-3;P42737-2	P27140-2{283-299};P27140-3{206-222};P42737-2{206-222}	0	0	0	P27140;P27140-2;P27140-3;P42737;P42737-2	704	704	87.49	87.49	29.0847	24.2973	12.8239	12.699	101.143
20973@20150821_01_AAroca_TMT6plex.cmpd.mgf	88.33	546.309	3	0	0.0166	1	2	FMLK	TKVVSVDSSSDGVK	LTVE	MOD:01715 K14	0	Q9M5K3	Q9M5K3{276-289}	0	0	0	Q9M5K3	700	700			30.4546	26.371	13.1135	12.699
3045@20150821_01_AAroca_TMT6plex.cmpd.mgf	35.95	799.389	2	0	-0.0063	0	2	LTYR	EYSNTGAGAGTANR	VKWR	MOD:01715 E1	0	O49006	O49006{538-551}	0	0	0	O49006	614	614	99.06	99.06	24.0293	18.8204	12.2147	12.699	182.958
46408@20150821_01_AAroca_TMT6plex.cmpd.mgf	162.57	740.072	3	1	-0.0464	0	2	EHVK	QIAGWGADGVIVGSAMVK	LLGD	MOD:01715 K18;MOD:01715 Q1	0	Q42529	Q42529{268-285}	0	0	0	Q42529	725	725	57.98	57.98	33.7629	29.3721	12.3098	12.699	115.421
24040@20150821_01_AAroca_TMT6plex.cmpd.mgf	97.25	629.021	3	1	0.006	1	2	DVRK	KIDYSMQLNASR	IKVL	MOD:01715 K1;MOD:01715 K1	0	Q39258	Q39258{67-78}	0	0	0	P0CAN7;Q39258	522	522	23	23			12.8861	12.699	72.7883
28307@20150821_01_AAroca_TMT6plex.cmpd.mgf	109.68	822.957	2	0	-0.007	0	2	SQFR	LTSPQLLASGDGTR	SAIV	MOD:01715 L1	0	Q9C9P3	Q9C9P3{280-293}	0	0	0	F4HXD1;Q9C9P3	645	645	50.89	50.89	23.9384	19.4533	13.8861	12.699	168.727
40457@20150821_01_AAroca_TMT6plex.cmpd.mgf	145.17	953.066	2	0	-0.0224	0	2	LVDR	VIEYTPGVSAVAIK	NVTI	MOD:01715 K14;MOD:01715 V1	0	Q9SIE3	Q9SIE3{97-110}	0	0	0	Q9SIE3	783	783	69.75	69.75	30.0539	25.3317	12.7696	12.699	163.837
49560@20150821_01_AAroca_TMT6plex.cmpd.mgf	171.78	721.712	3	0	-0.021	0	2	FAKK	LASLADLYVNDAFGTAHR	AHAS	MOD:01715 L1	0	P50318;Q9LD57	P50318{210-227};Q9LD57{213-230}	0	0	0	F4I3L1;P50318;Q9LD57	783	783	105.13	105.13	25.1802	20.7267	12.6576	12.6778	101.869
37513@20150821_01_AAroca_TMT6plex.cmpd.mgf	136.57	771.458	2	0	-0.0135	0	2	DGVK	VLQLETAAGAAIR	FFDN	MOD:01715 V1	0	P57751;Q9M9P3	P57751{330-342};Q9M9P3{329-341}	0	0	0	F4KGY8;P57751;Q9M9P3	647	647	73.5	73.5	27.267	22.9192	12.2676	12.6778	172.611
42677@20150821_01_AAroca_TMT6plex.cmpd.mgf	151.67	991.024	2	0	-0.0189	0	2	EVLR	IINEPTAASLAYGFER	KSNE	MOD:01715 I1	0	Q9LTX9	Q9LTX9{244-259}	0	0	0	Q9LTX9;Q9LTX9-2	669	669	76.7	76.7	24.9851	20.5484	12.585	12.6778	202.683
24887@20150821_01_AAroca_TMT6plex.cmpd.mgf	99.72	887.448	2	0	-0.0131	0	2	RRLK	VMANADTPEDAIAAR	KNGA	MOD:01715 V1	0	O23404	O23404{626-640}	0	0	0	O23404;O23404-2;O23404-3;O23404-4	789	789	69.77	69.77	27.0992	22.3505	13.8539	12.6778	184.388
38885@20150821_01_AAroca_TMT6plex.cmpd.mgf	140.57	703.4	3	0	-0.0171	0	2	IEAR	KPDFDAFIDPQK	QYAD	MOD:01715 K1;MOD:01715 K12;MOD:01715 K1	0	P25697	P25697{224-235}	0	0	0	P25697	761	761	40.64	40.64			12.1135	12.6778
40578@20150821_01_AAroca_TMT6plex.cmpd.mgf	145.52	971.025	2	0	-0.0161	0	2	INNR	SLETFEVDISNTK	KLLE	MOD:01715 K13;MOD:01715 S1	0	P49572	P49572{322-334}	0	0	0	P49572	638	638	78.95	78.95	26.7111	22.3882	12.284	12.6778	168.856
49858@20150821_01_AAroca_TMT6plex.cmpd.mgf	172.67	796.14	3	0	-0.0313	1	2	DVHR	TLLYGGIFLYPADKK	SPNG	MOD:01715 K14;MOD:01715 K15;MOD:01715 T1	0	Q9MA79	Q9MA79{258-272}	0	0	0	Q9MA79	540	540	35.24	35.24	26.0796	20.979	12.585	12.6778
22875@20150821_01_AAroca_TMT6plex.cmpd.mgf	93.85	678.368	3	0	-0.0105	0	2	TAYK	AAQDIANSELAPTHPIR	LGLA	MOD:01715 A1	0	P42643	P42643{162-178}	0	0	0	F4JJ94;P42643	797	797	87.35	87.35	36.5175	32.0662	12.7212	12.6778	113.916
51218@20150821_01_AAroca_TMT6plex.cmpd.mgf	176.65	919.186	3	0	-0.0327	1	2	IGKK	KFETLSYLPDLSDVELAK	EVDY	MOD:01715 K1;MOD:01715 K18;MOD:01715 K1	0	B3H5S2;P10797	B3H5S2{66-83};P10797{66-83}	0	0	0	B3H5S2;F4KA76;P10797;P10798	776	776	77.17	77.17			12.3665	12.6778
57614@20150821_01_AAroca_TMT6plex.cmpd.mgf	195.5	857.11	3	0	-0.0063	0	2	LLEK	LSPEAPIYVIMEGGEPSFFTR	FFTS	MOD:01715 L1	0	O65570	O65570{694-714}	0	0	0	O65570;O65570-2	680	680	58.89	58.89	30.0629	24.8982	13	12.6778	102.987
59135@20150821_01_AAroca_TMT6plex.cmpd.mgf	199.98	799.082	3	0	-0.0287	0	2	GVAR	EVEEETGIIADFVEVLAFR	QSHK	MOD:01715 E1	0	Q9SU14	Q9SU14{154-172}	0	0	0	F4JRE7;Q9SU14	792	792	106.95	106.95	27.574	22.9905	12.5686	12.6778	126.498
21913@20150821_01_AAroca_TMT6plex.cmpd.mgf	91.07	728.064	3	0	-0.0124	1	2	DAVK	ESVDKNYQQISLSGR		MOD:01715 K5;MOD:01715 E1	0	Q9SZ83	Q9SZ83{348-362}	0	0	0	Q9SZ83	602	602	56.1	56.1	29.1083	24.4399	12.5086	12.6778	101.095
14506@20150821_01_AAroca_TMT6plex.cmpd.mgf	69.55	693.365	3	0	-0.0118	0	2	KVLK	EGDGYERPNEGAVVK	VKLI	MOD:01715 K15;MOD:01715 E1	0	Q38931	Q38931{280-294}	0	0	0	B3H746;Q38931	437	437	30.8	30.8	25.3393	20.8605	13.1739	12.6778	101.157
44597@20150821_01_AAroca_TMT6plex.cmpd.mgf	157.27	998.552	2	0	-0.0208	0	2	SRNK	LTGPIPESFGTFSGK	VPSL	MOD:01715 K15;MOD:01715 L1	0	Q9M5J8	Q9M5J8{179-193}	0	0	0	Q9M5J8	696	696	77.45	77.45	24.5223	19.6485	12.4437	12.6778	189.611
51726@20150821_01_AAroca_TMT6plex.cmpd.mgf	178.13	935.482	3	1	-0.002	0	2	ELCK	SINPDEAVAYGAAVQAAILSGEGNEK	VQDL	MOD:01715 K26	0	O65719;P22954;Q9LHA8	O65719{368-393};P22954{368-393};Q9LHA8{368-393}	0	0	0	O65719;P22954;Q9C7X7;Q9LHA8	602	602	79.1	79.1	22.5017	17.5351	12.3665	12.6576	114.939
50069@20150821_01_AAroca_TMT6plex.cmpd.mgf	173.28	737.074	3	0	-0.0226	0	2	FKSK	FADELIANAAYIGTPGK	GILA	MOD:01715 K17;MOD:01715 F1	0	Q9LF98;Q9SJQ9	Q9LF98{8-24};Q9SJQ9{8-24}	0	0	0	Q9LF98;Q9LZR9;Q9SJQ9	627	627	56.26	56.26	34.5066	29.4912	12.6778	12.6576	122.484
41660@20150821_01_AAroca_TMT6plex.cmpd.mgf	148.7	566.338	3	0	-0.0159	0	2	GLEK	APEALVGLFHGK	NVGK	MOD:01715 K12;MOD:01715 A1	0	Q39172;Q39173	Q39172{322-333};Q39173{320-331}	0	0	0	Q39172;Q39173	769	769	57.87	57.87	28.9404	24.4105	12.7696	12.6576	103.655
40577@20150821_01_AAroca_TMT6plex.cmpd.mgf	145.52	889.798	3	1	-0.0162	1	2	VLEK	ELSSEPFSLVAEEDSGDLRK	DGSQ	MOD:01715 K20;MOD:01715 E1	0	Q42546	Q42546{60-79}	0	0	0	Q42546	531	531	43.97	43.97	20.0693	15.1656	11.7959	12.6576
42604@20150821_01_AAroca_TMT6plex.cmpd.mgf	151.47	691.408	3	0	-0.0277	0	2	KNPK	LVPGGGATELTVSATLK	QKSA	MOD:01715 K17;MOD:01715 L1	0	Q84WV1	Q84WV1{407-423}	0	0	0	Q84WV1	593	593	40.31	40.31	29.7639	25.409	12.8539	12.6576	118.337
35598@20150821_01_AAroca_TMT6plex.cmpd.mgf	130.97	944.542	2	0	-0.0191	0	2	HSGR	GNLIVEYPGSVPGK	ILSF	MOD:01715 K14;MOD:01715 G1	0	Q9C5C4	Q9C5C4{80-93}	0	0	0	F4JPZ7;Q9C5C4	716	716	66.32	66.32	26.6137	22.1018	12.6778	12.6576	153.859
38474@20150821_01_AAroca_TMT6plex.cmpd.mgf	139.37	866.978	2	0	-0.017	0	2	LGHR	VTALDLAASGIDTTR	SITD	MOD:01715 V1	0	O80476	O80476{37-51}	0	0	0	O80476	695	695	65.45	65.45	28.5341	24.1497	12.8861	12.6576	187.2
52694@20150821_01_AAroca_TMT6plex.cmpd.mgf	180.98	704.748	3	0	-0.0237	0	2	EGKK	MVDVLVEQNIVPGIK	VDKG	MOD:01715 K15;MOD:01715 M1	0	Q944G9;Q9SJU4	Q944G9{132-146};Q9SJU4{133-147}	0	0	0	F4IGL5;F4IGL7;F4JUJ5;Q944G9;Q9SJU4	791	791	69.85	69.85	34.7814	30.0155	12.7959	12.6383	118.989
36973@20150821_01_AAroca_TMT6plex.cmpd.mgf	134.98	749.036	3	0	-0.0223	0	2	VFVR	VDLNVPLDDNSNITDDTR	IRAA	MOD:01715 V1	0	Q9SAJ4	Q9SAJ4{24-41}	0	0	0	Q9SAJ4	747	747	98.82	98.82	33.7591	29.1776	12.5229	12.6383	121.769
55226@20150821_01_AAroca_TMT6plex.cmpd.mgf	188.47	810.164	3	0	-0.0293	0	2	HDER	SLLALQGPLAAPVLQHLTK	EDLS	MOD:01715 K19;MOD:01715 S1	0	O65396	O65396{182-200}	0	0	0	O65396	810	810	87.48	87.48	27.0424	21.9301	12.1612	12.6383	140.986
42897@20150821_01_AAroca_TMT6plex.cmpd.mgf	152.32	724.406	3	0	-0.0203	0	2	QYNR	EVTIVNTGTVLQVGDGIAR	IYGL	MOD:01715 E1	0	P56757	P56757{23-41}	0	0	0	P56757	715	715	77.46	77.46	29.9609	25.2712	12.6383	12.6383	101.939
54476@20150821_01_AAroca_TMT6plex.cmpd.mgf	186.22	939.831	3	0	-0.0314	0	2	SVPR	INAWNSDTLPIYEPGLDDVVK	QCRG	MOD:01715 K21;MOD:01715 I1	0	Q9LIA8	Q9LIA8{39-59}	0	0	0	Q9LIA8	650	650	66.03	66.03	23.2828	18.1949	12.585	12.6383	111.239
51546@20150821_01_AAroca_TMT6plex.cmpd.mgf	177.6	965.54	2	0	-0.0226	0	2	KLNK	TGISLVYDTIDFK	TYEK	MOD:01715 K13;MOD:01715 T1	0	Q39041	Q39041{282-294}	0	0	0	Q39041	638	638	59.33	59.33	25.951	21.2668	12.2076	12.6383	155.503
38466@20150821_01_AAroca_TMT6plex.cmpd.mgf	139.35	727.74	3	0	-0.0187	0	2	TQVK	LVWYYNNALGRPEK	KKFI	MOD:01715 K14;MOD:01715 L1	0	Q94CE5	Q94CE5{168-181}	0	0	0	Q94CE5;Q94CE5-2	694	694	38.77	38.77	29.1121	24.1487	12.3565	12.6383	141.202
28395@20150821_01_AAroca_TMT6plex.cmpd.mgf	109.95	671.675	3	0	-0.0142	0	2	ARAK	HYLSLTSGGLGAYSDSR	GLPG	MOD:01715 H1	0	Q9LR30;Q9S7E9	Q9LR30{91-107};Q9S7E9{91-107}	0	0	0	Q9LR30;Q9LR30-2;Q9S7E9	841	841	67.88	67.88	29.1403	24.7029	12.5229	12.6198	119.65
22938@20150821_01_AAroca_TMT6plex.cmpd.mgf	94.03	848.483	2	0	-0.0106	0	2	TLIK	VTTTIGYGSPNK	ANSY	MOD:01715 K12;MOD:01715 V1	0	Q8RWV0	Q8RWV0{322-333}	0	0	0	F4IW47;F4JBY2;Q8RWV0	704	704	74.53	74.53	32.3076	27.8511	12.0969	12.6198	178.453
31517@20150821_01_AAroca_TMT6plex.cmpd.mgf	119.03	910.457	3	0	-0.0243	0	2	ASFR	AMPNTLMFRPADGNETAGAYK	IAVT	MOD:01715 K21;MOD:00719 M7;MOD:01715 A1	0	Q8RWV0	Q8RWV0{562-582}	0	0	0	F4JBY2;Q8RWV0	594	594	38.75	38.75	26.5182	21.4973	11.5086	12.6198
19301@20150821_01_AAroca_TMT6plex.cmpd.mgf	83.47	642.978	3	0	-0.0077	0	2	DRWR	GLAYDTSDDQQDITR	GKGM	MOD:01715 G1	0	P10896;P10896-2	P10896{73-87};P10896-2{73-87}	0	0	0	F4IVZ7;P10896;P10896-2	705	705	108.58	108.58	29.5943	24.9302	14.041	12.6198	95.655
17898@20150821_01_AAroca_TMT6plex.cmpd.mgf	79.38	814.912	2	0	-0.0088	0	2	RVGK	NVIIANSEGIQEADR	SSDG		0	P55229	P55229{482-496}	0	0	0	P55229	608	608	104.98	104.98	29.3224	24.6184	12.0458	12.6198	135.957
48234@20150821_01_AAroca_TMT6plex.cmpd.mgf	167.9	669.363	3	0	-0.0191	0	2	ESGK	AVGPIVDGDAVVTFNFR	ADRM	MOD:01715 A1	0	O04499;Q9M9K1	O04499{269-285};Q9M9K1{271-287}	0	0	0	O04499;Q9M9K1	770	770	62.28	62.28	31.4423	26.6399	12.0315	12.6198	111.122
55518@20150821_01_AAroca_TMT6plex.cmpd.mgf	189.33	789.768	3	0	-0.0264	0	2	LGAK	QLEDALTGMDLVIIPAGIPR	KPGM	MOD:00719 M9;MOD:01715 Q1	0	Q9ZP05	Q9ZP05{103-122}	0	0	0	A8MRP1;B3H560;F4KDZ4;Q9ZP05	685	685	70.21	70.21	27.7907	23.2329	12.2596	12.6198	120.066
55708@20150821_01_AAroca_TMT6plex.cmpd.mgf	189.88	799.439	3	0	-0.0334	0	2	SAFR	MVDGVPLVIPEVNPEAMK	GIKV	MOD:01715 K18;MOD:01715 M1	0	Q8VYI4	Q8VYI4{136-153}	0	0	0	Q8VYI4	658	658	69.59	69.59	30.6707	25.9951	12.8539	12.6198	112.216
23236@20150821_01_AAroca_TMT6plex.cmpd.mgf	94.92	712.389	3	0	-0.0241	0	2	APTK	APNWPVGTDGNRPPAK	IPVP	MOD:01715 K16;MOD:01715 A1	0	Q494P3	Q494P3{338-353}	0	0	0	Q494P3	709	709	61.1	61.1	24.3841		12.1739	12.6198	73.7482
44559@20150821_01_AAroca_TMT6plex.cmpd.mgf	157.17	792.778	3	0	-0.0251	0	2	HFGR	DDPDFTWEVVKPLK	WDKP	MOD:01715 K11;MOD:01715 K14;MOD:01715 D1	0	P17562;P23686	P17562{374-387};P23686{374-387}	0	0	0	P17562;P23686	696	696	50.35	50.35	27.0727	21.8493	12.3872	12.6198
59379@20150821_01_AAroca_TMT6plex.cmpd.mgf	200.7	799.434	3	0	-0.0248	0	2	GGLK	VVDSLVPLAEMFQYVSTLR	GMTK	MOD:01715 V1	0	Q9SI75	Q9SI75{729-747}	0	0	0	Q9SI75	706	706	71.92	71.92	26.1552	21.643	12.9586	12.6021	102.745
32351@20150821_01_AAroca_TMT6plex.cmpd.mgf	121.48	693.087	3	0	-0.0182	0	2	SIFR	KPQGLYISLNEK	GKIL	MOD:01715 K1;MOD:01715 K12;MOD:01715 K1	0	Q9LYG3	Q9LYG3{153-164}	0	0	0	Q9LYG3	764	764	52.89	52.89			10.9586	12.6021
27757@20150821_01_AAroca_TMT6plex.cmpd.mgf	108.08	661.053	3	0	-0.0138	1	2	LTPK	LSEEDQAVFKK	GIEG	MOD:01715 K10;MOD:01715 K11;MOD:01715 L1	0	P31265	P31265{102-112}	0	0	0	P31265	586	586	35.76	35.76	28.1226	23.6528	12.7212	12.6021
38079@20150821_01_AAroca_TMT6plex.cmpd.mgf	138.22	741.404	3	0	-0.0205	0	2	LTGK	TITLEVESSDTIDNVK	AKIQ	MOD:01715 K16;MOD:01715 T1	0	P59232;Q9SHE7	P59232{12-27};Q9SHE7{12-27}	0	0	0	B9DHA6;F4I9X6;F4JGM3;P0CH32;P0CH33;P59232;P59233;P59271;Q1EC66;Q39256;Q3E7K8;Q3E7T8;Q3E7T8-2;Q3EAA5;Q42202;Q8H159;Q8H159-2;Q8RUC6;Q9FHQ6;Q9SHE7	764	764	88.37	88.37	28.3231	23.6241	12.7696	12.6021	123.733
16098@20150821_01_AAroca_TMT6plex.cmpd.mgf	74.17	795.912	2	0	-0.0024	0	2	NYAK	VVDDPTSVDGTTR	ERLS	MOD:01715 V1	0	Q9FEB5	Q9FEB5{337-349}	0	0	0	Q9FEB5	621	621	59.16	59.16	23.1184	18.6416	12.4949	12.6021	166.946
40608@20150821_01_AAroca_TMT6plex.cmpd.mgf	145.62	1174.12	2	0	-0.031	0	2	KFER	YLTGEIISVGSEVGQQVGPGK	RVLF	MOD:01715 K21	0	O80504	O80504{86-106}	0	0	0	O80504	548	548	82.08	82.08	23.5426	18.6962	11.6383	12.6021	107.086
42878@20150821_01_AAroca_TMT6plex.cmpd.mgf	152.25	817.091	3	1	-0.0233	0	2	GRSK	GFGFVTYDSSQEVQNAIK	SLDG	MOD:01715 K18;MOD:01715 G1	0	Q9ZUU4	Q9ZUU4{246-263}	0	0	0	Q9ZUU4	604	604	51.57	51.57	28.7341	23.9259	11.284	12.6021	108.296
60682@20150821_01_AAroca_TMT6plex.cmpd.mgf	204.82	802.43	3	1	-0.0303	0	2	KRMK	LADIMTILGSIDIIMGEVDR		MOD:01715 L1	0	P56753	P56753{374-393}	0	0	0	P56753	586	586	45.51	45.51	22.0862	17.2958	12.6383	12.6021	96.7708
44700@20150821_01_AAroca_TMT6plex.cmpd.mgf	157.58	671.021	3	1	-0.0138	0	2	ICLK	DLQDDFMGGAEIIK	SDPV	MOD:01715 K14;MOD:01715 D1	0	Q9ASR1	Q9ASR1{544-557}	0	0	0	Q9ASR1	666	666	63.32	63.32	31.1434	26.4099	12.3768	12.585	84.5525
28863@20150821_01_AAroca_TMT6plex.cmpd.mgf	111.32	614.352	3	0	-0.0137	0	2	PRVK	GSSAALVLDGHDLK	LLSV	MOD:01715 K14;MOD:01715 G1	0	Q8H0S9	Q8H0S9{47-60}	0	0	0	B3H621;F4I3R0;F4I3R1;F4I3R4;Q8H0S9	745	745	58.72	58.72	30.6095	25.834	12.5229	12.585	95.0586
36760@20150821_01_AAroca_TMT6plex.cmpd.mgf	134.37	738.755	3	0	-0.0268	1	2	WHGR	KDSPLEVVVLNDSGGVK	NASH	MOD:01715 K1;MOD:01715 K17	0	P25857	P25857{104-120}	0	0	0	P25857	654	654	54.42	54.42	30.4446	25.4023	12.7696	12.585	125.779
27317@20150821_01_AAroca_TMT6plex.cmpd.mgf	106.82	767.919	2	0	-0.0123	0	2	DGVK	AFASGSPIIGETR	GTGL	MOD:01715 A1	0	Q94CE5	Q94CE5{404-416}	0	0	0	Q94CE5;Q94CE5-2	623	623	65.36	65.36	26.3078	22.1085	12.7212	12.585	172.803
45045@20150821_01_AAroca_TMT6plex.cmpd.mgf	158.58	991.05	2	0	-0.027	0	2	GLGR	GPLSLMSQAQSIYK	STFS	MOD:01715 K14;MOD:01715 G1	0	F4K5B9	F4K5B9{242-255}	0	0	0	F4K5B9	627	627	32.65	32.65	23.03	18.7361	12.4437	12.585	128.919
25324@20150821_01_AAroca_TMT6plex.cmpd.mgf	101	583.351	3	0	-0.0104	0	2	PEEK	DAYTVVIQKPR	KMRP	MOD:01715 K9;MOD:01715 D1	0	Q56Z59	Q56Z59{435-445}	0	0	0	Q56Z59	560	560	41.95	41.95	26.3134	22.0007	12.6383	12.585	72.3081
33255@20150821_01_AAroca_TMT6plex.cmpd.mgf	124.13	805.906	2	0	-0.0154	0	2	CGQR	GGYFEMTNLPPR	VVEE	MOD:01715 G1	0	Q9LR30	Q9LR30{301-312}	0	0	0	Q9LR30;Q9LR30-2	506	506	49.88	49.88	25.1392	20.4961	12.585	12.5686	157.776
53994@20150821_01_AAroca_TMT6plex.cmpd.mgf	184.8	870.161	3	0	-0.0303	0	2	IFGR	ELINSPANVLTPAVLAEEAAK	VAST	MOD:01715 K21;MOD:01715 E1	0	P30184	P30184{207-227}	0	0	0	P30184	601	601	50.08	50.08	28.7048	23.4662	13.0506	12.5686	98.4293
39408@20150821_01_AAroca_TMT6plex.cmpd.mgf	142.1	911.482	3	0	-0.0221	1	2	ENVK	RVQLAETYLSQAALGDANADAIGR	GTFY	MOD:01715 R1	0	P10896;P10896-2	P10896{409-432};P10896-2{409-432}	0	0	0	F4IVZ7;P10896;P10896-2	714	714	42.04	42.04	26.9582	22.1365	12.8539	12.5686	106.145
25003@20150821_01_AAroca_TMT6plex.cmpd.mgf	100.05	635.722	3	0	-0.0116	1	2	NVPK	GVAASSLEEVKK	AIQD	MOD:01715 K11;MOD:01715 K12;MOD:01715 G1	0	O82662	O82662{48-59}	0	0	0	O82662	604	604	46.84	46.84			12.6383	12.5686
18227@20150821_01_AAroca_TMT6plex.cmpd.mgf	80.35	760.4	2	0	-0.0059	0	2	HLSR	AYASNMGGYK	NEGF	MOD:01715 K10;MOD:01715 A1	0	P55228	P55228{157-166}	0	0	0	P55228	609	609	60.37	60.37			12.7212	12.5686	160.731
59547@20150821_01_AAroca_TMT6plex.cmpd.mgf	201.2	662.406	3	0	-0.0216	0	2	GQDK	ANPLATILSAAMLLK	YGLG	MOD:01715 K15;MOD:01715 A1	0	P93832;Q9FMT1;Q9SA14	P93832{333-347};Q9FMT1{337-351};Q9SA14{334-348}	0	0	0	B9DHH9;P93832;Q9FMT1;Q9SA14	864	864	80.03	80.03	28.7396	24.6028	12.6778	12.5686	123.568
37603@20150821_01_AAroca_TMT6plex.cmpd.mgf	136.83	846.462	2	0	-0.0129	0	2	YRFR	ISNVGLQDSLNFR	IQDH	MOD:01715 I1	0	F4I7X1;Q9SGR6	F4I7X1{216-228};Q9SGR6{215-227}	0	0	0	F4I7X1;Q9SGR6	658	658	66.6	66.6	25.0447	20.791	12.6021	12.5686	188.617
40031@20150821_01_AAroca_TMT6plex.cmpd.mgf	143.92	829.728	3	0	-0.0234	0	2	QVLR	FEDNFDATSNLNVMVTPTDK	KSIT	MOD:01715 K20	0	Q42029	Q42029{126-145}	0	0	0	Q42029;Q42029-2	519	519	33.77	33.77	27.0597	22.0543	11.3372	12.5686	94.127
40174@20150821_01_AAroca_TMT6plex.cmpd.mgf	144.35	703.373	3	0	-0.0236	0	2	RKGR	DGGTYIDAILPGGSADK	TGKF	MOD:01715 K17;MOD:01715 D1	0	Q94BS2	Q94BS2{106-122}	0	0	0	Q94BS2	750	750	55.11	55.11	30.5228	25.8094	12.8539	12.5686	115.044
55732@20150821_01_AAroca_TMT6plex.cmpd.mgf	189.95	761.458	3	0	-0.0271	0	2	EQLK	SALGQAATTLQQLPALIK	DTLA	MOD:01715 K18;MOD:01715 S1	0	Q8S9M1	Q8S9M1{223-240}	0	0	0	A8MRU9;F4IM05;Q8S9M1;Q8S9M1-2;Q8S9M1-3;Q8S9M1-4;Q8S9M1-6	673	673	79.73	79.73	34.4941	29.301	12.4559	12.5686	125.484
29973@20150821_01_AAroca_TMT6plex.cmpd.mgf	114.55	608.017	3	0	-0.0133	0	2	KPGK	AGLEEPLEQIHK	IRIT	MOD:01715 K12;MOD:01715 A1	0	P49200	P49200{13-24}	0	0	0	P49200	741	741	61.15	61.15	27.3865	22.5332	12.5528	12.5686	81.1212
52625@20150821_01_AAroca_TMT6plex.cmpd.mgf	180.78	946.106	3	0	-0.0317	0	2	EILR	SQQAFGYSSEDVQMVIESMASQGK	EPTF	MOD:01715 K24	0	Q9ZNZ7	Q9ZNZ7{555-578}	0	0	0	Q9ZNZ7;Q9ZNZ7-2	738	738	70.26	70.26	23.8741	18.8967	13.1192	12.5528	126.772
43328@20150821_01_AAroca_TMT6plex.cmpd.mgf	153.57	811.001	2	0	-0.0161	0	2	DFLR	QVSTFGLALVK	LDIR	MOD:01715 K11;MOD:01715 Q1	0	Q5GM68	Q5GM68{435-445}	0	0	0	Q5GM68	603	603	66.43	66.43	29.9982	25.9357	12.585	12.5528	159.998
44556@20150821_01_AAroca_TMT6plex.cmpd.mgf	157.15	765.725	3	0	-0.0228	0	2	ITIK	STGISLYYEMTDESLK	SFTG	MOD:01715 K16;MOD:01715 S1	0	Q9ASR1	Q9ASR1{72-87}	0	0	0	Q9ASR1	751	751	73	73	25.9106	21.4489	12.8239	12.5528	113.568
42221@20150821_01_AAroca_TMT6plex.cmpd.mgf	150.33	788.448	3	0	-0.0222	0	2	YAAR	EFFNQGVKPGELAIISR	EQVP	MOD:01715 K8;MOD:01715 E1	0	Q93WJ8	Q93WJ8{24-40}	0	0	0	Q93WJ8	659	659	45.18	45.18	30.7889	25.306	12.6383	12.5528	142.686
35355@20150821_01_AAroca_TMT6plex.cmpd.mgf	130.25	840.465	2	0	-0.0151	0	2	KVFK	AGGFGDILTDQK	VDKK	MOD:01715 K12;MOD:01715 A1	0	Q9FWA3	Q9FWA3{311-322}	0	0	0	Q9FWA3	622	622	57.96	57.96	27.6567	23.1162	12.6198	12.5528	165.552
34361@20150821_01_AAroca_TMT6plex.cmpd.mgf	127.35	753.418	3	0	-0.0273	0	2	TYKR	TTVITQGADPVVVAEDGK	VKKY	MOD:01715 K18;MOD:01715 T1	0	Q9LZG0;Q9SF85	Q9LZG0{261-278};Q9SF85{260-277}	0	0	0	Q9LZG0;Q9SF85;Q9SF85-2	767	767	91.33	91.33	32.2903	27.713	12.2676	12.5528	121.139
27821@20150821_01_AAroca_TMT6plex.cmpd.mgf	108.28	675.042	3	0	-0.0136	1	2	HSER	RAILNESSEFVGDK	VAYA	MOD:01715 K14;MOD:01715 R1	0	P48491	P48491{100-113}	0	0	0	P48491	607	607	47.37	47.37	25.2717	20.4562	12.0132	12.5528	109.925
35184@20150821_01_AAroca_TMT6plex.cmpd.mgf	129.75	540.652	3	0	-0.012	0	2	LSNK	SPLLLQMNPIHK	KIPV	MOD:01715 K12	0	Q9ZRW8	Q9ZRW8{41-52}	0	0	0	Q9M9F1;Q9ZRW8	462	462	51.8	51.8	26.2219	21.9778	12.4437	12.5528	72.139
20327@20150821_01_AAroca_TMT6plex.cmpd.mgf	86.45	673.332	3	0	-0.013	0	2	TGSR	NVVDGSTTFHSATVAAVGER	FLAR		0	O49006	O49006{349-368}	0	0	0	O49006;Q42534	561	561	66.44	66.44	25.645	20.8797	12.4949	12.5528	77.9684
57151@20150821_01_AAroca_TMT6plex.cmpd.mgf	194.15	686.374	3	0	-0.0202	0	2	EEAK	GAALASDAFFPFAWK	DAVE	MOD:01715 K15;MOD:01715 G1	0	Q8RWT5	Q8RWT5{535-549}	0	0	0	O64767;Q8RWT5	669	669	38.67	38.67	34.1146	29.4202	12.3872	12.5528	98.071
44928@20150821_01_AAroca_TMT6plex.cmpd.mgf	158.25	1038.23	3	0	-0.0315	0	2	PATK	FLDGQLELDEDGYVVTKPGTTK	TSVV	MOD:01715 K17;MOD:01715 K22;MOD:01715 F1	0	Q39242	Q39242{313-334}	0	0	0	Q39242	798	798	38.11	38.11	30.3074		12.4202	12.5528
46841@20150821_01_AAroca_TMT6plex.cmpd.mgf	163.82	1030.02	2	0	-0.0209	0	2	LSVK	YPEVVDFYDYYK	GQME	MOD:01715 K12;MOD:01715 Y1	0	Q9ZNZ7	Q9ZNZ7{419-430}	0	0	0	Q9ZNZ7;Q9ZNZ7-2	753	753	55.1	55.1	26.6348	21.9798	12.2218	12.5376	144.447
34456@20150821_01_AAroca_TMT6plex.cmpd.mgf	127.63	847.748	3	0	-0.0263	0	2	LLGR	MPSAVGYQPTLSTEMGTLQER	ITST	MOD:00719 M1;MOD:01715 M1	0	P19366	P19366{292-312}	0	0	0	P19366	689	689	77.45	77.45			12.1249	12.5376	104.291
12104@20150821_01_AAroca_TMT6plex.cmpd.mgf	62.57	620.66	3	0	-0.0063	0	2	LQPR	IVGEEHYETAQQVK	QTLQ	MOD:01715 K14	0	P19366	P19366{379-392}	0	0	0	P19366	513	513	26.75	26.75	21.8089	17.3129	10.4815	12.5376	82.9785
23160@20150821_01_AAroca_TMT6plex.cmpd.mgf	94.7	498.934	3	0	-0.0075	1	2	AAAR	RIVEADEFMR	GGLY	MOD:01715 R1	0	Q9C9W5	Q9C9W5{137-146}	0	0	0	Q9C9W5;Q9C9W5-2	550	550	55.71	55.71	27.4017	23.0536	12.4815	12.5376	71.2357
57765@20150821_01_AAroca_TMT6plex.cmpd.mgf	195.95	867.532	2	0	-0.0189	0	2	DKVK	AILVNIFGGIMK	CDVI	MOD:01715 K12;MOD:01715 A1	0	O82662	O82662{347-358}	0	0	0	O82662	748	748	73.59	73.59	30.569	25.9261	12.4559	12.5376	183.924
40775@20150821_01_AAroca_TMT6plex.cmpd.mgf	146.1	738.756	3	0	-0.0217	1	2	WHGR	KDSPLDIIAINDTGGVK	QASH	MOD:01715 K1;MOD:01715 K17	0	P25856	P25856{84-100}	0	0	0	P25856	790	790	69.5	69.5	31.1869	26.3907	12.5229	12.5376	107.788
40368@20150821_01_AAroca_TMT6plex.cmpd.mgf	144.92	973.575	2	0	-0.0166	0	2	DEKK	IVSSTGALSLSEVPK	KLIV	MOD:01715 K15;MOD:01715 I1	0	Q9M5K3	Q9M5K3{201-215}	0	0	0	Q9M5K3	752	752	113.71	113.71	31.6915	27.1141	12.8539	12.5376	185.73
45160@20150821_01_AAroca_TMT6plex.cmpd.mgf	158.93	748.4	3	0	-0.0208	0	2	DFQK	IFDNMQKPAFVFDGR	NIMN	MOD:01715 K7;MOD:01715 I1	0	Q9LIA8	Q9LIA8{433-447}	0	0	0	Q9FZE1;Q9LIA8	484	484	41.3	41.3	25.4509	20.6796	12.3372	12.5376	112.688
53144@20150821_01_AAroca_TMT6plex.cmpd.mgf	182.32	666.013	3	0	-0.0206	0	2	VEVR	EYTDVISDVALLASDR	LISS	MOD:01715 E1	0	F4JQH3	F4JQH3{249-264}	0	0	0	F4JQH3	747	747	69.91	69.91	28.1682	23.5446	12.6576	12.5376	113.015
[truncated: 56,829 more rows]

## Sheet: ident_proteins
	ID	length	Mw(kDa)	pI	GRAVY	inferred.protein.fdr	best.peptide.fdr	protein.group	inferred.protein.group.size	%sequence_coverage	pept_unique	pept_inferred	pept_ambiguous	pept_excluded	header
[truncated: 1,686 more rows]

[truncated: 4 more sheets: quant_design, quant_DES_vs_Wt, quant_peptide_ratios_table, quant_reproducibility]
